# Supplementary material for: Alpine lichen diversity in an isolated sky island in the Colorado Plateau, USA—Insight from an integrative biodiversity inventory
Source: Ecol Evol. 2021 Jul 14;11(16):11090–101. doi: 10.1002/ece3.7896 (PMC8366874; doi:10.1002/ece3.7896)
Supplement: Supplementary file 4 — File S4 [file ECE3-11-11090-s006.zip]

Archive with 50 entries (48 files):
- file_S4_protax_analysis/
- __MACOSX/._file_S4_protax_analysis
- file_S4_protax_analysis/la_sals_protax_25march2021v2Unpaired.fasta
- __MACOSX/file_S4_protax_analysis/._la_sals_protax_25march2021v2Unpaired.fasta
- file_S4_protax_analysis/protax_fungi_results/
- __MACOSX/file_S4_protax_analysis/._protax_fungi_results
- file_S4_protax_analysis/protax_fungi_results/krona.html
- __MACOSX/file_S4_protax_analysis/protax_fungi_results/._krona.html
- file_S4_protax_analysis/protax_fungi_results/krona.xml
- __MACOSX/file_S4_protax_analysis/protax_fungi_results/._krona.xml
- file_S4_protax_analysis/protax_fungi_results/query.fa
- __MACOSX/file_S4_protax_analysis/protax_fungi_results/._query.fa
- file_S4_protax_analysis/protax_fungi_results/query.ids
- __MACOSX/file_S4_protax_analysis/protax_fungi_results/._query.ids
- file_S4_protax_analysis/protax_fungi_results/query.lensize
- __MACOSX/file_S4_protax_analysis/protax_fungi_results/._query.lensize
- file_S4_protax_analysis/protax_fungi_results/query.m8
- __MACOSX/file_S4_protax_analysis/protax_fungi_results/._query.m8
- file_S4_protax_analysis/protax_fungi_results/query.sasintax
- __MACOSX/file_S4_protax_analysis/protax_fungi_results/._query.sasintax
- file_S4_protax_analysis/protax_fungi_results/query.sintax
- __MACOSX/file_S4_protax_analysis/protax_fungi_results/._query.sintax
- file_S4_protax_analysis/protax_fungi_results/query1.logprob
- __MACOSX/file_S4_protax_analysis/protax_fungi_results/._query1.logprob
- file_S4_protax_analysis/protax_fungi_results/query2.logprob
- __MACOSX/file_S4_protax_analysis/protax_fungi_results/._query2.logprob
- file_S4_protax_analysis/protax_fungi_results/query2.nameprob
- __MACOSX/file_S4_protax_analysis/protax_fungi_results/._query2.nameprob
- file_S4_protax_analysis/protax_fungi_results/query3.logprob
- __MACOSX/file_S4_protax_analysis/protax_fungi_results/._query3.logprob
- file_S4_protax_analysis/protax_fungi_results/query3.nameprob
- __MACOSX/file_S4_protax_analysis/protax_fungi_results/._query3.nameprob
- file_S4_protax_analysis/protax_fungi_results/query4.logprob
- __MACOSX/file_S4_protax_analysis/protax_fungi_results/._query4.logprob
- file_S4_protax_analysis/protax_fungi_results/query4.nameprob
- __MACOSX/file_S4_protax_analysis/protax_fungi_results/._query4.nameprob
- file_S4_protax_analysis/protax_fungi_results/query5.logprob
- __MACOSX/file_S4_protax_analysis/protax_fungi_results/._query5.logprob
- file_S4_protax_analysis/protax_fungi_results/query5.nameprob
- __MACOSX/file_S4_protax_analysis/protax_fungi_results/._query5.nameprob
- file_S4_protax_analysis/protax_fungi_results/query6.logprob
- __MACOSX/file_S4_protax_analysis/protax_fungi_results/._query6.logprob
- file_S4_protax_analysis/protax_fungi_results/query6.nameprob
- __MACOSX/file_S4_protax_analysis/protax_fungi_results/._query6.nameprob
- file_S4_protax_analysis/protax_fungi_results/query7.logprob.txt
- __MACOSX/file_S4_protax_analysis/protax_fungi_results/._query7.logprob.txt
- file_S4_protax_analysis/protax_fungi_results/query7.nameprob.txt
- __MACOSX/file_S4_protax_analysis/protax_fungi_results/._query7.nameprob.txt
- file_S4_protax_analysis/protax_fungi_results/README.txt
- __MACOSX/file_S4_protax_analysis/protax_fungi_results/._README.txt
