# Supplementary material for: Alpine lichen diversity in an isolated sky island in the Colorado Plateau, USA—Insight from an integrative biodiversity inventory
Source: Ecol Evol. 2021 Jul 14;11(16):11090–101. doi: 10.1002/ece3.7896 (PMC8366874; doi:10.1002/ece3.7896)
Supplement: Supplementary file 4 — File S4 [file ECE3-11-11090-s006.zip › file_S4_protax_analysis/la_sals_protax_25march2021v2Unpaired.fasta]

>sl18241sar_Acarospora_erratica
CAGAGTTAGGGTCTTTTAGGCCCAACCTCCAACCCGATGCATACTTACCTTTGTTGCTTTGGCGGGCCCGTTGGGGCAACTCACCGGTGGCTACATGCTGCCCAGCGCCCGTCAGAGACCCATCAAACTCGGTTAAATGTGACGTCTGAGTATCAATACAATAGTTAAAACTTTCAACAACGGATCTCTTGGTTCTGGCATCGATGAAGAACGCAGCGAAATGCGATAAGTAATGTGAATTGCAGAATTCAGTGAATCATCGAATCTTTGAACGCACATTGCGCCCTTCGGTATTCCGGAGGGCATGCCTGTTCGAGCGTCATTACACCACTCAAGCTTGGCTTGGTATTGGGTTCTTGTCCCCGGTGGACATGCCCGGAAATTAGCGGCGGCACAGCCCGGCTTCAAGCAGTATTAGTATAATCTTTCGCTTTGGAAGCTCGAGCCTGGGTCTGCCGGACAACCCTCACATTTCACAGGTTGACCTCG
>sl18260_Acarospora_erratica
CAGAGTTAGGGTCTTTTAGGCCCAACCTCCAACCCGATGCATACTTACCTTTGTTGCTTTGGCGGGCCCGTTGGGGCAACTCACCGGTGGCTACATGCTGCCCAGCGCCCGTCAGAGACCCATCAAACTCGGTTAAATGTGACGTCTGAGTATCAATACAATAGTTAAAACTTTCAACAACGGATCTCTTGGTTCTGGCATCGATGAAGAACGCAGCGAAATGCGATAAGTAATGTGAATTGCAGAATTCAGTGAATCATCGAATCTTTGAACGCACATTGCGCCCTTCGGTATTCCGGAGGGCATGCCTGTTCGAGCGTCATTACACCACTCAAGCTTGGCTTGGTATTGGGTTCTTGTCCCCGGTGGACATGCCCGGAAATTAGCGGCGGCACAGCCCGGCTTCAAGCAGTATTAGTATAATCTTTCGCTTTGGAAGCTCGAGCCTGGGTCTGCCGGACAACCCTCACATTTCACAGGTTGACCTCG
>sl18289z_Acarospora_oligospora
CAGAGTTAGGGTCTTCCCGGCCCAACCTCCAACCCTATGTGTACCTATCTTTGTTGCTTTGGCGGGCCAGTGAGACATCTCACCGGTGGCCTCGGGCTGTCGAGCGCCCGTCAGAGACCCATTCAAACTCTGCCAATCGTGCAGTCTGAGTATCAATACAATAGTCAAAACTTTCAACAACGGATCTCTTGGTTCTGGCATCGATGAAGAACGCAGCGAAATGCGATAAGTAATGTGAATTGCAGAATTCAGTGAATCATCGAATCTTTGAACGCACATTGCGCCCTTCGGTATTCCGGGGGGCATGCCTGTTCGAGCGTCATTACACCACTCAAGCTTGGCTTGGTATTGGGCCTTCGTCCCTGTGGGCGTGCCTGAAAATTAGCGGCGATGCAGCCTGGCTTCAAGCAGTATTAGTTTACCTCTCGCTTTGGAAGCCCGGGCCTGGGTCAGCCAGACAACCCCCAATTTTTCTCAGGTTGACCTCG
>sl18474acaro_Acarospora_nitrophila
CCGAGTCCGGGTCTCTCAGGCCCGATCTCCAACCCTATGTGTACCCACCTTTGTTGCTTTGGCGGGCCCGTTGGGGCGACCCACCGGTGGCCTTTGGCTTCCGAGCGCCCGTCAGAGACCCATCCAAACCTCGTAATTGTGCCGTCTGAGTACCAACGTAATAATCAAAACTTTCAACAACGGATCTCTTGGTTCTGGCATCGATGAAGAACGCAGCGAAATGCGATAAGTAATGTGAATTGCAGAATTCAGTGAATCATCGAATCTTTGAACGCACATTGCGCCTCTCGGTATTCCGGGAGGCATGCCTGTTCGAGCGTCATTTCACCACTCAAGCTCCGCTTGGTGTTGGGCCGTCGTCCCGCGTGGACGTGCCCGGAAATCAGTGGCGGCACAGCCCGGCTTCAAGCGGTATCAACTTACCTGCGCTTTGGAAGTCCGGTCCTGCGCCCGCCAGACACCCCCATATTCT
>sl18291a1_Acarospora_stapfiana
CAGAGTTAGGGTCTTCCAGGCCCGATCTCCAACCCTATGCGTACCGACCTTTGTTGCTTTGGCGGGCCCGTTGGGGTGACCCACCGGTGGCCTTTGGCTCCCGAGTGCCCGTCAGAGACCCATTCAAAACCGTTTAATTGTGTCGTCTGAGTACCAACTTAATAATTAAAACTTTCAACAACGGATCTCTTGGTTCTGGCATCGATGAAGAACGCAGCGAAATGCGATAAGTAATGTGAATTGCAGAATTCAGTGAATCATCGAATCTTTGAACGCACATTGCGCCTCTCGGTATTCCGGGGGGCATGCCTGTTCGAGCGTCATTTCACCACTCAAGCTATGCTTGGTGTTGGGTCCTCGTCCCTTGTGGATGTGCCCGGAAATCAGTGGCGGCACAGCCCGGCTTCAAGCGGTATCGATTTATCTTCGCTTTGGAAGTCCGGTCCTGAGTCTGCCAGACAACCCCATTTTCCATCAAGGTTGACCTCG
>sl18362b_Acarospora_stapfiana
CAGAGCTAGGGTCTTCCAGGCCCGATCTCCAACCCTATGCGTACCGACCTTTGTTGCTTTGGCGGGCCCGTTGGGGTGACCCACCGGTGGCCTTTGGCTCCCGAGTGCCCGTCAGAGACCCATTCAAAACCGTTTAATTGTGTCGTCTGAGTACCAACTTAATAATTAAAACTTTCAACAACGGATCTCTTGGTTCTGGCATCGATGAAGAACGCAGCGAAATGCGATAAGTAATGTGAATTGCAGAATTCAGTGAATCATCGAATCTTTGAACGCACATTGCGCCTCTCGGTATTCCGGGGGGCATGTCTGTTCGAGCGTCATTTCACCACTCAAGCTATGCTTGGTGTTGGGCCTCGTCCCTCGTGGATGTGCCCGGAAATCAGTGGCGGCACAGCCCGGCTTCAAGCGGTATCGATTTATCTTCGCTTTGGAAGTCCGGTCCTGAGTCTGCCAGACAACCCCATTTTCCATCAAGGTTGACCTCG
>sl18603_Polysporina_gyrocarpaAFF
CAGAGTTAGGGTCTTTCCAGGCCCGACCTCCAACCCTATGTGTACCTACCTTTGTTGCTTTGGCGGGCCTGTTGGGGTGACCCACCGGCGGCCTTCAGCTGCCGAGTGCCCGTCAGAGACCCATCAAAACCTGTTAACTGTGTCGTCTGAGTACCAAACATAATAATTAAAACTTTCAACAACGGATCTCTTGGTTCTGGCATCGATGAAGAACGCAGCGAAATGCGATAAGTAATGTGAATTGCAGAATTCAGTGAATCATCGAATCTTTGAACGCACATTGCGCCTCTCGGTATTCCGGGGGGCATGCCTGTTCGAGCGTCATTACACCACTCAAGCTCGGCTTGGTGTTGGGCCCTCGTCCCCCGTGGACGTGCCCGGAAATCAGTGGCGGCGCAGCCCGGCTTCAAGCGGTATCAGTTTTATCTTCGCTTTGGAAGCTCCGGGTCTGAGTCTGCCAGACAACCCCATCAATTTAGCAAGGTTGACCTCG
>sl18665acaro_Acarospora_nitrophilaAFF
CAGAGTTAGGGTCTTTCCAGGCCCGACCTCCAACCCTATGTGTACCTACCTTTGTTGCTTTGGCGGGCCCGTTGGGGTGACCCACCGGCGGCCTTCGGCTCCCGAGTGCCCGTCAGAGACCCATCAAAACCTGTTAACTGTGTCGTCTGAGTACCAACTTAATAATTAAAACTTTCAACAACGGATCTCTTGGTTCTGGCATCGATGAAGAACGCAGCGAAATGCGATAAGTAATGTGAATTGCAGAATTCAGTGAATCATCGAATCTTTGAACGCACATTGCGCCTCTCGGTATTCCGGGGGGCATGCCTGTTCGAGCGTCATTACACCTCTCAAGCTCGGCTTGGTGTTGGGCCTTCGTCCCCCGTGGACGTGCCCGGAAATCAGTGGCGGCGCAGCCCGGCTTCAAGCGGTATCAGTTTTATCTTCGCTTTGGAAGCTCCGGGTCTGAGTCTGCCGGACAACCCCATCATTCTATCAA
>sl18541polysp_Polysporina_simplexAFF1
CAGAGTTAGGGTCTTTCCAGGCCCGACCTCCAACCCTATGTGTACCTACCTTTGTTGCTTTGGCGGGCCCGTTGGGGTGACCCACCGGCGGCCTTCGGCTCCCGAGTGCCCGTCAGAGACCCATCAAAACCTGTTAACTTTGTTGTCTGAGTACCAACATAATAATTAAAACTTTCAACAACGGATCTCTTGGTTCTGGCATCGATGAAGAACGCAGCGAAATGCGATAAGTAATGTGAATTGCAGAATTCAGTGAATCATCGAATCTTTGAACGCACATTGCGCCTCTCGGTATTCCGGGGGGCATGCCTGTTCGAGCGTCATTACACCACTCAAGCTCGGCTTGGTGTTGGGTCTCGTCCCCTGTGGACGTGCCCGAAAATCAGTGGCGGCGCAGCCCGGCTTCAAGCGGTATCAGTTTATCTTCGCTTTGGAAGTTCCGGGTCTGAGTTTGCCGGACAACCCCATCATTTTATCAAGGTTGACCTCG
>sl18259a_Acarospora_thamnina
CAGAGTTAGGGTCTTTCAGGCCCGATCTCCAACCCAATGTGTATATCTACCTTTGCTGCTTTGGCGGGCCCGCTGGGGAAACCCACCGGTGGCCATTGGCTGCCGAGCGCCCGTCAGAGACCCATCAAACTCTGTTAATCATGCCGTCTGAGTACCAATACAATAGTTAAAACTTTCAACAACGGATCTCTTGGTTCTGGCATCGATGAAGAACGCAGCGAAATGCGATAAGTAATGTGAATTGCAGAATTCAGTGAATCATCGAATCTTTGAACGCACATTGCGCCCCTTGGTATTCCGAGGGGCATGCCTGTTCGAGCGTCATTACACCACTCAAGCTCAGCTTGGTATTGGGCCCTCGTCCCCCGCGGACGTGCCCGGAAATCAGTGGCGGCACAGCCCGGCTTCAAGCAGTATTAACTTATCTTTGCTTTGGAAGTCCGGATCTGAGCCCGCCAGACAAGCCTATTTTTTCTAAGGTTGACCTCG
>sl18567b_Acarospora_thamnina
CAGAGTTAGGGTCTTTCAGGCCCGATCTCCAACCCAATGTGTATCTACCTTTGTTGCTTTGGCGGGCCCGCTGGGGAAACCCACCGGTGGCCATTGGCTGCCGAGCGCCCGTCAGAGACCCATTAAACTCTGTTAATTATGCCGTCTGAGTACCAATACAATAGTTAAAACTTTCAACAACGGATCTCTTGGTTCTGGCATCGATGAAGAACGCAGCGAAATGCGATAAGTAATGTGAATTGCAGAATTCAGTGAATCATCGAATCTTTGAACGCACATTGCGCCCCTTGGTATTCCGAGGGGCATGCCTGTTCGAGCGTCATTACACCACTCAAGCTCAGCTTGGTATTGGGCCCTCGTCCCCCGCGGACGTGCCCGGAAATCAGTGGCGGCACAGCCCGGCTTCAAGCAGTATTAACTTATCTTTGCTTTGGAAGTCCGGGTCTGAGCCCGCCAGACAAGCCTATTTTTCTAAGGTTGACCTCG
>sl18629a_Polysporina_simplexAFF2
CAGAGTTAGGGTCTTTCAGGCCTGATCTCTAACCCTATGTGTATTTTACCTTTGTTGCTTTGGCGGGCCCGCTGAGAAACCCTCACCGGTGGCCATAGGCTGCTGAGTGCCTGTCAGAGACCCATCAAATCCTGTCAAATGTGTAGTCAGAGTATCAATACAATAATCAAAACTTTCAACAACGGATCTCTTGGTTCTGGCATCGATGAAGAACGCAGCGAAATGCGATAAGTAATGTGAATCGCAGAATTCAGTGAATCATCGAATCTTTGAACGCACATTGCGCCCCTTGGTATTCCGAGGGGCATGCCTGTTCGAGCGTCATTACACCACTCAAGCTCCGCTTGGTGTTGGGCCTTCGTCCCGGTGGACGTGCCCGGAAATCAGTGGCGGCGCGGCCCGGCTTCAAGCAGTATTAACCAATCATTCGCTTTGGAAGCCCCGGGTCCGGGTCTGCCAGATGACCCCCAATTTCTCAAAGGTTGACCTCG
>sl18328_Candelariella_aggregata1
AAGAGTAAGGGTCTTTTAGGCCCGACCTCCAACCCTTTGTCTATCTACCTCTGTTGCTTTGGCGGGCCCGCTGGGGAGACCCACCGCCGGCCTAGGCTGGTGAGTGCCCGTCAGAGACCACCGAAAACTCTGTTTACCGATGATGTCTGAGTACCATATAATAATTAAAACTTTCAACAACGGATCCCTTGGTTCTGGCATCGATGAAGAACGCAGCGAAATGCGATAAGTAATGTGAATTGCAGAATTCAGTGAATCATCGAATCTTTGAACGCACATTGCGCCCCTTGGTATTCCGAGGGGCATGCCTGTTCGAGCGTCATTACACCACTCAAGCTCGGCTTGGTAATGGGTCTTCGCCCCTACGGGCGTTCCCAAAAGTCAGTGGCGGTGCCGCCTGGCTTCAAGCGTAGTAATCATCTTTTCGCTTTGGAGGCCGGGTGTGTTGCATCTGCCAATCAATCCCCCAATTCAAAGGTTGACCTCG
>sl18546_Candelariella_aggregata1
AAGAGTAAGGGTCTTTTAGGCCCGACCTCCAACCCTTTGTCTATCTACCTCTGTTGCTTTGGCGGGCCCGCTGGGGAGACCCACCGCCGGCCTAGGCTGGTGAGTGCCCGTCAGAGACCACCGAAAACTCTGTTTACCGATGATGTCTGAGTACCATATAATAATTAAAACTTTCAACAACGGATCTCTTGGTTCTGGCATCGATGAAGAACGCAGCGAAATGCGATAAGTAATGTGAATTGCAGAATTCAGTGAATCATCGAATCTTTGAACGCACATTGCGCCCCTTGGTATTCCGAGGGGCATGCCTGTTCGAGCGTCATTACACCACTCAAGCTCGGCTTGGTAATGGGTCTTCGCCCCTACGGGCGTTCCCAAAAGTCAGTGGCGGTGCCGCCTGGCTTCAAGCGTAGTAATCATCTTTTCGCTTTGGAGGCCGGGTGTGTTGCATCTGCCAATCAATCCCCCAATTCAAAGGTTGACCTCG
>sl18379d_Candelariella_aggregata1
AAGAGTAAGGGTCTTTTAGGCCCGACCTCCAACCCTTTGTCTATCTACCTCTGTTGCTTTGGCGGGCCCGCTGGGGAGACCCACCGCCGGCCTAGGCTGGTGAGTGCCCGTCAGAGACCACCGAAAACTCTGTTTGCCGATGATGTCTGAGTACCATATAATAATTAAAACTTTCAACAACGGATCTCTTGGTTCTGGCATCGATGAAGAACGCAGCGAAATGCGATAAGTAATGTGAATTGCAGAATTCAGTGAATCATCGAATCTTTGAACGCACATTGCGCCCCTTGGTATTCCGAGGGGCATGCCTGTTCGAGCGTCATTACACCACTCAAGCTCGGCTTGGTAATGGGTCTTCGCCCCTACGGGCGTTCCCAAAAGTCAGTGGCGGTGCCGCCTGGCTTCAAGCGTAGTAATCATCTTTTCGCTTTGGAGGCCGGGTGTGTTGCATCTGCCAATCAACCCCCCAATTCAAAGGTTGACCTCG
>sl18382d_Candelariella_aggregata1
AAGAGTAAGGGTCTTTTAGGCCCGACCTCCAACCCTTTGTCTATCTACCTCTGTTGCTTTGGCGGGCCCGCTGGGGAGACCCACCGCCGGCCTAGGCTGGTGAGTGCCCGTCAGAGACCACCGAAAACTCTGTTTGCCGATGATGTCTGAGTACCATATAATAATTAAAACTTTCAACAACGGATCTCTTGGTTCTGGCATCGATGAAGAACGCAGCGAAATGCGATAAGTAATGTGAATTGCAGAATTCAGTGAATCATCGAATCTTTGAACGCACATTGCGCCCCTTGGTATTCCGAGGGGCATGCCTGTTCGAGCGTCATTACACCACTCAAGCTCGGCTTGGTAATGGGTCTTCGCCCCTACGGGCGTTCCCAAAAGTCAGTGGCGGTGCCGCCTGGCTTCAAGCGTAGTAATCATCTTTTCGCTTTGGAGGCCGGGTGTGTTGCATCTGCCAATCAATCCCCCAATTCAAAGGTTGACCTCG
>sl18419cand_Candelariella_aggregata1
AAGAGTAAGGGTCTTTTAGGCCCGACCTCCAACCCTTTGTCTATCTACCTCTGTTGCTTTGGCGGGCCCGCTGGGGAGACCCACCGCCGGCCTAGGCTGGTGAGTGCCCGTCAGAGACCACCGAAAACTCTGTTTGCCGATGATGTCTGAGTACCATATAATAATTAAAACTTTCAACAACGGATCTCTTGGTTCTGGCATCGATGAAGAACGCAGCGAAATGCGATAAGTAATGTGAATTGCAGAATTCAGTGAATCATCGAATCTTTGAACGCACATTGCGCCCCTTGGTATTCCGAGGGGCATGCCTGTTCGAGCGTCATTACACCACTCAAGCTCGGCTTGGTAATGGGTCTTCGCCCCTACGGGCGTTCCCAAAAGTCAGTGGCGGTGCCGCCTGGCTTCAAGCGTAGTAATCATCTTTTCGCTTTGGAGGCCGGGTGTGTTGCATCTGCCAATCAATCCCCCAATTCAAAGGTTGACCTCG
>sl18254_Candelariella_aggregata2
AAGAGCAAGGGTCTTCTAGGCCCGACCTCCAACCCTTTGTCTATCTATCTCTGTTGCTTTGGCGGGCCCGCTGGGGAGACCCACCGCCGGCCTAGGCTGGTGAGTGCCCGTCAGAGACCACCGAAAACTCTGTTTATCGATGATGTCTGAGTACCATATAATAATTAAAACTTTCAACAACGGATCTCTTGGTTCTGGCATCGATGAAGAACGCAGCGAAATGCGATAAGTAATGTGAATTGCAGAATTCAGTGAATCATCGAATCTTTGAACGCACATTGCGCCCCTTGGTATTCCGAGGGGCATGCCTGTTCGAGCGTCATTACACCATTCAAGCTCGGCTTGGTAATGGGTCTTCGCCCCTGTGGGCGTGCCTAAAAGTTAGTGGCGGTGCCGCCTGGCTTCAAGCGTAGTAATCATCTTTTCGCTTTGGAAGTCGGGTGTGTTGCATCTGCCAATCAACCCCCCAATTCAAAGGTTGACCTCG
>sl18330_Candelariella_aggregata2
AAGAGCAAGGGTCTTCTAGGCCCGACCTCCAACCCTTTGTCTATCTATCTCTGTTGCTTTGGCGGGCCCGCTGGGGAGACCCACCGCCGGCCTAGGCTGGTGAGTGCCCGTCAGAGACCACCGAAAACTCTGTTTATCGATGATGTCTGAGTACCATATAATAATTAAAACTTTCAACAACGGATCTCTTGGTTCTGGCATCGATGAAGAACGCAGCGAAATGCGATAAGTAATGTGAATTGCAGAATTCAGTGAATCATCGAATCTTTGAACGCACATTGCGCCCCTTGGTATTCCGAGGGGCATGCCTGTTCGAGCGTCATTACACCATTCAAGCTCGGCTTGGTAATGGGTCTTCGCCCCTGTGGGCGTGCCTAAAAGTTAGTGGCGGTGCCGCCTGGCTTCAAGCGTAGTAATCATCTTTTCGCTTTGGAAGTCGGGTGTGTTGCATCTGCCAATCAACCCCCCAATTCAAAGGTTGACCTCG
>sl18331_Candelariella_aggregata2
AAGAGCAAGGGTCTTCTAGGCCCGACCTCCAACCCTTTGTCTATCTATCTCTGTTGCTTTGGCGGGCCCGCTGGGGAGACCCACCGCCGGCCTAGGCTGGTGAGTGCCCGTCAGAGACCACCGAAAACTCTGTTTATCGATGATGTCTGAGTACCATATAATAATTAAAACTTTCAACAACGGATCTCTTGGTTCTGGCATCGATGAAGAACGCAGCGAAATGCGATAAGTAATGTGAATTGCAGAATTCAGTGAATCATCGAATCTTTGAACGCACATTGCGCCCCTTGGTATTCCGAGGGGCATGCCTGTTCGAGCGTCATTACACCATTCAAGCTCGGCTTGGTAATGGGTCTTCGCCCCTGTGGGCGTGCCTAAAAGTTAGTGGCGGTGCCGCCTGGCTTCAAGCGTAGTAATCATCTTTTCGCTTTGGAAGTCGGGTGTGTTGCATCTGCCAATCAACCCCCCAATTCAAAGGTTGACCTCG
>sl18383_Candelariella_aggregata3
AAGAGTAAGGGTCTTTTAGGCTCGACCTCCAACCCTTTGTCTATCTACCTCTGTTGCTTTGGCGGGCCTGCTGGGGAGACCCACCGCCGGCCTAGGCTGGTGAGTGCCCGTCAGAGACCACCTAAAACTCTGTTTATCGATGATGTCTGAGTACCATATAATAATTAAAACTTTCAACAACGGATCTCTTGGTTCTGGCATCGATGAAGAACGCAGCGAAATGCGATAAGTAATGTGAATTGCAGAATTCAGTGAATCATCGAATCTTTGAACGCACATTGCGCCCCTTGGTATTCCGAGGGGCATGCCTGTTCGAGCGTCATTACACCATTCAAGCTCGGCTTGGTAATGGGTCCTCGCCCCTATGGGCGTGCCTAAAAGTTAGTGGCGGTGCCGCCTGGCTTCAAGCGTAGTAATCATCTTTTCGCTTTGGAAGTTGGGTGTGTTGCATCTGCCAATCAACCCCCCAATTCAAAGGTTGACCTCG
>sl18422cand_Candelariella_aggregata4
AAGAGTAAGGGTCTTTTAGGCCCGACCTCCAACCCTTTGTCTATCTACCTCTGTTGCTTTGGCGGGCCCGCCGGGGAGACCCACCGCCGGCCTAGGCCGGTGAGTGCCCGTCAGAGACCACCTAAAACTCTGTTCATCGATGACGTCTGAGTACCATATAATAATTAAAACTTTCAACAACGGATCTCTTGGTTCTGGCATCGATGAAGAACGCAGCGAAATGCGATAAGTAATGTGAATTGCAGAATTCAGTGAATCATCGAATCTTTGAACGCACATTGCGCCCCTTGGTATTCCGAGGGGCATGCCTGTTCGAGCGTCATTACACTACTCAAGCTCAGCTTGGTAATGGGTCTTCGCCCCTATGGGCGTGCCTAAAAGTTAGTGGCGGTGCCGCCTGGCTTCAAGCGTAGTAATCATCTTTCCGCTTTGGAAGTCGGGTGTGTTGCATCTGCCAATCAATCCCCCAATTCAAAGGTTGACCTCG
>sl18426b_Candelariella_antenaria1
AAGAGTAAGGGTCTTTCAGGCCCGACCTCCAACCCTTTGTCTATTTACCTCTGTTGCTTTGGCGGGCCCGCTGGGGAGACCCACCGCCGGCTTAGGCTGGTGAGTGCCCGTCAGAGACCACCTAAAATTCTGTTTATCAGTGATGTCTGAGTATCATATAATAATTAAAACTTTCAACAACGGATCTCTTGGTTCTGGCATCGATGAAGAACGCAGCGAAATGCGATAAGTAATGTGAATTGCAGAATTCAGTGAATCATCGAATCTTTGAACGCACATTGCGCCCCTTGGTATTCCGAGGGGCATGCCTGTTCGAGCGTCATTACACCACTCAAGCTCAGCTTGGTAATGGGTCTTCGCCCCCCGGGCGTGCCTAAAAGTTAGTGGCGGTGCCGCCTGGCTTCAAGCGTAGTAACCATCTTTTCGCTTTGGAAGTTGGGTGTGTTGCATCTGCCAACCAATCCCCCAATTCAAAGGTTGACCTCG
>sl18257cand_Candelariella_vitellinaAFF
AAGAGTAAGGGTCTTTCAGGCCCGACCTCCAACCCTTTGTCTATCTACCTCTGTTGCTTTGGCGGGCCCGCTTGGGAGACCCACCGCCGGCTCAGGCTGGTGAGTGCCCGTCAGAGACCACCTAAAACTCTGTTTATCGGTGATGTCTGAGTACCATATAATAATTAAAACTTTCAACAACGGATCTCTTGGTTCTGGCATCGATGAAGAACGCAGCGAAATGCGATAAGTAATGTGAATTGCAGAATTCAGTGAATCATCGAATCTTTGAACGCACATTGCGCCCCTTGGTATTCCGAGGGGCATGCCTGTTCGAGCGTCATTACACCACTCAAGCTTAGCTTGGTAATGGGTTTTCGCCCCTCCGGGTGTGCCTAAAAGTTAGTGGCGGTGCCGCCTGGCTTCAAGCGTAGTAATCATCTTTTTCGCTTTGGAAGTCGGGTGTGTTGCATCTGCCAATCAATCCCCCAATTCAAAGGTTGACCTCG
>sl18593cand_Candelariella_vitellinaAFF
AAGAGCAAGGGTCTTTCAGGCCCGACCTCCAACCCTTTGTCTATCTACCTCTGTTGCTTTGGCGGGCCCGCTTGGGAGACCCACCGCCGGCTCAGGCTGGTGAGTGCCCGTCAGAGACCACCTAAAACTCTGTTTATCGGTGATGTCTGAGTACCATATAATAATTAAAACTTTCAACAACGGATCTCTTGGTTCTGGCATCGATGAAGAACGCAGCGAAATGCGATAAGTAATGTGAATTGCAGAATTCAGTGAATCATCGAATCTTTGAACGCACATTGCGCCCCTTGGTATTCCGAGGGGCATGCCTGTTCGAGCGTCATTACACCACTCAAGCTTAGCTTGGCAATGGGTTTTCGCCCCTCCGGGCGTGCCTAAAAGTTAGTGGCGGTGCCGCCTGGCTTCAAGCGTAGTAATCATCTTTTTCGCTTTGGAAGTCGGGTGTTGCATCTGCCAATCAATCCCCCAATTCAAAGGTTGACCTCG
>sl18304a_Candelariella_rosulans
AAGAGTAAGGGTCTTCTAGGCCCGACCTCCAACCCTTTGTATACTTACCTTTGTTGCTTTGGCGGGCCCGCTGGGGAGACCCACCGCTGGCCTTGGCTGGTGAGTGCCCGTCAGAGTCCACCTAAACTCTGTTTATCAGTGAAGTCTGAGTATCATTTAATAGTTAAAACTTTCAACAACGGATCTCTTGGTTCTGGCATCGATGAAGAACGCAGCGAAATGCGATAAGTAATGTGAATTGCAGAATTCAGTGAATCATCGAATCTTTGAACGCACATTGCGCCCCTTGGTATTCCGGGGGGCATGCCTGTTCGAGCGTCATTACACCACTCAAGCTCAGCTTGGTAATGGGCCTTCGCCTCCTGGGGCGTGCCCAAAAGTCAGTGGCGGTGCCGCCTGGCTTCAAGCGTAGTAATCATCTTTTCGCTTTGGAGGTCAGGTGTGTTGCTTGCCATTCAATCCCCCAAACTTNAAAGGTTGACCTCG
>sl18304cand_Candelariella_rosulans
AAGAGTAAGGGTCTTCTAGGCCCGACCTCCAACCCTTTGTATACTTACCTTTGTTGCTTTGGCGGGCCCGCTGGGGAGACCCACCGCTGGCCTTGGCTGGTGAGTGCCCGTCAGAGTCCACCTAAACTCTGTTTATCAGTGAAGTCTGAGTATCATTTAATAGTTAAAACTTTCAACAACGGATCTCTTGGTTCTGGCATCGATGAAGAACGCAGCGAAATGCGATAAGTAATGTGAATTGCAGAATTCAGTGAATCATCGAATCTTTGAACGCACATTGCGCCCCTTGGTATTCCGGGGGGCATGCCTGTTCGAGCGTCATTACACCACTCAAGCTCAGCTTGGTAATGGGCCTTCGCCTCCTGGGGCGTGCCCAAAAGTCAGTGGCGGTGCCGCCTGGCTTCAAGCGTAGTAATCATCTTTTCGCTTTGGAGGTCAGGTGTGTTGCTTGCCATTCAATCCCCCAAACTTTAAAGGTTGACCTCG
>sl18407e_Candelariella_rosulans
AAGAGTAAGGGTCTTCTAGGCCCGACCTCCAACCCTTTGTATACTTACCTTTGTTGCTTTGGCGGGCCCGCTGGGGAGACCCACCGCTGGCCTTGGCTGGTGAGTGCCCGTCAGAGTCCACCTAAACTCTGTTTATCAGTGAAGTCTGAGTATCATATAATAGTTAAAACTTTCAACAACGGATCTCTTGGTTCTGGCATCGATGAAGAACGCAGCGAAATGCGATAAGTAATGTGAATTGCAGAATTCAGTGAATCATCGAATCTTTGAACGCACATTGCGCCCCTTGGTATTCCGGGGGGCATGCCTGTTCGAGCGTCATTACACCACTCAAGCTCAGCTTGGTAATGGGCCTTCGCCTCCTGGGGCGTGCCCAAAAGTCAGGGGCGGTGCCGCCTGGCTTCAAGCGTAGTAATCATCTTTTCGCTTTGGAGGTCAGGTGTGTTGCTTGCCATTCAATCCCCCAAACTTTAAAGGTTGACCTCG
>sl18380_Candelariella_rosulans
AAGAGTAAGGGTCTTCTAGGCCCGACCTCCAACCCTTTGTATACTTATCTTAGTTGCTTTGGCGGGCCCGCTGGGGAGACCCACCGCTGGCCTTGGCTGGTGAGTGCCCGTCAGAGTCCACCTGAACTCTGTTTATCAGTGAAGTCTGAGTATCATTCAATAGTTAAAACTTTCAACAACGGATCTCTTGGTTCTGGCATCGATGAAGAACGCAGCGAAATGCGATAAGTAATGTGAATTGCAGAATTCAGTGAATCATCGAATCTTTGAACGCACATTGCGCCCCTTGGTATTCCGGGGGGCATGCCTGTTCGAGCGTCATTACACCACTCAAGCTCAGCTTGGTAATGGGCCTTCGCCTCCTGGGGCGTGCCCAAAAGTCAGTGGCGGTGCCGCCTGGCTTCAAGCGTAGTAATCATCTTTTCGCTTTGGAGGTCAGGTGTGTTGCTTGCCATTCAATCCCCCAAACTTNAAAGGTTGACCTCG
>sl18367_Candelariella_rosulans
AAGAGTAAGGGTCTTCTAGGCCCGACCTCCAACCCTTTGTATACTTACCTTTGTTGCTTTGGCGGGCCCGCTGGGGAGACCCACCGTTGGCCTTGGCTGGTGAGTGCCCGTCAGAGTCCACCTAAACTCTGTTTATCAGTGAAGTCTGAGTATCATATAATAGTTAAAACTTTCAACAACGGATCTCTTGGTTCTGGCATCGATGAAGAACGCAGCGAAATGCGATAAGTAATGTGAATTGCAGAATTCAGTGAATCATCGAATCTTTGAACGCACATTGCGCCCCTTGGTATTCCGGGGGGCATGCCTGTTCGAGCGTCATTACACCACTCAAGCTCAGCTTGGTAATGGGCTTTCGCCTCCTGGGGCGTGCCCCAAAATCAGTGGCGGTGCCGCCTGGCTTCAAGCGTAGTAATCATCTTTTCGCTTTGGAGGTCAGGTGTGTTGCTTGCCATTCAATCCCCCAAACTTCAAAGGTTGACCTCG
>sl18370f_Candelariella_sp1AGG
AAGAGTAAGGGTCTTCTAGGCCCAACCTCCAACCCTTTGTGTACCTACCTTTGTTGCTTTGGCGGGCCCGCTGGGGAGATCCACCGCTGGCCTCGGCTGGTGAGTGCCCGTCAGAGTCCACCTAAACCCTGTTTATCAGTGAAGTCTGAGTAGCATACAATAGTTAAAACTTTCAACAACGGATCTCTTGGTTCTGGCATCGATGAAGAACGCAGCGAAATGCGATAAGTAATGTGAATTGCAGAATTCAGTGAATCATCGAATCTTTGAACGCACATTGCGCCCCTCGGTATTCCGAGGGGCATGCCTGTTCGAGCGTCATTGCACCACTCAAGCTCAGCTTGGTAATGGGTTTTCGTCCTCCGGGGCGTGCCCGAAAGTTAGTGGCGGTGCCGCCTGGCTTCAAGCGTAGTAATAATCTTTTCGCTTTGGAGGTCAGGTGTGTTGCTTGCCATTCAATCCCCCAAACTTCAAAGGTTGACCTCG
>sl18626_Candelariella_sp1AGG
AAGAGTAAGGGTCTTCTAGGCCCGACCTCCAACCCTTTGTGTACTTACCTTTGTTGCTTTGGCGGGCCCGCTGGGGAGACCCACCGCTGGCCTTGGCTGGTGAGTGCCCGTCAGAGTCCATCTAAACCCTGTTTATCAGTGAAGTCTGAGTAGCATATAATAGTTAAAACTTTCAACAACGGATCTCTTGGTTCTGGCATCGATGAAGAACGCAGCGAAATGCGATAAGTAATGTGAATTGCAGAATTCAGTGAATCATCGAATCTTTGAACGCACATTGCGCCCCTTGGTATTCCGAGGGGCATGCCTGTTCGAGCGTCATTACACCACTCAAGCTCAGCTTGGTAATGGGTTTACGTCCTCCGGGGCGTGCCTGAAAGTTAGTGGCGGTGCCGCCTGGCTTCAAGCGTAGTAATCATCTTTTCGCTTTGGAGGTCAGGTGTGTTGCTTGCCATTCAATCCCCCAAACTTCAAAGGTTGACCTCG
>sl18641a_Candelariella_sp1AGG
AAGAGTAAGGGTCTTCTAGGCCCGACCTCCAACCCTTTGTGTACCTACCTTTGTTGCTTTGGCGGGCCCGCTGGGGAGACCCACCGCTGGCCTTGGCTGGTGAGTGCCCGTCAGAGTCCACCTAAACTCTGTTTATCAGTGAAGTCCGAGTAGCATATAATAGTTAAAACTTTCAACAACGGATCTCTTGGTTCTGGCATCGATGAAGAACGCAGCGAAATGCGATAAGTAATGTGAATTGCAGAATTCAGTGAATCATCGAATCTTTGAACGCACATTGCGCCCCTTGGTATTCCGAGGGGCATGCCTGTTCGAGCGTCATTACACCACTCAAGCTCAGCTTGGTAATGGGTTTTCGTCTTCCGGGATGTGCCCAAAAGTTAGTGGCGGTGCTGCCTGGCTTCAAGCGTAGTAATCATCTTTTCGCTTTGGAGGTCAGGTGTGTTGCTTGCCATTCAATCCCCCAAATTTTAAAGGTTGACCTCG
>sl18351cand_Candelariella_sp1AGG
AAGAGTAAGGGTCTTCTAGGCCCAACCTCCCAACCCTTTGTGTACCTACCTTTGTTGCTTTGGCGGGCCCGCTGGGGAGACCCACCGCTGGCCTCGGCTGGTGAGTGCCCGTCAGAGTCCACCTAAACCCTGTTTATCAGTGAAGTCTGAGTATCGTACAATAGTTAAAACTTTCAACAACGGATCTCTTGGTTCTGGCATCGATGAAGAACGCAGCGAAATGCGATAAGTAATGTGAATTGCAGAATTCAGTGAATCATCGAATCTTTGAACGCACATTGCGCCCCTTGGTATTCCGAGGGGCATGCCTGTTCGAGCGTCATTACACCACTCAAGCTCGGCTTGGTAATGGGTTTTCGTCCTCCGGGGCGTGCCTGAAAGTTAGTGGCGGTGCCGCCTGGCTTCAAGCGTAGTAATCATCTTTTCGCTTTGGAGGTCAGGTGTGTTGCTTGCCATTCAATCCCCCAAATTTCAAAGGTTGACCTCG
>sl18358b_Candelariella_sp1AGG
AAGAGCAAGGGTCTTCTAGGCCCGACCTCCAACCCTTTGTATACCCACCTTTGTTGCTTTGGCGGGCCCGCTGGGGAGACTCACCACTGGTCTTGGCTGGTGAGTGCCCGTCAGAGTCCACCTAAACCCTGTTTGTCAGTGAAGTCTGAGTATCGTACAATAGTTAAAACTTTCAACAACGGATCTCTTGGTTCTGGCATCGATGAAGAACGCAGCGAAATGCGATAAGTAATGTGAATTGCAGAATTCAGTGAATCATCGAATCTTTGAACGCACATTGCGCCCCTTGGTATTCCGAGGGGCATGCCTGTTCGAGCGTCATTACACCGCTCAAGCTCGGCTTGGTAATGGGTTTTCGCCCTCCGGGGCGTGCCCGAAAGTTAGTGGCGGTGCCGCCTGGCTTCAAGCGTAGTAATCATCTTTTCGCTTTGGAGGTCAGGTGTGTTGCTTGCCATTCAATCCCCCAGACTTCAAAGGTTGACCTCG
>sl18479cand_Candelariella_aurella1
AAGAGTAAGGGTCTTCTGGCCCGACCTCCAACCCTATGTATAGATATCTACCTCTGTTGCTTTGGCGGGCCCGTTGGGGAGACCCACCGCCGGCTTAGGCTGGTGAGTGCCCGTCAGGGACCACCTAAACTCTGTTTTATCAGTGAGTCTGAGTTATCATATAATAGTTAAAACTTTCAACAACGGATCTCTTGGTTCTGGCATCGATGAAGAACGCAGCGAAATGCGATAAGTAATGTGAATTGCAGAATTCAGTGAATCATCGAATCTTTGAACGCACATTGCGCCCCTTGGTATTCCGAGGGGCATGCCTGTTCGAGCGTCATTACACCACTCAAGCTCGGCTTGGTAATGGGTGCTCGCCCCTAGGGGCGCGCCCGAAAGTTAGTGGCGGTGCCGCCTGGCCTCAAGCGTAGTAATCATCTTTTTCGCTTTGGAGGTTAGGTGTGTTGCTTGCCATTCAATCCCCCAATTTCAAAGGTTGACCTCG
>sl18499_Candelariella_aurella1
AAGAGTAAGGGTCTTCTGGCCCGACCTCCAACCCTATGTATAGATATCTACCTCTGTTGCTTTGGCGGGCCCGTTGGGGAGACCCACCGCCGGCTTAGGCTGGTGAGTGCCCGTCAGGGACCACCTAAACTCTGTTTTATCAGTGAGTCTGAGTTATCATATAATAGTTAAAACTTTCAACAACGGATCTCTTGGTTCTGGCATCGATGAAGAACGCAGCGAAATGCGATAAGTAATGTGAATTGCAGAATTCAGTGAATCATCGAATCTTTGAACGCACATTGCGCCCCTTGGTATTCCGAGGGGCATGCCTGTTCGAGCGTCATTACACCACTCAAGCTCGGCTTGGTAATGGGTGCTCGCCCCTAGGGGCGCGCCCGAAAGTTAGTGGCGGTGCCGCCTGGCCTCAAGCGTAGTAATCATCTTTTTCGCTTTGGAGGTTAGGTGTGTTGCTTGCCATTCAATCCCCCAATTCAAAGGTTGACCTCG
>sl19204cand_Candelariella_aurella1
AAGAGTAAGGGTCTTCTGGCCCGACCTCCAACCCTATGTATATCTACCTCTGTTGCTTTGGCGGGCCCGTTGGGGAGACCCACCGCCGGCTTAGGCTGGTGAGTGCCCGTCAGGGACCACCTAAACTCTGTTTTATCAGTGAGTCTGAGTTATCATATAATAGTTAAAACTTTCAACAACGGATCTCTTGGTTCTGGCATCGATGAAGAACGCAGCGAAATGCGATAAGTAATGTGAATTGCAGAATTCAGTGAATCATCGAATCTTTGAACGCACATTGCGCCCCTTGGTATTCCGAGGGGCATGCCTGTTCGAGCGTCATTACACCACTCAAGCTCGGCTTGGTAATGGGTGCTCGCCCCTAGGGGCGCGCCCGAAAGTTAGTGGCGGTGCCGCCTGGCCTCAAGCGTAGTAATCATCTTTTTCGCTTTGGAGGTTAGGTGTGTTGCTTGCCATTCAATCCCCCAATTTCAAAGGTTGACCTCG
>sl18307_Candelariella_aurella2
AAGAGTAAGGGTCGTCTGGCCCGACCTCCAACCCTATGTATATCTACCTCTGTTGCTTTGGCGGGCCCGTTGGGGAGACCTACCGCCGGCTTAGGCTGGTGAGCGCCCGTCAGAGACCACCTAAACTCTGTTTTATCAGTGATGTCTGAGTATCGTATAATAGTTAAAACTTTCAACAACGGATCTCTTGGTTCTGGCATCGATGAAGAACGCAGCGAAATGCGATAAGTAATGTGAATTGCAGAATTCAGTGAATCATCAAATCTTTGAACGCACATTGCGCCCCTTGGTATTCCGAGGGGCATGCCTGTTCGAGCGTCATTACACCACTCAAGCTCGGCTTGGTAATGGGTGCTCGCCCCTAGGGGCGCGCCCGAAAGTCAGTGGCGGTGCCGCCTGGCCTCAAGCGTAGTAATCATCTTTTTCGCTTTGGAGGTTAGGTGTGTTGCTTGCCATTCAATCCCCCAATTTCAAAAGGTTGACCTCG
>sl18503_Candelariella_aurella2
AAGAGTAAGGGTCGTCTGGCCCGACCTCCAACCCTATGTATATCTACCTCTGTTGCTTTGGCGGGCCCGTTGGGGAGACCTACCGCCGGCTTAGGCTGGTGAGCGCCCGTCAGAGACCACCCAAACTCTGTTTTATCAGTGATGTCTGAGTATCGTATAATAGTTAAAACTTTCAACAACGGATCTCTTGGTTCTGGCATCGATGAAGAACGCAGCGAAATGCGATAAGTAATGTGAATTGCAGAATTCAGTGAATCATCGAATCTTTGAACGCACATTGCGCCCCTTGGTATTCCGAGGGGCATGCCTGTTCGAGCGTCATTACACCACTCAAGCTCGGCTTGGTAATGGGTGCTCGCCCCTAGGGGCGCGCCCGAAAGTCAGTGGCGGTGCCGCCTGGCCTCAAGCGTAGTAATCATCTTTTTCGCTTTGGAGGTTAGGTGTGTTGCTTGCCATTCAATCCCCCAATTTCAAAAGGTTGACCTCG
>sl18269_Candelariella_aurella3
AAGAGTAAGGGTCTTCTGGCCCGACCTCCAACCCTATGTATATCTACCTCTGTTGCTTTGGCGGGCCCGTTGGGGAGACCCACCGCCGGCTTAGGCTGGTGAGCGCCCGTCAGAGACCATCTAAACTCTGTTTTATCAGTGATGTCTGAGTATCATATAATAGTTAAAACTTTCAACAACGGATCTCTTGGTTCTGGCATCGATGAAGAACGCAGCGAAATGCGATAAGTAATGTGAATTGCAGAATTCAGTGAATCATCGAATCTTTGAACGCACATTGCGCCCCTTGGTATTCCGAGGGGCATGCCTGTTCGAGCGTCATTACACCACTCAAGCTCAGCTTGGTAATGGGTGCTCGCCCCTAGGGGCGCGCCCGAAAGTTAGTGGCGGTGCCGCCTGGCCTCAAGCGTAGTAATCATCTTTTTCGCTTGGAGGTTAGGTGTGTTGCTTGCCATTCAATCCCCCAATTCCAAAGGTTGACCTCG
>sl18291b_Candelariella_aurella3
TGTTGCTTTGGCGGGCCCGCTGGGGAGACCCACCGCCGGCTTAGACTGGTGAGCGCCCGTCAGAGACCATCTAAACTCTGTTTTATCAGTGAAGTCTGAGTATCATACAATAGTTAAAACTTTCAACAACGGATCTCTTGGTTCTGGCATCGATGAAGAACGCAGCGAAATGCGATAAGTAATGTGAATTGCAGAATTCAGTGAATCATCGAATCTTTGAACGCACATTGCGCCCCTTGGTATTCCGAGGGGCATGCCTGTTCGAGCGTCATTACACCCCTCAAGCTCAGCTTGGTAATGGGTGCTCGCCCCTAGGGGTGCGCCCGAAAGTTAGTGGCGGTGCCGCCTGG
>sl18483b_Candelariella_aurella4
AAGAGTAAGGGTCTTCTGGCCCGACCTCCAACCCTATGTATATCTACCTCTGTTGCTTTGGCGGGCCCGTTGGGGAGACCCACTGCCGGCTTAGGCTGGTGAGCGCCCGTCGGAGACCACCTAAACTCTGTTTTATCAGTGATGTCTGAGTATCATATAATATTTAAAACTTTCAACAACGGATCTCTTGGTTCTGGCATCGATGAAGAACGCAGCGAAATGCGATAAGTAATGTGAATTGCAGAATTCAGTGAATCATCGAATCTTTGAACGCACATTGCGCCCCTTGGTATTCCGAGGGGCATGCCTGTTCGAGCGTCATTACACCACTCAAGCTCAGCTTGGTAATGGGTGCTCGCCCCTAAGGGCGTGCCCGAAAGTTAGTGGCGGTGCCGCCTGGCCTCAAGCGTAGTAATCATCTTTTTCGCTTTGGAGGTTAGGTGTGTTGCTTGCCATTCAATCCCCCAAATTACATAAGTTGAC
>sl18240b_Candelariella_vitellina1
AAGAGTAAGGGTCTTCTAGGCCCGACCTCCAACCCCATGAATATTTTACCACTGTTGCTTTGGCGGGCCCGTTGGGGAGACCCACTGCCGGCCTTGGCCGGTGAGCGCCCGTCAGAGACCCCCTAAAATTCTGTTTATTGGTGACGTCCGAGTACTATACAATAGTTAAAACTTTCAACAACGGATCTCTTGGTTCTGGCATCGATGAAGAACGCAGCGAAATGCGATAAGTAATGTGAATTGCAGAATTCAGTGAATCATCGAATCTTTGAACGCACATTGCACCCCTTGGTATTCCGAGGGGCATGCCTGTTCGAGCGTCATTACACCACTCAAGCTCGGCTTGGTAATGGGTCTTCGCCCCCGGGCGTGCCTAGAAGTCAGTGGCGATGCCGCCTGGCTTCAAGCGTAGTAATTATCTTTTTCGCTTTGGAAGTTGGGTGTGACATCTGCCAACCAAAACCCCCAATTCAAGGTTGACCTCG
>sl18404d_Candelariella_vitellina1
AAGAGTAAGGGTCTTCTAGGCCCGACCTCCAACCCCATGAATATTTTACCACTGTTGCTTTGGCGGGCCCGTTGGGGAGACCCACTGCCGGCCTTGGCCGGTGAGCGCCCGTCAGAGACCCCCTAAAATTCTGTTTATTGGTGACGTCCGAGTACTATACAATAGTTAAAACTTTCAACAACGGATCTCTTGGTTCTGGCATCGATGAAGAACGCAGCGAAATGCGATAAGTAATGTGAATTGCAGAATTCAGTGAATCATCGAATCTTTGAACGCACATTGCACCCCTTGGTATTCCGAGGGGCATGCCTGTTCGAGCGTCATTACACCACTCAAGCTCGGCTTGGTAATGGGTCTTCGCCCCCGGGCGTGCCTAAAAGTCAGTGGCGATGCCGCCTGGCTTCAAGCGTAGTAATTATCTTTTTCGCTTTGGAAGTTGGGTGTGACATCTGCCAACCAAAACCCCCAATTCAAGGTTGACCTCG
>sl18243cand_Candelariella_vitellina1
AAGAGTAAGGGTCTTCTAGGCCCGACCTCCAACCCCATGAATATTTTACCACTGTTGCTTTGGCGGGCCCGTTGGGGAGACCCACTGCCGGCCTTGGCTGGTGAGCGCCCGTCAGAGACCCCCTAAAATTCTGTTTATTGGTGACGTCTGAGTACTATACAATAGTTAAAACTTTCAACAACGGATCTCTTGGTTCTGGCATCGATGAAGAACGCAGCGAAATGCGATAAGTAATGTGAATTGCAGAATTCAGTGAATCATCGAATCTTTGAACGCACATTGCGCCCCTTGGTATTCCGAGGGGCATGCCTGTTCGAGCGTCATTACACCACTCAAGCTCGGCTTGGTAATGGGTCTTCGCCCCCGGGCGTGCCTAAAAGTCAGTGGCGATGCCGCCTGGCTTCAAGCGTAGTAATTATCTTTTTCGCTTTGGAAGTTGGGTGTGACATCTGCCAACCAAAACCCCCAATTCAAAGGTTGACCTCG
>sl18273b_Candelariella_vitellina1
AAGAGTAAGGGTCTTCTAGGCCCGACCTCCAACCCCATGAATATTTTACCACTGTTGCTTTGGCGGGCCCGTTGGGGAGACCCACTGCCGGCCTTGGCTGGTGAGCGCCCGTCAGAGACCCCCTAAAATTCTGTTTATTGGTGACGTCTGAGTACTATACAATAGTTAAAACTTTCAACAACGGATCTCTTGGTTCTGGCATCGATGAAGAACGCAGCGAAATGCGATAAGTAATGTGAATTGCAGAATTCAGTGAATCATCGAATCTTTGAACGCACATTGCGCCCCTTGGTATTCCGAGGGGCATGCCTGTTCGAGCGTCATTACACCACTCAAGCTCGGCTTGGTAATGGGTCTTCGCCCCCGGGCGTGCCTAAAAGTCAGTGGCGATGCCGCCTGGCTTCAAGCGTAGTAATTATCTTTTTCGCTTTGGAAGTTGGGTGTGACATCTGCCAACCAAAACCCCCAATTCAAAGGTTGACCTCG
>sl18473c_Candelariella_vitellina1
AAGAGTAAGGGTCTTCTAGGCCCGACCTCCAACCCCATGAATATTTTACCACTGTTGCTTTGGCGGGCCCGTTGGGGAGACCCACTGCCGGCCTTGGCTGGTGAGCGCCCGTCAGAGACCCCCTAAAATTCTGTTTATTGGTGACGTCTGAGTACTATACAATAGTTAAAACTTTCAACAACGGATCTCTTGGTTCTGGCATCGATGAAGAACGCAGCGAAATGCGATAAGTAATGTGAATTGCAGAATTCAGTGAATCATCGAATCTTTGAACGCACATTGCGCCCCTTGGTATTCCGAGGGGCATGCCTGTTCGAGCGTCATTACACCACTCAAGCTCGGCTTGGTAATGGGTCTTCGCCCCCGGGCGTGCCTAAAAGTCAGTGGCGATGCCGCCTGGCTTCAAGCGTAGTAATTATCTTTTTCGCTTTGGAAGTTGGGTGTGACATCTGCCAACCAAAACCCCCAATTCAAAGGTTGACCTCG
>sl18244calo_Candelariella_vitellina1
AAGAGTAAGGGTCTTCTAGGCCCGACCTCCAACCCCATGAATATTTTACCACTGTTGCTTTGGCGGGCCCGTTGGGGAGACCCACTGCCGGCCTTGGCTAGTGAGCGCCCGTCAGAGACCCCCTAAAATTCTGTTTATTGGTGACGTCTGAGTACTATACAATAGTTAAAACTTTCAACAACGGATCTCTTGGTTCTGGCATCGATGAAGAACGCAGCGAAATGCGATAAGTAATGTGAATTGCAGAATTCAGTGAATCATCGAATCTTTGAACGCACATTGCGCCCCTTGGTATTCCGAGGGGCATGCCTGTTCGAGCGTCATTACACCACTCAAGCTCGGCTTGGTAATGGGTCTTCGCCCCCGGGCGTGCCTAAAAGTCAGTGGCGATGCCGCCTGGCTTCAAGCGTAGTAATTATCTTTTTCGCTTTGGAAGTTGGGTGTGACATCTGCCAACCAAAACCCCCAATTCAAAGGTTGACCTCG
>sl18294c_Candelariella_vitellina1
AAGAGTAAGGGTCTTCTAGGCCCGACCTCCAACCCCATGAATATTTTACCACTGTTGCTTTGGCGGGCCCGTTGGGGAGACCCACTGCCGGCCTTGGCTGGTGAGCGCCCGTCAGAGACCCCCTAAAATCCTGTTTATTGGTGACGTCTGAGTACTATACAATAGTTAAAACTTTCAACAACGGATCTCTTGGTTCTGGCATCGATGAAGAACGCAGCGAAATGCGATAAGTAATGTGAATTGCAGAATTCAGTGAATCATCGAATCTTTGAACGCACATTGCGCCCCTTGGTATTCCGAGGGGCATGCCTGTTCGAGCGTCATTACACCACTCAAGCTCGGCTTGGTAATGGGTCTTCGCCCCCGGGCGTGCCTAAAAGTCAGTGGCGATGCCGCCTGGCTTCAAGCGTAGTAATTATCTTTTTCGCTTTGGAAGTTGGGTGTGACATCTGCCAACCAAAACCCCCAATTCAAAGGTTGACCTCG
>sl18599b_Candelariella_vitellina1
AAGAGTAAGGGTCTTCTAGGCCCGACCTCCAACCCCATGAATATTTTACCACTGTTGCTTTGGCGGGCCCGTTGGGGAGACCCACTGCCGGCCTTGGCTGGTGAGCGCCCGTCAGAGACCCCCTAAAATCCTGTTTATTGGTGACGTCTGAGTACTATACAATAGTTAAAACTTTCAACAACGGATCTCTTGGTTCTGGCATCGATGAAGAACGCAGCGAAATGCGATAAGTAATGTGAATTGCAGAATTCAGTGAATCATCGAATCTTTGAACGCACATTGCGCCCCTTGGTATTCCGAGGGGCATGCCTGTTCGAGCGTCATTACACCACTCAAGCTCGGCTTGGTAATGGGTCTTCGCCCCCGGGCGTGCCTAAAAGTCAGTGGCGATGCCGCCTGGCTTCAAGCGTAGTAATTATCTTTTTCGCTTTGGAAGTTGGGTGTGACATCTGCCAACCAAAACCCCCAATTCAAAGGTTGACCTCG
>sl18294cand_Candelariella_vitellina1
AAGAGTAAGGGTCTTCTAGGCCCGACCTCCAACCCCATGAATATTTTACCACTGTTGCTTTGGCGGGCCCGTTGGGGAGACCCACTGCCGGCCTTGGCTGGTGAGCGCCCGTCAGAGACCCCCTAAAATCCTGTTTATTGGTGACGTCTGAGTACTATACAATAGTTAAAACTTTCAACAACGGATCTCTTGGTTCTGGCATCGATGAAGAACGCAGCGAAATGCGATAAGTAATGTGAATTGCAGAATTCAGTGAATCATCGAATCTTTGAACGCACATTGCGCCCCTTGGTATTCCGAGGGGCATGCCTGTTCGAGCGTCATTACACCACTCAAGCTCGGCTTGGTAATGGGTCTTCGCCCCCGGGCGTGCCTAAAAGTCAGTGGCGGTGCCGCCTGGCTTCAAGCGTAGTAATTATCTTTTTCGCTTTGGAAGTTGGGTGTGACATCTGCCAACCAAAACCCCCAATTCAAAGGTTGACCTCG
>sl18405cand2_Candelariella_vitellina1
AAGAGTAAGGGTCTTCTAGGCCCGACCTCCAACCCCATGAATATCTTACCACTGTTGCTTTGGCGGGCCCGTTGGGGAGACCCACTGCCGGCCTTGGCTGGTGAGCGCCCGTCAGAGACCCCCTAAAATTCTGTTTATTGGTGACGTCTGAGTACTATACAATAGTTAAAACTTTCAACAACGGATCTCTTGGTTCTGGCATCGATGAAGAACGCAGCGAAATGCGATAAGTAATGTGAATTGCAGAATTCAGTGAATCATCGAATCTTTGAACGCACATTGCGCCCCTTGGTATTCCGAGGGGCATGCCTGTTCGAGCGTCATTACACCACTCAAGCTCGGCTTGGTAATGGGTCTTCGCCCCCGGGCGGGCCTAAAAGTTAGTGGCGATGCCGCCTGGCTTCAAGCGTAGTAATTATCTTTTTCGCTTTGGAAGTTGGGTGTGACATCTGCCAACCAAAACCCCCAATTCAAAGGTTGACCTCG
>sl18521cand_Candelariella_vitellina1
AAGAGTAAGGGTCTTCTAGGCCCGACCTCCAACCCCATGAATATTTTACCACTGTTGCTTTGGCGGGCCCGTTGGGGAGACCCACTGCCGGCCTTGGCTGGTGAGCGCCCGTCAGAGACCCCCTAAAATTCTGTTTATTGGTGACGTCTGAGTACTATACAATAGTTAAAACTTTCAACAACGGATCTCTTGGTTCTGGCATCGATGAAGAACGCAGCGAAATGCGATAAGTAATGTGAATTGCAGAATTCAGTGAATCATCGAATCTTTGAACGCACATTGCGCCCCTTGGTATTCCGAGGGGCATGCCTGTTCGAGCGTCATTACACCACTCAAGCTCGGCTTGGTAATGGGTCTTCGCCCCCGGGCGGGCCTAAAAGTCAGTGGCGATGCCGCCTGGCTTCAAGCGTAGTAATTATCTTTTTCGCTTTGGAAGTTGGGTGTGACATCTGCCAACCAAAACCCCCAATTCAAAGGTTGACCTCG
>sl18251c_Candelariella_vitellina1
AAGAGTAAGGGTCTTCTAGGCCCGACCTCCAACCCCATGAATATTTTACCACAGTTGCTTTGGCGGGCCCGTTGGGGAGACCCACTGCCGGCCTTGGCTGGTGAGCGCCCGTCAGAGACCCCCTAAAATTCTGTTTATTGGTGACGTCTGAGTACTATACAATAGTTAAAACTTTCAACAACGGATCTCTTGGTTCTGGCATCGATGAAGAACGCAGCGAAATGCGATAAGTAATGTGAATTGCAGAATTCAGTGAATCATCGAATCTTTGAACGCACATTGCGCCCCTTGGTATTCCGAGGGGCATGCCTGTTCGAGCGTCATTACACCACTCAAGCTCGGCTTGGTAATGGGTCTTCGCCCCCGGGCGTGCCTAAAAGTCAGTGGCGATGCCGCCTGGCTTCAAGCGTAGTAATTATCTTTTTCGCTTTGGAAGTTGGGTGTGACATCTGCCAACCAAAACCCCCAATTCGAAGGTTGACCTCG
>sl18291a2_Candelariella_vitellina2
AAGAGTAAGGGTCTTCTAGGCCCGACCTCCAACCCCATGAACATCTTACCACCGTTGCTTTGGCGGGCCCGTTGGGGAGACCCACCGCCGGCCATGGCTGGTGAGCGCCCGTCAGAGACCCCCTAAAATTCTGTTTATTGGTGATGTCTGAGTACTATACAATAGTTAAAACTTTCAACAACGGATCTCTTGGTTCTGGCATCGATGAAGAACGCAGCGAAATGCGATAAGTAATGTGAATTGCAGAATTCAGTGAATCATCGAATCTTTGAACGCACATTGCGCCCCTTGGTATTCCGAGGGGCATGCCTGTTCGAGCGTCATTACACCACTCAAGCTCGGCTTGGTAATGGGTCTTCGCCCCCGGGCGTGCCTAAAAGTTAGTGGCGATGCCGCCTGGCTTCAAGCGTAGTAATTGTCTTTTTCGCTTTGGAAGTTGGGTGTGACATCTGCCAACCAAAACCCCCAATTCAAAGGTTGACCTCG
>sl18589cand_Candelariella_vitellina2
AAGAGTAAGGGTCTTCTAGGCCCGACCTCCAACCCCATGAACATCTTACCACCGTTGCTTTGGCGGGCCCGTTGGGGAGACCCACCGCCGGCCATGGCTGGTGAGCGCCCGTCAGAGACCCCCTAAAATTCTGTTTATTGGTGATGTCTGAGTACTATACAATAGTTAAAACTTTCAACAACGGATCTCTTGGTTCTGGCATCGATGAAGAACGCAGCGAAATGCGATAAGTAATGTGAATTGCAGAATTCAGTGAATCATCGAATCTTTGAACGCACATTGCGCCCCTTGGTATTCCGAGGGGCATGCCTGTTCGAGCGTCATTACACCACTCAAGCTCGGCTTGGTAATGGGTCTTCGCCCCCGGGCGTGCCTAAAAGTTAGTGGCGATGCCGCCTGGCTTCAAGCGTAGTAATTGTCTTTTTCGCTTTGGAAGTTGGGTGTGACATCTGCCAACCAAAACCCCCAATTCAAAGGTTGACCTCG
>sl18613b_Candelariella_vitellina2
AAGAGTAAGGGTCTTCTAGGCCCGACCTCCAACCCCATGAACATCTTACCACCGTTGCTTTGGCGGGCCCGTTGGGGAGACCCACCGCCGGCCATGGCTGGTGAGCGCCCGTCAGAGACCCCCTAAAATTCTGTTTATTGGTGATGTCTGAGTACTATACAACAGTTAAAACTTTCAACAACGGATCTCTTGGTTCTGGCATCGATGAAGAACGCAGCGAAATGCGATAAGTAATGTGAATTGCAGAATTCAGTGAATCATCGAATCTTTGAACGCACATTGCGCCCCTTGGTATTCCGAGGGGCATGCCTGTTCGAGCGTCATTACACCACTCAAGCTCGGCTTGGTAATGGGTCTTCGCCCCCGGGCGTGCCTAAAAGTTAGTGGCGATGCCGCCTGGCTTCAAGCGTAGTAATTGTCTTTTTCGCTTTGGAAGTTGGGTGTGACATCTGCCAACCAAAACCCCCAATTCAAAGGTTGACCTCG
>sl18273z_Candelariella_vitellina1
AAGAGTTAAGGGTCTTCTAGGCCCGACCTCCAACCCCATGAATATTTTACCACTGTTGCTTTGGCGGGCCCGTTGGGGAGACCCACTGCCGGCCTTGGCTGGTGAGCGCCCGTCAGAGACCCCCTAAAATTCTGTTTATTGGTGACGTCTGAGTACTATACAATAGTTAAAACTTTCAACAACGGATCTCTTGGTTCTGGCATCGATGAAGAACGCAGCGAAATGCGATAAGTAATGTGAATTGCAGAATTCAGTGAATCATCGAATCTTTGAACGCACATTGCGCCCCTTGGTATTCCGAGGGGCATGCCTGTTCGAGCGTCATTACACCACTCAAGCTCGGCTTGGTAATGGGTCTTCGCCCCCGGGCGTGCCTAAAAGTCAGTGGCGATGCCGCCTGGCTTCAAGCGTAGTAATTATCTTTTTCGCTTTGGAAGTTGGGTGACATCTGCCAACCAAAACCCCCAATTCAAAGGTTGACCTCG
>sl18306_Candelariella_vitellina1
AAGAGTTAAGGGTCTTCTAGGCCCGACCTCCAACCCCATGAATATTTTACCACTGTTGCTTTGGCGGGCCCGTTGGGGAGACCCACTGCCGGCCTTGGCTGGTGAGCGCCCGTCAGAGACCCCCTAAAATTCTGTTTATTGGTGACGTCTGAGTACTATACAATAGTTAAAACTTTCAACAACGGATCTCTTGGTTCTGGCATCGATGAAGAACGCAGCGAAATGCGATAAGTAATGTGAATTGCAGAATTCAGTGAATCATCGAATCTTTGAACGCACATTGCGCCCCTTGGTATTCCGAGGGGCATGCCTGTTCGAGCGTCATTACACCACTCAAGCTCGGCTTGGTAATGGGTCTTCGCCCCCGGGCGTGCCTAAAAGTCAGTGGCGATGCCGCCTGGCTTCAAGCGTAGTAATTATCTTTTTCGCTTTGGAAGTTGGGTGACATCTGCCAACCAAAACCCCCAATTCAAAGGTTGACCTCG
>sl18372cand_Candelariella_vitellina1
AAGAGTTAAGGGTCTTCTAGGCCCGACCTCCAACCCCATGAATATTTTACCACTGTTGCTTTGGCGGGCCCGTTGGGGAGACCCACTGCCGGCCTTGGCTGGTGAGCGCCCGTCAGAGACCCCCTAAAATTCTGTTTATTGGTGACGTCTGAGTACTATACAATAGTTAAAACTTTCAACAACGGATCTCTTGGTTCTGGCATCGATGAAGAACGCAGCGAAATGCGATAAGTAATGTGAATTGCAGAATTCAGTGAATCATCGAATCTTTGAACGCACATTGCGCCCCTTGGTATTCCGAGGGGCATGCCTGTTCGAGCGTCATTACACCACTCAAGCTCGGCTTGGTAATGGGTCTTCGCCCCCGGGCGTGCCTAAAAGTCAGTGGCGATGCCGCCTGGCTTCAAGCGTAGTAATTATCTTTTTCGCTTTGGAAGTTGGGTGTGACATCTGCCAACCAAAACCCCCAATTCAAAGGTTGACCTCG
>sl18667b_Candelariella_vitellina4
AAGAGTAAGGGTCTTCTAGGCCCGACCTCCAACCCCATGAATATCTTACCACTGTTGCTTTGGCGGGCCCGTTGGGGAGACCCACCGCCGGCCTTGGCCGGTGAGTGCCCGTCAGAGACCGCCTAAAATTCTGTTTATTGGTGATGTCTGAGTACTGTACAATAGTTAAAACTTTCAACAACGGATCTCTTGGTTCTGGCATCGATGAAGAACGCAGCGAAATGCGATAAGTAATGTGAATTGCAGAATTCAGTGAATCATCGAATCTTTGAACGCACATTGCGCCCCTTGGTATTCCGAGGGGCATGCCTGTTCGAGCGTCATTACACCACTCAAGCTCGGCTTGGTAATGGGTCTTCGCCCCCGGGCGTGCCTAAAAGTTAGTGGCGATGCCGCCTGGCTTCAAGCGTAGTAATTATCATTTTCGCTTTGGAAGTTGGGTGTGACATCTGCCGACCAAAACCCCCAATTCAAAGGTTGACCTCG
>sl18669cand_Candelariella_vitellina4
AAGAGTAAGGGTCTTCTAGGCCCGACCTCCAACCCCATGAATATCTTACCACTGTTGCTTTGGCGGGCCCGTTGGGGAGACCCACCGCCGGCCTCGGCCGGTGAGTGCCCGTCAGAGACCGCCTAAAATTCTGTTTATTGGTGATGTCTGAGTACTGTACAATAGTTAAAACTTTCAACAACGGATCTCTTGGTTCTGGCATCGATGAAGAGCGCAGCGAAATGCGATAAGTAATGTGAATTGCAGAATTCAGTGAATCATCGAATCTTTGAACGCACATTGCGCCCCTTGGTATTCCGAGGGGCATGCCTGTTCGAGCGTCATTACACCACTCAAGCTCGGCTTGGTAATGGGTCTTCGCCCCCGGGCGTGCCTAAAAGTTAGTGGCGATGCCGCCTGGCTTCAAGCGTAGTAATTATCATTTTCGCTTTGGAAGTTGGGTGTGACATCTGCCGACCAAAACCCCCAATTCAAAGGTTGACCTCG
>sl18281cand_Candelariella_vitellina3
AAGAGTAAGGGTCTTCTAGGCCCGACCTCCAACCCCATGAATATCTTACCACCGTTGCTTTGGCGGGCCCGTTGGGGAGACCCACCGCCGGCCTTGGCTGGTGAGCGCCCGTCAGAGACCCCCTAAAATTCGTTTATTGGTGACGTCTGAGTACAATATAATAGTTAAAACTTTCAACAACGGATCTCTTGGTTCTGGCATCGATGAAGAACGCAGCGAAATGCGATAAGTAATGTGAATTGCAGAATTCAGTGAATCATCGAATCTTTGAACGCACATTGCGCCCCTTGGTATTCCGAGGGGCATGCCTGTTCGAGCGTCATTACACCACTCAAGCTCGGCTTGGTAATGGGTCTTCGCCCCCGGGCGTGCCTAAAAGTTAGTGGCGATGCCGCCTGGCTTCAAGCGTAGTAATTATCGTTTTCGCTTTGGAAGTTGGGTCTGACATCTGCCAACCAAAACCCCCAATTCAAAGGTTGACCTCG
>sl18298_Candelariella_vitellina3
AAGAGTAAGGGTCTTCTAGGCCCGACCTCCAACCCCATGAATATCTTACCACCGTTGCTTTGGCGGGCCCGTTGGGGAGACCCACCGCCGGCCTTGGCTGGTGAGCGCCCGTCAGAGACCCCCTAAAATTCGTTTATTGGTGACGTCTGAGTACAATATAATAGTTAAAACTTTCAACAACGGATCTCTTGGTTCTGGCATCGATGAAGAACGCAGCGAAATGCGATAAGTAATGTGAATTGCAGAATTCAGTGAATCATCGAATCTTTGAACGCACATTGCGCCCCTTGGTATTCCGAGGGGCATGCCTGTTCGAGCGTCATTACACCACTCAAGCTCGGCTTGGTAATGGGTCTTCGCCCCCGGGCGTGCCTAAAAGTTAGTGGCGATGCCGCCTGGCTTCAAGCGTAGTAATTATCGTTTTCGCTTTGGAAGTTGGGTCTGACATCTGCCAACCAAAACCCCCAATTCAAAGGTTGACCTCG
>sl18533cand_Candelariella_vitellina5
AAGAGTAAGGGTCTTCTAGGCCCGACCTCCAACCCCACGAATACATACCTCTGTTGCTTTGGCGGGCCTGTTGGGGAAACCCACCGCCGGCCTTGGCTGGTGAGCGCCCGTCAGAGACCGCCTAAAATTCTGTTTATCGGTGACGTCTGAGTACTACACAATAGTTAAAACTTTCAACAACGGATCTCTTGGTTCTGGCATCGATGAAGAACGCAGCGAAATGCGATAAGTAATGTGAATTGCAGAATTCAGTGAATCATCGAATCTTTGAACGCACATTGCGCCCCTTGGTATTCCGAGGGGCATGCCTGTTCGAGCGTCATTACACCACTCAAGCTCGGCTTGGTAATGGGTCTTCGCCCCCGGGCGTGCCTAAAAGTTAGTGGCGATGCCGCCTGGCTTCAAGCGTAGTAATTGTTCTTTTCGCTTTGGAAGTTGGGTGTGACATCTGCCAACCAAAACCCCCAATTCAAAGGTTGACCTCG
>sl18465_Candelariella_xanthostigma
AAGAGTAAGGGTCTTCTAGGCCCGACCTCCAACCCCATGTATACATACCTCTGTTGCTTTGGCGGGCCCGTTGGGGAGACCCACCGCCGGCCTTGGCGGGTGAGTGCCCGTCAGAGACCGCCCAAAATTCTGTTTATCGGTGACGTCTGAGTACTATACAATAGTTAAAACTTTCAACAACGGATCTCTTGGTTCTGGCATCGATGAAGAACGCAGCGAAATGCGATAAGTAATGTGAATTGCAGAATTCAGTGAATCATCGAATCTTTGAACGCACATTGCGCCCCTTGGTATTCCGAGGGGCATGCCTGTTCGAGCGTCATTACACCACTCAAGCTCGGCTTGGTAATGGGTCTTCGCCCCCTGGGCGTGCCTAAAAGTTAGTGGCGACGCCGCCTGGCTTCAAGCGTAGTAATCATCTTTTTCGCTTTGGAAGTTGGGTGTGACGTCCGCCAACCAAAACCCCCAATTCAAAAGGTTGACCTCG
>sl18466_Candelariella_xanthostigma
AAGAGTAAGGGTCTTCTAGGCCCGACCTCCAACCCCATGTATACATACCTCTGTTGCTTTGGCGGGCCCGTTGGGGAGACCCACCGCCGGCCTTGGCGGGTGAGTGCCCGTCAGAGACCGCCCAAAATTCTGTTTATCGGTGACGTCTGAGTACTATACAATAGTTAAAACTTTCAACAACGGATCTCTTGGTTCTGGCATCGATGAAGAACGCAGCGAAATGCGATAAGTAATGTGAATTGCAGAATTCAGTGAATCATCGAATCTTTGAACGCACATTGCGCCCCTTGGTATTCCGAGGGGCATGCCTGTTCGAGCGTCATTACACCACTCAAGCTCGGCTTGGTAATGGGTCTTCGCCCCCTGGGCGTGCCTAAAAGTTAGTGGCGACGCCGCCTGGCTTCAAGCGTAGTAATCATCTTTTTCGCTTTGGAAGTTGGGTGTGACGTCCGCCAACCAAAACCCCCAATTCAAAAGGTTGACCTCG
>sl18468_Candelariella_xanthostigma
AAGAGTAAGGGTCTTCTAGGCCCGACCTCCAACCCCATGTATACATACCTCTGTTGCTTTGGCGGGCCCGTTGGGGAGACCCACCGCCGGCCTTGGCGGGTGAGTGCCCGTCAGAGACCGCCCAAAATTCTGTTTATCGGTGACGTCTGAGTACTATACAATAGTTAAAACTTTCAACAACGGATCTCTTGGTTCTGGCATCGATGAAGAACGCAGCGAAATGCGATAAGTAATGTGAATTGCAGAATTCAGTGAATCATCGAATCTTTGAACGCACATTGCGCCCCTTGGTATTCCGAGGGGCATGCCTGTTCGAGCGTCATTACACCACTCAAGCTCGGCTTGGTAATGGGTCTTCGCCCCCTGGGCGTGCCTAAAAGTTAGTGGCGACGCCGCCTGGCTTCAAGCGTAGTAATCATCTTTTTCGCTTTGGAAGTTGGGTGTGACGTCCGCCAACCAAAACCCCCAATTCAAAAGGTTGACCTCG
>sl18267b_Umbilicaria_virginis
CCGAGATAGGGTCCCCCGGGCCCGAACCTCCAACCCTTTGCGTACCTTACCTTTGTTGCTTGGCGGGCCCGCTGGGGAGACCCACCGCCGGCGTTGAGCCGGTGAGCGCCCGCCGGAGGCCCTCAAAACTCCGTCCGTCAGTGCCGTCTGAGTACTATACAATAGTTAAAACTTTCAACAACGGATCTCTTGGTTCTGGCATCGATGAAGAACGCAGCGAAATGCGATAAGTAATGTGAATTGCAGAATTCAGTGAATCATCGAATCTTTGAACGCACATTGCGCCCCCTGGCATTCCGGGGGGCATGCCTGTTCGAGCGTCATTACACCTCTCAAGCCCTGCTTGGTATTGGGCCGTCGTCCCCTGGGACGGGCCTGAAAGTGAGTGGCGGTGCAGCCTGACTTCGAGCGTAGTAACTTCAAAACCCGCTTCGGAAGCCTTCAGGCTGGGCCGGCCAGACAACCCAACTGTATCTTCTATGGTTGACCTCG
>sl18368a_Umbilicaria_virginis
CCGAGATAGGGTCCCCCGGGCCCGAACCTCCCACCCTTTGCGTACCTTACCTTTGTTGCTTTGGCGGGCCCGCTGGGGAGACCCACCGCCGGCGTTGAGCCGGTGAGCGCCCGCCGGAGGCCCTCAAAACTCCGTCCGTCAGTGTCGTCTGAGTACTATACAATAGTTAAAACTTTCAACAACGGATCTCTTGGTTCTGGCATCGATGAAGAACGCAGCGAAATGCGATAAGTAATGTGAATTGCAGAATTCAGTGAATCATCGAATCTTTGAACGCACATTGCGCCCCCTGGCATTCCGGGGGGCATGCCTGTTCGAGCGTCATTACACCTCTCAAGCCCTGCTTGGTATTGGGCCGTCGTCCCCTGGGACGGGCCTGAAAGTGAGTGGCGGTGCAGCCTGACTTCGAGCGTAGTAACTTCAAAACCCGCTTCGGAAGCCTTCAGGCTGGGCCGGCCAGACAACCCAACTGTATCTTCTATGGTTGACCTCG
>sl18407c_Umbilicaria_virginis
CCGAGATAGGGTCCCCCGGGCCCGAACCTCCCACCCTTTGCGTACCTTACCTTTGTTGCTTTGGCGGGCCCGCTGGGGAGACCCACCGCCGGCGTTGAGCCGGTGAGCGCCCGCCGGAGGCCCTCAAAACTCCGTCCGTCAGTGTCGTCTGAGTACTATACAATAGTTAAAACTTTCAACAACGGATCTCTTGGTTCTGGCATCGATGAAGAACGCAGCGAAATGCGATAAGTAATGTGAATTGCAGAATTCAGTGAATCATCGAATCTTTGAACGCACATTGCGCCCCCTGGCATTCCGGGGGGCATGCCTGTTCGAGCGTCATTACACCTCTCAAGCCCTGCTTGGTATTGGGCCGTCGTCCCCTGGGACGGGCCTGAAAGTGAGTGGCGGTGCAGCCTGACTTCGAGCGTAGTAACTTCAAAACCCGCTTCGGAAGCCTTCAGGCTGGGCCGGCCAGACAACCCAACTGTATCTTCTATGGTTGACCTCG
>sl18368b_Umbilicaria_virginis
CCGAGATAGGGTCCCCCGGGCCCGAACCTCCCACCCTTTGCGTACCTTACCTTTGTTGCTTTGGCGGGCCCTGCTGGGGAGACCCACCGCCGGCGTTGAGCCGGTGAGCGCCCGCCGGAGGCCCTCAAAACTCCGTCTGTCAGTGTCGTCTGAGTACTATACAATAGTTAAAAACTTTCAACAACGGATCTCTTGGTTCTGGCATCGATGAAGAACGCAGCGAAATGCGATAAGTAATGTGAATTGCAGAATTCAGTGAATCATCGAATCTTTGAACGCACATTGCGCCCCCTGGCATTCCGGGGGGCATGCCTGTTCGAGCGTCATTACACCTCTCAAGCCCTGCTTGGTATTGGGCCGTCGTCCCCTGGGACGGGCCTGAAAGTGAGTGGCGGTGCAGCCTGACTTCGAGCGTAGTAACTTCAAAACCCGCTTCGGAAGCCTTCAGGCTGGGCCGGCCAGACAACCCAACTGTATCTTCCATGGTTGACCTCG
>sl18290b_Umbilicaria_virginis
CCGAGATAGGGTCCTCCGGGCCCGAACCTCCAACCCTTTGCGTACCTTACCTTTGTTGCTTTGGCGGGCCCGCTGGGGAAACCCACCGCCGGCGTTGAGCCGGTGAGCGCCCGCCGGAGGCCCTCAAAACTCCGTCTGTCAGTGCCGTCTGAGTACTATACAATAGTTAAAACTTTCAGCAACGGATCTCTTGGTTCTGGCATCGATGAAGAACGCAGCGAAATGCGATAAGTAATGTGAATTGCAGAATTCAGTGAATCATCGAATCTTTGAACGCACATTGCGCCCCCTGGCATTCCAGGGGGCATGCCTGTTCGAGCGTCATTACACCTCTCAAGCACTGCTTGGTATTGGGCCGTCGTCCCCTGGGACGGGCCTGAAAGTGAGTGGCGGTGCAGCCTGACTTCGAGCGTAGTAACTTAAAACCCGCTTCGGAAGCCTTCAGGCTGGGCCGGCCAGACAACCCAACCGTATTTCTTATGGTTGACCTCG
>sl18635_Umbilicaria_virginis
CCGAGATAGGGTCCTCCGGGCCCGAACCTCCAACCCTTTGCGTACCTTACCTTTGTTGCTTTGGCGGGCCCGCTGGGGAAACCCACCGCCGGCGTTGAGCCGGTGAGCGCCCGCCGGAGGCCCTCAAAACTCCGTCTGTCAGTGCCGTCTGAGTACTATACAATAGTTAAAACTTTCAACAACGGATCTCTTGGTTCTGGCATCGATGAAGAACGCAGCGAAATGCGATAAGTAATGTGAATTGCAGAATTCAGTGAATCATCGAATCTTTGAACGCACATTGCGCCCCCTGGCATTCCGGGGGGCATGCCTGTTCGAGCGTCATTACACCTCTCAAGCACTGCTTGGTATTGGGCCGTCGTCCCCTGGGACGGGCCTGAAAGTGAGTGGCGGTGCGGCCTGACTTCAAGCGTAGTAACTTAAAACCCGCTTCGGAAGCCTTCAGGCCGGGCCAGCCAGACAACCCAACCGTATTTCTTATGGTTGACCTCG
>sl18310_Umbilicaria_virginis
CCGAGATAGGGTCCTCCGGGCCCGAACCTCCAACCCTTTGCGTACCTTACCTTTGTTGCTTTGGCGGGCCCGCTGGGGAAACCCACCGCCGGCGTTGAGCCGGTGAGCGCCCGCCGGAGGCCCTCAAAACTCCGTCTGTCAGTGCCGTCTGAGTACTATACAATAGTTAAAACTTTCAACAACGGATCTCTTGGTTCTGGCATCGATGAAGAACGCAGCGAAATGCGATAAGTAATGTGAATTGCAGAATTCAGTGAATCATCGAATCTTTGAACGCACATTGCGCCCCCTGGCATTCCGGGGGGCATGCCTGTTCGAGCGTCATTACACCTCTCAAGCCCTGCTTGGTATTGGGCCGTCGTCCCCTGGGACGGGCCTGAAAGTGAGTGGCGGTGCAGCCTGACTTCGAGCGTAGTAACTTAAAACCCGCTTCGGAAGCCTTCAGGCTGGGCCGGCCAGACAACCCAACCGTATTTTCAATGGTTGACCTCG
>sl18350b_Umbilicaria_virginis
CCGAGATAGGGTCCTCTGGGCCTGAACCTCCAACCCTTTGCGTACCTTACCTTTGTTGCTTTGGCGGGCCCGCTGGGGAAACCCACCGCCGGCGTTGAGCCGGTGAGCGCCCGCCGGAGGCCCTCAAAACTCCATCTGTCAGTGCCGTCTGAGTACTATACAATAGTTAAAACTTTCAACAACGGATCTCTTGGTTCTGGCATCGATGAAGAACGCAGCGAAATGCGATAAGTAATGTGAATTGCAGAATTCAGTGAATCATCGAATCTTTGAACGCACATTGCGCCCCCTGGCATTCCGGGGGGCATGCCTGTTCGAGCGTCATTACACCTCTCAAGCCCTGCTTGGTATTGGGCCGTCGTCCCCTGGGACGGGCCTGAAAGTGAGTGGCGGTGCAGCCTGACTTCGAGCGTAGTAACTTAAAACCCGCTTCGGAAGCCTTCAGGCTGGGCCGGCCAGACAACCCAACCGTATTTTCAATGGTTGACCTCG
>sl18623_Umbilicaria_virginis
CCGAGATAGGGTCCTCCGGGCCCGAACCTCCAACCCTTTGCGTACCTTACCTTTGTTGCTTTGGCGGACCCGCTGGGGAAACCCACCGCCGGCGTTGAGCCGGTGAGCGCCCGCCGGAGGCCCTCAAAACTCCGTCTGTCAGTGCCGTCTGAGTACTATACAATAGTTAAAACTTTCAACAACGGATCTCTTGGTTCTGGCATCGATGAAGAACGCAGCGAAATGCGATAAGTAATGTGAATTGCAGAATTCAGTGAATCATCGAATCTTTGAACGCACATTGCGCCCCCTGGCATTCCGGGGGGCATGCCTGTTCGAGCGTCATTACACCTCTCAAGCCCTGCTTGGTATTGGGCCGTCGTCCCCTGGGACGGGCCTGAAAGTGAGTGGCGGTGCAGCCTGACTTCGAGCGTAGTAACTTAAAACCCGCTTCGGAAGCCTTCAGGCTGGGCCGGCCAGACAACCCAACCGTATTTTCTATGGTTGACCTCG
>sl18536_Umbilicaria_virginis
CCGAGATAGGGTCCTCCGGGCCCGAACCTCCAACCCTTTGCGTACCTTACCTTTGTTGCTTTGGCGGGCCCGCTGGGGAAACCCACCGCCGGCGTTGAGCCGGTGAGCGCCCGCCGGAGGCCCTCAAAACTCTGTCTGTCAGTGCCGTCTGAGTACTATACAATAGTTAAAACTTTCAACAACGGATCTCTTGGTTCTGGCATCGATGAAGAACGCAGCGAAATGCGATAAGTAATGTGAATTGCAGAATTCAGTGAATCATCGAATCTTTGAACGCACATTGCGCCCCCTGGCATTCCGGGGGGCATGCCTGTTCGAGCGTCATTATACCTCTCAAGCCCTGCTTGGTATTGGGCCGTCGTCCCCTGGGACGGGCCTGAAAGTGAGTGGCGGTGCAGCCTGACTTCAAGCGTAGTAACTTAAAACCCGCTTCGGAAGCCTTCAGGCTGGGCCAGCCAGACAACCCAACCGTATTTTCTTATGGTTGACCTCG
>sl18591_Umbilicaria_virginis
CCGAGATAGGGTCCTCCGGGCCCGAACCTCCAACCCTTTGCGTACCTTACCTTTGTTGCTTTGGCGGGCCCGCTGGGGCAACCCACCGCCGGTGTTGAGCCGGTGAGCGCCCGCCGGAGGCCCTCAAAACTCCGTCTGTCAGTGCCGTCTGAGTACTATACAATAGTTAAAACTTTCAACAACGGATCTCTTGGTTCTGGCATCGATGAAGAACGCAGCGAAATGCGATAAGTAATGTGAATTGCAGAATTCAGTGAATCATCGAATCTTTGAACGCACATTGCGCCCCCTGGCATTCCGGGGGGCATGCCTGTTCGAGCGTCATTACACCTCTCAAGCACTGCTTGGTATTGGGCCGTCGTCCCCTGGGACGGGCCTGAAAGTGAGTGGCGGTGCAGCCTGACTTCAAGCGTAGTAACTTAAAACCCGCTTCGGAAGCCTTCAGGCTGGGCCAGCCAGACAACCCAACCGTATTTTCTTATGGTTGACCTCG
>sl18676_Umbilicaria_virginis
CCGAGATAGGGTCCTCCGGGCCCGAACCTCCAACCCTTTGCGTACCTTACCTTTGTTGCTTTGGCGGGCCCGCTGGGGAAACCCACCGCCGGCGTTGAGCCGGTGAGCGCCCGCCGGAGGCCCTCAAACCTCCGTCTGTCAGTGCCGTCTGAGTACTATACAATAGTCAAAACTTTCAACAACGGATCTCTTGGTTCTGGCATCGATGAAGAACGCAGCGAAATGCGATAAGTAATGTGAATTGCAGAATTCAGTGAATCATCGAATCTTTGAACGCACATTGCGCCCCCTGGCATTCCGGGGGGCATGCCTGTTCGAGCGTCATTACACCTCTCAAGCACTGCTTGGTATTGGGCCGTCGTCCCCTGGGACGGGCCTGAAAGTGAGTGGCGGTGCAGCCTGACTTCGAGCGTAGCTACTTAAAACCCGCTTCGGAAGCCTTCAGGCTGGGCCGGCCAGACAACCCAACCGCATTTTCTTATGGTTGACCTCG
>sl18433_Umbilicaria_virginis
CCGAGATAGGGTCCTCCAGGCCCGAACCTCCAACCCTTTGCGTACCTTACCTTTGTTGCTTTGGCGGGCCCGCTGGGAAACCCACCGCCGGCGTTGAGCCGGTGAGCGCCCGCCGGAGGCCCTCAAAACTCCGTTGTCAGTGCCGTCTGAGTACTATACAATAGTTAAAACTTTCAACAACGGATCTCTTGGTTCTGGCATCGATGAAGAACGCAGCGAAATGCGATAAGTAATGTGAATTGCAGAATTCAGTGAATCATCGAATCTTTGAACGCACATTGCGCCCCCTGGCATTCCGGGGGGCATGCCTGTTCGAGCGTCATTACACCTCTCAAGCCCTGCTTGGTATTGGGCCGTCGTCCCCTGGGACGGGCCTGAAAGTGAGTGGCGGTGCAGCCTGACTTCGAGCGTAGTAACTTAAAACCCGCTTCGGAAGCCTTCAGGCTGGGCCGGCCAGACAACCCAACCGTATTTTCACTGGTTGACCTCG
>sl18359um_Umbilicaria_decussata
CTGAGATAGGGTCCTCCGGGCCCGAACCTCCAACCCTTTGTGTACCTTACCTTTGTTGCTTTGGCGGGCCCGCTGGGGAAACCCACCGCCGGCGTTGAGCCGGTGAGCGCCCGCCGGAGGCCCTCAAAACTCCGTCTGTTAGTGCCGTCTGAGTACCATACAATAGTTAAAACTTTCAACAACGGATCTCTTGGTTCTGGCATCGATGAAGAACGCAGCGAAATGCGATAAGTAATGTGAATTGCAGAATTCAGTGAATCATCGAATCTTTGAACGCACATTGCGCCCCCTGGTATTCCGGGGGGCATGCCTGTTCGAGCGTCATTACACCTCTCAAGCGCTGCTTGGTATTGGGCCGTCGTCCCCCGGGACGGGCCTGAAAGTGAGTGGCGGTGCAGCCTGACTTCAAGCGTAGTAACTTCAAAACCCGCTTCGGAAGCTTTCAGGCTGGGCCGGCCAGACAACCCGACTGTATTTTCTACGGTTGACCTCG
>sl18376a_Umbilicaria_virginis
CCGAGATAGGGTCCTCCGGGCCCGAACCTCCAACCCTTTGCGTACCTACCTTTGTTGCTTTGGCGGGCCCGCTGGGGAAACCCACCGCCGGCGTTCAGCCGGTGAGCGCCCGCCGGAGGCCCTCAAAACTCCGTCTGTCAGTGTCGTCTGAGTATTATACAATAGTTAAAACTTTCAACAACGGATCTCTTGGTTCTGGCATCGATGAAGAACGCAGCGAAATGCGATAAGTAATGTGAATTGCAGAATTCAGTGAATCATCGAATCTTTGAACGCACATTGCGCCCCCTGGCATTCCGGGGGGCATGCCTGTTCGAGCGTCATTACACCTCTCAAGCCCTGCTTGGTATTGGGCCGTCGTCCCCCGGGACGGGCCTGAAAGTGAGTGGCGGTGCAGCCTGACTTCGAGCGTAGTAACTTCAAAACCCGCTCCGGAAGCCTTCAGGTTGGGCCGGCCAGCCAACCCAACTGTATTTCTATGGTTGACCTCG
>sl18362a_Umbilicaria_sp
CTGAGATAGGGTCCTCCGGGCCCGAACCTCCAACCCTTTGCGTACCTTACCTTTGTTGCTTTGGCGGGCCCGCTGGGAAAGCCCCACCGCCGGCGTTGAGCCGGTGAGCGCCCGCCGGAGGCCATCAAAACTCCGTCTGTCAGTGTCGTCTGAGTACTATACAATAGTTAAAAAAAACCTTCAACAACGGATCTCTTGGTTCTGGCATCGATGAAGAACGCAGCGAAATGCGATAAGTAATGTGAATTGCAGAATTCAGTGAATCATCGAATCTTTGAACGCACATTGCGCCCCCTGGTATTCCAGGGGGCATGCCTGTTCGAGCGTCATTACACCTCTCAAGCCCTGCTTGGTATTGGGCTGTCGTCCCCCGGGACGGGCCTGAAAGTGAGTGGCGGTGCAGCCTGACTTCAAGCGTAGTAACTTAAAAACCCGCTTTGGGAGCCTTCAGGCTGGGCCGGCCAGACAACCCAACTGTATTTTCTATGGTTGACCTCG
>sl18590_Umbilicaria_decussataAFF
CCGAGATAGGGTCTTCCGGGCCCGAACCTCCAACCCTTGTGTACCTTACCTTTGTTGCTTTGGCGGGCCCGCTGGGGACACCCACCGCCGGCGTCAAGCCGGTGAGCGCCCGCCGGAGGCCCCCAAAGCTCCGTCTGTCAGTGCCGTCTGAGTACTATACAATAGTTAAAAAAACTTTCAACAACGGATCTCTTGGCTCTGGCATCGATGAAGAACGCAGCGAAATGCGATAAGTAATGTGAATTGCAGAATTCAGTGAATCATCGAATCTTTGAACGCACATTGCGCCCCCTGGTATTCCGGGGGGCATGCCTGTTCGAGCGTCATTACACCTCTCAAGCGCTGCTTGGTATTGGGCTGTCGTCCCCCGGGACGGGCCTGAAAGTGAGTGGCGGTGCGGCCTGACTTCAAGCGTAGTAACTTCAAAACCCGCTTCGGAAGCCTTCAGGCTGGGCCGGCCAGACAACCCAACTGTATTTCTCATGGTTGACCTCG
>sl18278b_Pleopsidium_flavumAGG1
CTGAGCTAGGGTCTTCCAGGCCCGACCTCCAACCCAATGTCTTCATACCTTTGTTGCTTTGGCGGGCCCGCTGGGGTCCCCCACCGGTGGCTCCGGCTACCGAGTGCCCGTCAAAGACCCATCAAACTCTTGTCATGTGTAGTCTGAGTACCAATACAATAGTTAAAACTTTCAACAACGGATCTCTTGGTTCTGGCATCGATGAAGAACGCAGCGAAATGCGATAAGTAATGTGAATTGCAGAATTCAGTGAATCATCGAATCTTTGAACGCACATTGCGCCCTTTGGTATTCCGAGGGGCATGCCTGTTCGAGCGTCATTACACCACTCAAGCACTGCTTGGTATTGGGTCTCGTCCCCTGAGGATGTGCCCGGAACTCAGTGGCGGCACAGCCCGGCTTCAAGCGTAGTAAATCAATCGCCGCTTTGGAAGTCCTGGGCCCGCGTCTGCCAGACAACCCCCATATCTTTTAAGGTTGACCTCG
>sl18355_Pleopsidium_flavumAGG1
CTGAGCTAGGGTCTTCCAGGCCCGACCTCCAACCCAATGTCTTCATACCTTTGTTGCTTTGGCGGGCCCGCTGGGGTCCCCCACCGGTGGCTCCGGCTACCGAGTGCCCGTCAAAGACCCATCAAACTCTTGTCATGTGTAGTCTGAGTACCAATACAATAGTTAAAACTTTCAACAACGGATCTCTTGGTTCTGGCATCGATGAAGAACGCAGCGAAATGCGATAAGTAATGTGAATTGCAGAATTCAGTGAATCATCGAATCTTTGAACGCACATTGCGCCCTTTGGTATTCCGAGGGGCATGCCTGTTCGAGCGTCATTACACCACTCAAGCACTGCTTGGTATTGGGTCTCGTCCCCTGAGGATGTGCCCGGAACTCAGTGGCGGCACAGCCCGGCTTCAAGCGTAGTAAATCAATCGCCGCTTTGGAAGTCCTGGGCCCGCGTCTGCCAGACAACCCCCATATCTTTTAAGGTTGACCTCG
>sl18300_Pleopsidium_flavumAGG2
CTGAGCTAGGGTCTTCCAGGCCCGACCTCCAACCCGATGTCTTCATACCTTTGTTGCTTTGGCGGGCCCGCTGGGGTCCCCCACCGGTGGCTCCGGCTGCCGAGTGCCCGTCAAAGACCCATCAAACTCCGTCAGTTGTGTAGTCTGAGTACCAATACAATAGTTAAAAACTTTCAACAACGGATCTCTTGGTTCTGGCATCGATGAAGAACGCAGCGAAATGCGATAAGTAATGTGAATTGCAGAATTCAGTGAATCATCGAATCTTTGAACGCACATTGCGCCCTTTGGTATTCCGAGGGGCATGCCTGTTCGAGCGTCATTTCACCACTCAAGCACGGCTTGGTATTGGGTCTCATCCCCCGAGGATGTGCCCGGAACTCAGTGGCGGCACAGCCCGGCTTCAAGCGTAGTAAATCAGTCGCCGCTTTGGAAGTCCTGGGCCCGCGTCTGCCAGACAACCCCCATATCTTTTTAAGGTTGACCTCG
>sl18579_Sarcogyne_arenosaAFF
CAGAGTTTAGGGTCTTCCAGGCCTAACCTCCACCCTGTGTGTACCTATCTTAGTTGCTTTGACAGGCCTGTTAGAGGCAACTCACCGGTGGCTACAGGCTGCCGAGCGCCTGTCAGAGACCCATCAAACTCTGTGATTTGTGATGTCTGAGTACCGATACAATCATTTAAAAACTTTCAACAACGGATCTCTTGGTTCTGGCATCGATGAAGAACGCAGCGAAATGCGATAAGTAATGTGAATTGCAGAATTCAGTGAATCATCGAATCTTTGAACGCACATTGCGCCCTTCGGTATTCCGGAGGGCATGCCTGTTCGAGCGTCATTACACCACTCAAGCTTGACTTGGTATTGGGCCTCATTCTAGATGGATGTGCCCGGAAAGCAGTGGCGGCACAGCCCGACTTCAGGTAGTATTAGCATACCTATCGCCTGAAAAGTCTGGGTCTGAGTCTGCCGGACAACCCCCATTTCTCTCAGGTTGACCTCG
>sl18515_Lecideoid_andersoniiAGG1
ACGAGAGAGGGGCTCACACGCCCCGGGGGCTTCGGCCCCGCCTCTTCACCCCGTGCGTACCTACCTTTGTTGCTTTGGCGGGCCTCGGGTCCTCCCGACGCCGGCCTGGGGGCAACCCCGGGCTCCCGCGCGCCCGCCGGAGGCCATCTTAAAATTCTGTTATCAGTGCAGTCCGAGTACCAATTCAATAATTAAAACTTTCAACAACGGATCTCTTGGTTCTGGCATCGATGAAGAACGCAGCGAAATGCGATAAGTAATGTGAATTGCAGAATTCAGTGAATCATCGAATCTTTGAACGCACATTGCGCCCCCTGGTATTCCGGGGGGCATGCCTGTTCGAGCGTCATTGCAACCCTCAAGCACCGCTTGGTATTGGGCTTTCGTCCCCCGGACGTGCCCGAAAGTTAGTGGCGGTCCGGCAGGGACTTCAAGCGTAGTAGAATATCATCCCGCTTAAGAAGCTTCCCGCTGCGGCCAGCCAGTCAACCCTCAACTTCAATGGTTGACCTCG
>sl18599a_Lecideoid_andersoniiAGG1
ACGAGAGAGGGGCTCACACGCCCCGGGGGCTTCGGCCCCGCCTCTTCACCCCGTGCGTACCTACCTTTGTTGCTTTGGCGGGCCTCGGGTCCTCCCGACGCCGGCCTGGGGGCAACCCCGGGCTCCCGCGCGCCCGCCGGAGGCCATCTTAAAATTCTGTTATCAGTGCAGTCCGAGTACCAATTCAATAATTAAAACTTTCAACAACGGATCTCTTGGTTCTGGCATCGATGAAGAACGCAGCGAAATGCGATAAGTAATGTGAATTGCAGAATTCAGTGAATCATCGAATCTTTGAACGCACATTGCGCCCCCTGGTATTCCGGGGGGCATGCCTGTTCGAGCGTCATTGCAACCCTCAAGCACCGCTTGGTATTGGGCTTTCGTCCCCCGGACGTGCCCGAAAGTTAGTGGCGGTCCGGCAGGGACTTCAAGCGTAGTAGAATATCATCCCGCTTAAGAAGCTTCCCGCTGCGGCCAGCCAGTCAACCCTCAACTTCAATGGTTGACCTCG
>sl18597_Lecideoid_andersoniiAGG2
ACGAGAGAGGGGCTTCGGCCCCGCCTCTTCACCCCGTGCGTACCTACCCTTGTTGCTTTGGCGGGCCTCGGGTCCTCCCGACGCCGGCCTGGGGGCAACCCCGGGCTCGCGCGTGCCCGCCGGAGGCCATCTTAAACTCCGTTATCATGCAGTCCGATTACCAATTCAATAACTAAAACTTTCAACAACGGATCTCTTGGTTCTGGCATCGATGAAGAACGCAGCGAAATGCGATAAGTAATGTGAATTGCAGAATTCAGTGAATCATCGAATCTTTGAACGCACATTGCGCCCCCTGGTATTCCGGGGGGCATGCCTGTTCGAGCGTCATTGCAACCCTCAAGCACCGCTTGGTATTGGGCTTTCGTCCCCCGGACGTGCCCGAAAGTTAGTGGCGGTCCGGCAGGGACTTCAAGCGTAGTAGAATATCATCCCGCTTAAGAAGCTTCCCGCTGCGGCCAGCCAGACAACCCCCAACTTCAATGGTTGACCTCG
>sl18297_Lecideoid_deoidSPUR00135
ACGAGAGGGGCTACCCGCCCCGGGGGCTCAGGCCCCGCCTCTTCACCCCGTGCGTACATACCTTTGTTGCTTTGGCGGGCCTCGGGCCTCCCGACGCCGGCCTGGGGGCTACCCCGGGCTCGCGCGCGCCCGCCGGAGGCCATGTCAAACTCTGTTACCAGTGCAGTCCGAGTACCAATTCAATAACTAAAACTTTCAACAACGGATCTCTTGGTTCTGGCATCGATGAAGAACGCAGCGAAATGCGATAAGTAATGTGAATTGCAGAATTCAGTGAATCATCGAATCTTTGAACGCACATTGCGCCCCCTGGTATTCCGGGGGGCATGCCTGTTCGAGCGTCATTGCAACCCTCAAGCACCGCTTGGTATTGGGCCTTCGTCCCTCGGACGTGCCCGAAAGTCAGTGGCGGTCCGGCTGGGACTTCAAGCGTAGTAAAATATCATCCCGCTAAAGAAGCTTCCCGTCGCGGCCAGCCAGCCAACCCTCAATTCAATGGTTGACCTCG
>sl18439_Lecideoid_deoidSPUR00135
ACGAGAGGGGCTACCCGCCCCGGGGGCTCAGGCCCCGCCTCTTCACCCCGTGCGTACATACCTTTGTTGCTTTGGCGGGCCTCGGGCCTCCCGACGCCGGCCTGGGGGCTACCCCGGGCTCGCGCGCGCCCGCCGGAGGCCATGTCAAACTCTGTTACCAGTGCAGTCCGAGTACCAATTCAATAACTAAAACTTTCAACAACGGATCTCTTGGTTCTGGCATCGATGAAGAACGCAGCGAAATGCGATAAGTAATGTGAATTGCAGAATTCAGTGAATCATCGAATCTTTGAACGCACATTGCGCCCCCTGGTATTCCGGGGGGCATGCCTGTTCGAGCGTCATTGCAACCCTCAAGCACCGCTTGGTATTGGGCCTTCGTCCCTCGGACGTGCCCGAAAGTCAGTGGCGGTCCGGCTGGGACTTCAAGCGTAGTAAAATATCATCCCGCTAAAGAAGCTTCCCGTCGCGGCCAGCCAGCCAACCCTCAATTTCAATGGTTGACCTCG
>sl18601_Lecideoid_deoidSPUR00195
ACGAGAGAGGGGCTACCCGCCCCGGGGGCTTCGGCCCCGCCTCTTCACCCCGTGCGTACATACCTCTGTTGCTTTGGCGGGCCTCGGGTCTCCCGACGCCGGCCTGGGGGCAACCCCGGGCTCGCGCGCGCCCGCCGGAGGCCATGTCAAACTCTGTTATCAGTGGAGTCCGAGTACCAATTCAATAACTAAAACTTTCAACAACGGATCTCTTGGTTCTGGCATCGATGAAGAACGCAGCGAAATGCGATAAGTAATGTGAATTGCAGAATTCAGTGAATCATCGAATCTTTGAACGCACATTGCGCCCCCTGGTATTCCGGGGGGCATGCCTGTTCGAGCGTCATTGCAACCCTCAAGCACCGCTTGGTATTGGGCCTTCGTCCCTCGGACGTGCCCGAAAGTCAGTGGCGGTCCGGCCGGGACTTCAAGCGTAGTAAAATATCATCCCGCTAAAGAAGCTTCCCGCCGCGGCCAGCCAGCCAACCCCCAATTTCAATGGTTGACCTCG
>sl18637_Lecideoid_deoidSPUR00195
ACGAGAGAGGGGCTACCCGCCCCGGGGGCTTCGGCCCCGCCTCTTCACCCCGTGCGTACATACCTCTGTTGCTTTGGCGGGCCTCGGGTCTCCCGACGCCGGCCTGGGGGCAACCCCGGGCTCGCGCGCGCCCGCCGAAGGCCATGTTAAAATCTGTTATCAGTGGAGTCCGAGTACCAATTCAATAACTAAAACTTTCAACAACGGATCTCTTGGTTCTGGCATCGATGAAGAACGCAGCGAAATGCGATAAGTAATGTGAATTGCAGAATTCAGTGAATCATCGAATCTTTGAACGCACATTGCGCCCCCTGGTATTCCGGGGGGCATGCCTGTTCGAGCGTCATTGCAACCCTCAAGCACCGCTTGGTATTGGGCCTTCGTCCCTCGGACGTGCCCGAAAGTCAGTGGCGGTCCGGCCGGGACTTCAAGCGTAGTAAAATATCACCCCGCTAAAGAAGCTTCCCGCCGCGGCCAGCCAGCCAACCCCCAACTTCAATGGTTGACCTCG
>sl18668_Lecideoid_deoidSPUR00195
ACGAGAGAGGGGCTACCCGCCCCGGGGGCTTCGGCCCCGCCTCTTCACCCCGTGCGTACATACCTCTGTTGCTTTGGCGGGCCTCGGGTCTCCCGACGCCGGCCTGGGGGCAACCCCGGGCTCGCGCGCGCCCGCCGAAGGCCATGTTAAAATCTGTTATCAGTGGAGTCCGAGTACCAATTCAATAACTAAAACTTTCAACAACGGATCTCTTGGTTCTGGCATCGATGAAGAACGCAGCGAAATGCGATAAGTAATGTGAATTGCAGAATTCAGTGAATCATCGAATCTTTGAACGCACATTGCGCCCCCTGGTATTCCGGGGGGCATGCCTGTTCGAGCGTCATTGCAACCCTCAAGCACCGCTTGGTATTGGGCCTTCGTCCCTCGGACGTGCCCGAAAGTCAGTGGCGGTCCGGCCGGGACTTCAAGCGTAGTAAAATATCACCCCGCTAAAGAAGCTTCCCGCCGCGGCCAGCCAGCCAACCCCCAACTTCAATGGTTGACCTCG
>sl18602_Lecideoid_laboriosaAFF1
ACGAGAGAGGGGCTACCCGCCTCGGGGGCTTCGGCCCCGCCTCTTCACCCCGTGCGTACATACCTTTGTTGCTTTGGCGGGCCTCGGGTCTCTCGACGCCGGCCTGGGGGCCACCCCGGGCTCGCGCGCGCCCGCCGGAGGCCATGTCAAACTCTGTTATCAGTAGAGTCCGAGTATCAATTCAATAACTAAAACTTTCAACAACGGATCTCTTGGTTCTGGCATCGATGAAGAACGCAGCGAAATGCGATAAGTAATGTGAATTGCAGAATTCAGTGAATCATCGAATCTTTGAACGCACATTGCGCCCCCTGGTATTCCGGGGGGCATGCCTGTTCGAGCGTCATTGCAACCCTCAAGCACCGCTTGGTATTGGGCCTTCGTCCCTCGGACGTGCCCGAAAGTCAGTGGCGGTCCGGCTGGGACTTCAAGCGTAGTAAAATATCATCCCGCTAAAGAAGCTTCCCGTCGCGGCCAGCCAGCCAACCCTCAATTTCAATGGTTGACCTCG
>sl18628_Lecideoid_laboriosaAFF1
ACGAGAGAGGGGCTACCCGCCTCGGGGGCTTCGGCCCCGCCTCTTCACCCCGTGCGTACATACCTTTGTTGCTTTGGCGGGCCTCGGGTCTCTCGACGCCGGCCTGGGGGCCACCCCGGGCTCGCGCGCGCCCGCCGGAGGCCATGTCAAACTCTGTTATCAGTAGAGTCCGAGTATCAATTCAATAACTAAAACTTTCAACAACGGATCTCTTGGTTCTGGCATCGATGAAGAACGCAGCGAAATGCGATAAGTAATGTGAATTGCAGAATTCAGTGAATCATCGAATCTTTGAACGCACATTGCGCCCCCTGGTATTCCGGGGGGCATGCCTGTTCGAGCGTCATTGCAACCCTCAAGCACCGCTTGGTATTGGGCCTTCGTCCCTCGGACGTGCCCGAAAGTCAGTGGCGGTCCGGCTGGGACTTCAAGCGTAGTAAAATATCATCCCGCTAAAGAAGCTTCCCGTCGCGGCCAGCCAGCCAACCCTCAATTTCAATGGTTGACCTCG
>sl18648_Lecideoid_laboriosaAFF1
ACGAGAGAGGGGCTACCCGCCTCGGGGGCTTCGGCCCCGCCTCTTCACCCCGTGCGTACATACCTTTGTTGCTTTGGCGGGCCTCGGGTCTCTCGACGCCGGCCTGGGGGCCACCCCGGGCTCGCGCGCGCCCGCCGGAGGCCATGTCAAACTCTGTTATCAGTAGAGTCCGAGTATCAATTCAATAACTAAAACTTTCAACAACGGATCTCTTGGTTCTGGCATCGATGAAGAACGCAGCGAAATGCGATAAGTAATGTGAATTGCAGAATTCAGTGAATCATCGAATCTTTGAACGCACATTGCGCCCCCTGGTATTCCGGGGGGCATGCCTGTTCGAGCGTCATTGCAACCCTCAAGCACCGCTTGGTATTGGGCCTTCGTCCCTCGGACGTGCCCGAAAGTCAGTGGCGGTCCGGCTGGGACTTCAAGCGTAGTAAAATATCATCCCGCTAAAGAAGCTTCCCGTCGCGGCCAGCCAGCCAACCCTCAATTTCAATGGTTGACCTCG
>sl18292_Lecideoid_laboriosaAFF2
ACGAGAGAGGGGCTACCCGCCCCGGGGGCCTCGGCCCCGCCTCTTCACCCCGTGCGTACATACCTTTGTTGCTTTGGCGGGCCTCGGGCCTCCCGACGCCGGCTTGGGGGCAACCCCGGGCTCGCGCGCGCCCGCCGGAGGCCATGTCAAACTCTGTTACCAGTGGAGTCCGAGTACCAATTCAATAACTAAAACTTTCAACAACGGATCTCTTGGTTCTGGCATCGATGAAGAACGCAGCGAAATGCGATAAGTAATGTGAATTGCAGAATTCAGTGAATCATCGAATCTTTGAACGCACATTGCGCCCCTTGGTATTCCGGGGGGCATGCCTGTTCGAGCGTCATTGCAACCCTCAAGCACCGCTTGGTATTGGGCCTTCGTCCCTCGGACGTGCCCGAAAGTCAGTGGCGGTCCGGCTGGGACTTCAAGCGTAGTAGAACCTCATCCCGCTGAAGAAGCTTCCCGCCGCGGCCAGCCAGCCAACCCCCAATTTCAATGGTTGACCTCG
>sl18455a_Lecideoid_atrobrunneaAGG2
CCGAGAGAGGGGGCTCGCGCCCCGGGGGTTTCGGCCCCGCCTCTTCACCCCGTGCGTATCTACCTTTGTTGCTTCGGCGGGCCTCGGGTCGCCCCGACGCCGGCCTGGGGGCAACCCCGGGCTCGCGCGCGCCCGCCGGAGGCTATTGCAAACTCTGTTATCCGTGTAGTCTGAGCGTCAATACAATAACTAAAACTTTCAACAACGGATCTCTTGGTTCTGGCATCGATGAAGAACGCAGCGAAATGCGATAAGTAATGTGAATTGCAGAATTCAGTGAATCATCGAATCTTTGAACGCACATTGCGCCCCCTGGCATTCCGGGGGGCATGCCTGTTCGAGCGTCATTGCAACCCTCAAGCACTGCTTGGTATTGGGCCTTCGTCCCCTGGGCGTGCCCGAAAGTTAGTGGCGGTCCGGTCGGGACTTCAAGCGTAGTAAAACATCATCCCGCTTAGGAAGATCCTGCCGCGGCCAGCTAGCCAACCCCCAGTTATCTTCAATGGTTGACCTCG
>sl18566a_Lecideoid_atrobrunneaAGG2
CCGAGAGAGGGGCTCGCGCCCCGGGTGTTTCGGCCCCGCCTCTTCACCCCGTGCGTACCTACCTTTGTTGCTTCGGCGGGCCTCGGGTCCCCCCGACGCCGGCCCGGGGGCAACCCCGGGCTCGCGCGCGCCCGCCGGAGGCCACTGCAAACTCTGTCATCCGTGTAGTCTGAGCGTCGATACAATAACTAAAACTTTCAACAACGGATCTCTTGGTTCTGGCATCGATGAAGAACGCAGCGAAATGCGATAAGTAATGTGAATTGCAGAATTCAGTGAATCATCGAATCTTTGAACGCACATTGCGCCCCCTGGCATTCCGGGGGGCATGCCTGTTCGAGCGTCATTGCAACCCTCAAGCACTGCTTGGTATTGGGCCTTCGTCCCCCGGGCGTGCCCGAAAGTTAGTGGCGGTCCGGCCGGGACTTCAAGCGTAGTAAAACATCACCCCGCTTAGGAAGATCCCGCCGCGGCCAGCCAGCCAACCCCCAGTTATCTTCAATGGTTGACCTCG
>sl18645atro_Lecideoid_atrobrunneaAGG2
CCGAGAGAGGGGCTCGCGCCCCGGGGGTTTCGGCCCCGCCTCTTCACCCCGTGCGTACCTACCTTTGTTGCTTCGGCGGGCCTCGGGTCCCCCCGACGCCGGCCCGGGGGTAACCCCGGGCTCGCGCGCGCCCGCCGGAGGCCATTGCAAACTCTGTTATCCGTGTAGTCTGAGCGTCAATGCAATAACTAAAACTTTCAACAACGGATCTCTTGGTTCTGGCATCGATGAAGAACGCAGCGAAATGCGATAAGTAATGTGAATTGCAGAATTCAGTGAATCATCGAATCTTTGAACGCACATTGCGCCCCCTGGCATTCCGGGGGGCATGCCTGTTCGAGCGTCATTGCAACCCTCAAGCACTGCTTGGTATTGGGCCTTCGTCCCCCGGGCGTGCCCGAAAGTTAGTGGCGGTCCGGCCGGGACTTCAAGCGTAGTAAAACATCATCCCGCTTAGGAAGATCCCGCCGCGGCCAGCCAGCCAACCCCCAGTTATCTTCAATGGTTGACCTCG
>sl18600_Lecideoid_atrobrunneaAGG2
CGAGAGAGGGGCTCGCGCCCCGGGGGTTTCGGCCCCGCCTCTTCACCCAGTGTGTACCTACCTTTGTTGCTTCGGCGGGCCTCGGGTCCCCCCGACGCCGGCCTGGGGGCAACCCCGGGCTCGCGCGCGCCCGCCGGAGGCCATTGCAAACTCTGTTATCCGTGTAGTCTGAGCGTCAATACAATAACTAAAACTTTCAACAACGGATCTCTTGGTTCTGGCATCGATGAAGAACGCAGCGAAATGCGATAAGTAATGTGAATTGCAGAATTCAGTGAATCATCGAATCTTTGAACGCACATTGCGCCCCCTGGCATTCCGGGGGGCATGCCTGTTCGAGCGTCATTGCAACCCTCAAGCACTGCTTGGTATTGGGCCTTCGTCCCCCGGACGTGCCCGAAAGTCAGTGGCGGTCCGGCTGGGACTTCAAGCGTAGTAAAACATCATCCCGCTTAGGAAGATCCCGTCGCGGCCAGCCAGCCAACCCCCAGTTATCTTCAATGGTTGACCTCG
>sl18639_Lecideoid_atrobrunneaAGG2
CCGAGAGAGGGGCTCGCGCCCCGGGGGTTTCGGCCCCGCCTCTTCACCCAGTGTGTACCTACCTTTGTTGCTTCGGCGGGCCTCGGGTCCCCCCGACGCCGGGCTGGGGGCAACCCCGGGCTCGCGCGCGCTCGCCGGAGGCCATTGCAAACTCTGTTATCCGTGTAGTCTGAGCGTCAATACAATAACTAAAACTTTCAACAACGGATCTCTTGGTTCTGGCATCGATGAAGAACGCAGCGAAATGCGATAAGTAATGTGAATTGCAGAATTCAGTGAATCATCGAATCTTTGAACGCACATTGCGCCCCCTGGCATTCCGGGGGGCATGCCTGTTCGAGCGTCATTGCAATTCTCAAGCACTGCTTGGTATTGGGCCTTCGTCCCCCGGACGTGCCCGAAAGTCAGTGGCGGTCCGGCTGGGACTTCAAGCGTAGTAAAACATCATCCCGCTTAGGAAGATCCCGTCGCGGCCAGCCAGCCAACCCCCAGTTATCTTCAATGGTTGACCTCG
>sl18653atro_Lecideoid_atrobrunneaAGG2
CCGAGAGAGGGGCTCGCGCCCCGGGGGTTTCGGCCCCGCCTCTTCACCCAGTGTGTACCTACCTTTGTTGCTTCGGCGGGCCTCGGGTCCCCCCGACGCCGGGCTGGGGGCAACCCCGGGCTCGCGCGCGCTCGCCGGAGGCCATTGCAAACTCTGTTATCCGTGTAGTCTGAGCGTCAATACAATAACTAAAACTTTCAACAACGGATCTCTTGGTTCTGGCATCGATGAAGAACGCAGCGAAATGCGATAAGTAATGTGAATTGCAGAATTCAGTGAATCATCGAATCTTTGAACGCACATTGCGCCCCCTGGCATTCCGGGGGGCATGCCTGTTCGAGCGTCATTGCAATTCTCAAGCACTGCTTGGTATTGGGCCTTCGTCCCCCGGACGTGCCCGAAAGTCAGTGGCGGTCCGGCTGGGACTTCAAGCGTAGTAAAACATCATCCCGCTTAGGAAGATCCCGTCGCGGCCAGCCAGCCAACCCCCAGTTATCTTCAATGGTTGACCTCG
>sl18568a_Lecideoid_atrobrunneaAGG2
CCGAGAGAGGGGCTCGCGCCCCGGGGGTTTCGGCCCCGCCTCTTCACCCCGTGCGTACCTACCTTTGTTGCTTCGGCGGGCCTCGGGTCCCCCCCGACGCCGGCCTGGGGACAACCCCGGGCTCGCGCGCGCCCGCCGGAGGCCATTGCAAACTCTGTTATCCGTGTAGTCTGAGCGTCAATACAATAACTAAAACTTTCAACAACGGATCTCTTGGTTCTGGCATCGATGAAGAACGCAGCGAAATGCGATAAGTAATGTGAATTGCAGAATTCAGTGAATCATCGAATTTTTGAACGCACATTGCGCCCCCTGGCATTCCGGGGGGCATGCCTGTTCGAGCGTCATTGCAACCCTCAAGCACTGCTTGGTATTGGGCCTTCGTCCCCGGGCGTGCCCGAAAGACAGTGGCGGTCCGGCCGGGACTTCAAGCGTAGTAAAACATCATCCCGCTTAGGAAGATCCCGTCGCGGCCAGCCAGCCAACCCCCAGTTATCTTCAATGGTTGACCTCG
>sl18650_Lecideoid_atrobrunneaAGG2
CCGAGAGAGGGGCTCGCGCCCCGGGGGTTTCGGCCCCGCCTCTTCACCCCGTGCGTACCTACCTTTGTTGCTTCGGCGGGCCTCGGGTCCCCCCCGACGCCGGCCTGGGGGCAACCCCGGGCTCGCGCGCGCTCGCCGGAGGCCACTGCAAACTCTGTTATCCGTGTAGTCTGAGCGTCAATACAATAACTAAAACTTTCAACAACGGATCTCTTGGTTCTGGCATCGATGAAGAACGCAGCGAAATGCGATAAGTAATGTGAATTGCAGAATTCAGTGAATCATCGAATCTTTGAACGCACATTGCGCCCCCTGGCATTCCGGGGGGCATGCCTGTTCGAGCGTCATTGTAACCCTCAAGCACTGCTTGGTATTGGGCCTTCGTCCCCGGGCGTGCCCGAAAGACAGTGGCGGTCCGGCCGGGACTTCAAGCGTAGTAAAACATCATCCCGCTTAGGAAGATCCCGTCGCGGCCAGCCAGCCAACCCCCAGTTATCTTCAATGGTTGACCTCG
>sl18278c_Lecideoid_perlatolica
ACGAGAGAGGGGCTCGCGCCCCGGGGGTTTCGGCCCCGCCTCTTCACCCCGTGCGTACCTACCTTTGTTGCTTCGGCGGGCCTCGGGTCCCCCCGACGCCGGCCTGGGGGCAACCCCGGGCTCGCGCGCGCCAGCCGGAGGCCATTGCAAACTCTGTTATCCGTGTAGTCTGAGTGTCAATACAATAACTAAAACTTTCAACAACGGATCTCTTGGTTCTGGCATCGATGAAGAACGCAGCGAAATGCGATAAGTAATGTGAATTGCAGAATTCAGTGAATCATCGAATCTTTGAACGCACATTGCGCCCCCTGGTATTCCGGGGGGCATGCCTGTTCGAGCGTCATTGCAACCCTCAAGCGCTGCTTGGTATTGGGCCTTCGTCCCCGGGACGTGCCCGAAAGTTAGTGGCGGTCCAGCCGGGACTTCAAGCGTAGTAAATGTCATCCCGCTTAGGAAGAGCCCCGCTGCGGCCAGCCAGCCAACCCCCAGATATCTTCAACGGTTGACCTCG
>sl18299b_Lecideoid_perlatolica
ACGAGAGAGGGGCTCGCGCCCCGGGGGTTTCGGCCCCGCCTCTTCACCCCGTGCGTACCTACCTTTGTTGCTTCGGCGGGCCTCGGGTCCCCCCGACGCCGGCCTGGGGGCAACCCCGGGCTCGCGCGCGCCAGCCGGAGGCCATTGCAAACTCTGTTATCCGTGTAGTCTGAGTGTCAATACAATAACTAAAACTTTCAACAACGGATCTCTTGGTTCTGGCATCGATGAAGAACGCAGCGAAATGCGATAAGTAATGTGAATTGCAGAATTCAGTGAATCATCGAATCTTTGAACGCACATTGCGCCCCCTGGTATTCCGGGGGGCATGCCTGTTCGAGCGTCATTGCAACCCTCAAGCGCTGCTTGGTATTGGGCCTTCGTCCCCGGGACGTGCCCGAAAGTTAGTGGCGGTCCAGCCGGGACTTCAAGCGTAGTAAATGTCATCCCGCTTAGGAAGAGCCCCGCTGCGGCCAGCCAGCCAACCCCCAGATATCTTCAACGGTTGACCTCG
>sl18511_Lecideoid_perlatolica
ACGAGAGAGGGGCTCGCGCCCCGGGGGTTTCGGCCCCGCCTCTTCACCCCGTGCGTACCTACCTTTGTTGCTTCGGCGGGCCTCGGGTCCCCCCGACGCCGGCCTGGGGGCAACCCCGGGCTCGCGCGCGCCAGCCGGAGGCCATTGCAAACTCTGTTATCCGTGTAGTCTGAGTGTCAATACAATAACTAAAACTTTCAACAACGGATCTCTTGGTTCTGGCATCGATGAAGAACGCAGCGAAATGCGATAAGTAATGTGAATTGCAGAATTCAGTGAATCATCGAATCTTTGAACGCACATTGCGCCCCCTGGTATTCCGGGGGGCATGCCTGTTCGAGCGTCATTGCAACCCTCAAGCGCTGCTTGGTATTGGGCCTTCGTCCCCGGGACGTGCCCGAAAGTTAGTGGCGGTCCAGCCGGGACTTCAAGCGTAGTAAATGTCATCCCGCTTAGGAAGAGCCCCGCTGCGGCCAGCCAGCCAACCCCCAGATATCTTCAATGGTTGACCTCG
>sl18511_Lecideoid_perlatolica.2
ACGAGAGAGGGGCTCGCGCCCCGGGGGTTTCGGCCCCGCCTCTTCACCCCGTGCGTACCTACCTTTGTTGCTTCGGCGGGCCTCGGGTCCCCCCGACGCCGGCCTGGGGGCAACCCCGGGCTCGCGCGCGCCAGCCGGAGGCCATTGCAAACTCTGTTATCCGTGTAGTCTGAGTGTCAATACAATAACTAAAACTTTCAACAACGGATCTCTTGGTTCTGGCATCGATGAAGAACGCAGCGAAATGCGATAAGTAATGTGAATTGCAGAATTCAGTGAATCATCGAATCTTTGAACGCACATTGCGCCCCCTGGTATTCCGGGGGGCATGCCTGTTCGAGCGTCATTGCAACCCTCAAGCGCTGCTTGGTATTGGGCCTTCGTCCCCGGGACGTGCCCGAAAGTTAGTGGCGGTCCAGCCGGGACTTCAAGCGTAGTAAATGTCATCCCGCTTAGGAAGAGCCCCGCTGCGGCCAGCCAGCCAACCCCCAGATATCTTCAATGGTTGACCTCG
>sl18510_Lecideoid_perlatolica
ACGAGAGAGGGGCTCGCGCCCCGGGGGTTTCGGCCCCGCCTCTTCACCCCGTGCGTACCTACCTTTGTTGCTTCGGCGGGCCTCGGGTCCCCCCGACGCCGGCCTGGGGGCAACCCCGGGCTCGCGCGCGCCAGCCGGAGGCCATTGCAAACTCTGTTATCCGTGTAGTCTGAGTGTCAATACAATAACTAAAACTTTCAACAACGGATCTCTTGGTTCTGGCATCGATGAAGAACGCAGCGAAATGCGATAAGTAATGTGAATTGCAGAATTCAGTGAATCATCGAATCTTTGAACGCACATTGCGCCCCCTGGTATTCCGGGGGGCATGCCTGTTCGAGCGTCATTGCAACCCTCAAGCGCTGCTTGGTATTGGGCCTTCGTCCCCGGGACGTGCCCGAAAGTTAGTGGCGGTCCAGCCGGGACTTCAAGCGTAGTAAATGTCATCCCGCTTAGGAAGAGCCCCGCTGCGGCCAGCCAGCCAACCCCCAGATATCTTCAATGGCTGACCTCG
>sl18640e_Lecideoid_perlatolica
ACGAGAGAGGGGCTCGCGCCCCGGGGGTTTCGGCCCCGCCTCTTCACCCCGTGCGTACCTACCTTTGTTGCTTCGGCGGGCCTCGGGTCCCCCCGACGCCGGCCTGGGGGCAACCCCGGGCCCGCGCGCGCCCGCCGGAGGCCATTGCAAACTCTGTTATCCGTGTAGTCTGAGTGTCGATACAATAACTAAAACTTTCAACAACGGATCTCTTGGTTCTGGCATCGATGAAGAACGCAGCGAAATGCGATAAGTAATGTGAATTGCAGAATTCAGTGAATCATCGAATCTTTGAACGCACATTGCGCCCCCTGGTATTCCGGGGGGCATGCCTGTTCGAGCGTCATTGCAACCCTCAAGCGCTGCTTGGTATTGGGCCTTCGTCCCCCGGACGTGCCCGAAAGTTAGTGGCGGTTCAGCCGGGACTTCAAGCGTAGTAAATATCATCCCGCTTAGGAAGAGCCCCGCTGCGGCCAGCCAGCCAACCCCCAGATATCTTCAATGGTTGACCTCG
>sl18646_Lecideoid_perlatolica
ACGAGAGAGGGGCTTGCGTCCCGGGGGTTTCGGCCCCGCCTCTTCACCCCGTGCGTACCTACCTTTGTTGCTTCGGCGGGCCTCGGCCCCCCCGACGCCGGCCTGGGGGCAACTCCGGGCTCGCGCGCGCCCGCCGGAGGCCATTGCAAACTCTGTTATCCGTGTAGTCTGAGTGTCAATACAATAACTAAAACTTTCAACAACGGATCTCTTGGTTCTGGCATCGATGAAGAACGCAGCGAAATGCGATAAGTAATGTGAATTGCAGAATTCAGTGAATCATCGAATCTTTGAACGCACATTGCGCCCCCTGGTATTCCGGGGGGCATGCCTGTTCGAGCGTCATTGCAACCCTCAAGCGCTGCTTGGTATTGGGCCTTCGTCCCCGGGACGTGCCCGAAAGTTAGTGGCGGTCCAGCCGGGACTTCAAGCGTAGTAAATGTCATCCCGCTTAGGAAGAGCCCCGCTGCGGCCAGCCAGCCAACCCCCGGATATCTTCAATGGTTGACCTCG
>sl18294atrob_Lecideoid_perlatolica
ACGAGAGAGGGGCTCGCGCCCCGGGGGTTTCGGCCCCGCCTCTTCACCCTGTGCGTACCTACCTTTGTTGCTTCGGCGGGCCTCGGGGTCCCCCGACGCCGGCCTGGGGGCAACCCCGGGCTCGCGCGCGCCCGCCGGAGGTCATTGCAAACTCTGTTATCCGTGTAGTCTGAGTGTCAATACAATAACTAAAACTTTCAACAACGGATCTCTTGGTTCTGGCATCGATGAAGAACGCAGCGAAATGCGATAAGTAATGTGAATTGCAGAATTCAGTGAATCATCGAATCTTTGAACGCACATTGCGCCCCCTGGTATTCCGGGGGGCATGCCTGTTCGAGCGTCATTGCAACCCTCAAGCGCTGCTTGGTATTGGGCCTTCGTCCCCCGGACGTGCCCGAAAGTTAGTGGCGGTCCTGCCGGGACTTCAAGCGTAGTAAATATCATTCCGCTTAGGAAGAGCCCCGCTGCGGCCAGCCAGCCAACCCCCAGATATCTTAATGGTTGACCTCG
>sl18583atro1_Lecideoid_perlatolica
ACGAGAGAGGGGCTCGCGCCCCGGGGGTTTCGGCCCCGCCTCTTCACCCTGTGCGTACCTACCTTTGTTGCTTCGGCGGGCCTCGGGGTCCCCCGACGCCGGCCTGGGGGCAACCCCGGGCTCGCGCGCGCCCGCCGGAGGTCATTGCAAACTCTGTTATCCGTGTAGTCTGAGTGTCAATACAATAACTAAAACTTTCAACAACGGATCTCTTGGTTCTGGCATCGATGAAGAACGCAGCGAAATGCGATAAGTAATGTGAATTGCAGAATTCAGTGAATCATCGAATCTTTGAACGCACATTGCGCCCCCTGGTATTCCGGGGGGCATGCCTGTTCGAGCGTCATTGCAACCCTCAAGCGCTGCTTGGTATTGGGCCTTCGTCCCCCGGGCGTGCCCGAAAGTTAGTGGCGGTCCTGCCGGGACTTCAAGCGTAGTAAATATCATTCCGCTTAGGAAGAGCCCCGCTGCGGCCAGCCAGCCAACCCCCAGATATCTTAATGGTTGACCTCG
>sl18281b_Lecideoid_perlatolica
ACGAGAGAGGGGCTCGCGCCCCGGGGGTTTCGGCCCCGCCTCTTCACCCCGTGCGTACCTACCTCTGTTGCTTCGGCGGGCCTCGGGTCTCCCCGACGCCGGCCTGGGGGCAACCTCGGGCTCGCGCGCGCCCGCCGGAGGCCATTGCAAACTCTGTCATCCGTGTAGTCTGAGTGTCAATACAATAAACTAAAACTTTCAACAACGGATCTCTTGGTTCTGGCATCGATGAAGAACGCAGCGAAATGCGATAAGTAATGTGAATTGCAGAATTCAGTGAATCATCGAATCTTTGAACGCACATTGCGCCCCCTGGTATTCCGGGGGGCATGCCTGTTCGAGCGTCATTGCAACCCTCAAGCGCTGCTTGGTATTGGGCCTTCGTCCCCGGACGTGCCCGAAAGTTAGTGGCGGTCCAGCCGGGACTTCAAGCGTAGTAAATATCATCCCGCTTAGGAAGAGCCCCGCTGCGGCCAGCCAGCCAACCCCCAGATATTTTCAATGGTTGACCTCG
>sl18657_Lecideoid_perlatolica
ACGAGAGAGGGGCTCGCGCCCCGGGGGTTTCGGCCCCGCCTCTTCACCCCGTGCGTACCTACCTCTGTTGCTTCGGCGGGCCTCGGGTCTCCCCGACGCCGGCCTGGGGGCAACCTCGGGCTCGCGCGCGCCCGCCGGAGGCCATTGCAAACTCTGTCATCCGTGTAGTCTGAGTGTCAATACAACAAACTAAAACTTTCAACAACGGATCTCTTGGTTCTGGCATCGATGAAGAACGCAGCGAAATGCGATAAGTAATGTGAATTGCAGAATTCAGTGAATCATCGAATCTTTGAACGCACATTGCGCCCCCTGGTATTCCGGGGGGCATGCCTGTTCGAGCGTCATTGCAACCCTCAAGCGCTGCTTGGTATTGGGCCTTCGTCCCCGGACGTGCCCGAAAGTTAGTGGCGGTCCAGCCGGGACTTCAAGCGTAGTAAATATCATCCCGCTTAGGAAGAGCCCCGCTGCGGCCAGCCAGCCAACCCCCAGATATTTTCAATGGTTGACCTCG
>sl18460a_Lecideoid_perlatolica
ACGAGAGAGGGGCTCGCGCCCCGGGGGTTTCGGCCCCGCCTCTTCACCCCGTGCGTACCTACCTCTGTTGCTTCGGCGGGCCTCGGGTCTCCCCGACGCCGGCCTGGGGGCAACCTCGGGCTCGCGCGCGCCCGCCGGAGGCCATTGCAAACTCTGTCATCCGTGTAGTCTGAGTGTCAATACAACAAACTAAAACTTTCAACAACGGATCTCTTGGTTCTGGCATCGATGAAGAACGCAGCGAAATGCGATAAGTAATGTGAATTGCAGAATTCAGTGAATCATCGAATCTTTGAACGCACATTGCGCCCCCTGGTATTCCGGGGGGCATGCCTGTTCGAGCGTCATTGCAACCCTCAAGCGCTGCTTGGTATTGGGCCTTCGTCCCCGGACGTGCCCGAAAGTTAATGGCGGTCCAGCCGGGACTTCAAGCGTAGTAAATATCATCCCGCTTAGGAAGAGCCCCGCTGCGGCCAGCCAGCCAACCCCCAGATATTTTCAATGGTTGACCTCG
>sl18283_Lecideoid_perlatolica
ACGAGAGAGGGGCTCGCGCCCCGGGGGTTTCGGCCCCGCCTCTTCACCCCGTGCGTACCTACCTCTGTTGCTTCGGCGGGCCTCGGGTCTCCCCGACGCCGGCCTGGGGGCAACCTCGGGCTCGCGCGCGCCCGCCGGAGGCCATTGCAAACTCTGTCATCCGTGTAGTCTGAGTGTCAATACAATAAACTAAAACTTTCAACAACGGATCTCTTGGTTCTGGCATCGATGAAGAACGCAGCGAAATGCGATAAGTAATGTGAATTGCAGAATTCAGTGAATCATCGAATCTTTGAACGCACATTGCGCCCCCTGGTATTCCGGGGGGCATGCCTGTTCGAGCGTCATTGCAACCCTCAAGCGCTGCTTGGTATTGGGCCTTCGTCCCCGGACGTGCCCGAAAGTTAGTGGCGGTCCAGCCGGGACTTCAAGCGTAGTAAATATCATCCCGCTTAGGAAGAGCCCCGCTGCGGCCAGCCAGCCAACCCCCAGATATTTCAATGGTTGACCTCG
>sl18565_Lecideoid_promiscensAFF1
ACGAGAGAGGGGCTCGCGCCCCGGGGGCCTCGGCCCCGCCTCTTCACCCCGTGTGTGCCTACCTTTGTTGCTTCGGCGGGCCTCGGGCCCCCCCGACGCCGGCCTGGGGGCAACCCCGGGCTCGCGCGCGCCCGCCGGAGGCCACTGCAAACTCTGTCATCCGTGTAGTCTGAGCACCAATACAATAACTAAAACTTTCAACAACGGATCTCTTGGTTCTGGCATCGATGAAGAACGCAGCGAAATGCGATAAGTAATGTGAATTGCAGAATTCAGTGAATCATCGAATCTTTGAACGCACATTGCGCCCCCTGGCATTCCGGGGGGCATGCCTGTTCGAGCGTCATTGCAACCCTCAAGCACTGCTTGGTATTGGGCTTTCGTCCCTCGGACGTGCCCGAAATCTAGTGGCGGTCCGGCCGGGACTTCAAGCGTAGTAAAACATCATCCCGCTTAGGAAGAGCCCCGCTGCGGCCAGCCAGTCAACCCCCAATTGTCTTCAATGGTTGACCTCG
>sl18644_Lecideoid_promiscensAFF1
CCGAGAGAGGGGCTCGCGCCCCGGGGGCTTCGGCCCCGCCTCTTCACCCCGTGTGTACCTACCTTTGTTGCTTCGGCGGGCCTCGGGCCCCCCCGACGCCGGCCCGGGGGCAACCCCGGGCTCGCGCGCGCCCGCCGGAGGCCACTGCAAACTCTGTCATCCGTGTAGTCTGAGCACCAATACAATAACTAAAACTTTCAACAACGGATCTCTTGGTTCTGGCATCGATGAAGAACGCAGCGAAATGCGATAAGTAATGTGAATTGCAGAATTCAGTGAATCATCGAATCTTTGAACGCACATTGCGCCCCCTGGCATTCCGGGGGGCATGCCTGTTCGAGCGTCATTGCAACCCTCAAGCACTGCTTGGTATTGGGCTTTCGTCCCTCGGACGTGCCCGAAATCTAGTGGCGGTCCGGCCGGGACTTCGAGCGTAGTAAAATATCATCCCGCTTAGGAAGAGCCCCGCTGCGGCCAGCCAGTCAACCCCCAATTGTCTTCAATGGTTGACCTCG
>sl18280atro_Lecideoid_syncarpa
ACGAGAGAGGGGCTCGCGCCCCGGGGGTTTCGGCCTCACCTCTTCACCCCGTGCGTACCTACCTTTGTTGCTTCGGCGGGCCTCGGGTCCCCCCGACGCCGGCCTGGGGGCAACCCCGGGCTCGCGCGCGCCCGCCGGAGGCCATCACAAACTCTGTTATCCGTGTAGTCTGAGCACCAAAACAATAACTAAAACTTTCAACAACGGATCTCTTGGTTCTGGCATCGATGAAGAACGCAGCGAAATGCGATAAGTAATGTGAATTGCAGAATTCAGTGAATCATCGAATCTTTGAACGCACATTGCGCCCCCTGGCATTCCGGGGGGCATGCCTGTTCGAGCGTCATTGCAATCCTCAAGCACTGCTTGGTATTGGGCCTTCGTCCCCCGGACGTGCCCGAAAGCTAGTGGCGGTCCAGCCGGGACTTCAAGCGTAGTAGAATATCATCCCGCTTACGAAGAGTCCCGCTGCGGCCAGCCAGCCAACCCCCAACTATCTTCAATGGTTGACCTCG
>sl18349news_Lecideoid_syncarpa
ACGAGAGAGGGGCACGCGCCCCGGGGGTTTCGGCCTCACCTCTTCGCCCCGTGCGTACCTACCTTTGTTGCTTCGGCGGGCCTCGGGTCCCCCCGACGCCGGCCTGGGGGCAACCCCGGGCTCGCGCGCGCCCGCCGGAGGCCATCACAAACTCTGTTATCCGTGTAGTCTGAGCACCAAAACAATAACTAAAACTTTCAACAACGGATCTCTTGGTTCTGGCATCGATGAAGAACGCAGCGAAATGCGATAAGTAATGTGAATTGCAGAATTCAGTGAATCATCGAATCTTTGAACGCACATTGCGCCCCCTGGCATTCCGGGGGGCATGCCTGTTCGAGCGTCATTGCAACCCTCAAGCACTGCTTGGTATTGGGCCTTCGTCCCCCGGACGTGCCCGAAAGCTAGTGGCGGTCCAGCCGGGACTTCAAGCGTAGTAAAATATCATCCCGCTTACGAAGAGCCCCGCCGCGGCCAGCCAACCAACCCCCAACTATCTTCAATGGTTGACCTCG
>sl18347c_Lecideoid_syncarpa
ACGAGAGAGGGGCTCGCGCCCCGGGGGTTTCGGCCCCGCCTCTTCAYCCCGTGCGTACCTACCTTTGTTGCTTCGGCGGGCCTCGGGTCCCCCCGACGCCGCCCTGGGGGCAACCCCGGGCTCGCGCGCGCCCGCCGGAGGCCATCACAAACTCTGTTACCCGTGTAGTCTGAGTACCAATACAATAACTAAAACTTTCAACAACGGATCTCTTGGTTCTGGCATCGATGAAGAACGCAGCGAAATGCGATAAGTAATGTGAATTGCAGAATTCAGTGAATCATCGAATCTTTGAACGCACATTGCGCCCCCTGGCATTCCGGGGGGCATGCCTGTTCGAGCGTCATTGCAACCCTCAAGCACTGCTTGGTATTGGGCCTTCGTCCCCCGGACGTGCCCGAAAGCTAGTGGCGGTTCAGCCGGGACTTCAAGCGTAGTAAAATATCATCCCGCTTACGAAGAGCCCCGCTGCGGCCAGCCAGCCAACCCCCAACTATCTTCAATGGTTGACCTCG
>sl18370c_Lecideoid_syncarpa
ACGAGAGAGGGGCTCGCGCCCCGGGGGTTTCGGCCCCGCCTCTTCACCCCGTGCGTACCTACCTTTGTTGCTTCGGCGGGCCTCGGGTCCCCCCGACGCCGGCCTGGGGGCAACCCCGGGCTCGCGCGCGCCCGCCGGAGGCCATCACAAACTCTGTTATCCGTGTAGTCTGAGTACCAATACAATAACTAAAACTTTCAACAACGGATCTCTTGGTTCTGGCATCGATGAAGAACGCAGCGAAATGCGATAAGTAATGTGAATTGCAGAATTCAGTGAATCATCGAATCTTTGAACGCACATTGCGCCCCCTGGCATTCCGGGGGGCATGCCTGTTCGAGCGTCATTGCAACCCTCAAGCACTGCTTGGTATTGGGCCTTCGTCCCCCGGACGTGCCCGAAAGCTAGTGGCGGTCCAGCCGGGACTTCAAGCGTAGTAAAATATCTTCCCGCTTACGAAGAGCCCCGCTGCGGCCAGCCAGCCAACCCCCAACTATCTTCAATGGTTGACCTCG
>sl18370h_Lecideoid_syncarpa
ACGAGAGAGGGGCTCGCGCCCCGGGGGTTTCGGCCCCGCCTCTTCACCCCGTGCGTACCTACCTTTGTTGCTTCGGCGGGCCTCGGGTCCCCCCGACGCCGGCCTGGGGGCAACCCCGGGCTCGCGCGCGCCCGCCGGAGGCCATCACAAACTCTGTTATCCGTGTAGTCTGAGTACCAATACAATAACTAAAACTTTCAACAACGGATCTCTTGGTTCTGGCATCGATGAAGAACGCAGCGAAATGCGATAAGTAATGTGAATTGCAGAATTCAGTGAATCATCGAATCTTTGAACGCACATTGCGCCCCCTGGCATTCCGGGGGGCATGCCTGTTCGAGCGTCATTGCAACCCTCAAGCACTGCTTGGTATTGGGCCTTCGTCCCCCGGACGTGCCCGAAAGCTAGTGGCGGTCCAGCCGGGACTTCAAGCGTAGTAAAATATCTTCCCGCTTACGAAGAGCCCCGCTGCGGCCAGCCAGCCAACCCCCAACTATCTTCAATGGTTGACCTCG
>sl18404c_Lecideoid_syncarpa
ACGAGAGAGGGGCTCGCGCCCCGGGGGTTTCGGCCCCGCCTCTTCACCCCGTGCGTACCTACCTTTGTTGCTTCGGCGGGCCTCGGGTCCCCCCGACGCCGGCCTGGGGGCAACCCCGGGCTCGCGCGCGCCCGCCGGAGGCCATCACAAACTCTGTTATCCGTGTAGTCTGAGTACCAATACAATAACTAAAACTTTCAACAACGGATCTCTTGGTTCTGGCATCGATGAAGAACGCAGCGAAATGCGATAAGTAATGTGAATTGCAGAATTCAGTGAATCATCGAATCTTTGAACGCACATTGCGCCCCCTGGCATTCCGGGGGGCATGCCTGTTCGAGCGTCATTGCAACCCTCAAGCACTGCTTGGTATTGGGCCTTCGTCCCCCGGACGTGCCCGAAAGCTAGTGGCGGTTCAGCCGGGACTTCAAGCGTAGTAAAATATCATCCCGCTTACGAAGAGCCCCGCTGCGGCCAGCCAGCCAACCCCCAACTATCTTCAATGGTTGACCTCG
>sl18462_Lecideoid_syncarpa
ACGAGAGAGGGGCTCGCGCCCCGGGGGTTTCGGCCCCGCCTCTTCACCCCGTGCGTACCTACCTTTGTTGCTTCGGCGGGCCTCGGGTCCCCCCGACGCCGGCCTGGGGGCAACCCCGGGCTCGCGCGCGCCCGCCGGAGGCCATCACAAACTCTGTTATCCGTGTAGTCTGAGTACCAATACAATAACTAAAACTTTCAACAACGGATCTCTTGGTTCTGGCATCGATGAAGAACGCAGCGAAATGCGATAAGTAATGTGAATTGCAGAATTCAGTGAATCATCGAATCTTTGAACGCACATTGCGCCCCCTGGCATTCCGGGGGGCATGCCTGTTCGAGCGTCATTGCAACCCTCAAGCACTGCTTGGTATTGGGCCTTCGTCCCCCGGACGTGCCCGAAAGCTAGTGGCGGTCCAGCCGGGACTTCAAGCGTAGTAAAATATCAYCCCGCTTACGAAGAGCCCCGCTGCGGCCAGCCAGCCAACCCCCAACTATCTTCAATGGTTGACCTCG
>sl18583atro2_Lecideoid_syncarpa
ACGAGAGAGGGGCTCGCGCCCCGGGGGTTTCGGCCCCGCCTCTTCACCCCGTGCGTACCTACCTTTGTTGCTTCGGCGGGCCTCGGGTCCCCCCGATGCCGGCCTGGGGGCAACCCCGGGCTCGCGCGCGCCCGCCGGAGGCCATCACAAACTCTGTTATCCGTGTAGTCTGAGTACCAATACAATAACTAAAACTTTCAACAACGGATCTCTTGGTTCTGGCATCGATGAAGAACGCAGCGAAATGCGATAAGTAATGTGAATTGCAGAATTCAGTGAATCATCGAATCTTTGAACGCACATTGCGCCCCCTGGCATTCCGGGGGGCATGCCTGTTCGAGCGTCATTGCAACCCTCAAGCACTGCTTGGTATTGGGCCTTCGTCCCCCGGACGTGCCCGAAAGCTAGTGGCGGTCCAGCCGGGACTTCAAGCGTAGTAAAACATCATCCCGCTTACGAAGAGCCCCGCTGCGGCCAGCCAGCCAACCCCCAACTATCTTCAATGGTTGACCTCG
>sl18405d_Lecideoid_syncarpa
ACGAGAGAGGGGCTCGCGCCCCGGGGGTTTCGGCCCCGCCTCTTCACCCCGTGCGTACCTACCTTTGTTGCTTCGGCGGGCCTCGGGTCCCCCCGACGCCGGCCTGGGGGCAACCCCGGGCTCGCGCGCGCCCGCCGGAGGCCTTCACAAACTCTGTTATCCGTGTAGTCTGAGTACCAATACAATAACTAAAACTTTCAACAACGGATCTCTTGGTTCTGGCATCGATGAAGAACGCAGCGAAATGCGATAAGTAATGTGAATTGCAGAATTCAGTGAATCATCGAATCTTTGAACGCACATTGCGCCCCCTGGCATTCCGGGGGGCATGCCTGTTCGAGCGTCATTGCAACCCTCAAGCACTGCTTGGTATTGGGCCTTCGTCCCCCGGACGTGCCCGAAAGCTAGTGGCGGTCCAGCCGGGACTTCAAGCGTAGTAAAATATCATCCCGCTTACGAAGAGCCCCGCTGCGGCCAGCCAGCCAACCCCCAACTATCTTCAATGGTTGACCTCG
>sl18460b_Lecideoid_syncarpa
ACGAGAGAGGGGCTCGCGCCCCGGGGGTTTCGGCCCCGCCTCTTCACCCCGTGCGTACCTACCTTTGTTGCTTCGGCGGGCCTCGGGTCCCCCCGACGCCGGCCTGGGGGCAACCCCGGGCTCGCGCGCGCCCGCCGGAGGCCATCACAAACTCTGTTATCCGTGTAGTCTGAGTACCAATACAATAACTAAAACTTTCAACAACGGATCTCTTGGTTCTGGCATCGATGAAGAACGCAGCGAAATGCGATAAGTAATGTGAATTGCAGAATTCAGTGAATCATCGAATCTTTGAACGCACATTGCGCCCCCTGGCATTCCGGGGGGCATGCCTGTTCGAGCGTCATTGCAACCCTCAAGCACTGCTTGGTATTGGGCCTTCGTCCCCCGGACGTGCCCGAAAGCTAGTGGCGGTCCAGCCGGGACTTCAAGCGTAGTAAAATATCATCCCGCTTACGAAGAGCCCCGCTGCGGCCAGCCAGCCAACCCCCAACTATATTCAATGGTTGACCTCG
>sl18631z_Lecideoid_syncarpa
ACGAGAGAGGGGCTCGCGCCCCGGGGGTTTCGGCCCCGCCTCTTCACCCCGTGCGTACCTACCTTTGTTGCTTCGGCGGGCCTCGGGTCCCCCCGACGCCGGCCTGGGGGCAACCCCGGGCTCGCGCGCGCCCGCCGGAGGCCATCACAAACTCTGTTATCCGTGTAGTCTGAGTACCAATACAATAACTAAAACTTTCAACAACGGATCTCTTGGTTCTGGCATCGATGAAGAACGCAGCGAAATGCGATAAGTAATGTGAATTGCAGAATTCAGTGAATCATCGAATCTTTGAACGCACATTGCGCCCCCTGGCATTCCGGGGGGCATGCCTGTTCGAGCGTCATTGCAACCCTCAAGCACTGCTTGGTATTGGGCCTTCGTCCCCCGGACGTGCCCGAAAGCTAGTGGCGGTCCAGCCGGGACTTCAAGCGTAGTAAAATATCATCCCGCTTACGAAGAGCCCCGCTGCGGCCAGCCAGCCAACCCCCAACTATATTCAATGGTTGACCTCG
>sl18480_Lecideoid_syncarpa
ACGAGAGAGGGGCTCGCGCCCCGGGGGTTTCGGCCCCGCCTCTTCACCCCGTGCGTACCTACCTTTGTTGCTTCGGCGGGCCTCGGGTCCCCCCGACGCCGGCCTGGGGGCAACCCCGGGCTCGCGCGCGCCCGCCGGAGGCCATCACAAACTCTGTTATCCGTGTAGTCTGAGTACCAATACAATAACTAAAACTTTCAACAACGGATCTCTTGGTTCTGGCATCGATGAAGAACGCAGCGAAATGCGATAAGTAATGTGAATTGCAGAATTCAGTGAATCATCGAATCTTTGAACGCACATTGCGCCCCCTGGCATTCCGGGGGGCATGCCTGTTCGAGCGTCATTGCAACCTTCAAGCACTGCTTGGTATTGGGCCTTCGTCCCCCGGACGTGCCCGAAAGTTAGTGGCGGTCCAGCCGGGACTTCAAGCGTAGTAAAATATCATCCCGCTTACGAAGAGCCCCGCTGCGGTCAGCCAGCCAACCCCCAACTATCTTCAATGGTTGACCTCG
>sl18659b_Lecideoid_syncarpa
ACGAGAGAGGGGCTCGCGCCCCGGGGGTTTCGGCCCCGCCTCTTCACCCCGTGCGTACCTACCTTTGTTGCTTCGGCGGGCCTCGGGTCCCCCCGACGCCGGCCTGGGGGCAACCCCGGGCTCGCGCGCGCCCGCCGGAGGCCATCACAAACTCTGTTATCCGTGTAGTCTGAGTACCAATACAATAACTAAAACTTTCAACAACGGATCTCTTGGTTCTGGCATCGATGAAGAACGCAGCGAAATGCGATAAGTAATGTGAATTGCAGAATTCAGTGAATCATCGAATCTTTGAACGCACATTGCGCCCCCTGGCATTCCGGGGGGCATGCCTGTTCGAGCGTCATTGCAACCTTCAAGCACTGCTTGGTATTGGGCCTTCGTCCCCCGGACGTGCCCGAAAGTTAGTGGCGGTCCAGCCGGGACTTCAAGCGTAGTAAAATATCATCCCGCTTACGAAGAGCCCCGCTGCGGTCAGCCAGCCAACCCCCAACTATCTTCAATGGTTGACCTCG
>sl18627_Lecideoid_syncarpa
ACGAGAGAGGGGCTCGCGCCCCGGGGGTTTCGGCCCCGCCTCTTCACCCCGTGCGTACCTACCTTTGTTGCTTCGGCGGGCCTCGGGTCCCCCCGACGCCGGCCTGGGGGCAACCCCGGGCTCGCGCGCGCCCGCCGGAGGCCATCACAAACTCTGTTATCCGTGTAGTCTGAGTACCAATACAATAAATAAAACTTTCAACAACGGATCTCTTGGTTCTGGCATCGATGAAGAACGCAGCGAAATGCGATAAGTAATGTGAATTGCAGAATTCAGTGAATCATCGAATCTTTGAACGCACATTGCGCCCCCTGGCATTCCGGGGGGCATGCCTGTTCGAGCGTCATTGCAACCCTCAAGCACTGCTTGGTATTGGGCCTTCGTCCCCCGGACGTGCCCGAAAGCTAGTGGCGGTCCAGCCGGGACTTCAAGCGTAGTAAAATATCATCCCGCTTACGAAGAGCCCCGCTGCGGTCAGCCAGCCAACCCCCAACTATCTTCAATGGTTGACCTCG
>sl18631_Lecideoid_syncarpa
ACGAGAGAGGGGCTCGCGCCCCGGGGGTTTCGGCCCCGCCTCTTCACCCCGTGCGTACCTACCTTTGTTGCTTCGGCGGGCCTCGGGTCCCCCCGACGCCGGCCTGGGGGCAACCCCGGGCTCGCGCGCGCCCGCCGGAGGCCATCACAAACTCTGTTATCCGTGTAGTCTGAGTACCAATACAATAAATAAAACTTTCAACAACGGATCTCTTGGTTCTGGCATCGATGAAGAACGCAGCGAAATGCGATAAGTAATGTGAATTGCAGAATTCAGTGAATCATCGAATCTTTGAACGCACATTGCGCCCCCTGGCATTCCGGGGGGCATGCCTGTTCGAGCGTCATTGCAACCCTCAAGCACTGCTTGGTATTGGGCCTTCGTCCCCCGGACGTGCCCGAAAGCTAGTGGCGGTCCAGCCGGGACTTCAAGCGTAGTAAAATATCATCCCGCTTACGAAGAGCCCCGCTGCGGTCAGCCAGCCAACCCCCAACTATCTTCAATGGTTGACCTCG
>sl18488_Lecideoid_syncarpa
ACGAGAGAGGGGCTCGCGCCCCGGGGGTTTCGGCCCCGCCTCTTCACCCCGTGCGTACCTACCTTTGTTGCTTCGGCGGGCCTCGGGTCCCCCCGACGCCGACCTGGGGGCAACCCCGGGCTCGCGCGCGTCCGCCGGAGGCCATCACAAACTCTGTTATCCGTGTAGTCTGAGTATCAATACAATAACTAAAACTTTCAACAACGGATCTCTTGGTTCTGGCATCGATGAAGAACGCAGCGAAATGCGATAAGTAATGTGAATTGCAGAATTCAGTGAATCATCGAATCTTTGAACGCACATTGCGCCCCCTGGCATTCCGGGGGGCATGCCTGTTCGAGCGTCATTGCAACCCTCAAGCGCTGCTTGGTATTGGGCCTTCGTCCCCCGGACGTGCCCGAAAGTTAGTGGCGGTCCAGCCGGGACTTCAAGCGTAGTAAAATATCATCCCGCTTACGAAGAGCCCCGCTGCGGCCAGCCAGCCAACCCCCAACTATCTTCAATGGTTGACCTCG
>sl18454c_Lecideoid_syncarpa
ACGAGAGAGGGGCTCGCGCCCCGGGGGTTTCGGCCCGCCTCTTCACCCCGTGCGTACCTACCTTTGTTGCTTCGGCGGGCCTCGGGTCCCCCCGACGCCGGCCTGGGGGCAACCCCGGGCTCGCGCGCGCCCGCCGGAGGCCATCACAAACTCTGTTATCCGTGTAGTCTGAGTACCAACACAATAACTAAAACTTTCAACAACGGATCTCTTGGTTCTGGCATCGATGAAGAACGCAGCGAAATGCGATAAGTAATGTGAATTGCAGAATTCAGTGAATCATCGAATCTTTGAACGCACATTGCGCCCCCTGGCATTCCGGGGGGCATGCCTGTTCGAGCGTCATTGCAACCCTCAAGCACTGCTTGGTATTGGGCCTTCGTCCCTCGGACGTGCCCGAAAGCTAGTGGCGGTCCAGCCGGGACTTCAAGCGTAGTAAAATATCATCCCGCTTACGAAGAGCCCCGCTGCGGCCAGCCAGCCAACCCCCAACTATCTTCAATGGTTGACCTCG
>sl18521_Lecideoid_syncarpa
ACGAGAGAGGGGCTCGCGCCCCGGGGGTTTCGGCCCCGCCTCTTCATCCCGTGCGTACCTACCTTTGTTGCTTCGGCGGGCCTCGGGTCCCCCCGACGCCGCCCTGGGGGCAACCCCGGGCTCGCGCGCGCCCGCCGGAGGCCATCACAAACTCTGTTATCCGTGTAGTCTGAGTACCAATACAATAACTAAAACTTTCAACAACGGATCTCTTGGTTCTGGCATCGATGAAGAACGCAGCGAAATGCGATAAGTAATGTGAATTGCAGAATTCAGTGAATCATCGAATCTTTGAACGCACATTGCGCCCCCTGGCATTCCGGGGGGCATGCCTGTTCGAGCGTCATTGCAACCCTCAAGCACTGCTTGGTATTGGGCTTTCGTCCCCCGGACGTGCCCGAAAGCTAGTGGCGGTTCAGCCGGGACTTCAAGCGTAGTAAAATATCATCCCGCTTACGAAGAGCCCCGCTGCGGCCAGCCAGCCA
>sl18582atro2_Lecideoid_syncarpa
ACGAGAGAGGGGCTCGCGCCCCGGGGGTTTCGGCCCCGCCTCTTCACCCCGTGTGTACCTACCTCTGTTGCTTCGGCGGGCCTCGGGTCCTCCCGACGCCGGCCTGGGGGCAACCCCGGGCTCGCGCGCGCCCGCCGGAGGCCATCACAAACTCTGTTATCCGTGTAGTCTGAGTACCAATACAATAACTAAAACTTTCAACAACGGATCTCTTGGTTCTGGCATCGATGAAGAACGCAGCGAAATGCGATAAGTAATGTGAATTGCAGAATTCAGTGAATCATCGAATCTTTGAACGCACATTGCGCCCCCTGGCATTCCGGGGGGCATGCCTGTTCGAGCGTCATTGCAACCCTCAAGCACTGCTTGGTGTTGGGCCTTCGTCCCCCGGACGTGCCCGAAAGCTAGTGGCGGTCCAGCCGGGACTTCAAGCGTAGTAAAATATCATCCCGCTTACGAAGAGCCCCGCTGCGGCCAGCCAGCCAACCCCAACTATCTTCAATGGTTGACCTCG
>sl18405lecidea_Lecideoid_syncarpa
ACGAGAGAGGGGCTCGCGCCCCGGGGGTTTCGGCCCCGCCTCTTCACCCCGTGCGTACGTACCTTTGTTGCTTCGGCGGGCCTCGGGTCCCCCCGACGCCGGCCTGGGGGCAACCCCGGGCTCGCGCGCGTCCGCCGGAGGCCATCACAAACTCTGTTATCCGTGTAGTCTGAGTATCAATACAATAACTAAAACTTTCAACAACGGATCTCTTGGTTCTGGCATCGATGAAGAACGCAGCGAAATGCGATAAGTAATGTGAATTGCAGAATTCAGTGAATCATCGAATCTTTGAACGCACATTGCGCCCCCTGGCATTCCGGGGGGCATGCCTGTTCGAGCGTCATTGCAACCCTCAAGCACTGCTTGGTATTGGGCCTTCGTCCCCCGGACGTGCCCGAAAGCTAGTGGCGGTCCAGCCGGGACTTCAAGCGTAGTAAAATATCATCCCGCTTACGAAGAGCCCCGCTGCGGCCAGCCAGCCAACCCCCACACTATCTTCAACGGTTGACCTCG
>sl18248b1_Lecideoid_syncarpa
CGGCGGGCCTCGGGTCCCCCCGACGCCGGCCTGGGGGCAACCCCGGGCTCGCGCGCGCCCGCCGGAGGCCATCACAAATTCTGTTATCCGTGTAGTCTGAGCACCAAAACAATAACTAAAACTTTCAACAACGGATCTCTTGGTTCTGGCATCGATGAAGAACGCAGCGAAATGCGATAAGTAATGTGAATTGCAGAATTCAGTGAATCATCGAATCTTTGAACGCACATTGCGCCCCCTGGCATTCCGGGGGGCATGCCTGTTCGAGCGTCATTGCAATCCTCAAGCACTGCTTGGTATTGGGCCTTCGTCCCCCGGACGTGCCCGAAAGCTAGTGGCGGTCCAGCCGGGACTTCAAGCGTAGTAAAATATCATCCCGCTTACGAAGAGCCCCGCTGCGGCC
>sl18642q_lecideoid_atrobrunneaAGG1
ACGAGAGAGGGGCTCGCGCCCCGGGGGTTTCGGCCCCGCCTCTTCACCCCGTGCGTACCTACCTTTGTTGCTTCGGCGGGCCTCGGGGCGCCCCGATGCCGGCCTGGGGGTAACCCCGGGCCCGCGCGCGCCCGCCGGAGGCCATTGCAAACCCTGTTATCCGTGTCGTCTGAGCGTCGATTCAATAACTAAAACTTTCAACAACGGATCTCTTGGTTCTGGCATCGATGAAGAACGCAGCGAAATGCGATAAGTAATGTGAATTGCAGAATTCAGTGAATCATCGAATCTTTGAACGCACATTGCGCCCCCTGGCATTCCGGGGGGCATGCCTGTTCGAGCGTCATTGCAACCCTCAAGCACTGCTTGGTATTGGGCCTTCGTCCCCCGGACGTGCCCGAAAGTTAGTGGCGGTTCAGCCGGGACTTCGAGCGTAGTAAAACATCATCCCGCTTACGAGGAGCCCGGCTGTGGCCAGCCAGTCAACCCCCAATTATCTCCAATGAT
>sl18653squam_Lecideoid_atrobrunneaAGG1
ACGAGAGAGGGGCTCGCGCCCCGGGGGTTTCGGCCCCGCCTCTTCACCCCGTGCGTACCTACCTTTGTTGCTTCGGCGGGCCTCGGGGCGCCCTGATGCCGGCCTGGGGGCAACCCCGGGCTCGCGCGCGCCCGCCGGAGACCATTGCAAACCCTGTTATCCGTGTCGTCTGAGTGTCAATTCAATAACTAAAACTTTCAACAACGGATCTCTTGGTTCTGGCATCGATGAAGAACGCAGCGAAATGCGATAAGTAATGTGAATTGCAGAATTCAGTGAATCATCGAATCTTTGAACGCACATTGCGCCCCCTGGCATTCCGGGGGGCATGCCTGTTCGAGCGTCATTGCAACCCTCAAGCACCGCTTGGTATTGGGCCTTCGTCCCCCGGACGTGCCCGAAAGTTAGTGGCGGTTCAGCCGGGACTTCGAGCGTAGTAAAACATCATCCCGCTTACGAGGCGCCCGGCTGCGGCCAGCCAGTCAACCCCCAATTATCTCCAATGATTGACCTCG
>sl18658_Lecideoid_atrobrunneaAGG3
CCGAGAGAGGGGCTCGCGCCCCGGGGGTTTCGGCCCCGCCTCTTCACCCCGTGCGTACCTACCTTTGTTGCTTCGGCGGGCCTCGGGGCCCCCCCGACGCCGGCCTGGGGGCAACCCCGGGCTCGCGCGCGCCCGCCGGAGGCCATTGCAAACTCTGTTATCCGTGTAGTCTGAGTATCAATACAATAACTAAAACTTTCAACAACGGATCTCTTGGTTCTGGCATCGATGAAGAACGCAGCGAACTGCGATAAGTAATGTGAATTGCAGAATTCAGTGAATCATCGAATCTTTGAACGCACATTGCGCCCCCTGGCATTCCGGGGGGCATGCCTGTTCGAGCGTCATTGCAGCCCTCAAGCATTGCTTGGTATTGGGCCTTCGTCCCCCGGACGTGCCCGAAAGTTAGTGGCGGTTCAGCCTGGACTTCAAGCGTAGTAAAACATCCCGCTTAGGAAGATCCCCGCTGCGGCCAGCCAGCCAACCCCTAGTTATCTTCAATGGTTGACCTCG
>sl18266_Lecideoid_promiscens
ACGAGAGAGGGGCTCGCGCCCCGGGGGCTTCGGCCCCGCCTCTTCACCCTGTGCGTACCTACCTTTGTTGCTTCGGCGGGCCTCGGGGCCCCCCGACGCCGGCCCGGGGGACACCCGGGCTCGCGCGCGCCCGCCGAAGGCCATTTCAAACTCTGATATCCGTGTCGTCTGAGTATCAATACAATAACTAAAACTTTCAACAACGGATCTCTTGGTTCTGGCATCGATGAAGAACGCAGCGAAATGCGATAAGTAATGTGAATTGCAGAATTCAGTGAATCATCGAATCTTTGAACGCACATTGCGCCCCCTGGTATTCCGGGGGGCATGCCTGTTCGAGCGTCATTGCAACCCCTCAAGCACTGCTTGGTATTGGGCCTTCGTCCCCCGGACGTGCCCGAAAGTCAGTGGCGGTCCGGCCGGGACTTCAAGCGCAGTAAAACATCCCGCTTAGGAAGAGCCCCGCCGCGGCCAGCCAGCCAACCCCCAATTATTTCAATGGTTGACCTCG
>sl18474c_Lecideoid_promiscens
ACGAGAGAGGGGCTCGCGCCCCGGGGGCTTCGGCCCCGCCTCTTCACCCTGTGCGTACCTACCTTTGTTGCTTCGGCGGGCCTCGGGGCCCCCCGACGCCGGCCCGGGGGACACCCGGGCTCGCGCGCGCCCGCCGAAGGCCATTTCAAACTCTGATATCCGTGTCGTCTGAGTATCAATACAATAACTAAAACTTTCAACAACGGATCTCTTGGTTCTGGCATCGATGAAGAACGCAGCGAAATGCGATAAGTAATGTGAATTGCAGAATTCAGTGAATCATCGAATCTTTGAACGCACATTGCGCCCCCTGGTATTCCGGGGGGCATGCCTGTTCGAGCGTCATTGCAACCCCTCAAGCACTGCTTGGTATTGGGCCTTCGTCCCCCGGACGTGCCCGAAAGTCAGTGGCGGTCCGGCCGGGACTTCAAGCGCAGTAAAACATCCCGCTTAGGAAGAGCCCCGCCGCGGCCAGCCAGCCAACCCCCAATTATTTCAATGGTTGACCTCG
>sl18665b_Lecideoid_promiscens
ACGAGAGAGGGGCTCGCGCCCCGGGGGCTTCGGCCCCGCCTCTTCACCCTGTGCGTACCTACCTTTGTTGCTTCGGCGGGCCTCGGGGCCCCCCGACGCCGGCCCGGGGGACACCCGGGCTCGCGCGCGCCCGCCGAAGGCCATTTCAAACTCTGATATCCGTGTCGTCTGAGTATCAATACAATAACTAAAACTTTCAACAACGGATCTCTTGGTTCTGGCATCGATGAAGAACGCAGCGAAATGCGATAAGTAATGTGAATTGCAGAATTCAGTGAATCATCGAATCTTTGAACGCACATTGCGCCCCCTGGTATTCCGGGGGGCATGCCTGTTCGAGCGTCATTGCAACCCCTCAAGCACTGCTTGGTATTGGGCCTTCGTCCCCCGGACGTGCCCGAAAGTCAGTGGCGGTCCGGCCGGGACTTCAAGCGCAGTAAAACATCCCGCTTAGGAAGAGCCCCGCCGCGGCCAGCCAGCCAACCCCCAATTATTTCAATGGTTGACCTCG
>sl18665c_Lecideoid_promiscens
ACGAGAGAGGGGCTCGCGCCCCGGGGGCTTCGGCCCCGCCTCTTCACCCTGTGCGTACCTACCTTTGTTGCTTCGGCGGGCCTCGGGGCCCCCCGACGCCGGCCCGGGGGACACCCGGGCTCGCGCGCGCCCGCCGAAGGCCATTTCAAACTCTGATATCCGTGTCGTCTGAGTATCAATACAATAACTAAAACTTTCAACAACGGATCTCTTGGTTCTGGCATCGATGAAGAACGCAGCGAAATGCGATAAGTAATGTGAATTGCAGAATTCAGTGAATCATCGAATCTTTGAACGCACATTGCGCCCCCTGGTATTCCGGGGGGCATGCCTGTTCGAGCGTCATTGCAACCCCTCAAGCACTGCTTGGTATTGGGCCTTCGTCCCCCGGACGTGCCCGAAAGTCAGTGGCGGTCCGGCCGGGACTTCAAGCGCAGTAAAACATCCCGCTTAGGAAGAGCCCCGCCGCGGCCAGCCAGCCAACCCCCAATTATTTCAATGGTTGACCTCG
>sl18266z_Lecideoid_promiscens
ACGAGAGAGGGGCTCGCGCCCCGGGGGCTTCGGCCCCGCCTCTTCACCCTGTGCGTACCTACCTTTGTTGCTTCGGCGGGCCTCGGGGCCCCCCGACGCCGGCCCGGGGGACACCCGGGCTCGCGCGCGCCCGCCGAAGGCCATTTCAAACTCTGATATCCGTGTCGTCTGAGTATCAATACAATAACTAAAACTTTCAACAACGGATCTCTTGGTTCTGGCATCGATGAAGAACGCAGCGAAATGCGATAAGTAATGTGAATTGCAGAATTCAGTGAATCATCGAATCTTTGAACGCACATTGCGCCCCCTGGTATTCCGGGGGGCATGCCTGTTCGAGCGTCATTGCAACCCCTCAAGCACTGCTTGGTATTGGGCCTTCGTCCCCCGGACGTGCCCGAAAGTCAGTGGCGGTCCGGCCGGGACTTCAAGCGCAGTAAAACATCCCGCTTAGGAAGAGCCCCGCCGCGGCCAGCCAGCCAACCCCCAATTATTTTCAATGGTTGACCTCG
>sl18460d_Lecideoid_leucothallinaAFF
ACGAGAGAGGGGTCCCGCGCCCCGGGGGTTTCAGCCCCGCCTCTTCACCCTGTGCTTACCTACCTTTGTTGCTTCGGCGGGCCTCGAGGCTCCTCGACGCCGGCCCGGGGGCAATCCCGGGCTCGCGCGCGCCCGCCGGAGGCCATTTCAAACCCCGTCACCAGTGCAGTCCGAGTATCAATTCAATAACTAAAACTTTCAACAACGGATCTCTTGGTTCTGGCATCGATGAAGAACGCAGCGAAATGCGATAAGTAATGTGAATTGCAGAATTCAGTGAATCATCGAATCTTTGAACGCACATTGCGCCCCCTGGCATTCCGGGGGGCATGCCTGTTCGAGCGTCATTGCAACCCTCAAGCACCGCTTGGTATTGGGCCTTCGTCCCCCGGACGTGCCCGAAAGTCAGTGGCGGCCCAGTCGGAACTTCCAGCGTAGTAAAACACCGTCCCGCTTCGGAAGCTTCCCGCTGCGGTCAGCCAGCCAACCCTCCACTATTTCAATGGTTGACCTCG
>sl18652a_Lecideoid_leucothallinaAFF
ACGAGAGAGGGGTCCCGCGCCCCGGGGGTTTCGGCCCCGCCTCTTCACCCTGTGCTTACCTACCTTTGTTGCTTCGGCGGGCCTCGAGGCTCCTCGACGCCGGCCCGGGGGCAATCCCGGGCTCGCGCGCGCCCGCCGGAGGCCATTTCAAACCCCGTCACCAGTGCAGTCCGAGTATCAATTCAATAACTAAAACTTTCAACAACGGATCTCTTGGTTCTGGCATCGATGAAGAACGCAGCGAAATGCGATAAGTAATGTGAATTGCAGAATTCAGTGAATCATCGAATCTTTGAACGCACATTGCGCCCCCTGGCATTCCGGGGGGCATGCCTGTTCGAGCGTCATTGCAACCCTCAAGCACCGCTTGGTATTGGGCCTTCGTCCCCCGGACGTGCCCGAAAGTCAGTGGCGGCCCAGTCGGAACTTCCAGCGTAGTAAAACACCGTCCCGCTTCGGAAGACTCCCGCTGCGGTCAGCCAGCCAACCCTCCACTATTTCAATGGTTGACCTCG
>sl18461_Lecideoid_leucothallinaAFF
ACGAGAGAGGGGTCCCGCGCCCCGGGGGTTTCGGCCCCGCCTCTTCACCCTGTGCTTACCTACCTTTGTTGCTTCGGCGGGCCTCGAGGCCCCTCGACGCCGGCCCGGGGGCAATCCCGGGCTCGCGCGCGCCCGCCGGAGGCCATTTCAAACCCCGTCACCAGTGCAGTCCGAGTATCAATTCAATAACTAAAACTTTCAACAACGGATCTCTTGGTTCTGGCATCGATGAAGAACGCAGCGAAATGCGATAAGTAATGTGAATTGCAGAATTCAGTGAATCATCGAATCTTTGAACGCACATTGCGCCCCCTGGCATTCCGGGGGGCATGCCTGTTCGAGCGTCATTGCAACCCTCAAGCACCGCTTGGTATTGGGCCTTCGTCCCCCGGACGTGCCCGAAAGTCAGTGGCGGCCCAGTCGGAACTTCCAGCGTAGTAAAATACCGTCCCGCTTCGGAAGCTTCCCGCTGCGGTCAGCCAGCCAACCCCCACTATTTCAATGGTTGACCTCG
>sl18489_Lecideoid_deoidSP1
ACGAGAGAGGGGCGATCCGCCCCGGGGGTTTCGGCCCCGCCTCTTCACCCCGTGCGTACCTACCTTTGTTGCTTTGGTGGGCCTCGGGTCCTCCCGACGCCGGCCCGGGGGTGACCCCCGGGCTCGCGCGCGCCCGCCGAAGGCCATCTCAAATCCTGTCATCAATGCAGTCTGAGTATCGATTCAATAACTAAAACTTTCAACAACGGATCTCTTGGTTCTGGCATCGATGAAGAACGCAGCGAAATGCGATAAGTAATGTGAATTGCAGAATTCAGTGAATCATCGAATCTTTGAACGCACATTGCGCCCCCTGGCATTCCGGGGGGCATGCCTGTTCGAGCGTCATTGCAACCCTCAAGCACACCGCTTGGTATTGGGCCTTCGTCCCCCGGACGTGCCCGAAAGTCAGTGGCGGTCCAGCTGGAACTTCAAGCGTAGTAAAACATCATCCCGCTTTGAAAGCTTCCCGCTGCGGCCAGCCAGTCAACCCCCAATTATCACAATGGTTGACCTCG
>sl18498_Lecideoid_deoidSP1
ACGAGAGAGGGGCGATCCGCCCCGGGGGTTTCGGCCCCGCCTCTTCACCCCGTGCGTACCTACCTTTGTTGCTTTGGTGGGCCTCGGGTCCTCCCGACGCCGGCCCGGGGGTGACCCCCGGGCTCGCGCGCGCCCGCCGAAGGCCATCTCAAATCCTGTCATCAATGCAGTCTGAGTATCGATTCAATAACTAAAACTTTCAACAACGGATCTCTTGGTTCTGGCATCGATGAAGAACGCAGCGAAATGCGATAAGTAATGTGAATTGCAGAATTCAGTGAATCATCGAATCTTTGAACGCACATTGCGCCCCCTGGCATTCCGGGGGGCATGCCTGTTCGAGCGTCATTGCAACCCTCAAGCACACCGCTTGGTATTGGGCCTTCGTCCCCCGGACGTGCCCGAAAGTCAGTGGCGGTCCAGCTGGAACTTCAAGCGTAGTAAAACATCATCCCGCTTTGAAAGCTTCCCGCTGCGGCCAGCCAGTCAACCCCCAATTATCACAATGGTTGACCTCG
>sl18649z_Lecideoid_deoidSP1
ACGAGAGAGGGGCGATCCGCCCCGGGGGTTTCGGCCCCGCCTCTTCACCCCGTGCGTACCTACCTTTGTTGCTTTGGTGGGCCTCGGGTCCTCCCGACGCCGGCCCGGGGGTGACCCCCGGGCTCGCGCGCGCCCGCCGAAGGCCATCTCAAATCCTGTCATCAATGCAGTCTGAGTATCGATTCAATAACTAAAACTTTCAACAACGGATCTCTTGGTTCTGGCATCGATGAAGAACGCAGCGAAATGCGATAAGTAATGTGAATTGCAGAATTCAGTGAATCATCGAATCTTTGAACGCACATTGCGCCCCCTGGCATTCCGGGGGGCATGCCTGTTCGAGCGTCATTGCAACCCTCAAGCACACCGCTTGGTATTGGGCCTTCGTCCCCCGGACGTGCCCGAAAGTCAGTGGCGGTCCAGCTGGAACTTCAAGCGTAGTAAAACATCATCCCGCTTTGAAAGCTTCCCGCTGCGGCCAGCCAGTCAACCCCCAATTATCACAATGGTTGACCTCG
>sl18496_Lecideoid_deoidSP1
ACGAGAGAGGGGCGATCCGCCCCGGGGGTTTCGGCCCCGCCTCTTCACCCCGTGCGTACCTACCTTTGTTGCTTTGGCGGGCCTCGGGTCCTCCCGACGCCGGCCCGGGGGTGACCCCCGGGCTCGCGCGCGCCCGCCGAAGGCCATCTCAAATCCTGTCATCAATGCAGTCCGAGTATCGATTCAATAACTAAAACTTTCAACAACGGATCTCTTGGTTCTGGCATCGATGAAGAACGCAGCGAAATGCGATAAGTAATGTGAATTGCAGAATTCAGTGAATCATCGAATCTTTGAACGCACATTGCGCCCCCTGGTATTCCGGGGGGCATGCCTGTTCGAGCGTCATTGCAACCCTCAAGCACACCGCTTGGTATTGGGCCTTCGTCCCCCGGACGTGCCCGAAAGTCAGTGGCGGTCCAGCTGGAACTTCAAGCGTAGTAAAATATCATCCCGCTTTGAAAGCTTCCCGCTGCGGCCAGCCAGTCAACCCCCCAATTATCACAATGGTTGACCTCG
>sl18369_Lecideoid_tessellataAGG1
ACGAGTAAGGGGTTTTGCGCCCCGGGGGCCTCGGCTCCGACTCCTCACCCTTTGCGTACCTACCTCTGTTGCTTTGGCGGGCCTCGGCTAACCCCGATGTCGGCCCGGGGGCGGCCCCGGGCTCGCGAGCGTCCGCCGGAGGCCAATCTAACTCTTGTTTATCAGTGAAGTCTGAGGAGAAATTCAATAACTAAAACTTTCAACAACGGATCTCTTGGTTCTGGCATCGATGAAGAACGCAGCGAAATGCGATAAGTAATGTGAATTGCAGAATTCAGTGAATCATCGAATCTTTGAACGCACATTGCGCCCCTTGGTATTCCGAGGGGCATGCCTGTTCGAGCGTCATTGCAACCCTCAAGCACTGCTTGGTATTGGGCTTCGTCCCCCGGGCGTGCCCGAAAGTCAGTGGCGGTCCACGGGAGACTTCGAGCGTAGTAAATTTTCATTCGCTTTGGAAGGCTCTCGCTGCAACCGGCCAGACAACCCCTTTAATTTCAATGGTTGACCTCG
>sl18407leci_Lecideoid_tessellataAGG1
ACGAGTAAGGGGTTTTGCGCCCCGGGGGCCTCGGCTCCGACTCCTCACCCTTTGCGTACCTACCTCTGTTGCTTTGGCGGGCCTCGGCTAACCCCGATGTCGGCCCGGGGGCGGCCCCGGGCTCGCGAGCGTCCGCCGGAGGCCAATCTAACTCTTGTTTATCAGTGAAGTCTGAGGAGAAATTCAATAACTAAAACTTTCAACAACGGATCTCTTGGTTCTGGCATCGATGAAGAACGCAGCGAAATGCGATAAGTAATGTGAATTGCAGAATTCAGTGAATCATCGAATCTTTGAACGCACATTGCGCCCCTTGGTATTCCGAGGGGCATGCCTGTTCGAGCGTCATTGCAACCCTCAAGCACTGCTTGGTATTGGGCTTCGTCCCCCGGGCGTGCCCGAAAGTCAGTGGCGGTCCACGGGAGACTTCGAGCGTAGTAAATTTTCATTCGCTTTGGAAGGCTCTCGCTGCAACCGGCCAGACAACCCCTTTAATTTCAATGGTTGACCTCG
>sl18350d_Lecideoid_tessellataAGG4
ACGAGTAAGGGGCTTTGCGCCCCGGGGGCCTCGGCCCCGACTCCTCACCCTGTGCGTACCTACCTCTGTTGCTTTGGCGGGCCTCGGTTAGCCCCGACGTCGGCCCGGGGGCGACCCCGGGCCCGCGAGTGCCCGCCGGAGGCCAGTCTTACTCTTGTTTATCAGTGAAGTCTGAGGAAATTCAATAACTAAAACTTTCAACAACGGATCTCTTGGTTCTGGCATCGATGAAGAACGCAGCGAAATGCGATAAGTAATGTGAATTGCAGAATTCAGTGAATCATCGAATCTTTGAACGCACATTGCGCCCCTTGGTATTCCGAGGGGCATGCCTGTTCGAGCGTCATTGCAACCCCCTCAAGCACTGCTTGGTATTGGGCTTCGTCCCCCGGGCGTGCCCGAAAGTCAGTGGCGGTCCAGGGGAGACTTCGAGCGTAGTAAATTTTCATTCGCTCTGGAAGGCTCTCGCTGCAACCGGCCAGCCAACCCCCCTAATTTCAATGGTTGACCTCG
>sl18493_Lecideoid_tessellataAGG4
ACGAGTAAGGGGCTTTGCGCCCCGGGGGCCTCGGCCCCGACTCCTCACCCTGTGCGTACCTACCTCTGTTGCTTTGGCGGGCCTCGGTTAACCCCGACGTCGGCCCGGGGGCGACCCCGGGCCCGCGAGTGCCCGCCGGAGGCCAGTCTTACTCTTGTTTATCAGTGAAGTCTGAGGAAATTCAATAACTAAAACTTTCAACAACGGATCTCTTGGTTCTGGCATCGATGAAGAACGCAGCGAAATGCGATAAGTAATGTGAATTGCAGAATTCAGTGAATCATCGAATCTTTGAACGCACATTGCGCCCCTTGGTATTCCGAGGGGCATGCCTGTTCGAGCGTCATTGCAACCCCCTCAAGCACTGCTTGGTATTGGGCTTCGTCCCCCGGGCGTGCCCGAAAGTCAGTGGCGGTTCAGGGGAGACTTCGAGCGTAGTAAATTTTCATTCGCTCTGGAAGGTTCCCGCTGCAACCGGCCAGCCAACCCCCCTAATTTCAATGGTTGACCTCG
>sl18656_Lecideoid_tessellataAGG3
ACGAGTAAGGGGCTTCGCGCCTCGGGGGCTTCGGCCCCGACTCCTCACCCTGCGCGTATCTACCTCTGTTGCTTTGGCGGGCCTCGGTTGACCCCGACGTCGGCCTGGGGGCGACCCCGGGTTCGCGAGCGTCCGCCGGAGGCCAATTCAACTCTGTTTATCAGTGAAGTCCGAGGAGAAATTCAATAACTAAAACTTTCAACAACGGATCTCTTGGTTCTGGCATCGATGAAGAACGCAGCGAAATGCGATAAGTAATGTGAATTGCAGAATTCAGTGAATCATCGAATCTTTGAACGCACATTGCGCCCCTTGGTATTCCGAGGGGCATGCCTGTTCGAGCGTCATTGCAACCCTCAAGCACTGCTTGATATTGGGCTTCGTCCCCCGGACGTGCCCGAAAGTTAGTGGCGGTCCAGGGGGGACTTCGAGCGTAGTAAATCGTCATTCGCTCTGGAAGGCTCCCGCTGCGGCCGGCCAGACAACCCCCCCAATTTCAATGATTGACCTCG
>sl18659a_Lecideoid_tessellataAGG3
ACGAGTAAGGGGCTTCGCGCCCCGGGGGCTTCGGCCCCGACTCCTCACCCTGTGCGTATCTACCTCTGTTGCTTTGGCGGGCCTCGGTTGACCCCGACGTCGGCCTGAGGGCGACCCCGGGTTCGCGAGCGTCCGCCGGAGGCCAATTCAACTCTGTTTTATCAGTGAAGTCCGAGGAGAAATTCAATAACTAAAACTTTCAACAACGGATCTCTTGGTTCTGGCATCGATGAAGAACGCAGCGAAATGCGATAAGTAATGTGAATTGCAGAATTCAGTGAATCATCGAATCTTTGAACGCACATTGCGCCCCTTGGTATTCCGAGGGGCATGCCTGTTCGAGCGTCATTGCAACCCTCAAGCACTGCTTGGTATTGGGCTTCGTCCCCCGGACGTGCCCGAAAGTTAGTGGCGGTCCAGGGGGGACTTCGAGCGTAGTAAATCGTCATTCGCTCTGGAAGGCTCCCGCTGCGGCCGGCCAGACAACCCCCCCAATTTCAATGGTTGACCTCG
>sl18284_Lecideoid_tessellataAGG2
ACGAGTAAGGGGCTTCGCGCCCCGGGGGCCTCGGCCCTGACTCCTCACCCTGTGCGTATCCACCTCTGTTGCTTTGGCGGGCCTCGGTTAACCCCCGACGTCGGCCTGGGGAGCGACCCCGGGCTCGCGAGCGCCCGCCGGAGGCCAATTCAACTCTTGTTTATCGGTGAAGTCTGAGGAGAAACCGAATAACTAAAACTTTCAACAACGGATCTCTTGGTTCTGGCATCGATGAAGAACGCAGCGAAATGCGATAAGTAATGTGAATTGCAGAATTCAGTGAATCATCGAATCTTTGAACGCACATTGCGCCCCTTGGTATTCCGAGGGGCATGCCTGTTCGAGCGTCATTGCAACCCTCAAGCACTGCTTGGTATTGAGCTTCGTCCTCCGGACGTGCCCGAAAGTCAGTGGCGGTCCAGGTGAGACTTCGAGCGTAGTAAATTCTCATTCGCTCTGGAAGGCTCTCGCTGCGGCCGGCCAGACAACCCCCCTAATTTCAATGGTTGACCTCG
>sl18346b_Lecideoid_tessellataAGG2
ACGAGTAAGGGGCTTCGCGCCCCGGGGGCCTCGGCCCTGACTCCTCACCCTGTGCGTATCCACCTCTGTTGCTTTGGCGGGCCTCGGTTAACCCCCGACGTCGGCCTGGGGAGCGACCCCGGGCTCGCGAGCGCCCGCCGGAGGCCAATTCAACTCTTGTTTATCGGTGAAGTCTGAGGAGAAACCGAATAACTAAAACTTTCAACAACGGATCTCTTGGTTCTGGCATCGATGAAGAACGCAGCGAAATGCGATAAGTAATGTGAATTGCAGAATTCAGTGAATCATCGAATCTTTGAACGCACATTGCGCCCCTTGGTATTCCGAGGGGCATGCCTGTTCGAGCGTCATTGCAACCCTCAAGCACTGCTTGGTATTGAGCTTCGTCCTCCGGACGTGCCCGAAAGTCAGTGGCGGTCCAGGTGAGACTTCGAGCGTAGTAAATTCTCATTCGCTCTGGAAGGCTCTCGCTGCGGCCGGCCAGACAACCCCCCTAATTTCAATGGTTGACCTCG
>sl18304lecidel_Lecideoid_tessellataAGG2
ACGAGTAAGGGGCTTCGCGCCCCGGGGGCCTCGGCCCTGACTCCTCACCCTGTGCGTATCCACCTCTGTTGCTTTGGCGGGCCTCGGTTAACCCCCGACGTCGGCCTGGGGAGCGACCCCGGGCTCGCGAGCGCCCGCCGGAGGCCAATTCAACTCTTGTTTATCGGTGAAGTCTGAGGAGAAACCGAATAACTAAAACTTTCAACAACGGATCTCTTGGTTCTGGCATCGATGAAGAACGCAGCGAAATGCGATAAGTAATGTGAATTGCAGAATTCAGTGAATCATCGAATCTTTGAACGCACATTGCGCCCCTTGGTATTCCGAGGGGCATGCCTGTTCGAGCGTCATTGCAACCCTCAAGCACAGCTTGGTATTGAGCTTCGTCCTCCGGACGTGCCCGAAAGTCAGTGGCGGTCCAGGTGAGACTTCGAGCGTAGTAAATTCTCATTCGCTCTGGAAGGCTCTCGCTGCGGCCGGCCAGACAACCCCCCTAATTTCAATGGTTGACCTCG
>sl18278y_Caloplaca_epithallina
TTTTTAAGTGACGTCTGAGCCACAAGTAAATAAACTAAAACTTTCAACAACGGATCTCTTGGTTCTGGCATCGATGAAGAACGCAGCGAAATGCGATAAGTAATGTGAATTGCAGAATTCAGTGAATCATCGAATCTTTGAACGCACATTGCGCCCCTTGGTATTCCGAGGGGCATGCCTGTTCGAGCGTCATTGCACCTCTCAAGCTCTGCTTGGTATTGGGCTCTCGTCCCCCGGGTAATAGGGGTCGTGCCCGAAAAATAGTGGCCGTCCCGGGGAGGGATCCTGTGTAGTAATAATCGCGTCTCCGAAAGGACCCGGTGCGAACCGCAGGTTGATGTTTTCCTGGTTGACCCGCCG
>sl18385b_Athallia_holocarpaAFF
CCGAGAGAGGGATGGCCCACGGCTGCTCCCTGGGGGGCCTCGCCCCCCGCCTCTTCAACCCTGTGTGTATCAACCTCTGTTGCTTCGGCGAGCGTCGGGGTGCTCCGCGCCCCGGCCCCGGTCTCGGCCGGTGAGTTCTCGTCCGAGGCCCAAGCCCATTCTGTTCAAGTGACGTCCGAGTCCACGATTAAATCAATCAAAACTTTCAACAACGGATCTCTTGGTTCTGGCATCGATGAAGAACGCAGCGAAATGCGATAAGTAATGTGAATTGCAGAATTCAGTGAATCATCGAATCTTTGAACGCACATTGCGCCCCTTGGTATTCCGGGGGGCATGCCTGTTCGAGCGTCATTGCAACCCTCAAGCTCTGCTTGGTATTGGGCGCCCGCAGCCTCCCTCGGGGGGCGGCGCGCCCGTAAGTTAGTGGCGGTCCAGGGAGACTTCAAGCGCAGTAGAACCTTTCGCTTTCGAGGTGTCGCCTGCGGCCCGGCCGTAAAACCCCCCCCATCTTTCAATGATTGACCTCG
>sl18385calo_Athallia_holocarpaAFF
CCGAGAGAGGGATGGCCCACGGCTGCTCCCTGGGGGGCCTCGCCCCCCGCCTCTTCAACCCTGTGTGTATCAACCTCTGTTGCTTCGGCGAGCGTCGGGGTGCTCCGCGCCCCGGCCCCGGTCTCGGCCGGTGAGTTCTCGTCCGAGGCCCAAGCCCATTCTGTTCAAGTGACGTCCGAGTCCACGATTAAATCAATCAAAACTTTCAACAACGGATCTCTTGGTTCTGGCATCGATGAAGAACGCAGCGAAATGCGATAAGTAATGTGAATTGCAGAATTCAGTGAATCATCGAATCTTTGAACGCACATTGCGCCCCTTGGTATTCCGGGGGGCATGCCTGTTCGAGCGTCATTGCAACCCTCAAGCTCTGCTTGGTATTGGGCGCCCGCAGCCTCCCTCGGGGGGCGGCGCGCCCGTAAGTTAGTGGCGGTCCAGGGAGACTTCAAGCGCAGTAGAACCTTTCGCTTTCGAGGTGTCGCCTGCGGCCCGGCCGTAAAACCCCCCCCATCTTTCAATGATTGACCTCG
>sl18426a_Athallia_holocarpaAFF
CCGAGAGAGGGATGGCCCACGGCTGCTCCCTGGGGGGCCTCGCCCCCCGCCTCTTCAACCCTGTGTGTATCAACCTCTGTTGCTTCGGCGAGCGTCGGGGTGCTCCGCGCCCCGGCCCCGGTCTCGGCCGGTGAGTTCTCGTCCGAGGCCCAAGCCCATTCTGTTCAAGTGACGTCCGAGTCCACGATTAAATCAATCAAAACTTTCAACAACGGATCTCTTGGTTCTGGCATCGATGAAGAACGCAGCGAAATGCGATAAGTAATGTGAATTGCAGAATTCAGTGAATCATCGAATCTTTGAACGCACATTGCGCCCCTTGGTATTCCGGGGGGCATGCCTGTTCGAGCGTCATTGCAACCCTCAAGCTCTGCTTGGTATTGGGCGCCCGCAGCCTCCCTCGGGGGGCGGCGCGCCCGTAAGTTAGTGGCGGTCCAGGGAGACTTCAAGCGCAGTAGAACCTTTCGCTTTCGAGGTGTCGCCTGCGGCCCGGCCGTAAAACCCCCCCCATCTTTCAATGATTGACCTCG
>sl18420_Athallia_holocarpaAFF
TCGAGAGAGGGACGGCCCACGGCTGCTCCCTGGGGGGCCCCGCCCTCCGCCTCTTCAACCCTGTGTGTATCAACCTCTGTTGCTTCGGCGAGCGTCGGGGTGCTTCGCGCCCCGGCCCCGGTCCCGGCCGGTGAGTTCTCGTCAGAGGCCCAAGCCCATTCTGTTCAAGTGACGTCCGAGTCCACGATTAAATCAATCAAAACTTTCAACAACGGATCTCTTGGTTCTGGCATCGATGAAGAACGCAGCGAAATGCGATAAGTAATGTGAATTGCAGAATTCAGTGAATCATCGAATCTTTGAACGCACATTGCGCCCCTTGGTATTCCGGGGGGCATGCCTGTTCGAGCGTCATTGCAACCCTCAAGCTCTGCTTGGTATTGGGCGCCCGCTGCCTCCCCCGGGGGGCGGCGCGCCCGTAAGTTAGTGGCGGTCCAGGGAGACTTCAAGCGCAGTAGAACCTTTCGCTTTCGAGGTGTCGCCTGCGGCCCGGCCGTAAAACCCCCCCATCTTTCAATGATTGACCTCG
>sl18513_Caloplaca_xanthostigmoideaAFF
CCGCGAGAGGGACGTGCGCCTACGGCCACGGCCCGGGGGGACGGCCCCGCCCCCCAGCTCTTCAACCCTGTGTATACCTACCTCTGTTGCTTCGGCGAGCGCCGAGGTGCCTCGCGGCGCCTCGGCCCCGGCCCTCGGTCGGTGAGCTCTCGCCAGAGGCCCAACTTCATTCTGTTCCCAGTGACGTCCGAGCACACCGATTAAATCAATCAAAACTTTCAACAACGGATCTCTTGGTTCTGGCATCGATGAAGAACGCAGCGAAATGCGATAAGTAATGTGAATTGCAGAATTCAGTGAATCATCGAATCTTTGAACGCACATTGCGCCCCTTGGTATTCCGGGGGGCATGCCTGTTCGAGCGTCATTGCAACCCTCAAGCTTTGCTTGGTATTGGGCGTTCGCTGCCTCCCTCCGGGGGCGGCGTGCCCGCAAACTAGTGGCGGTCCAGGGAGACTTAAAGCGCAGTGAATCTTTCCGCTTTCGAGGTGTCGCCTGCGGCCCGGCCGTGAAACCCCCCAATTTTCAATGATT
>sl18645unk_Caloplaca_xanthostigmoideaAFF
CCGAGAGAGGGACGTGCGCCCACGGCCACGGCCCGGGGGGCCCCACCCCCCAGCTCTTCAACCCTGTGTATACCAACCCCTGTTGCTTCGGCGAGCGTCGAGGTGCCCCGCGCCTCGGCCCCGGCCACAGCCGGTGAGCTCTCGCCAGAGGCCCCAACTTCATCCTGTTTCCAGTGACGTCCGAGTACACCGATCCAATCAATCAAAACTTTCAACAACGGATCTCTTGGTTCTGGCATCGATGAAGAACGCAGCGAAATGCGATAAGTAATGTGAATTGCAGAATTCAGTGAATCATCGAATCTTTGAACGCACATTGCGCCCCTTGGTATTCCGGGGGGCATGCCTGTTCGAGCGTCATTGCAACCCTCAAGCTTTGCTTGGTATTGGGCGTTCGCTGCCTCCCTCCGGGGGCGACGTGCCCGCAAACTAGTGGCGGTCCAGGGAGACTTCAAGCGCAGTGAATCTTTCCGCTTTCGAGGTGTCGCCTGCGGCCCGGCCGTGAAACCCCCCAATTCAATGATTGA
>sl18264a_Rusavskia_elegans
CTGCGCCCCTCACCTCTTCAACCCTGTGTCTACCAACCGCTGTTGCTTCGGCGAGCGTCGGGGCGTCCGCGCCCCGGCCCCGGCCTCGGCCGGTGAGTTCTCGCCAGAGGCCTATCTTTATTCTGTTTTGCAGTGACGTCCGAGAATACCCATATAATCAATCAAAACTTTCAACAACGGATCTCTTGGTTCTGGCATCGATGAAGAACGCAGCGAAATGCGATAAGTAATGTGAATTGCAGAATTCAGTGAATCATCGAATCTTTGAACGCACATTGCGCCCCTTGGTATTCCGGGGGGCATGCCTGTTCGAGCGTCATTGCAACCCTCAAGCTTTGCTTGGTATTGGGCGCTCGCCTCCCTCGGACGGGGGAGGCGTGCCCGCAAACTAGTGGCGGTCCAGGGAGACTTCAAGCGCAGTAGAATCATTCCGCTTTCGAGGTGTCGCCTGTGGCCGGGCCGTAAAACCCCCCAACTTTCAATGATTGACCTCG
>sl18271_Rusavskia_elegans
CTAAGAGAGGGATGTACGCTTCCAGCTGTGTCCCGGGGGGCTGCGCCCCTCACCTCTTCAACCCTGTGTCTACCAACCGCTGTTGCTTCGGCGAGCGTCGGGGCGTCCGCGCCCCGGCCCCGGCCTCGGCCGGTGAGTTCTCGCCAGAGGCCTATCTTTATTCTGTTTTGCAGTGACGTCCGAGAATACCCATATAATCAATCAAAACTTTCAACAACGGATCTCTTGGTTCTGGCATCGATGAAGAACGCAGCGAAATGCGATAAGTAATGTGAATTGCAGAATTCAGTGAATCATCGAATCTTTGAACGCACATTGCGCCCCTTGGTATTCCGGGGGGCATGCCTGTTCGAGCGTCATTGCAACCCTCAAGCTTTGCTTGGTATTGGGCGCTCGCCTCCCTCGGACGGGGGAGGCGTGCCCGCAAACTAGTGGCGGTCCAGGGAGACTTCAAGCGCAGTAGAATCATTCCGCTTTCGAGGTGTCGCCTGTGGCCGGGCCGTAAAACCCCCCAACTTCAATGATTGACCTCG
>sl18366_Rusavskia_elegans
CTAAGAGAGGGATGTACGCTTCCAGCTGTGTCCCGGGGGGCTGCGCCCCTCACCTCTTCAACCCTGTGTCTACCAACCGCTGTTGCTTCGGCGAGCGTCGGGGCGTCCGCGCCCCGGCCCCGGCCTCGGCCGGTGAGTTCTCGCCAGAGGCCTATCTTTATTCTGTTTTGCAGTGACGTCCGAGAATACCCATATAATCAATCAAAACTTTCAACAACGGATCTCTTGGTTCTGGCATCGATGAAGAACGCAGCGAAATGCGATAAGTAATGTGAATTGCAGAATTCAGTGAATCATCGAATCTTTGAACGCACATTGCGCCCCTTGGTATTCCGGGGGGCATGCCTGTTCGAGCGTCATTGCAACCCTCAAGCTTTGCTTGGTATTGGGCGCTCGCCTCCCTCGGACGGGGGAGGCGTGCCCGCAAACTAGTGGCGGTCCAGGGAGACTTCAAGCGCAGTAGAATCATTCCGCTTTCGAGGTGTCGCCTGTGGCCGGGCCGTAAAACCCCCCAACTTCAACGATTGACCTCG
>sl18295_Rusavskia_elegans
CTAAGAGAGGGATGTACGCTTCCAGCTGTGTCCCGGGGGGCTGCGCCCCTCACCTCTTCAACCCTGTGTCTACCAACCGCTGTTGCTTCGGCGAGCGTCGGGGCGTCCGCGCCCCGGCCCCGGCCTCGGCCGGTGAGTTCTCGCCAGAGGCCTATCTTTATTCTGTTTTGCAGTGACGTCCGAGAATACCCATATAATCAATCAAAACTTTCAACAACGGATCTCTTGGTTCTGGCATCGATGAAGAACGCAGCGAAATGCGATAAGTAATGTGAATTGCAGAATTCAGTGAATCATCGAATCTTTGAACGCACATTGCGCCCCTTGGTATTCCGGGGGGCATGCCTGTTCGAGCGTCATTGCAACCCTCAAGCTTTGCTTGGTATTGGGCGCTCGCCTCCCTCGGACGGGGGAGGCGTGCCCGCAAACTAGTGGCGGTCCAGGGAGACTTCAAGCGCAGTAGAATCATTCCGCTTTCGAGGTGTCGCCTGTGGCCGGGCCGTAAAACCCCCCAACTTTCAATGATTGACCTCG
>sl18467xantho_Rusavskia_elegans
CTAAGAGAGGGATGTACGCTTCCAGCTGTGTCCCGGGGGGCTGCGCCCCTCACCTCTTCAACCCTGTGTCTACCAACCGCTGTTGCTTCGGCGAGCGTCGGGGCGTCCGCGCCCCGGCCCCGGCCTCGGCCGGTGAGTTCTCGCCAGAGGCCTATCTTTATTCTGTTTTGCAGTGACGTCCGAGAATACCCATATAATCAATCAAAACTTTCAACAACGGATCTCTTGGTTCTGGCATCGATGAAGAACGCAGCGAAATGCGATAAGTAATGTGAATTGCAGAATTCAGTGAATCATCGAATCTTTGAACGCACATTGCGCCCCTTGGTATTCCGGGGGGCATGCCTGTTCGAGCGTCATTGCAACCCTCAAGCTTTGCTTGGTATTGGGCGCTCGCCTCCCTCGGACGGGGGAGGCGTGCCCGCAAACTAGTGGCGGTCCAGGGAGACTTCAAGCGCAGTAGAATCATTCCGCTTTCGAGGTGTCGCCTGTGGCCGGGCCGTAAAACCCCCCAACTTTCAATGATTGACCTCG
>sl18537a_Rusavskia_elegans
CTAAGAGAGGGATGTACGCTTCCAGCTGTGTCCCGGGGGGCTGCGCCCCTCACCTCTTCAACCCTGTGTCTACCAACCGCTGTTGCTTCGGCGAGCGTCGGGGCGTCCGCGCCCCGGCCCCGGCCTCGGCCGGTGAGTTCTCGCCAGAGGCCTATCTTTATTCTGTTTTGCAGTGACGTCCGAGAATACCCATATAATCAATCAAAACTTTCAACAACGGATCTCTTGGTTCTGGCATCGATGAAGAACGCAGCGAAATGCGATAAGTAATGTGAATTGCAGAATTCAGTGAATCATCGAATCTTTGAACGCACATTGCGCCCCTTGGTATTCCGGGGGGCATGCCTGTTCGAGCGTCATTGCAACCCTCAAGCTTTGCTTGGTATTGGGCGCTCGCCTCCCTCGGACGGGGGAGGCGTGCCCGCAAACTAGTGGCGGTCCAGGGAGACTTCAAGCGCAGTAGAATCATTCCGCTTTCGAGGTGTCGCCTGTGGCCGGGCCGTAAAACCCCCCAACTTTCAATGATTGACCTCG
>sl18409a_Rusavskia_elegans
CTAAGAGAGGGATGTACGCTTCCAGCTGTGTCCCGGGGGGCTGCGCCCCTCACCTCTTCAACCCTGTGTCTACCAACCGCTGTTGCTTCGGCGAGCGTCGGGGCGTCCGCGCCCCGGCCCCGGCCTCGGCCGGTGAGTTCTCGCCAGAGGCCTATCTTTATTCTGTTTTGCAGTGACGTCCGAGAATACCCATATAATCAATCAAAACTTTCAACAACGGATCTCTTGGTTCTGGCATCGATGAAGAACGCAGCGAAATGCGATAAGTAATGTGAATTGCAGAATTCAGTGAATCATCGAATCTTTGAACGCACATTGCGCCCCTTGGTATTCCGGGGGGCATGCCTGTTCGAGCGTCATTGCAACCCTCAAGCTTTGCTTGGTATTGGGCGCTCGCCTCCCTCGGACGGGGGAGGCGTGCCCGCAAACTAGTGGCGGTCCAGGGAGACTTCAAGCGCAGTAGAATCATTCCGCTTTCGAGGTGTCGCCTGTGGCCGGGCCGTAAAACCCCCCAACTTTCAACGATTGACCTCG
>sl18670_Rusavskia_elegans
CTAAGAGAGGGATGTACGCTTCCAGCTGTGTCCCGGGGGGCTGCGCCCCTCACCTCTTCAACCCTGTGTCTACCAACCGCTGTTGCTTCGGCGAGCGTCGGGGCGTCCGCGCCCCGGCCCCGGCCTCGGCCGGTGAGTTCTCGCCAGAGGCCTATCTTTATTCTGTTTTGCAGTGACGTCCGAGAATACCCATATAATCAATCAAAACTTTCAACAACGGATCTCTTGGTTCTGGCATCGATGAAGAACGCAGCGAAATGCGATAAGTAATGTGAATTGCAGAATTCAGTGAATCATCGAATCTTTGAACGCACATTGCGCCCCTTGGTATTCCGGGGGGCATGCCTGTTCGAGCGTCATTGCAACCCTCAAGCTTTGCTTGGTATTGGGCGCTCGCCTCCCTCGGACGGGGGAGGCGTGCCCGCAAACTAGTGGCGGTCCAGGGAGACTTCAAGCGCAGTAGAATCATTCCGCTTTCGAGGTGTCGCCTGTGGCCGGGCCGTAAAACCCCCCAACTTTCAACGATTGACCTCG
>sl18511rusa_Rusavskia_elegans
CTAAGAGAGGGATGTACGCTTCCAGCTGTGTCCCGGGGGGCTGCGCCCCTCACCTCTTCAACCCTGTGTCTACCAACCGCTGTTGCTTCGGCGAGCGTCGGGGCGTCCGCGCCCCGGCCCCGGCCTCGGCCGGTGAGTTCTCGCCAGAGGCCTATCTTTATTCTGTTTTGCAGTGACGTCCGAGAATACCCATATAATCAATCAAAACTTTCAACAACGGATCTCTTGGTTCTGGCATCGATGAAGAACGCAGCGAAATGCGATAAGTAATGTGAATTGCAGAATTCAGTGAATCATCGAATCTTTGAACGCACATTGCGCCCCTTGGTATTCCGGGGGGCATGCCTGTTCGAGCGTCATTGCAACCCTCAAGCTTTGCTTGGTATTGAGCGCTCGCCTCCCTCGGACGGGGGAGGCGTGCCCGCAAACTAGTGGCGGTCCAGGGAGACTTCAAGCGCAGTAGAATCATTCCGCTTTCGAGGTGTCGCCTGTGGCCGGGCCGTAAAACCCCCCAACTTTCAATGATTGACCTCG
>sl18395calo_Rusavskia_elegans
CTAAGAGAGGGATGTACGCTTCCAGCTGTGTCCCGGGGGGCTGCGCCCCTCACCTCTTCAACCCTGTGTCTACCAACCGCTGTTGCTTCGGCGAGCGTCGGGGCGTCCGCGCCCCGGCCCCGGCCTCGGCCGGTGAGTTCTCGCCAGAGGCCTATCTTTATTCTGTTTTGCGGTGACGTCCGAGAATACCCATGTAATCAATCAAAACTTTCAACAACGGATCTCTTGGTTCTGGCATCGATGAAGAACGCAGCGAAATGCGATAAGTAATGTGAATTGCAGAATTCAGTGAATCATCGAATCTTTGAACGCACATTGCGCCCCTTGGTATTCCGGGGGGCATGCCTGTTCGAGCGTCATTGCAACCCTCAAGCTTTGCTTGGTATTGGGCGCTCGCCTCCCTCGGACGGGGGAGGCGTGCCCGCAAACTAGTGGCGGTCCAGGGAGACTTCAAGCGCAGTAGAATCATTCCGCTTTCGAGGTGTCGCCTGTGGCCGGGCCGTAAAACCCCCCAACTTTCAATGATTGACCTCG
>sl19200b_Rusavskia_elegans
CTAAGAGAGGGATGTACGCTTACAGCTGTGTCCCGGGGGGCTGCGCCCCTCACCTCTTCACCCTGTGTCTACCAACCGCTGTTGCTTCGGCGAGCGTCGGGGCGTCCGCGCCCCGGCCCCGGCCTCGGCCGGTGAGTTCTCGCCAGAGGCCTATCTTTATTCTGTTTTGCAGTGACGTCCGAGAATACCCACATAATCAATCAAAACTTTCAACAACGGATCTCTTGGTTCTGGCATCGATGAAGAACGCAGCGAAATGCGATAAGTAATGTGAATTGCAGAATTCAGTGAATCATCGAATCTTTGAACGCACATTGCGCCCCTTGGTATTCCGGGGGGCATGCCTGTTCGAGCGTCATTGCAACCCTCAAGCTTTGCTTGGTATTGGGCGCTCGCCTCCCTCGGACGGGGGAGGCGTGCCCGTAAACTAGTGGCGGTCCAGGGAGACTTCAAGCGCAGTAGAATCATTCCGCTTTCGAGGTGTCGCCTGTGGCCGGGCCGTAAAACCCCCCAACTTTCAATGATTGACCTCG
>sl18356b_Rusavskia_elegans
CTAAGAGAGGGATACACGCTTCCAGCCGAGTCCCGGGGGGCTGCGCCCCTCACCTCTTCAACCCTGTGTCTACCAACCGCTGTTGCTTCGGCGAGCGTCGGGGCGTCCGCGCCCCGGCCCCGGCCTCGGTCGGTGAGCTCTCGCCAGAGGCCCATCTTTATTCTGTTTTGCAGTGACGTCCGAGAATACCCATATAATCAATCAAAACTTTCAACAACGGATCTCTTGGTTCTGGCATCGATGAAGAACGCAGCGAAATGCGATAAGTAATGTGAATTGCAGAATTCAGTGAATCATCGAATCTTTGAACGCACATTGCGCCCCTTGGTATTCCGGGGGGCATGCCTGTTCGAGCGTCATTGCAACCCTCAAGCTTTGCTTGGTATTGGGCGCTCGCCTCTCCGTCCGGGGGAGGCGTGCCCGCAAAGTATTGGCGGTCCAGGGAGACTTCAAGCGCAGTAGAATCATACCGCTTTCGAGGTGTCGCCTGTGGCCGGGCCGTAAAACCCCCAACTTTCAATGATTGACCTCG
>sl18403d_Rusavskia_elegans
CTAAGAGAGGGATGTACGCTTACAGCTGTGTCCCGGGGGGCTGCGCCCCCTACCTCTTCAACCCTGTGTCTACCAACCGCTGTTGCTTCGGCGAGCGTCGGGGCGTCCGCGCCCCGGCCCCGGCTTCGGTCGGTGAGCTCTCGCCAGAGGCCTATCTTTATTCTGTTTTGCAGTGACGTCCGAGAATCCCAAGATAATCAATCAAAACTTTCAACAACGGATCTCTTGGTTCTGGCATCGATGAAGAACGCAGCGAAATGCGATAAGTAATGTGAATTGCAGAATTCAGTGAATCATCGAATCTTTGAACGCACATTGCGCCCCTTGGTATTCCGGGGGGCATGCCTGTTCGAGCGTCATTGCAACCCTCAAGCTTTGCTTGGTATTGGGCGCTCGCCTCCCCCGTCCGAGGGAGGCGTGCCCGCAAACTAGTGGCGGTCCAGGGAGACTTCAAGCGCAGTAAAATCATTCCGCTTTCGAGGTGTCGCCTGTGGCCGGGCCATAAAACCCCCAACTTTCAATGATTGACC
>sl18378_Rusavskia_elegans
CCGAGAGAGGGATATACGCTTCCAGGCCGTATCCCGGGGGGCTGCGCCCCCCACCTCTTCAACCCTGTGTATACCAACCGCTGTTGCTTCGGCGAGCGTCGGGGCGTCCGCGCCCCGGCCCCGGCCTCGGTCAGTGAGCTCTCGCCGGAGGCCCATCTTTATTCTGTTTTGCAGTGACGTCCGAGAAAACCAACACAATCAATCAAAACTTTCAACAACGGATCTCTTGGTTCTGGCATCGATGAAGAACGCAGCGAAATGCGATAAGTAATGTGAATTGCAGAATTCAGTGAATCATCGAATCTTTGAACGCACATTGCGCCCCTTGGTATTCCGGGGGGCATACCTGTTCGAGCGTCATTGCAACCCTCAAGCTTTGCTTGGTATTGGGCGCTCGCCTCCCCAGACGGGAAGGCGTGCCCGCAAACTAGTGGCGGTCCAGGGAGACTTCAAGCGCAGTACAATCATTCCGCTTTCGAGGTGTCGCCTGCGGCCCGGCCGTGAAACCCCCCAACTTTCAATGATTGACCTCG
>sl18427a_Rusavskia_elegans
CCGAGAGAGGGATATACGCTTCCGGCCGTATCCCGGGGGGCTGCGCCCCCCACCTCTTCAACCCTGTGCATACCAACCGCTGTTGCTTCGGCGAGCGTCGGGGCGTCCGCGCCCCGGCCCCGGCCTCGGTCAGTGAGCTCTCGCCGGAGGCCCATCTTTATTCTGTTTTGCAGTGACGTCCGAGAAAACCAACACAATCAATCAAAACTTTCAACAACGGATCTCTTGGTTCTGGCATCGATGAAGAACGCAGCGAAATGCGATAAGTAATGTGAATTGCAGAATTCAGTGAATCATCGAATCTTTGAACGCACATTGCGCCCCTTGGTATTCCGGGGGGCATACCTGTTCGAGCGTCATTGCAACCCTCAAGCTTTGCTTGGTATTGGGCGCTCGCCTCCCCAGACGGGAAGGCGTGCCCGCAAACTAGTGGCGGTCCAGGGAGACTTCAAGCGCAGTACAATCATTCCGCTTTCGAGGTGTCGCCTGCGGCCCGGCCGTGAAACCCCCCAACTTTCAATGATTGACCTCG
>sl18249a_Rusavskia_sorediata
TTCGGCGAGCGTTGGGGCGTCCGCGCCCCGGCCCCGGCCTCGGTCGGTGAGCTCTCGCCGGAGGCCCATCTTTATTCTGTTTGCAGTGACGTCCGAGAATACCAACACAATCAATCAAAACTTTCAACAACGGATCTCTTGGTTCTGGCATCGATGAAGAACGCAGCGAAATGCGATAAGTAATGTGAATTGCAGAATTCAGTGAATCATCGAATCTTTGAACGCACATTGCGCCCCTTGGTATTCCGGGGGGCATACCTGTTCGAGCGTCATTGCAACCCTCAAGCCTTGCTTGGTATTGGGCGCTCGCTTCCCCCGGACGGGGGAGGCGTGCCCGCAAACTAGTGGCGGTCCAGGGAGACTTCAAGCGCAGTAGAATCATTCCGCTTTCGAGGTGTCGCCTGCGGCCCGGCCGTGAAACCCCCAACTTTCAATGATTGACCTCG
>sl18410b_Rusavskia_sorediata
CCGAGAGAGGGATATACGCTTCCGGCTGTATCCCGGGGGGCTGCGCCCCCCACCTCTTCAGCCCTGTGTATACCAACCGCTGTTGCTTCGGCGAGCGTTGGGGCGTCCGCGCCCCGGCCCCGGCCTCGGTCGGTGAGCTCTCGCCGGAGGCCCATCTTTATTCTGTTTGCAGTGACGTCCGAGAATACCAACACAATCAATCAAAACTTTCAACAACGGATCTCTTGGTTCTGGCATCGATGAAGAACGCAGCGAAATGCGATAAGTAATGTGAATTGCAGAATTCAGTGAATCATCGAATCTTTGAACGCACATTGCGCCCCTTGGTATTCCGGGGGGCATACCTGTTCGAGCGTCATTGCAACCCTCAAGCCTTGCTTGGTATTGGGCGCTCGCTTCCCCCGGACGGGGGAGGCGTGCCCGCAAACTAGTGGCGGTCCAGGGAGACTTCAAGCGCAGTAGAATCATTCCGCTTTCGAGGTGTCGCCTGCGGCCCGGCCGTGAAACCCCCAACTTTCAATGATTGACCTCG
>sl18593_Rusavskia_sorediata
CCGAGAGAGGGATATACGCTTCCGGCTGTATCCCGGGGGGCTGCGCCCCCCACCTCTTCAACCCTGTGTATACCAACCGCTGTTGCTTCGGCGAGCGTTGGGGCGTCCGCGCCCCGGCCCCGGCCTCGGTCGGTGAGCTCTCGCCGGAGGCCCATCTTTATTCTGTTTGCAGTGACGTCCGAGAATACCAACACAATCAATCAAAACTTTCAACAACGGATCTCTTGGTTCTGGCATCGATGAAGAACGCAGCGAAATGCGATAAGTAATGTGAATTGCAGAATTCAGTGAATCATCGAATCTTTGAACGCACATTGCGCCCCTTGGTATTCCGGGGGGCATACCTGTTCGAGCGTCATTGCAACCCTCAAGCCTTGCTTGGTATTGGGCGCTCGCTTCCCCCGGACGGGGGAGGCGTGCCCGCAAACTAGTGGCGGTCCAGGGAGACTTCAAGCGCAGTAGAATCATTCCGCTTTCGAGGTGTCGCCTGCAGCCCGGCCGTGAAACCCCCAACTTTCAATGATTGACCTCG
>sl18638b_Rusavskia_sorediata
CCGAGAGAGGGATATACGCTTCCGGCTGTATCCCGGGGGGCTGCGCCCCCCACCTCTTCAACCCTGTGTATACCAACCGCTGTTGCTTCGGCGAGCGTTGGGGCGTCCGCGCCCCGGCCCCGGCCTCGGTCGGTGAGCTCTCGCCGGAGGCCCATCTTTATTCTGTTTGCAGTGACGTCCGAGAATACCAACACAATCAATCAAAACTTTCAACAACGGATCTCTTGGTTCTGGCATCGATGAAGAACGCAGCGAAATGCGATAAGTAATGTGAATTGCAGAATTCAGTGAATCATCGAATCTTTGAACGCACATTGCGCCCCTTGGTATTCCGGGGGGCATACCTGTTCGAGCGTCATTGCAACCCTCAAGCCTTGCTTGGTATTGGGCGCTCGCTTCCCCCGGACGGAGGAGGCGTGCCCGCAAACTAGTGGCGGTCCAGGGAGACTTCAAGCGCAGTAGAATCATTCCGCTTTCGAGGTGTCGCCTGCGGCCCGGCCGTGAAACCCCCAACTTTCAATGATTGACCTCG
>sl18538_Rusavskia_sorediata
CCACCTCTTCAACCCTGTGTATACCAACCGCTGTTGCTTCGGCGAGCGTTGGGGCGTCCGCGCCCCGGCCCCGGCCTCGGTCGGTGAGCTCTCGCCGGAGGCCCATCTTTATTCTGTTTGCAGTGACGTCCGAGAATACCAACACAATCAATCAAAACTTTCAACAACGGATCTCTTGGTTCTGGCATCGATGAAGAACGCAGCGAAATGCGATAAGTAATGTGAATTGCAGAATTCAGTGAATCATCGAATCTTTGAACGCACATTGCGCCCCTTGGTATTCCGGGGGGCATACCTGTTCGAGCGTCATTGCAACCCTCAAGCCTTGCTTGGTATTGGGCGCTCGCTTCCCCCGGACGGGGGAGGCGTGCCCGCAAACTAGTGGCGGTCCAGGGAGACTTCAAGCGCAGTAGAATCATTCCGCTTTCGAGGTGTCGCCTGCAGCCCGGCCGTGAAACCCCCAACTTTCAATGATTGACCTCG
>sl18370g_Rusavskia_sorediata
CCGAGAGAGGGATATACGCTTCCGGCTGTATCCCGGGGGGCTGCGCCCCCCACCTCTTCAACCCTGTGTATACCAACCGCTGTTGCTTCGGCGAGCGTTGGGGCGTCCGCGCCCCGGCCCCGGCCTCGGTCGGTGAGCTCTCGCCGGAGGCCCATCTTTATTCTGTTTGCAGTGACGTCCGAGAATACCAACACAATCAATCAAAACTTTCAACAACGGATCTCTTGGTTCTGGCATCGATGAAGAACGCAGCGAAATGCGATAAGTAATGTGAATTGCAGAATTCAGTGAATCATCGAATCTTTGAACGCACATTGCGCCCCTTGGTATTCCGGGGGGCATACCTGTTCGAGCGTCATTGCAACCCTCAAGCCTTGCTTGGTATTGGGCGCTCGCTTCCCCCGGACGGGGGAGCGTGCCCGCAAACTAGTGGCGGTCCAGGGAGACTTCAAGCGCAGTAGAATCATTCCGCTTTCGAGGTGTCGCCTGCGGCCCGGCCGTGAAACCCCCAACTTTCAATGATTGACCTCG
>sl18505rusa_Rusavskia_sorediata
GCAGTGACGTCCGAGAATACCAACACAATCAATCAAAACTTTCAACAACGGATCTCTTGGTTCTGGCATCGATGAAGAACGCAGCGAAATGCGATAAGTAATATGAATTGCAGAATTCAGTGAATCATAGAATCTTTGAACGCACATTGCGCCCCTTGGTATTCCGGGGGGCATACCTGTTCGAGCGTCATTGCAACCCTCAAGCTTTGCTTGGTATTGGGCGCTCGCTTCCCCCGGCCGGGGGAGGCGTGCCCGCAAACTAGTGGCGGTCCAGGGAGACTTCAAGCGCAGTAGAATCATTCCGCTTTCGAGGGACACCCTGGGGCCCGGCCGTGAAACCCCCAACTTTCAATGATTGACCTCG
>sl18243c_Caloplaca_saxicola
CCGAGAGGGACATGCGCCTCGCGGCCATGTCCCGGGGGGTTCCGCCCCCATCTCTTCATCCCTTGCCTATCTACCTCTGTTGCTTCGGCGAGCGCTCGGGTGCCATTGCGCCCGGGCCCCGGCTTCGGTCGGTGCGCTCTCGCCGGAGGCCATATTGCACCTGTCTGTAGTGATGTCTGAGTGTACCGATTAAAATCAAAACTTTCAACAACGGATCTCTTGGTTCTGGCATCGATGAAGAACGCAGCGAAATGCGATAAGTAATGTGAATTGCAGAATTCAGTGAATCATCGAATCTTTGAACGCACATTGCGCCCCCTGGTATTCCGGGGGGCATGCCTGTTCGAGCGTCATTGCAACCCTCAAGCTTTGCTTGGTCTTGGGCTTTCGCGTCCCCGTTCCCGGGGATGTGTGCCCGTAAATCAGTGGCGGTCCAGGGAGACTTCAAGCGCAGTAGTATCTATCCGCTTCAGAGGTCTCGCCTGTGGCCCGGCCATCAAACCCCCAATTTCCAATGATTGACCTCG
>sl18353_Caloplaca_saxicola
CCGAGAGGGACATGCGCCTCGCGGCCATGTCCCGGGGGGTTCCGCCCCCATCTCTTCATCCCTTGCCTATCTACCTCTGTTGCTTCGGCGAGCGCTCGGGTGCCATTGCGCCCGGGCCCCGGCTTCGGTCGGTGCGCTCTCGCCGGAGGCCATATTGAACCTGTCTGTAGTGATGTCTGAGTGTACCGATTAAAATCAAAACTTTCAACAACGGATCTCTTGGTTCTGGCATCGATGAAGAACGCAGCGAAATGCGATAAGTAATGTGAATTGCAGAATTCAGTGAATCATCGAATCTTTGAACGCACATTGCGCCCCCTGGTATTCCGGGGGGCATGCCTGTTCGAGCGTCATTGCAACCCTCAAGCTTTGCTTGGTCTTGGGCTTTCGCGTCCCCGTTCCCGGGGATGTGTGCCCGTAAATCAGTGGCGGTCCAGGGAGACTTCAAGCGCAGTAGTATCTATCCGCTTCAGAGGTCTCGCCTGTGGCCCGGCCATCAAACCCCCAATTTCCAATGATTGACCTCG
>sl18672_Caloplaca_saxicola
CCGAGAGGGACATGCGCCTCGCGGCCATGTCCCGGGGGGTTCCGCCCCCATCTCTTCAACCCTTGCCTATCTACCTCTGTTGCTTCGGCGAGCGCTCGGGTGCCATTGCGCCCGGGCCCCGGCTTCGGTCGGTGCGCTCTCGCCGGAGGCCATATTGAACCTGTCTGTAGTGATGTCTGAGTGTACCGATTAAAATCAAAACTTTCAACAACGGATCTCTTGGTTCTGGCATCGATGAAGAACGCAGCGAAATGCGATAAGTAATGTGAATTGCAGAATTCAGTGAATCATCGAATCTTTGAACGCACATTGCGCCCCCTGGTATTCCGGGGGGCATGCCTGTTCGAGCGTCATTGCAACCCTCAAGCTTTGCTTGGTCTTGGGCTTTCGCGTCCCCGTTCCCGGGGATGTGTGCCCGTAAATCAGTGGCGGTCCAGGGAGACTTCAAGCGCAGTAGTATCTATCCGCTTCAGAGGTCTCGCCTGTGGCCCGGCCATCAAACCCCCAATTTCCAATGATTGACCTCG
>sl18633_Pachypeltis_invadens
CTGAGAGAGGGACCTCGCGTCCCCCGGGGGTTTCGGCCCTCCACCTCTTCCACCCTGTGTATACCAACCTCTGTTGCTTTGGCGAGTGCCGGGGCGTCAGCTTCGGCCCTGACCGCGGTCAGTGAGCCCTCGTCGGAGGCCGATCATAATTCTGTTTTCAGTGAAGTCCGAGCATACAAACAAATGAATCAAAACTTTCAACAACGGATCTCTTGGTTCTGGCATCGATGAAGAACGCAGCGAAATGCGATAAGTAATGTGAATTGCAGAATTCAGTGAATCATCGAATCTTTGAACGCACATTGCGCCCTTTGGTATTCCGAGGGGCATGCCTGTTCGAGCGTCATTGCAACCCTCAAGCTTTGCTTGGTATTGGGCGTTCGCTTCCCCTCCGGGGGCGGCGTGCCCGAAAATCAGTGGCGGTCCAGGGAGACTTCAAGCGTAGTAAATCTTTTCGCTTGTGAGTTCTCGCCTGCGACTTCGCCGTAAATCCCACCGGGGCTTCGCCTCGAATTCCAATGA
>sl18246b_Pachypeltis_phoenicopta
CTGAGAGAGGGACCTCGCGTCCCCCGGGGGGTTTCGGCCCTCCACCTCTTCAACCCTGTGTATACCAACCTTTGTTGCTTTGGCGAGTGCCGGGGCGTCAGCTTCGGCCCTGACCTCGGTCAGTGAGTCCTCGTCAGAGGCCCATCAAAATTCTATTTACAGTAAAGTCCGAGTATACAAACAAATAAATCAAAACTTTCAACAACGGATCTCTTGGTTCTGGCATCGATGAAGAACGCAGCGAAATGCGATAAGTAATGTGAATTGCAGAATTCAGTGAATCATCGAATCTTTGAACGCACATTGCGCCCCTTGGTATTCCGAGGGGCATGCCTGTTCGAGCGTCATTGCAACCCTCAAGCTTTGCTTGGTATTGGGCGTTCGCTCCTCCTCACGGGGGCGGCGTGCTCGAAAATCAGTGGCGGTCCAGGGAGACTTCAAGCGCAGTAAATCTTTTTCGCTTTCGAGGGCTCGCCTGCGACTTCGCCGTAAAACCCACCGGGGCTTCGCCTCGCATTTCAATGATTGACCTCG
>sl18346e_Pachypeltis_phoenicopta
CTGAGAGAGGGACCTCGCGTCCCCCGGGGGGTTTCGGCCCTCCACCTCTTCAACCCTGTGTATACCAACCTTTGTTGCTTTGGCGAGTGCCGGGGCGTCAGCTTCGGCCCTGACCTCGGTCAGTGAGTCCTCGTCAGAGGCCCATCAAAATTCTATTTACAGTAAAGTCCGAGTATACAAACAAATAAATCAAAACTTTCAACAACGGATCTCTTGGTTCTGGCATCGATGAAGAACGCAGCGAAATGCGATAAGTAATGTGAATTGCAGAATTCAGTGAATCATCGAATCTTTGAACGCACATTGCGCCCCTTGGTATTCCGAGGGGCATGCCTGTTCGAGCGTCATTGCAACCCTCAAGCTTTGCTTGGTATTGGGCGTTCGCTCCTCCTCACGGGGGCGGCGTGCTCGAAAATCAGTGGCGGTCCAGGGAGACTTCAAGCGCAGTAAATCTTTTTCGCTTTCGAGGGCTCGCCTGCGACTTCGCCGTAAAACCCACCGGGGCTTCGCCTCGCATTTCAATGATTGACCTCG
>sl18405b_Pachypeltis_phoenicopta
CTGAGAGAGGGACCTCGCGTCCCCCGGGGGGTTTCGGCCCTCCACCTCTTCAACCCTATGTATACCCACCTTTGTTGCTTTGGCGAGTGCCGGGGCGTCAGCTTCGGCCCTGACCTCGGTCAGTGAGTCCTCGTCAGAGGCCCATCAAAATTCTGTTTACAGTGAAGTCCGAGTATACAAACAAATAAATCAAAACTTTCAACAACGGATCTCTTGGTTCTGGCATCGATGAAGAACGCAGCGAAATGCGATAAGTAATGTGAATTGCAGAATTCAGTGAATCATCGAATCTTTGAACGCACATTGCGCCCCTTGGTATTCCGAGGGGCATGCCTGTTCGAGCGTCATTGCAACCCTCAAGCTTTGCTTGGTATTGGGCGTTCGCTCCTCCTCACGGGGGCGGCGTGCCCGAAAATCAGTGGCGGTCCAGGGAGACTTCAAGCGCAGTAAATCTTTTTCGCTTTCGAGGGCTCGCCTGCGACTTCGCCGTAAAACTCACCGGGGCTTCGCCTCGGATTTCAATGATTGACCTCG
>sl18405calo_Pachypeltis_phoenicopta
CTGAGAGAGGGACCTCGCGTCCCCCGGGGGGTTTCGGCCCTCCACCTCTTCAACCCTATGTATACCCACCTTTGTTGCTTTGGCGAGTGCCGGGGCGTCAGCTTCGGCCCTGACCTCGGTCAGTGAGTCCTCGTCAGAGGCCCATCAAAATTCTGTTTACAGTGAAGTCCGAGTATACAAACAAATAAATCAAAACTTTCAACAACGGATCTCTTGGTTCTGGCATCGATGAAGAACGCAGCGAAATGCGATAAGTAATGTGAATTGCAGAATTCAGTGAATCATCGAATCTTTGAACGCACATTGCGCCCCTTGGTATTCCGAGGGGCATGCCTGTTCGAGCGTCATTGCAACCCTCAAGCTTTGCTTGGTATTGGGCGTTCGCTCCTCCTCACGGGGGCGGCGTGCCCGAAAATCAGTGGCGGTCCAGGGAGACTTCAAGCGCAGTAAATCTTTTTCGCTTTCGAGGGCTCGCCTGCGACTTCGCCGTAAAACTCACCGGGGCTTCGCCTCGGATTTCAATGATTGACCTCG
>sl18280a_Pachypeltis_phoenicopta
CTGAGAGAGGGACCTCGCGTCCCCCGGGGGGTTTCGGCCCTCCACCTCTTCAACCCTATGTATACCAACCTTTGTTGCTTTGGCGAGTGCCGGGGCGTCAGCTTCGGCCCTGACCTCGGTCAGCGAGCCCTCGTCAGAGGCCCATCAAAATTCTATTTTAGTGAAGTCCGAGCATACAAACAAATAAATCAAAACTTTCAACAACGGATCTCTTGGTTCTGGCATCGATGAAGAACGCAGCGAAATGCGATAAGTAATGTGAATTGCAGAATTCAGTGAATCATCGAATCTTTGAACGCACATTGCGCCCCTTGGTATTCCGAGGGGCATGCCTGTTCGAGCGTTATTGCAACCCTCAAGCTTTGCTTGGTATTGGGCGTTCGCTCCTCCTCACGGGGGCGGCGTGCCCGAAAATCAGTGGCGGTCCAGGGAGACTTCAAGCGCAGTAAATCTTTTTCGCTTTCGAGGGCTCGCCTGCGACTTCGCCGTAAAACCCGCCGGGGCTTCGCCCCGGATTTCAACGATTGACCTC
>sl18305a_Pachypeltis_phoenicopta
CTGAGAGAGGGACCTCGCGTCCCCCGGGGGGTTTCGGCCCTCCACCTCTTCAACCCTATGTATACCAACCTTTGTTGCTTTGGCGAGTGCCGGGGCGTCAGCTTCGGCCCTGACCTCGGTCAGCGAGCCCTCGTCAGAGGCCCATCAAAATTCTATTTTAGTGAAGTCCGAGCATACAAACAAATAAATCAAAACTTTCAACAACGGATCTCTTGGTTCTGGCATCGATGAAGAACGCAGCGAAATGCGATAAGTAATGTGAATTGCAGAATTCAGTGAATCATCGAATCTTTGAACGCACATTGCGCCCCTTGGTATTCCGAGGGGCATGCCTGTTCGAGCGTTATTGCAACCCTCAAGCTTTGCTTGGTATTGGGCGTTCGCTCCTCCTCACGGGGGCGGCGTGCCCGAAAATCAGTGGCGGTCCAGGGAGACTTCAAGCGCAGTAAATCTTTTTCGCTTTCGAGGGCTCGCCTGCGACTTCGCCGTAAAACCCGCCGGGGCTTCGCCCCGGATTTCAACGATTGACCTCG
>sl18269xantho_Xanthomendoza_trachyphylla
CTGAGAGAGGGATCTTGCGTCCCCCGGGGGGTTTCGGCCCTCCACCTCTTCAACCCTGTGTGTACCACTCTTTGTTGCTTTGGCGAGTGCCGGGGCTCCTGTTCCGGCCTTGACCTTGGTCAGCGAGCCCTCGCCAGAGGCCCATTAAAATTCTGTTTCCAGGGTCGTCCGAGTATACAAATCAAATAAATCAAAACTTTCAACAACGGATCTCTTGGTTCTGGCATCGATGAAGAACGCAGCGAAATGCGATAAGTAATGTGAATTGCAGAATTCAGTGAATCATCGAATCTTTGAACGCACATTGCGCCCCTTGGTATTCCGAGGGGCATGCCTGTTCGAGCGTCATTACAACCCTCAAGCTTTGCTTGGTATTGGGCGTTCGCCGCTCCGCGAGGAGGCGTGCCCGAAAATTAGTGGCGGTCCGGGGAGACTTCAAGCGCAGTAAATCTTTCCGCTTTCGAGGTTCTGCCTGCGATCCGGCCATCAAACCCACGGGGCATCGCCCTAATCTTTCAATGATTGACCTCG
>sl18476_Xanthomendoza_trachyphylla
CTGAGAGAGGGATCTTGCGTCCCCCGGGGGGTTTCGGCCCTCCACCTCTTCAACCCTGTGTGTACCACTCTTTGTTGCTTTGGCGAGTGCCGGGGCTCCTGTTCCGGCCTTGACCTTGGTCAGCGAGCCCTCGCCAGAGGCCCATTAAAATTCTGTTTCCAGGGTCGTCCGAGTATACAAATCAAATAAATCAAAACTTTCAACAACGGATCTCTTGGTTCTGGCATCGATGAAGAACGCAGCGAAATGCGATAAGTAATGTGAATTGCAGAATTCAGTGAATCATCGAATCTTTGAACGCACATTGCGCCCCTTGGTATTCCGAGGGGCATGCCTGTTCGAGCGTCATTACAACCCTCAAGCTTTGCTTGGTATTGGGCGTTCGCCGCTCCGCGAGGAGGCGTGCCCGAAAATTAGTGGCGGTCCGGGGAGACTTCAAGCGCAGTAAATCTTTCCGCTTTCGAGGTTCTGCCTGCGATCCGGCCATCAAACCCACGGGGCATCGCCCTAATCTTTCAATGATTGACCTCG
>sl19204calo_Xanthomendoza_trachyphylla
CTGAGAGAGGGATCTTGCGTCCCCCGGGGGGTTTCGGCCCTCCACCTCTTCCACCCTGTGTGTACCACTCTTTGTTGCTTTGGCGAGTGCCGGGGCTCCTGTTCCGGCCCTGACCTTGGTCAGCGAGCCCTTGCCAGAGGCCCATCAAAATTCTGTTTCCAGGGTCGTCCGAGTATACAAATCAAATAAATCAAAACTTTCAACAACGGATCTCTTGGTTCTGGCATCGATGAAGAACGCAGCGAAATGCGATAAGTAATGTGAATTGCAGAATTCAGTGAATCATCGAATCTTTGAACGCACATTGCGCCCCTTGGTATTCCGAGGGGCATGCCTGTTCGAGCGTCATTACAACCCTCAAGCTTTGCTTGGTATTGGGCGTTCGCCGCTCCGCGAGGAGGCGTGCCCGAAAACTAGTGGCGGTCCGGGGAGACTTCAAGCGCAGTAAATCTTTCCGCTTTCGAGGTTCTGCCTGCGATCCGGCCATCAAACCCACGGGGCATCGCCCTAATCTTTCAATGATTGACCTCG
>sl18391d_Parvoplaca_tiroliensis
CCGAGAGAGGGACTTCGCGTCCCCCGGGGATTGCTACGGCACCCCAACTCTTCAACCCTGTGTCTACCAACCTTTGTTGCTTTGGCGAGTGCCGGGGCGCAAGCTTCGGCCCTGACCGAGGTCAGCGAGCCCTCGCCAGAGGCCCATCCCAATTCTGTTTTCAGTGAAGTCCGAGCATACAAACGAATAAATCAAAACTTTCAACAACGGATCTCTTGGTTCTGGCATCGATGAAGAACGCAGCGAAATGCGATAAGTAATGTGAATTGCAGAATTCAGTGAATCATCGAATCTTTGAACGCACATTGCGCCCCTTGGTATTCCGAGGGGCATGCCTGTTCGAGCGTCATTGCAACCCTCAAGCTTTGCTTGGTATTGGGCTTTCGCCTTGCCTCCGGGGAGGGCGTGCCCGAAAATCAGGGCGGTCCAGGGAGACTTCAAGCGCAGTAAAACTTTCCGCTTTCGAAGGCCTCGCCTGTGGCTTAGCCGTGAAACCCCCCAAATTTTCAATGATTGACCTCG
>sl18605b_Parvoplaca_tiroliensis
CCGAGAGAGGGACTTCGCGTCCCCCGGGGATTGCTACGGCACCCCAACTCTTCAACCCTGTGTCTACCAACCTTTGTTGCTTTGGCGAGTGCCGGGGCGTAAGCTTCGGCCCTGACCGAGGTCAGCGAGCCCTCGCCAGAGGCTCATCACAATTCTGTTTTCAGTGAAGTCCGAGCATACAAACGAATAAATCAAAACTTTCAACAACGGATCTCTTGGTTCTGGCATCGATGAAGAACGCAGCGAAATGCGATAAGTAATGTGAATTGCAGAATTCAGTGAATCATCGAATCTTTGAACGCACATTGCGCCCCTTGGTATTCCGAGGGGCATGCCTGTTCGAGCGTCATTGCAACCCTCAAGCTTTGCTTGGTATTGGGCCTTCGCCTTGCCTCCGGGGAGGGCGTGCCCGAAAATCAGTGGCGGTCCAGGGAGACTTCAAGCGCAGTAAAACTTTCCGCTTCCGAAGGCCTCGCCTGTGGCTTAGCCGTGAAACCCCCCAAATTTTCAATGATTGACCTCG
>sl18605c_Parvoplaca_tiroliensis
CCGAGAGAGGGACTTCGCGTCCCCCGGGGATTGCTACGGCACCCCAACTCTTCAACCCTGTGTCTACCAACCTTTGTTGCTTTGGCGAGTGCCGGGGCGTAAGCTTCGGCCCTGACCGAGGTCAGCGAGCCCTCGCCAGAGGCTCATCACAATTCTGTTTTCAGTGAAGTCCGAGCATACAAACGAATAAATCAAAACTTTCAACAACGGATCTCTTGGTTCTGGCATCGATGAAGAACGCAGCGAAATGCGATAAGTAATGTGAATTGCAGAATTCAGTGAATCATCGAATCTTTGAACGCACATTGCGCCCCTTGGTATTCCGAGGGGCATGCCTGTTCGAGCGTCATTGCAACCCTCAAGCTTTGCTTGGTATTGGGCCTTCGCCTTGCCTCCGGGGAGGGCGTGCCCGAAAATCAGTGGCGGTCCAGGGAGACTTCAAGCGCAGTAAAACTTTCCGCTTCCGAAGGCCTCGCCTGTGGCTTAGCCGTGAAACCCCCCAAATTTTCAATGATTGACC
>sl18470_Parvoplaca_tiroliensis
CCGAGAGGGGGACTTCGAGTCCCCCGGGGATTGCTACGGCACCCCAACTCTTCAACCCTGTGTCTACCAACCTTTGTTGCTTTGGCGAGTGCCGGGGCGCAAGCCTCGGCCCTGACCTCGGTCAGCGAGCCCTCGCCAGAGGCCCATCACAATTCTGTTTTCAGTGGAGTCCGAGCATACAAACGAATAAATCAAAACTTTCAACAACGGATCTCTTGGTTCTGGCATCGATGAAGAACGCAGCGAAATGCGATAAGTAATGTGAATTGCAGAATTCAGTGAATCATCGAATCTTTGAACGCACATTGCGCCCCTTGGTATTCCGAGGGGCATGCCTGTTCGAGCGTCATTGCAACCCTCAAGCTTTGCTTGGTATTGGGCCCTCGCCTTGCCTCCGGGGAGGGCGTGCCCGAAAATCAGTGGCGGTCCAGGGAGACTTTCAAGCGCAGTAAAACTTTCCGCTTTCGAAGGCCTCGCCTGTGGCTTAGCCGTGAAACCCCCAAATTTTCAATGATTGACCTCG
>sl18471lec2_Austrolecia_sp
CCGAGAGGGGACTCGTGCCCCASCACGGGGCTCCGGCCCCGGCCTCTCCACCCTGTGTCTACATACCTTAGTTGCTTTGGCAGGCCCCGGGGCTCGCCCCGCGTCAGCCCCGGGCTTAGTTGCCCGGGCTGGTGTGCGCCTGCCGGAGGCTCATTAAATTCTGTTTATCAGTGATGTCTGAGTAAAAACACAATAGTTAAAACTTTCAACAACGGATCTCTTGGTTCTGGCATCGATGAAGAACGCAGCGAAATGCGATAAGTAATGTGAATTGCAGAATTCAGTGAATCATCGAATCTTTGAACGCACATTGCGCCCCTCGGTATTCCGGGGGGCATGCCTGTTCGAGCGTCATTACACCCCTCAAGCGTAGCTTGGTACTGGGTCCTCGCCCCCCGGGCGGGCCCGAAAAACAGTGGCGGTCCGGTGTGGATTCAAGCGTAGTAAATTATCACCGCTCTGGAGAAGCCCCGCGGCCGGCCATCAACCGCCCAACTTTCAAAATTGACCTCG
>sl18348unk_lecanoraceaeCF_sp
CCGAGAGAGGGGCTCCGTGCTCCGGGGGGCTTCGGCCTCCGACTCTTCACCCTATGCCTACCTACCTTTGTTGCTTTGGCGGACCCTGGGGCGTCGCCCCACGTCATCTCCAGGCTTCACGGCCGGGGTTGGTGTGCGCCCGTCGGAGGCCCATTATCTTCTGTTTATCAGTGACGTCCGAGTAAAAAGCGCAAATGATTAAAACTTTCAACAACGGATCTCTTGGTTCTGGCATCGATGAAGAACGCAGCGAAATGCGATAAGTAATGTGAATTGCAGAATTCAGTGAATCATCGAATCTTTGAACGCACATTGCGCCCCTCGGTATCCCGGGGGGCATGCCTGTTCGAGCGTCATTACACCTCTCAAGCGTAGCTTGGTATTGGGTCTCCGCCCCTCGGGCGTGCCCGAAAAGCAGTGGCGATCCGATGTGGATTCAAGCGTAGTAAATTATCAACCGCTTAGGATGAAGCCTCGCGGTCAGCCAACAACCGCCCAATCTTCAAAAAATTGACCTCG
>sl18543_Lecanora_epibyron
TCGAGAGAGGGGCTTCACGCTCCCGGAGGCTTCGGCCTCCAACTCTTCACCCCATGTCCATCTACCTTTGTTGCTTTGGCGGGCCACGAGGCCTCARTCCCCGCGCTGCCCCTGGACGRAACCGTCTGGGTGCGCGAGCGCCCGTCAGAGGCCCCACGAAACCCTTTTAATTAGTGATGTCCGAGTAAAACCACAATAGTAAAAACTTTCAACAACGGATCTCTTGGTTCTGGCATCGATGAAGAACGCAGCGAAATGCGATAAGTAATGTGAATTGCAGAATTCAGTGAATCATCGAATCTTTGAACGCACATTGCGCCCCTCGGTATTCCGGGGGGCATGCCTGTTCGAGCGTCATTAAATCCCTCAAGCGCAGCTTGGTCTTGGGTTTCGCCCCCCGGGCGATTCCGAAAAACAGTGGCGGTCCGGCGAGACTTTGAGCGTAGTAAATCATCTCCCGCTTTGAAAGCTCCCGTCGTGGCCCGCCAG
>sl18541z_Lecanora_polytropaAFF1
ATGAGAGGGGTTTCCGGACTCCGGGGGCTTTGGCCCCCAACTCTTCACCCTATGTTTACGTACCTTTGTTGCCTTGGCGGGCCTCGGGGTTCGCCCTGTACCGGCCGTGGGCTTCCCTGCCCCGGCTGTTCCGCGCCCGCCTGTGGCCCATCAAACCCTGTCCATTAGTGTCGTCCGAGTTAAATTCATAATAGTAAAAACTTTCAACAACGGATCTCTTGGTTCTGGCATCGATGAAGAACGCAGCGAAATGCGATAAGTAATGTGAATTGCAGAATTCAGTGAATCATCGAATCTTTGAACGCACATTGCGCCCCTCGGTATTCCGGGGGGCATGCCTGTTCGAGCGTCATTGCACCCCTCAAGCGTAGCTTGGTATTGGGTCCTCGCCCCCGCGGCGGGCCCGAAAATCAGTGGCGGTCCGACGTGACTTTGAGCGTAGTAAAACTTTGACCCGCTTTGGAAGCTCACGCCGTGGCTGGCCAGGACGCCCAACTTCCAATGATTGACCTCG
>sl18251a_Lecanora_polytropaAGG1
TCGAGAGGGGTCTCCGGACTCCGGGGGCTTCGGCCCCCTACTCTTCACCCTATGTTTACATACCTTTGTTGCTTTGGCGGGCCTCGGGTCCGACCCGTACCGGCCGTGGGCTTCCATGCCCCGGCCGTCGTGCCCGTCAGAGGCCCATGAACCCTCGTTTATCAGTGTCGTCCGAGTAAAACCACAATAAGTAAAAACTTTCAACAACGGATCTCTTGGTTCTGGCATCGATGAAGAACGCAGCGAAATGCGATAAGTAATGTGAATTGCAGAATTCAGTGAATCATCGAATCTTTGAACGCACATTGCGCCCCTCGGTATTCCGGGGGGCATGCCTGTTCGAGCGTCATTGCACCCCTCAAGCCTAGCTTGGTATTGGGCCTTCGCCCCCGCGGCGGGCCCGAAAGTCAGTGGCGGTCCGGTGTGACTTCAAGCGTAGTAAAATACCTCCCGCTTTGGAAGCTCGCGCCGTGGCCGGCCATAACGCCCAACTTTTCAATGATTGACCTCG
>sl18273b_Lecanora_polytropaAGG1
TCGAGAGGGGTCTCCGGACTCCGGGGGCTTCGGCCCCCTACTCTTCACCCTATGTTTACATACCTTTGTTGCTTTGGCGGGCCTCGGGTCCGACCCGTACCGGCCGTGGGCTTCCATGCCCCGGCCGTCGTGCCCGTCAGAGGCCCATGAACCCTCGTTTATCAGTGTCGTCCGAGTAAAACCACAATAAGTAAAAACTTTCAACAACGGATCTCTTGGTTCTGGCATCGATGAAGAACGCAGCGAAATGCGATAAGTAATGTGAATTGCAGAATTCAGTGAATCATCGAATCTTTGAACGCACATTGCGCCCCTCGGTATTCCGGGGGGCATGCCTGTTCGAGCGTCATTGCACCCCTCAAGCCTAGCTTGGTATTGGGCCTTCGCCCCCGCGGCGGGCCCGAAAGTCAGTGGCGGTCCGGTGTGACTTCAAGCGTAGTAAAATACCTCCCGCTTTGGAAGCTCGCGCCGTGGCCGGCCATAACGCCCAACTTTTCAATGATTGACCTCG
>sl18376b_Lecanora_polytropaAGG1
TCGAGAGGGGTCTCCGGACTCCGGGGGCTTCGGCCCCCTACTCTTCACCCTATGTTTACATACCTTTGTTGCTTTGGCGGGCCTCGGGTCCGACCCGTACCGGCCGTGGGCTTCCATGCCCCGGCCGTCGTGCCCGTCAGAGGCCCATGAACCCTCGTTTATCAGTGTCGTCCGAGTAAAACCACAATAAGTAAAAACTTTCAACAACGGATCTCTTGGTTCTGGCATCGATGAAGAACGCAGCGAAATGCGATAAGTAATGTGAATTGCAGAATTCAGTGAATCATCGAATCTTTGAACGCACATTGCGCCCCTCGGTATTCCGGGGGGCATGCCTGTTCGAGCGTCATTGCACCCCTCAAGCCTAGCTTGGTATTGGGCCTTCGCCCCCGCGGCGGGCCCGAAAGTCAGTGGCGGTCCGGTGTGACTTCAAGCGTAGTAAAATACCTCCCGCTTTGGAAGCTCGCGCCGTGGCCGGCCATAACGCCCAACTTTTCAATGATTGACCTCG
>sl18405c_Lecanora_polytropaAGG1
TCGAGAGGGGTCTCCGGACTCCGGGGGCTTCGGCCCCCTACTCTTCACCCTATGTTTACATACCTTTGTTGCTTTGGCGGGCCTCGGGTCCGACCCGTACCGGCCGTGGGCTTCCATGCCCCGGCCGTCGTGCCCGTCAGAGGCCCATGAACCCTCGTTTATCAGTGTCGTCCGAGTAAAACCACAATAAGTAAAAACTTTCAACAACGGATCTCTTGGTTCTGGCATCGATGAAGAACGCAGCGAAATGCGATAAGTAATGTGAATTGCAGAATTCAGTGAATCATCGAATCTTTGAACGCACATTGCGCCCCTCGGTATTCCGGGGGGCATGCCTGTTCGAGCGTCATTGCACCCCTCAAGCCTAGCTTGGTATTGGGCCTTCGCCCCCGCGGCGGGCCCGAAAGTCAGTGGCGGTCCGGTGTGACTTCAAGCGTAGTAAAATACCTCCCGCTTTGGAAGCTCGCGCCGTGGCCGGCCATAACGCCCAACTTTTCAATGATTGACCTCG
>sl18375b_Lecanora_polytropaAGG1
TCGAGAGGGGTCTTCGGACTCCGGGGGCTTCGGCCCCCTACTCTTCACCCTATGTTTACATACCTTTGTTGCTTTGGCGGGCCTCGGGTCCGACCCGTACCGGCCGTGGGCTTCCATGCCCCGGCCGTCGTGCCCGTCAGAGGCCCATGAACCCTCGTTTATCAGTGTCGTCCGAGTAAAACCACAATAAGTAAAAACTTTCAACAACGGATCTCTTGGTTCTGGCATCGATGAAGAACGCAGCGAAATGCGATAAGTAATGTGAATTGCAGAATTCAGTGAATCATCGAATCTTTGAACGCACATTGCGCCCCTCGGTATTCCGGGGGGCATGCCTGTTCGAGCGTCATTGCACCCCTCAAGCCTAGCTTGGTATTGGGCCTTCGCCCCCGCGGCGGGCCCGAAAGTCAGTGGCGGTCCGGTGTGACTTCAAGCGTAGTAAAATACCTCCCGCTTTGGAAGCTCGCGCCGTGGCCGGCCATAACGCCCAACTTTTCAATGATTGACCTCG
>sl18455c_Lecanora_polytropaAGG1
TCGAGAGGGGTCTCCGGACTCCGGGGGCTTCGGCCCCCTACTCTTCACCCTATGTTTACATGCCTTTGTTGCTTTGGCGGGCCTCGGGTCCGACCCGTACCGGCCGTGGGCTTCCATGCCCCGGCCGTCGTGCCCGTCAGAGGCCCATGAACCCTCGTTTATCAGTGTCGTCCGAGTAAAACCACAATAAGTAAAAACTTTCAACAACGGATCTCTTGGTTCTGGCATCGATGAAGAACGCAGCGAAATGCGATAAGTAATGTGAATTGCAGAATTCAGTGAATCATCGAATCTTTGAACGCACATTGCGCCCCTCGGTATTCCGGGGGGCATGCCTGTTCGAGCGTCATTGCACCCCTCAAGCCTAGCTTGGTATTGGGCCTTCGCCCCCGCGGCGGGCCCGAAAGTCAGTGGCGGTCCGGTGTGACTTCAAGCGTAGTAAAATACCTCCCGCTTTGGAAGCTCGCGCCGTGGCCGGCCATAACGCCCAACTTTTCAATGATTGACCTCG
>sl18280c_Lecanora_polytropaAGG1
TCGAGAGGGGTCTCCGGACTCCGGGGGCTTCGGCCCCCTACTCTTCACCCTATGTTTAATACCTTTGTTGCTTTGGCGGGCCTCGGGTCCGACCCGTACCGGCCGTGGGCTTCCATGCCCCGGCCGTCGTGCCCGTCAGAGGCCCATGAACCCTCGTTTATCAGTGTCGTCCGAGTAAAACCACAATAAGTAAAAACTTTCAACAACGGATCTCTTGGTTCTGGCATCGATGAAGAACGCAGCGAAATGCGATAAGTAATGTGAATTGCAGAATTCAGTGAATCATCGAATCTTTGAACGCACATTGCGCCCCTCGGTATTCCGGGGGGCATGCCTGTTCGAGCGTCATTGCACCCCTCAAGCCTAGCTTGGTATTGGGCCTTCGCCCCCGCGGCGGGCCCGAAAGTCAGTGGCGGTCCGGTGTGACTTCAAGCGTAGTAAAATACCTCCCGCTTTGGAAGCTCGCGCCGTGGCCGGCCATAACGCCCAACTTTTCAATGATTGACCTCG
>sl18256_Lecanora_polytropaAGG1
ATCGAGAGGGGTCTCCGGACTCCGGGGGCTTCGGCCCCCTACTCTTCACCCTATGTTTACATACCTTTGTTGCTTTGGCGGGCCTCGGGTCCGACCCGTACCGGCCGTGGGCTTCCATGCCCCGGCCGTCGTGCCCGTCAGAGGCCCATGAACCCTCGTTTATCAGTGTCGTCCGAGTAAAACCACAATAAGTAAAAACTTTCAACAACGGATCTCTTGGTTCTGGCATCGATGAAGAACGCAGCGAAATGCGATAAGTAATGTGAATTGCAGAATTCAGTGAATCATCGAATCTTTGAACGCACATTGCGCCCCTCGGTATTCCGGGGGGCATGCCTGTTCGAGCGTCATTGCACCCCTCAAGCCTAGCTTGGTATTGGGCCTTCGCCCCCGCGGCGGGCCCGAAAGTCAGTGGCGGTCCGGTGTGACTTCAAGCGTAGTAAAATACCTCCCGCTTTGGAAGCTCGCGCCGTGGCCGGCCATAACGCCCAACTTTCAATGATTGACCTCG
>sl18355poly_Lecanora_polytropaAGG1
ATCGAGAGGGGTCTCCGGACTCCGGGGGCTTCGGCCCCCTACTCTTCACCCTATGTTTACATACCTTTGTTGCTTTGGCGGGCCTCGGGTCCGACCCGTACCGGCCGTGGGCTTCCATGCCCCGGCCGTCGTGCCCGTCAGAGGCCCATGAACCCTCGTTTATCAGTGTCGTCCGAGTAAAACCACAATAAGTAAAAACTTTCAACAACGGATCTCTTGGTTCTGGCATCGATGAAGAACGCAGCGAAATGCGATAAGTAATGTGAATTGCAGAATTCAGTGAATCATCGAATCTTTGAACGCACATTGCGCCCCTCGGTATTCCGGGGGGCATGCCTGTTCGAGCGTCATTGCACCCCTCAAGCCTAGCTTGGTATTGGGCCTTCGCCCCCGCGGCGGGCCCGAAAGTCAGTGGCGGTCCGGTGTGACTTCAAGCGTAGTAAAATACCTCCCGCTTTGGAAGCTCGCGCCGTGGCCGGCCATAACGCCCAACTTTCAATGATTGACCTCG
>sl18521poly_Lecanora_polytropaAGG1
ATCGAGAGGGGTCTCCGGACTCCGGGGGCTTCGGCCCCCTACTCTTCACCCTATGTTTACATACCTTTGTTGCTTTGGCGGGCCTCGGGTCCGACCCGTACCGGCCGTGGGCTTCCATGCCCCGGCCGTCGTGCCCGTCAGAGGCCCATGAACCCTCGTTTATCAGTGTCGTCCGAGTAAAACCACAATAAGTAAAAACTTTCAACAACGGATCTCTTGGTTCTGGCATCGATGAAGAACGCAGCGAAATGCGATAAGTAATGTGAATTGCAGAATTCAGTGAATCATCGAATCTTTGAACGCACATTGCGCCCCTCGGTATTCCGGGGGGCATGCCTGTTCGAGCGTCATTGCACCCCTCAAGCCTAGCTTGGTATTGGGCCTTCGCCCCCGCGGCGGGCCCGAAAGTCAGTGGCGGTCCGGTGTGACTTCAAGCGTAGTAAAATACCTCCCGCTTTGGAAGCTCGCGCCGTGGCCGGCCATAACGCCCAACTTTCAATGATTGACCTCG
>sl18273poly_Lecanora_polytropaAGG1
ATCGAGAGGGGTCTCCGGACTCCGGGGGCTTCGGCCCCCTACTCTTCACCCTATGTTTACATACCTTTGTTGCTTTGGCGGGCCTCGGGTCCGACCCGTACCGGCCGTGGGCTTCCATGCCCCGGCCGTCGTGCCCGTCAGAGGCCCATGAACCCTCGTTTATCAGTGTCGTCCGAGTAAAACCACAATAAGTAAAAACTTTCAACAACGGATCTCTTGGTTCTGGCATCGATGAAGAACGCAGCGAAATGCGATAAGTAATGTGAATTGCAGAATTCAGTGAATCATCGAATCTTTGAACGCACATTGCGCCCCTCGGTATTCCGGGGGGCATGCCTGTTCGAGCGTCATTGCACCCCTCAAGCCTAGCTTGGTATTGGGCCTTCGCCCCCGCGGCGGGCCCGAAAGTCAGTGGCGGTCCGGTGTGACTTCAAGCGTAGTAAAATACCTCCCGCTTTGGAAGCTCGCGCCGTGGCCGGCCATAACGCCCAACTTTTCAATGATTGACCTCG
>sl18282b_Lecanora_polytropaAGG1
ATCGAGAGGGGTCTCCGGACTCCGGGGGCTTCGGCCCCCTACTCTTCACCCTATGTTTACATACCTTTGTTGCTTTGGCGGGCCTCGGGTCCGACCCGTACCGGCCGTGGGCTTCCATGCCCCGGCCGTCGTGCCCGTCAGAGGCCCATGAACCCTCGTTTATCAGTGTCGTCCGAGTAAAACCACAATAAGTAAAAACTTTCAACAACGGATCTCTTGGTTCTGGCATCGATGAAGAACGCAGCGAAATGCGATAAGTAATGTGAATTGCAGAATTCAGTGAATCATCGAATCTTTGAACGCACATTGCGCCCCTCGGTATTCCGGGGGGCATGCCTGTTCGAGCGTCATTGCACCCCTCAAGCCTAGCTTGGTATTGGGCCTTCGCCCCCGCGGCGGGCCCGAAAGTCAGTGGCGGTCCGGTGTGACTTCAAGCGTAGTAAAATACCTCCCGCTTTGGAAGCTCGCGCCGTGGCCGGCCATAACGCCCAACTTTTCAATGATTGACCTCG
>sl18583poly_Lecanora_polytropaAGG1
ATCGAGAGGGGTCTCCGGACTCCGGGGGCTTCGGCCCCCTACTCTTCACCCTATGTTTACATACCTTTGTTGCTTTGGCGGGCCTCGGGTCCGACCCGTACCGGCCGTGGGCTTCCATGCCCCGGCCGTCGTGCCCGTCAGAGGCCCATGAACCCTCGTTTATCAGTGTCGTCCGAGTAAAACCACAATAAGTAAAAACTTTCAACAACGGATCTCTTGGTTCTGGCATCGATGAAGAACGCAGCGAAATGCGATAAGTAATGTGAATTGCAGAATTCAGTGAATCATCGAATCTTTGAACGCACATTGCGCCCCTCGGTATTCCGGGGGGCATGCCTGTTCGAGCGTCATTGCACCCCTCAAGCCTAGCTTGGTATTGGGCCTTCGCCCCCGCGGCGGGCCCGAAAGTCAGTGGCGGTCCGGTGTGACTTCAAGCGTAGTAAAATACCTCCCGCTTTGGAAGCTCGCGCCGTGGCCGGCCATAACGCCCAACTTTTCAATGATTGACCTCG
>sl18259b_Lecanora_polytropaAGG2
TCGAGAGGGGTCTCCGGACTCCGGGGGCTTCGGCCCCCGACTCTTCACCCTATGTTTACACACCTTTGTTGCTTTGGCGGGCCTCGGGTTCGACCCGTACCGGTCGCGGGCTTCCATACCCCGGTCGTCCGTGCCCGTCAGAGGCCCATGAACCCTCGTTTATCAGTGTCGTCCGAGTAAAACCACAATAGTAAAAAACTTTCAACAACGGATCTCTTGGTTCTGGCATCGATGAAGAACGCAGCGAAATGCGATAAGTAATGTGAATTGCAGAATTCAGTGAATCATCGAATCTTTGAACGCACATTGCGCCCCTCGGTATTCCGGGGGGCATGCCTGTTCGAGCGTCATTGCACCCCTCAAGCGTAGCTTGGTATTGGGCCTCCGCCCCCGCGGCGGGCCTGAAAGTCAGTGGCGGTCCGGTGCGACTTCAAGCGTAGTAAAATACCTCCCGCTTTGGAAGCTCGCGCCGTGGCCGGCC
>sl18304b_Lecanora_polytropaAGG2
TCGAGAGGGGTCTCCGGACTCCGGGGGCTTCGGCCCCCTACTCTTCACCCTATGTTTAAACACACACCTTTGTTGCTTTGGCGGGCCTCGGGTTTGACCCGTACCGGCCGTGGGCTTCCATACCCCGGCCGTCCGTGCCCGCCAGAGGCCCATGAACCCTCGTTTATCAGTGTCGTCCGAGTAAAACCACAATAGTAAAAAACTTTCAACAACGGATCTCTTGGTTCTGGCATCGATGAAGAACGCAGCGAAATGCGATAAGTAATGTGAATTGCAGAATTCAGTGAATCATCGAATCTTTGAACGCACATTGCGCCCCTCGGTATTCCGGGGGGCATGCCTGTTCGAGCGTCATTGCACCCCTCAAGCGTAGCTTGGTATTGGGCCTCCGCCCCCGCGGCGGGCCTGAAAGTCAGTGGCGGTCCGGTGCGACTTCAAGCGTAGTAAAATACCTCCCGCTTTGGAAGCTCGCGCCGTGGCCGGCCAGAACGCCCAACTTTTCAATGATTGACCTCG
>sl18402_Lecanora_polytropaAGG2
TCGAGAGGGGTCTCCGGACTCCGGGGGCTTCGGCCCCCTACTCTTCACCCTATGTTTAAACACACACCTTTGTTGCTTTGGCGGGCCTCGGGTTTGACCCGTACCGGCCGTGGGCTTCCATACCCCGGCCGTCCGTGCCCGCCAGAGGCCCATGAACCCTCGTTTATCAGTGTCGTCCGAGTAAAACCACAATAGTAAAAAACTTTCAACAACGGATCTCTTGGTTCTGGCATCGATGAAGAACGCAGCGAAATGCGATAAGTAATGTGAATTGCAGAATTCAGTGAATCATCGAATCTTTGAACGCACATTGCGCCCCTCGGTATTCCGGGGGGCATGCCTGTTCGAGCGTCATTGCACCCCTCAAGCGTAGCTTGGTATTGGGCCTCCGCCCCCGCGGCGGGCCTGAAAGTCAGTGGCGGTCCGGTGCGACTTCAAGCGTAGTAAAATACCTCCCGCTTTGGAAGCTCGCGCCGTGGCCGGCCAGAACGCCCAACTTTTCAATGATTGACCTCG
>sl18404b_Lecanora_polytropaAGG2
TCGAGAGGGGTCTCCGGACTCCGGGGGCTTCGGCCCCCTACTCTTCACCCTATGTTTAAACACACACCTTTGTTGCTTTGGCGGGCCTCGGGTTTGACCCGTACCGGCCGTGGGCTTCCATACCCCGGCCGTCCGTGCCCGCCAGAGGCCCATGAACCCTCGTTTATCAGTGTCGTCCGAGTAAAACCACAATAGTAAAAAACTTTCAACAACGGATCTCTTGGTTCTGGCATCGATGAAGAACGCAGCGAAATGCGATAAGTAATGTGAATTGCAGAATTCAGTGAATCATCGAATCTTTGAACGCACATTGCGCCCCTCGGTATTCCGGGGGGCATGCCTGTTCGAGCGTCATTGCACCCCTCAAGCGTAGCTTGGTATTGGGCCTCCGCCCCCGCGGCGGGCCTGAAAGTCAGTGGCGGTCCGGTGCGACTTCAAGCGTAGTAAAATACCTCCCGCTTTGGAAGCTCGCGCCGTGGCCGGCCAGAACGCCCAACTTTTCAATGATTGACCTCG
>sl18370a_Lecanora_polytropaAGG2
TCGAGAGGGGTCTCCGGACTCCGGGGGCTTCGGCCCCCTACTCTTCACCCTATGTTTAAACACACACCTTTGTTGCTTTGGCGGGCCTCGGGTTTGACCCGTACCGGCCGTGGGCTTCCATACCCCGGCCGTCCGTGCCCGTCAGAGGCCCATGAACCCTCGTTTATCAGTGTCGTCCGAGTAAAACCACAATAGTAAAAAACTTTCAACAACGGATCTCTTGGTTCTGGCATCGATGAAGAACGCAGCGAAATGCGATAAGTAATGTGAATTGCAGAATTCAGTGAATCATCGAATCTTTGAACGCACATTGCGCCCCTCGGTATTCCGGGGGGCATGCCTGTTCGAGCGTCATTGCACCCCTCAAGCGTAGCTTGGTATTGGGCCTCCGCCCCCGCGGCGGGCCTGAAAGTCAGTGGCGGTCCGGTGCGACTTCAAGCGTAGTAAAATACCTCCCGCTTTGGAAGCTCGCGCCGTGGCCGGCCAGAACGCCCAACTTTTCAATGATTGACCTCG
>sl18346d_Lecanora_polytropaAGG2
TCGAGAGGGGTCTCCGGACTCCGGGGGCTTCGGCCCCCTACTCTTCACCCTATGTTTACACACCTTTGTTGCTTTGGCGGGCCTCGGGTTTGACCCGTACCGGCCGTGGGCTTCCATACCCCGGCCGTCCGTGCCCGTCAGAGGCCCATGAACCCTCGTTTATCAGTGTCGTCCGAGTAAAACCACAATAGTAAAAAACTTTCAACAACGGATCTCTTGGTTCTGGCATCGATGAAGAACGCAGCGAAATGCGATAAGTAATGTGAATTGCAGAATTCAGTGAATCATCGAATCTTTGAACGCACATTGCGCCCCTCGGTATTCCGGGGGGCATGCCTGTTCGAGCGTCATTGCACCCCTCAAGCGTAGCTTGGTATTGGGCCTCCGCCCCCGCGGCGGGCCTGAAAGTCAGTGGCGGTCCGGTGCGACTTCAAGCGTAGTAAAATACCTCCCGCTTTGGAAGCTCGCGCCGTGGCCGGCCAGAACGCCCAACTTTTCAATGATTGACCTCG
>sl18356poly_Lecanora_polytropaAGG2
ATCGAGAGGGGTCTCCGGACTCCGGGGGCTTCGGCCCCCTACTCTTCACCCTATGTTTACACACCTTTGTTGCTTTGGCGGGCCTCGGGTTTGACCCGTACCGGCCGTGGGCTTCCATACCCCGGCCGTCCGTGCCCGTCAGAGAGGCCCATGAACCCTCGTTTATCAGTGTCGTCCCAGTAAAACCACAATAGTAAAAAACTTTCAACAACGGATCTCTTGGTTCTGGCATCGATGAAGAACGCAGCGAAATGCGATAAGTAATGTGAATTGCAGAATTCAGTGAATCATCGAATCTTTGAACGCACATTGCGCCCCTCGGTATTCCGGGGGGCATGCCTGTTCGAGCGTCATTGCACCCCTCAAGCGTAGCTTGGTATTGGGCCTCCGCCCCCGCGGCGGGCCTGAAAGTCAGTGGCGGTCCGGTGCGACTTCAAGCGTAGTAAAATACCTCCCGCTTTGGAAGCTCGCGCCGTGGCCGGCCAGAACGCCCAACTTTTCAATGATTGACCTCG
>sl18358a_Lecanora_polytropaAGG2
TCGAGAGGGGTCTCCGGACTCCGGGGGCTTCGGCCCCCTACTCTTCACCCTATGTTTACACACCTTTGTTGCTTTGGCGGGCCTCGGGTTTGACCCGTACCGGCCGTGGGCTTCCATACCCCGGCCGTCCGTGCCCGTCAGAGAGGCCCATGAACCCTCGTTTATCAGTGTCGTCCCAGTAAAACCACAATAGTAAAAAACTTTCAACAACGGATCTCTTGGTTCTGGCATCGATGAAGAACGCAGCGAAATGCGATAAGTAATGTGAATTGCAGAATTCAGTGAATCATCGAATCTTTGAACGCACATTGCGCCCCTCGGTATTCCGGGGGGCATGCCTGTTCGAGCGTCATTGCACCCCTCAAGCGTAGCTTGGTATTGGGCCTCCGCCCCCGCGGCGGGCCTGAAAGTCAGTGGCGGTCCGGTGCGACTTCAAGCGTAGTAAAATACCTCCCGCTTTGGAAGCTCGCGCCGTGGCCGGCCAGAACGCCCAACTTTTCAATGATTGACCTCG
>sl18595_Lecanora_polytropaAGG8
TCGAGAGGGGTCTCCGGACTCCGGGGGCTTCGGCCCCCTACTCTTCACCCTATGTTTACACACCTTTGTTGCTTTGGCGGGCCTCGGGTTTAACCCGTACCGGTCGTGGGCTTCCATACCCCGGCCGTTCGTGCCCGTCAGAGGCCCATGAACCTTCGTTTATCAGTGTCGTCCGAGTTAAACCACAATAGTAAAAACTTTCAACAACGGATCTCTTGGTTCTGGCATCGATGAAGAACGCAGCGAAATGCGATAAGTAATGTGAATTGCAGAATTCAGTGAATCATCGAATCTTTGAACGCACATTGCGCCCCTCGGTATTCCGGGGGGCATGCCTGTTCGAGCGTCATTGCACCCCTCAAGCGTAGCTTGGTATTGGGCCTTCGCCCCCGTGGCGGGCCCGAAAGTCAGTGGCGGTCCGGTGCGACTTCAAGCGTAGTAAAATACCTCCCGCTTTGGAAGCTCGCGCCGTGGCCGGCCATACCGCCCAACTTTTCAATGATTGACCTCG
>sl18665poly_Lecanora_polytropaAGG6
ATCGAGAGGGGTCTTCGGACTCCGGGGGCTTCGGCCCCCTACTCTTCACCCTATGTTTACATACCTTTGTTGCTTTGGCGGGCCTCGGGTTCGACCTGTACCGGCCGCGGGCTTCCATACCCCGGCCGTCCGTGCCCGTCAGAAGCCCAGAACCCTCGTTTATCAGTGTCGTCCGAGTCAAACCACAATAGTAAAAACTTTCAACAACGGATCTCTTGGTTCTGGCATCGATGAAGAACGCAGCGAAATGCGATAAGTAATGTGAATTGCAGAATTCAGTGAATCATCGAATCTTTGAACGCACATTGCGCCCCTCGGTATTCCGGGGGGCATGCCTGTTCGAGCGTCATTGCACCCCTCAAGCGTAGCTTGGTATTAGGCCTTCGCCCCCGCGGCGGGCCCGAAAGTCAGTGGCGGTCCGGTGCGACTTCAAGCGTAGTAAAATACCTCCCGCTTTGGAAGCTCGCGCCGTGGCCGGCCATAACGCCCAACTTTTCAATGATTGACCTCG
>sl18669_Lecanora_polytropaAGG6
TCGAGAGGGGTCTTCGGACTCCGGGGGCTTCGGCCCCCTACTCTTCACCCTATGTTTACATACCTTTGTTGCTTTGGCGGGCCTCGGGTTCGACCTGTACCGGCCGCGGGCTTCCATACCCCGGCCGTCCGTGCCCGTCAGAGGCCCAGAACCCTCGTTTATCAGTGTCGTCCGAGTCAAACCACAATAGTAAAAACTTTCAACAACGGATCTCTTGGTTCTGGCATCGATGAAGAACGCAGCGAAATGCGATAAGTAATGTGAATTGCAGAATTCAGTGAATCATCGAATCTTTGAACGCACATTGCGCCCCTCGGTATTCCGGGGGGCATGCCTGTTCGAGCGTCATTGCACCCCTCAAGCGTAGCTTGGTATTAGGCCTTCGCCCCCGCGGCGGGCCCGAAAGTCAGTGGCGGTCCGGTGCGACTTCAAGCGTAGTAAAATACCTCCCGCTTTGGAAGCTCGCGCCGTGGCCGGCCATAACGCCCAACTTTTCAATGATTGACCTCG
>sl18455b_Lecanora_polytropaAGG7
TCGAGAGGGGTCTCCGGACTCCGGGGGCTTCGGCCCCCTACTCTTCACCCTATGTTTACACACCTTTGTTGCTTTGGCGGGCCTCGGGTTTGAACCCGTATCGGCCGCGGGCTTCCACACCCCGGCCGTCCGTGCCCGTCAGAGGCCCACGAACCTTCGTTTATCAGTGTCGTCCGAGTAAAACCACAATAGCAAAAACTTTCAACAACGGATCTCTTGGTTCTGGCATCGATGAAGAACGCAGCGAAATGCGATAAGTAATGTGAATTGCAGAATTCAGTGAATCATCGAATCTTTGAACGCACATTGCGCCCCTCGGTATTCCGGGGGGCATGCCTGTTCGAGCGTCATTGCACCCCTCAAGCGTAGCTTGGTATTGGGCCTTCGCCTCCGCGGCGAGCCCGAAAGTCAGTGGCGGTCCGGTGCGACTTCAGGCGTAGTAAAATACCTCCCGCTTTGGAAGCTCGCGCCGTGGCCGGCCATAACGCCCAACTTTTCAATGATTGACCTCG
>sl18522a_Lecanora_polytropaAGG5
TCGAGAGGGGTCTCCGGACTCCAGGGGCTTCGGCCCCCTACTCTTCACCCTATGTCTACACACCTTTGTTGCTTTGGCGGGCCTCGGGCTCGTCCTGTACCGGCCGTGGGCTTCTATACCCCGGCCGTTCGTGCCCGTCAGAGGCCCATGAACCTTCGTTTATCAGTGTCGTCCGAGTAAAACCACAATAGTAAAAACTTTCAACAACGGATCTCTTGGTTCTGGCATCGATGAAGAACGCAGCGAAATGCGATAAGTAATGTGAATTGCAGAATTCAGTGAATCATCGAATCTTTGAACGCACATTGCGCCCCTCGGTATTCCGGGGGGCATGCCTGTTCGAGCGTCATTGCACCCCTCAAGCGTAGCTTGGTATTGGGCCTTCGCCCCCGCGGCGCACCCGAAAGTCAGTGGCGGTCCGGTGCGACTTCAAGCGTAGTAAAATACCTCCCGCTTTGGAAGCTCGTGCCGTGGCCGGCCAGAACGCCCAACCTTTCAATGATTGACCTCG
>sl18522b_Lecanora_polytropaAGG5
TCGAGAGGGGTCTCCGGACTCCAGGGGCTTCGGCCCCCTACTCTTCACCCTATGTCTACACACCTTTGTTGCTTTGGCGGGCCTCGGGCTCGTCCTGTACCGGCCGTGGGCTTCTATACCCCGGCCGTTCGTGCCCGTCAGAGGCCCATGAACCTTCGTTTATCAGTGTCGTCCGAGTAAAACCACAATAGTAAAAACTTTCAACAACGGATCTCTTGGTTCTGGCATCGATGAAGAACGCAGCGAAATGCGATAAGTAATGTGAATTGCAGAATTCAGTGAATCATCGAATCTTTGAACGCACATTGCGCCCCTCGGTATTCCGGGGGGCATGCCTGTTCGAGCGTCATTGCACCCCTCAAGCGTAGCTTGGTATTGGGCCTTCGCCCCCGCGGCGCACCCGAAAGTCAGTGGCGGTCCGGTGCGACTTCAAGCGTAGTAAAATACCTCCCGCTTTGGAAGCTCGTGCCGTGGCCGGCCAGAACGCCCAACCTTTCAATGATTGACCTCG
>sl18539a_Lecanora_polytropaAGG4
TTGAGAGGGGTCTCCGGACTCCGGGGGCTTCGGCCCCCTACTCTTCACCCTATGTTTACACACCTTCGTTGCTTTGGCGGGCCTCGGGTTCGTCTCGTACCGGCCGCGGGCTTCCATACCCCGGCCGTTCGTGCCCGTCAGAGGCCCATGAACCTTCGTTTATCAGTGTCGTCCGAGTAAAACCACAATAGTAAAAACTTTCAACAACGGATCTCTTGGTTCTGGCATCGATGAAGAACGCAGCGAAATGCGATAAGTAATGTGAATTGCAGAATTCAGTGAATCATCGAATCTTTGAACGCACATTGCGCCCCTCGGTATTCCGGGGGGCATGCCTGTTCGAGCGTCATTGCACCCCTCAAGCGTAGCTTGGTATTGGGCCCTCGCCCCCGTGGCGGGCCCGAAAGTCAGTGGCGGTCCGGCGCGACTTCAAGCGTAGTAAAATACCTCCCGCTTTGGAAGCTCGCGCCGTGGCCGGCCAGAACGCCCAAATCTCCAACGATTGACCTCG
>sl18653poly_Lecanora_polytropaAGG4
TTGAGAGGGGTCTCCGGACTCCGGGGGCTTCGGCCCCCTACTCTTCACCCTATGTTTACACACCTTCGTTGCTTTGGCGGGCCTCGGGTTCGTCTCGTACCGGCCGCGGGCTTCCATTCCCCGGCCGTTCGTGCCCGTCAGAGGCCCATGAACCTTCGTCTATCAGTGTCGTCCGAGTAAAACCACAATAGTAAAAACTTTCAACAACGGATCTCTTGGTTCTGGCATCGATGAAGAACGCAGCGAAATGCGATAAGTAATGTGAATTGCAGAATTCAGTGAATCATCGAATCTTTGAACGCACATTGCGCCCCTCGGTATTCCGGGGGGCATGCCTGTTCGAGCGTCATTGCACCCCTCAAGCGTAGCTTGGTATTGGGCCCTCGCCCCCGTGGCGGGCCCGAAAGTCAGTGGCGGTCCGGTGCGACTTCAAGCGTAGTAAAATACCTCCCGCTTTGGAAGCTCGCGCCGTGGCCGGCCAGAACGCCCAAATCTCCAACGATTGACCTCG
>sl18598poly_Lecanora_polytropaAGG4
ATTGAGAGGGGTCTCCGGACTCCGGGGGCTTCGGCCCCCTACTCTTCACCCTATGTTTACACACCTTCGTTGCTTTGGCGGGCCTCGGGTTCGTCTCGTACCGGCCGCGGGCTTCCATACCCCGGCCGTTCGTGCCCGTCAGAGGCCCATGAACCTTCGTTTATCAGTGTCGTCCGAGTAAAACCACAATAGTAAAAACTTTCAACAACGGATCTCTTGGTTCTGGCATCGATGAAGAACGCAGCGAAATGCGATAAGTAATGTGAATTGCAGAATTCAGTGAATCATCGAATCTTTGAACGCACATTGCGCCCCTCGGTATTCCGGGGGGCATGCCTGTTCGAGCGTCATTGCACCCCTCAAGCGTAGCTTGGTATTGGGCCCTCGCCCCCGTGGCGGGCCCGAAAGTCAGTGGCGGTCCGGTGCGACTTCAAGCGTAGTAAAATACCTCCCGCTTTGGAAGCTCGCGCCGTGGCCGGCCAGAACGCCCAAATCTCCAACGATTGACCTCG
>sl18641f_Lecanora_polytropaAGG4
TTGAGAGGGGTCTCCGGACTCCGGGGGCTTCGGCCCCCGTTGCTTTGGCGGGCCTCGGGTTCGACTCGTACCGGCCGCGGGCTTCCATTCCCCGGCCGTTCGTGCCCGTCAGAGGCCCATGAACCTTCGTCTATCAGTGTCGTCCGAGTAAAACCACAATAGTAAAAACTTTCAACAACGGATCTCTTGGTTCTGGCATCGATGAAGAACGCAGCGAAATGCGATAAGTAATGTGAATTGCAGAATTCAGTGAATCATCGAATCTTTGAACGCACATTGCGCCCCTCGGTATTCCGGGGGGCATGCCTGTTCGAGCGTCATTGCACCCCTCAAGCGTAGCTTGGTATTGGGCCCTCGCCCCCGTGGCGGGCCCGAAAGTCAGTGGCGGTCCGGTGCGACTTCAAGCGTAGTAAAATACCTCCCGCTTTGGAAGCTCGCGCCGTGGCCGGCCAGAACGCCCAAATCTCCAACGATTGACCTCG
>sl18474a_Lecanora_polytropaAGG9
TTGAGAGGGGTCTCCGGACTCCGGGGGTTTCGGCCCCCTACTCTTCACCCTATGTTTACACACCTTTGTTGCTTTGGCGGGCCTCGGGTTCGCCCCGTACCGGCCGTGGGCTCACACCCCGGCCGTCCGTGCCCGTCAGAGGCCCATGAACCTTCGTTTATCAGTGTCGTCCGAGTACAACCACAATAGTAAAAACTTTCAACAACGGATCTCTTGGTTCTGGCATCGATGAAGAACGCAGCGAAATGCGATAAGTAATGTGAATTGCAGAATTCAGTGAATCATCGAATCTTTGAACGCACATTGCGCCCCTCGGTATTCCGGGGGGCATGCCTGTTCGAGCGTCATTGCACCCCTCAAGCCTAGCTTGGTATTGGGCCTTCGCCCCCGCGGCGGGCCCGAAATTCAGTGGCGGTCCGATGCGACTTCAAGCGTAGTAAAATACCTCCCGCTTTGGAAGCTCGCGCCGTGGCCGGCCATAACGCCCAACTTTTCAATGATTGACCTCG
>sl18457poly_Lecanora_polytropaAGG3
ATCGAGAGGGGTCTCCGGACTCCGGGGGCTTCGGCCCCCTACTCTTCACCCTATGTTTACGCTCCTTTGTTGCTTTGGCGGGCCTCGGGTTCGTCCCGTACCGGCTGCGGGCTTACACCCCGGCCGTTCGTGCCCGTCAGAGGCCCATGAACCTTCGTTTATCAGAGTCGTCCGAGTAAAACCACAATAGTAAAAACTTTCAACAACGGATCTCTTGGTTCTGGCATCGATGAAGAACGCAGCGAAATGCGATAAGTAATGTGAATTGCAGAATTCAGTGAATCATCGAATCTTTGAACGCACATTGCGCCCCTCGGTATTCCGGGAGGCATGCCTGTTCGAGCGTCATTGCACCCCTCAAGCGTAGCTTGGTATTGGGCCTTCGCCCCCGCGGCGGGCCCGAAAGTTAGTGGCGGTCCGGTGCGACTTCAAGCGCAGTAAAATACCTCCCGCTTTGGAAGCTCGCGCCGTGGCCGGCCAGAACGCCCAACTTTTCAATGATTGACCTCG
>sl18598_Lecanora_polytropaAGG10
ATTGAGAGGGGTCCTCGGACTCCGGGGGCTTCGGCCCCCTACTCTTCACCCTATGTTTACACGCCTTTGTTGCTTTGGCGGGCCTCGGGTTCGCCCCGTGCCGGCCGTGGGCTTCCATACCCCGGCCCTCCGTGCCCGTCAGAGGCCCATGAACCTTCGTTTATCAGTGTCGTCCGAGTAAAACCACAATAGCAAAAAACTTTCAACAACGGATCTCTTGGTTCTGGCATCGATGAAGAACGCAGCGAAATGCGATAAGTAATGTGAATTGCAGAATTCAGTGAATCATCGAATCTTTGAACGCACATTGCGCCCCTCGGTATTCCGGGGGGCATGCCTGTTCGAGCGTCATTGCACCCCTCAAGCGTAGCTTGGTATTGGGCCTTCGCCCCCGCGGCGAGCCCGAAAGTCAGTGGCGGTTCGGTGTGACTTCAAGCGTAGTAAAACATCTCCCGCTTTGGAAGCTCGCGCCGCGGCCTGCCATAACGCCTCATCTCTCAATGATTGA
>sl18454_Lecanora_polytropaAFF2
AATGAGAGGGGTTTTCGGACTCCGGGGGCACAGCCCCCAACTCTCCACCCTGTGTCTACGTACCTTTGTTGCTTTGGCGGGCCTCGGGTTCACCCCGTACCGCGGTCGCGCGGGGTCTCCTCGCCCCGGCCGTTCGTGCCCGCCAGAGGCTCATTAAACTCCGCTTACCAGTGTCGTCCGAGTAAAACCGCAATAGTCAAAACTTTCAACAACGGATCTCTTGGTTCTGGCATCGATGAAGAACGCAGCGAAATGCGATAAGTAATGTGAATTGCAGAATTCAGTGAATCATCGAATCTTTGAACGCACATTGCGCCCCTCGGTATTCCGGGGGGCATGCCTGTTCGAGCGTCATTGCACCCCTCAAGCGTAGCTTGGTGTTGGGTCTTGCCTCCGCGGCGGGCCCGAAAGTCAGTGGCGGTTCGGTGCGACTTCGAGCGTAGTAGAAAACTTCTCCCGCTCTGGAAGCTCACGCCGTGGCCGGCCATAACGCCCAACTCTTCAAT
>sl18454a_Lecanora_polytropaAFF2
ATGAGAGGGGTTTTCGGACTCCGGGGGCACAGCCCCCAACTCTCCACCCTGTGTCTACGTACCTTTGTTGCTTTGGCGGGCCTCGGGTTCACCCCGTACCGCGGTCGCGCGGGGTCTCCTCGCCCCGGCCGTTCGTGCCCGCCAGAGGCTCATTAAACTCCGCTTACCAGTGTCGTCCGAGTAAAACCGCAATAGTCAAAACTTTCAACAACGGATCTCTTGGTTCTGGCATCGATGAAGAACGCAGCGAAATGCGATAAGTAATGTGAATTGCAGAATTCAGTGAATCATCGAATCTTTGAACGCACATTGCGCCCCTCGGTATTCCGGGGGGCATGCCTGTTCGAGCGTCATTGCACCCCTCAAGCGTAGCTTGGTGTTGGGTCTTGCCTCCGCGGCGGGCCCGAAAGTCAGTGGCGGTTCGGTGCGACTTCGAGCGTAGTAGAAAACTTCTCCCGCTCTGGAAGCTCACGCCGTGGCCGGCCATAACGCCCAACTCTTCAATGATTGACCTCG
>sl18418_Protoparmeliopsis_garovaglii
ATGAGAGGGGTTTTCGGACCCCGGGGGCTTCGGCCCCCAACTCTTCACCCTGTGTTTACGTACCACTGTTGCTTTGGCGGGCCAGGGGCCTGTCCCCTGCCGGCCGGTGGCCTAGCGGCCCCGGCTCGTTCGTGCCCGCCAGAGGCCCATCAAACCCGATTTATCGTTGATGTCCGAGTAAAAACACAATAGTAAAAACTTTCAACAACGGATCTCTTGGTTCTGGCATCGATGAAGAACGCAGCGAAATGCGATAAGTAATGTGAATTGCAGAATTCAGTGAATCATCGAATCTTTGAACGCACATTGCGCCCCTCGGTATTCCGGGGGGCATGCCTGTTCGAGCGTCATTACACCCCTCAAGCTCAGCTTGGTATTGGGACTTCGCCTTCCGAGGCGTGCCCGAAAGTCAGTGGCGGCCCGGCGTGACTTCGAGCGTAGTAAATTTTCTCCCGCTTTGGAAGCTCGCGTCGTGACCGGCCAGAACGCCCAAACTTTTCAATGATTGACCTCG
>sl18429b_Protoparmeliopsis_garovaglii
ATGAGAGGGGTTTTCGGACCCCGGGGGCTTCGGCCCCCAACTCTTCACCCTATGTTTACGTACCACTGTTGCTTTGGCGGGCCAGGGGCCTGTCCCCTGCCGGCCGGTGGCCTAGCGGCCCCGGCTCGTTCGTGCCCGCCAGAGGCCCATCAAACCCGATTTATCGTTGATGTCCGAGTAAAAACACAATAGTAAAAACTTTCAACAACGGATCTCTTGGTTCTGGCATCGATGAAGAACGCAGCGAAATGCGATAAGTAATGTGAATTGCAGAATTCAGTGAATCATCGAATCTTTGAACGCACATTGCGCCCCTCGGTATTCCGGGGGGCATGCCTGTTCGAGCGTCATTACACCCCTCGAGCTCAGCTTGGTATTGGGACTTCGCCTTCCGAGGCGTGCCCGAAAGTCAGTGGCGGCCCGGCGTGACTTCGAGCGTAGTAAATTTTCTCCCGCTTTGGAAGCTCGCGTCGTGACCGGCCAGAACGCCCAAACTTTTCAATGATTGACCTCG
>sl18241proto_Protoparmeliopsis_muralisAGG1
ACGAGAGGGGTTTTCGGACCCCGGGGCTTCGGCCCCTAACTCTTCACCCTCTGTTTACGTACCATTGTTGCTTTGGCGGGCCCTGGGGCGTGCCCCTGGCCGGCCGGTGGCCTAGCGGCCCCGGCTCGCTCGTGCCCGTCAGAGGCCCATGAAACCCAACCTTATCTTTGTCGTCCGAGCAAAAATACAATCGTAAAAACTTTCAACAACGGATCTCTTGGTTCTGGCATCGATGAAGAACGCAGCGAAATGCGATAAGTAATGTGAATTGCAGAATTCAGTGAATCATCGAATCTTTGAACGCACATTGCGCCCCTCGGTATTCCGGGGGGCATGCCTGTTCGAGCGTCATTACACCCCTCAAGCTCCGCTTGGTATTGGGTCTTCGCTCTTCGGGGCGGGCCCGAAAGTTAGTGGCGGCCCGGCGTGACTTCGAGCGTAGTAATCTTTCTCCCGCTTTGGAAGCTCGCGCTGTGACCGGCCAGAACGCCCAAATTTTTCAATGATTGACCTCG
>sl18277_Protoparmeliopsis_muralisAGG1
ACGAGAGGGGTTTTCGGACCCCGGGGCTTCGGCCCCTAACTCTTCACCCTCTGTTTACGTACCATTGTTGCTTTGGCGGGCCCTGGGGCGTGCCCCTGGCCGGCCGGTGGCCTAGCGGCCCCGGCTCGCTCGTGCCCGTCAGAGGCCCATGAAACCCAACCTTATCTTTGTCGTCCGAGCAAAAATACAATCGTAAAAACTTTCAACAACGGATCTCTTGGTTCTGGCATCGATGAAGAACGCAGCGAAATGCGATAAGTAATGTGAATTGCAGAATTCAGTGAATCATCGAATCTTTGAACGCACATTGCGCCCCTCGGTATTCCGGGGGGCATGCCTGTTCGAGCGTCATTACACCCCTCAAGCTCCGCTTGGTATTGGGTCTTCGCTCTTCGGGGCGGGCCCGAAAGTTAGTGGCGGCCCGGCGTGACTTCGAGCGTAGTAATCTTTCTCCCGCTTTGGAAGCTCGCGCTGTGACCGGCCAGAACGCCCAAATTTTTCAATGATTGACCTCG
>sl18364_Protoparmeliopsis_muralisAGG1
ACGAGAGGGGTTTTCGGACCCCGGGGCTTCGGCCCCTAACTCTTCACCCTCTGTTTACGTACCATTGTTGCTTTGGCGGGCCCTGGGGCGTGCCCCTGGCCGGCCGGTGGCCTAGCGGCCCCGGCTCGCTCGTGCCCGTCAGAGGCCCATGAAACCCAACCTTATCTTTGTCGTCCGAGCAAAAATACAATCGTAAAAACTTTCAACAACGGATCTCTTGGTTCTGGCATCGATGAAGAACGCAGCGAAATGCGATAAGTAATGTGAATTGCAGAATTCAGTGAATCATCGAATCTTTGAACGCACATTGCGCCCCTCGGTATTCCGGGGGGCATGCCTGTTCGAGCGTCATTACACCCCTCAAGCTTCGCTTGGTATTGGGTCTTCGCTCTTCGGGGCGGGCCCGAAAGTTAGTGGCGGCCCGGCGTGACTTCGAGCGTAGTAATTTCTCCCGCTTTGGAAGCTCGCGCTGTGACCGGCCAGAACGCCCAAATTTTTCAATGATTGACCTCG
>sl18279_Protoparmeliopsis_muralisAGG3
ACGAGAGGGGTTTTCGGACCCCGGGGGCTTCGGCCCCTAACTCTTCACCCTCTGTCTACGTACCATTGTTGCTTTGGCGGGCCGAGGGGTTCGCCCCTGGCCGGTCGGTGGCCTAGCGGCCCCGGCTCGCTCGTGCCCGCCAGAGGCCCATTAAACCCAACCTTATCGTTTGATGTCCGAGCAAAAACACAATCGTAAAAACTTTCAACAACGGATCTCTTGGTTCTGGCATCGATGAAGAACGCAGCGAAATGCGATAAGTAATGTGAATTGCAGAATTCAGTGAATCATCGAATCTTTGAACGCACATTGCGCCCCTCGGTATTCCGGGGGGCATGGCTGTTCGAGCGTCATTACACCCCTCAAGCTCCGCTTGGTATTGGGTCTTCGCCCCTCGGGGCGGGCCCGAAAGTCAGTGGCGGCCCGGTGTGACTTCGAGCGTAGTAATCTTTCTCCCGCTCTGGAAGCTCGCGCCGTGACCGGCCAGAACGCCCAAACTGTTTAATGATTGACCTCG
>sl18589c_Protoparmeliopsis_muralisAGG3
ACGAGAGGGGTTTTCGGACCCCGGGGGCTTCGGCCCCTAACTCTTCACCCTCTGTCTACGTACCATTGTTGCTTTGGCGGGCCGAGGGGTTCGCCCCTGGCCGGTCGGTGGCCTAGCGGCCCCGGCTCGCTCGTGCCCGCCAGAGGCCCATTAAACCCAACCTTATCGTTTGATGTCCGAGCAAAAACACAATCGTAAAAACTTTCAACAACGGATCTCTTGGTTCTGGCATCGATGAAGAACGCAGCGAAATGCGATAAGTAATGTGAATTGCAGAATTCAGTGAATCATCGAATCTTTGAACGCACATTGCGCCCCTCGGTATTCCGGGGGGCATGCCTGTTCGAGCGTCATTACACCCCTCAAGCTCCGCTTGGTATTGGGTCTTCGCCCCTCGGGGCGGGCCCGAAAGTCAGTGGCGGCCCGGTGTGACTTCGAGCGTAGTAATCTTTCTCCCGCTCTGGAAGCTCGCGCCGTGACCGGCCAGAACGCCCAAACTGTTTAATGATTGACCTCG
>sl18535_Protoparmeliopsis_muralisAGG3
ACGAGAGGGGTTTTCGGACCCCGGGGGCTTCGGCCCCTTAACTCTTCACCCTCTGTCTACGTACCATTGTTGCTTTGGCGGGCCGAGGGGTTCGCCCCTGGCCGGTCGGTGGCCTAGCGGCCCCGGCTCGCTCGTGCCCGCCAGAGGCCCATTAAACCCAACCTTATCGTTTGATGTCCGAGCAAAAACACAATCGTAAAAACTTTCAACAACGGATCTCTTGGTTCTGGCATCGATGAAGAACGCAGCGAAATGCGATAAGTAATGTGAATTGCAGAATTCAGTGAATCATCGAATCTTTGAACGCACATTGCGCCCCTCGGTATTCCGGGGGGCATGCCTGTTCGAGCGTCATTACACCCCTCAAGCTCCGCTTGGTATTGGGTCTTCGCCCCTCGGGGCGGGCCCGAAAGTCAGTGGCGGCCCGGTGTGACTTCGAGCGTAGTAATCTTTCTCCCGCTCTGGAAGCTCGCGCCGTGACCGGCCAGAACGCCCAAACTGTTTAATGATTGACCTCG
>sl18258b_Protoparmeliopsis_muralisAGG2
ACGAGAGGGGTTTTCGGACCCCGGGGCTTCGGCCCCTAACTCTTCACCCTCTGTCTACGTACTATGTTGCTTTGGCGGGCCTTGGGGTTCGCCCCTGTCCGGTCGGTGGCTTAGCGGCCCCGGCTCGCTCGTGCCCGCCAGAGGCCCATGAAACCCAACCTTATCGTTTGTCGTCCGAGCCAAAATAATCGTAAAAACTTTCAACAACGGATCTCTTGGTTCTGGCATCGATGAAGAACGCAGCGAAATGCGATAAGTAATGTGAATTGCAGAATTCAGTGAATCATCGAATCTTTGAACGCACATTGCGCCCCTCGGTATTCCGGGGGGCATGCCTGTTCGAGCGTCATTACACCCCTCAAGCTCCGCTTGGTATTGGGTCCTTCGCTCTTCGGGGCGGGCCCGAAAGTTAGTGGCGGCCCGGCGTGACTTCGAGCGTAGTAATCTTTCTCCCGCTCTGGGAGCTCACGCCGTGACCGGCCAGAACGCCCAAATTTTTCAATGATTGACCTCG
>sl18274_Protoparmeliopsis_muralisAGG2
ACGAGAGGGGTTTTCGGACCCCGGGGCTTCGGCCCCTAACTCTTCACCCTCTGTCTACGTACTATGTTGCTTTGGCGGGCCTTGGGGTTCGCCCCTGGCCGGTCGGTGGCTGAGCGGCCCCGGCTCGCTCGTGCCCGCCAGAGGCCCATGAAACCCAACCTTATCGTTTGTCGTCCGAGCCAAAATAATCGTAAAAACTTTCAACAACGGATCTCTTGGTTCTGGCATCGATGAAGAACGCAGCGAAATGCGATAAGTAATGTGAATTGCAGAATTCAGTGAATCATCGAATCTTTGAACGCACATTGCGCCCCTCGGTATTCCGGGGGGCATGCCTGTTCGAGCGTCATTACACCCCTCAAGCTCCGCTTGGTATTGGGTCCTTCGCTCTTCGGGGCGGGCCCGAAAGTTAGTGGCGGCCCGGCGTGACTTCGAGCGTAGTAATCTTTCTCCCGCTCTGGGAGCTCACGCCGTGACCGGCCAGAACGCCCAAATTTTTCAATGATTGACCTCG
>sl18282c_Rhizoplaca_melanophthalma
CTGAGAGGGGTTTTCGGACCCCGGGGGTTTCGGCCCCCATCTCTTCACCCTATGTTTACGTACCTTCGTTGCTTTGGCGGGTCTTGGGGCTCGCCCCTAACCGGCTCCTGGCCTAGTGCCCCGGCCGGTCCGTGCCCGCCTGAGGCCCATCAAATTCTGTTCATCAGTGACGTCTGAGCAAAAACACAATAGTAAAAACTTTCAACAACGGATCTCTTGGTTCTGGCATCGATGAAGAACGCAGCGAAATGCGATAAGTAATGTGAATTGCAGAATTCAGTGAATCATCGAATCTTTGAACGCACATTGCGCCCCTCGGTATTCCGGGGGGCATGCCTGTTCGAGCGTCATTGCACCCCTCAAGCTTAGCTTGGTATTGGGTCCTCGCCCCCGTGGCGGGCCCGAAAGTCAGTGGCGGTTCGGCGCGACTTCGAGCGTAGTAAATCTTCTCCCGCTTTGGAAGCTCGCGCTGCGGCCGGCCATAAACGCCCAAATCTTTCAATGATTGACCTCG
>sl18311_Rhizoplaca_melanophthalma
CTGAGAGGGGTTTTCGGACCCCGGGGGTTTCGGCCCCCATCTCTTCACCCTATGTTTACGTACCTTCGTTGCTTTGGCGGGTCTTGGGGCTCGCCCCTAACCGGCTCCTGGCCTAGTGCCCCGGCCGGTCCGTGCCCGCCTGAGGCCCATCAAATTCTGTTCATCAGTGACGTCTGAGCAAAAACACAATAGTAAAAACTTTCAACAACGGATCTCTTGGTTCTGGCATCGATGAAGAACGCAGCGAAATGCGATAAGTAATGTGAATTGCAGAATTCAGTGAATCATCGAATCTTTGAACGCACATTGCGCCCCTCGGTATTCCGGGGGGCATGCCTGTTCGAGCGTCATTGCACCCCTCAAGCTTAGCTTGGTATTGGGTCCTCGCCCCCGTGGCGGGCCCGAAAGTCAGTGGCGGTTCGGCGCGACTTCGAGCGTAGTAAATCTTCTCCCGCTTTGGAAGCTCGCGCTGCGGCCGGCCATAAACGCCCAAATCTTTCAATGATTGACCTCG
>sl18371_Rhizoplaca_melanophthalma
CTGAGAGGGGTTTTCGGACCCCGGGGGTTTCGGCCCCCATCTCTTCACCCTATGTTTACGTACCTTCGTTGCTTTGGCGGGTCTTGGGGCTCGCCCCTAACCGGCTCCTGGCCTAGTGCCCCGGCCGGTCCGTGCCCGCCTGAGGCCCATCAAATTCTGTTCATCAGTGACGTCTGAGCAAAAACACAATAGTAAAAACTTTCAACAACGGATCTCTTGGTTCTGGCATCGATGAAGAACGCAGCGAAATGCGATAAGTAATGTGAATTGCAGAATTCAGTGAATCATCGAATCTTTGAACGCACATTGCGCCCCTCGGTATTCCGGGGGGCATGCCTGTTCGAGCGTCATTGCACCCCTCAAGCTTAGCTTGGTATTGGGTCCTCGCCCCCGTGGCGGGCCCGAAAGTCAGTGGCGGTTCGGCGCGACTTCGAGCGTAGTAAATCTTCTCCCGCTTTGGAAGCTCGCGCTGCGGCCGGCCATAAACGCCCAAATCTTTCAATGATTGACCTCG
>sl18592_Rhizoplaca_melanophthalma
CTGAGAGGGGTTTTCGGACCCCGGGGGTTTCGGCCCCCATCTCTTCACCCTATGTTTACGTACCTTCGTTGCTTTGGCGGGTCTTGGGGCTCGCCCCTAACCGGCTCCTGGCCTAGTGCCCCGGCCGGTCCGTGCCCGCCTGAGGCCCATCAAATTCTGTTCATCAGTGACGTCTGAGCAAAAACACAATAGTAAAAACTTTCAACAACGGATCTCTTGGTTCTGGCATCGATGAAGAACGCAGCGAAATGCGATAAGTAATGTGAATTGCAGAATTCAGTGAATCATCGAATCTTTGAACGCACATTGCGCCCCTCGGTATTCCGGGGGGCATGCCTGTTCGAGCGTCATTGCACCCCTCAAGCTTAGCTTGGTATTGGGTCCTCGCCCCCGTGGCGGGCCCGAAAGTCAGTGGCGGTTCGGCGCGACTTCGAGCGTAGTAAATCTTCTCCCGCTTTGGAAGCTCGCGCTGCGGCCGGCCATAAACGCCCAAATCTTTCAATGATTGACCTCG
>sl19192_Rhizoplaca_melanophthalma
ACTGAGAGGGGTTTTCGGACCCCGGGGGTTTCGGCCCCCATCTCTTCACCCTATGTTGACGTACCTTCGTTGCTTTGGCGGGTCTTGGGGCTCGCCCCTAACCGGCTCCTGGCCTAGTGCCCCGGCCGGTCCGTGCCCGCCTGAGGCCCATCAAATTCTGTTCATCAGTGACGTCTGAGCAAAAACACAATAGTAAAAACTTTCAACAACGGATCTCTTGGTTCTGGCATCGATGAAGAACGCAGCGAAATGCGATAAAGTAATGTGAATTGCAGAATTCAGTGAATCATCGAATCTTTGAACGCACATTGCGCCCCTCGGTATTCCGGGGGGCATGCCTGTTCGAGCGTCATTGCACCCCTCAAGCTTAGCTTGGTATTGGGTCCTCGCCCCCGTGGCGGGCCCGAAAGTCAGTGGCGGTTCGGCGCGACTTCGAGCGTAGTAAATCTTCTCCCGCTTTGGAAGCTCGCGCTGCGGCCGGCCATAAACGCCCAAATCTTTCAATGATTGACC
>sl18516v1_Rhizoplaca_novomexicanaAGG1
ACTGAGAGGGGTTTTCTGACCTCGGGGGCTTCGGCCCCCATCTCTTCACCCTATGTTTACGTACCTTTGTTGCTTTGGCGGGTCTTGGGGCTCGCCCCTACCGGCTGCTGGCCTAGTGCCCCGGTCGGTCTGTGCCCGCCAGAGGCCCATCAAATTCTGTTCATCAGTGACGTCCGAGCAAAAACACAATAGTAAAAACTTTCAACAACGGATCTCTTGGTTCTGGCATCGATGAAGAACGCAGCGAAATGCGATAAGTAATGTGAATTGCAGAATTCAGTGAATCATCGAATCTTTGAACGCACATTGCGCCCCTCGGTATTCCGGGGGGCATGCCTGTTCGAGCGTCATTGCACCCCTCAAGCTCAGCTTGGTATTGGGTCTTCGCCCCCGCGGCGGGCCCGAAAGTCAGTGGCGGTTCCGCGCGACTTCGAGCGTAGTAAATCTTCTCCCGCTATGGAAGCTCGCGCTGCGGCCGGCCATAAACGCCCAAATCTTTCAATGATTGACCTCG
>sl18516v2_Rhizoplaca_novomexicanaAGG1
CTGAGAGGGGTTTTCGGACCTCGGGGGCTTCGGCCCCCATCTCTTCACCCTATGTTTACGTACCTTCGTTGCTTTGGCGGGTCGTGGGGCTCGCCCCTACCGGCTGCTGGCCTAGTGCCCCGGCCGGTCCGTGCCCGCCAGAGGCCCATCAAACTCTGTTCATTAGTGACGTCCGAGCAAAAACACAATAGTAAAAACTTTCAACAACGGATCTCTTGGTTCTGGCATCGATGAAGAACGCAGCGAAATGCGATAAGTAATGTGAATTGCAGAATTCAGTGAATCATCGAATCTTTGAACGCACATTGCGCCCCTCGGTATTCCGGGGGGCATGCCTGTTCGAGCGTCATTGCACCCCTCAAGCTCAGCTTGGTATTGGGTCTTCGCCCCCGCGGCGGGCTCGAAAGTCAGTGGCGGTTCGGCGCGACTTCGAGCGTAGTAAATCTTCTCCCGCTTTGGAAGCTCGCGCTGCGGCCGGCCATAAACGCCCAAATCTTTCAATGATTGACCTCG
>sl18267a_Rhizoplaca_novomexicanaAGG2
CTGAGAGGGGTTTTCGGACCCCGGGGGCTTCGGCCCCCATCTCTCCACCCTATGTTTACGTACCTTCGTTGCTTTGGCGGGTCTTGGGGCTCGCCCCATGCCGGCTACGGGCCTAGTGTCCCGGTCGGTCCGTGCCCCGCCAGAGGCCTATCGAATTCTATTTATCAGTGACGTCCGAGCAAAAACACAATAGTAAAAACTTTCAACAACGGATCTCTTGGTTCTGGCATCGATGAAGAACGCAGCGAAATGCGATAAGTAATGTGAATTGCAGAATTCAGTGAATCATCGAATCTTTGAACGCACATTGCGCCCCTCGGTATTCCGGGGGGCATGCCTGTTCGAGCGTCATTGCACCCCTCAAGCTCAGCTTGGTATTGGGTCTTCGCCCTCGCGGCGGGCCCGAAAGTCAGTGGCGGTCCGGCGCGACTTCGAGCGTAGTAAATCTTCTCCCGCTTGGAAGCTCGCCCTGCGGCCGGCCATAAACGCCCAAATCTTTCAATGATTGACCTCG
>sl18290c_Rhizoplaca_novomexicanaAGG2
CTGAGAGGGGTTTTCGGATCCCGGGGGCTTCGGCCCCCATCTCTTCACCCTATGTTTACGTACCTTCGTTGCTTTGGCGGGTCTTGGGGCTCGCCTCATGCCGGCTACGGGGCCCAGTGCCCCGGTCGGTCCGTGCCCGCCAGAGGCCTATCAAATTCTATTCATCAGTGACGTCCGAGCAAAAACATAATAGTAAAAACTTTCAACAACGGATCTCTTGGTTCTGGCATCGATGAAGAACGCAGCGAAATGCGATAAGTAATGTGAATTGCAGAATTCAGTGAATCATCGAATCTTTGAACGCACATTGCGCCCCTCGGTATTCCGGGGGGCATGCCTGTTCGAGCGTCATTGCACCCCTCAAGCTCAGCTTGGTATTGGGTCTTCGCCCCCGCGGCGGGCCCGAAAGTCAGTGGCGGTCCGGCGCGACTTCGAGCGTAGTAAATCTTCTCCCGCTTTGGAAGCTCGCGCTGCGGCCGGCCATAAACGCCCAAATCTTTCAATGATTGACCTCG
>sl18358d_Rhizoplaca_novomexicanaAGG2
CTGAGAGGGGTTTTCGGACCCCGGGGGCTTCGGCCCCCATCTCTTCACCCTATGTTTACGTACCTTCGTTGCTTTGGCGGGTCTTGGGGATCGCCCCATGCCGGCTACGGGCCTAGTGTCCCGGTCGGTCCGTGCCCGCCAGAGGCCTATCAAATTCTATTCATCAGTGACGTCCGAGCAAAAACACAATAGTAAAAACTTTCAACAACGGATCTCTTGGTTCTGGCATCGATGAAGAACGCAGCGAAATGCGATAAGTAATGTGAATTGCAGAATTCAGTGAATCATCGAATCTTTGAACGCACATTGCGCCCCTCGGTATTCCGGGGGGCATGCCTGTTCGAGCGTCATTGCACCCCTCAAGCTCAGCTTGGTATTGGGTCTTCGCCCCCGCGGCGGGCCTGAAAGTCAGTGGCGGTCCGGCGCGACTTCGAGCGTAGTAAATCTTCTCCCGCTTGGAAGCTCGCGCTGCGGCCGGCCATAAACGCCCAAATCTTTCAATGATTGACCTCG
>sl18370b_Rhizoplaca_novomexicanaAGG2
CTGAGAGGGGTTTTCGGACCCCGGGGGCTTCGGCCCCCATCTCTTCACCCTATGTTTACGTACCTTCGTTGCTTTGGCGGGTCTTGGGGCTCGCCCCATGCCGGCTACGGGCCTAGTGTCCCGGTCGGTCCGTGCCCGCCAGAGGCCTATCAAATTCTATTCATCAGTGACGTCCGAGCAAAAACACAATAGTAAAAACTTTCAACAACGGATCTCTTGGTTCTGGCATCGATGAAGAACGCAGCGAAATGCGATAAGTAATGTGAATTGCAGAATTCAGTGAATCATCGAATCTTTGAACGCACATTGCGCCCCTCGGTATTCCGGGGGGCATGCCTGTTCGAGCGTCATTGCACCCCTCAAGCTCAGCTTGGTATTGGGTCTTCGCCCCCGCGGCGGGCCCGAAAGTCAGTGGCGGTCCGGCGCGACTTCGAGCGTAGTAAATCTTCTCCCGCTTTGGAAGCTCGCGCTGCGGCCGGCCATAAACGCCCAAATCTTTCAATGATTGACCTCG
>sl18678_Rhizoplaca_novomexicanaAGG2
CTGAGAGGGGTTTTCGGACCCCGGGGGCTTCGGCCCCCATCTCTTCACCCTATGTTTACGTACCTTCGTTGCTTTGGCGGGTCTTGGGGCTCGCCTCATGCCGGCTAAAGGCCTAGTGCCCCGGTCGGTTCGTGCCCGCCAGAGGCCTATCAAATTCCATTCATCAGTGACGTCCGAGCAAAAACACAATAGTAAAAACTTTCAACAACGGATCTCTTGGTTCTGGCATCGATGAAGAACGCAGCGAAATGCGATAAGTAATGTGAATTGCAGAATTCAGTGAATCATCGAATCTTTGAACGCACATTGCGCCCCTCGGTATTCCGGGGGGCATGCCTGTTCGAGCGTCATTGCACCCCTCAAGCTCAGCTTGGTATTGGGTCTTCGCCCCCGCGGCGGGCCCGAAAGTCAGTGGCGGTCCGGCGCGACTTCGAGCGTAGTAAATCTTCTCCCGCTTTGGAAGCTCGCGCTGCGGCCGGCCATAAACGCCCAAATCTTTCAATGATTGACCTCG
>sl18458_Rhizoplaca_novomexicanaAFF
TTGAGAGGGGTTTTCGGACCCCGGGGGCCTCGGCCCCCATCTCTTCACCCTATGTTTACGTACCTTCGTTGCTTTGGCGGGTCTTGGGGCTCGCCCCATMCCGGCYCCGGCCTAGCGCCTCGGTCGGCCCGTGCCCGCCAGAGGCCCATTAAATTCTGCTCATYAGTGACGTCCGAGCAAAAACACAATAGTAAAAACTTTCAACAACGGATCTCTTGGTTCTGGCATCGATGAAGAACGCAGCGAAATGCGATAAGTAATGTGAATTGCAGAATTCAGTGAATCATCGAATCTTTGAACGCACATTGCGCCCCTCGGTATTCCGGGGGGCATGCCTGTTCGAGCGTCATTGCACCCCTCAAGCTCAGCTTGGTATTGGGTCTTCGCCCCCGCGGCGGGCCCGAAAGTCAGTGGCGGTCCGGCGTGACTTCGAGCGTAGTAAATCTTCTCCCGCTTTGGAAGCTCGCGCAACGGCCGGCCATAAACGCCCAAATCTTTCAATGATTGACCTCG
>sl18673_Rhizoplaca_novomexicanaAFF
TTGAGAGGGGTTTTCGGACCCCGGGGGCCTCGGCCCCCATCTCTTCACCCTATGTTTACGTACCTTCGTTGCTTTGGCGGGTCTTGGGGCTCGCCCCATACCGGCCCCGGCCTAGCGCCTCGGTCGGCCCGTGCCCGCCAGAGGCCCATTAAATTCTGCTCATTAGTGACGTCCGAGCAAAAACACAATAGTAAAAACTTTCAACAACGGATCTCTTGGTTCTGGCATCGATGAAGAACGCAGCGAAATGCGATAAGTAATGTGAATTGCAGAATTCAGTGAATCATCGAATCTTTGAACGCATATTGCGCCCCTCGGTATTCCGGGGGGCATGCCTGTTCGAGCGTCATTGCACCCCTCAAGCTCAGCTTGGTATTGGGTCTTCGCCCCCGCGGCGGGCCCGAAAGTCAGTGGCGGTCCGGCGTGACTTCGAGCGTAGTAAATCTTCTCCCGCTTTGGAAGCTCGCGCAACGGCCGGCCATAAACGCCCAAATCTTTCAATGATTGACCTCG
>sl18519b_Rhizoplaca_novomexicanaAGG2
CTGAGAGGGGTTTCCGGATCCCGGGGGCTTCGGCCCTCATCTCTTCACCCTATGTTTACGTACCTTCGTTGCTTTGGCGGGTCTTGGGGCTCGCCTCATGCCGGCTACGGGGTCTCGTGCCCCGGTCGGTCCGTGCCCGCCAGAGGCCCATCAAATTCTATTCATCAATGACGTCCGAGCAAGAACACAATAGTAAAAACTTTCAACAACGGATCTCTTGGTTCTGGCATCGATGAAGAACGCAGCGAAATGCGATAAGTAATGTGAATTGCAGAATTCAGTGAATCATCGAATCTTTGAACGCACATTGCGCCCCTCGGTATTCCGGGGGGCATGCCTGTTCGAGCGTCATTGCACCCGTCAAGCTCAGCTTGGTATTGGGTCTTCGCCCCCGCGGCGGGCCTGAAAGTCAGTGGCGGTCCGGCGCGACTTCGAGCGTAGTAAATCTTCTCCCGCTTGGAAGCTCGCGCTACGGCCGGCCATAAACGCCCAAATCTTAATGATTGACCTCG
>sl18651c_Rhizoplaca_groupNOVA
ATGAGAGAGGGGTTTTCGGACTCCGGGGGGCTTCGGCCCCCAACTCTTCACCCCATGTTTACAATACCTTTGTTGCTTTGGCGGGCCTCGGGGTTCGCCCCCATGCCGGCCACGGGCTTCGTTGCCCCGGCTGGTCCGTGCCCGTCAGAGGCCCATCAAACTCTGTTTAACCAGTGACGTCCGAGTAAAAACACAATAGCAAAAAACTTTCAACAACGGATCTCTTGGTTCTGGCATCGATGAAGAACGCAGCGAAATGCGATAAGTAATGTGAATTGCAGAATTCAGTGAATCATCGAATCTTTGAACGCACATTGCGCCCCTCGGCATTCCGGGGGGCATGCCTGTTCGAGCGTCATTGCACCCCTCAAGCTCAGCTTGGTATTGGGTCTTCGCCCCCGTGGCGGGCCCGAAAGTCAGTGGCGGTCCGGCGTGACTTCGAGCGTAGTAAATTTTCTCCCGCTTGGAAGCTCGCGCTGCGCTCGGCCATAACGCCCAAGT
>sl18651lepr_Rhizoplaca_groupNOVA
ATGAGAGAGGGGTTTTCGGACTCCGGGGGGCTTCGGCCCCCAACTCTTCACCCCATGTTTACAATACCTTTGTTGCTTTGGCGGGCCTCGGGGTTCGCCCCCATGCCGGCCACGGGCTTCGTTGCCCCGGCTGGTCCGTGCCCGTCAGAGGCCCATCAAACTCTGTTTAACCAGTGACGTCCGAGTAAAAACACAATAGCAAAAAACTTTCAACAACGGATCTCTTGGTTCTGGCATCGATGAAGAACGCAGCGAAATGCGATAAGTAATGTGAATTGCAGAATTCAGTGAATCATCGAATCTTTGAACGCACATTGCGCCCCTCGGCATTCCGGGGGGCATGCCTGTTCGAGCGTCATTGCACCCCTCAAGCTCAGCTTGGTATTGGGTCTTCGCCCCCGTGGCGGGCCCGAAAGTCAGTGGCGGTCCGGCGTGACTTCGAGCGTAGTAAATTTTCTCCCGCTTTGGAAGCTCGCGCTGCGCTCGGCCATAACGCCCAAGTTTTCAATGATTGACCTCG
>sl18468lec_Lecanora_sp1
ATGAGAGGGGTCTCCGGACCCCGGGGGCTCCGGCCCCCAACTCTTCACCCTTTGTAAACGTACTTAGTTGCTTTGGCGGGCCTTGGGGTTCGCCCCATGGCGGCCTTCGGGTCGTCTCGCGCCCGTCAGAGGCCCTTCAAACTCCGATTATCAGTGACGTCCGAGTAAAAATACAATAGTAAAAACTTTCAACAACGGATCTCTTGGTTCTGGCATCGATGAAGAACGCAGCGAAATGCGATAAGTAATGTGAATTGCAGAATTCAGTGAATCATCGAATCTTTGAACGCACATTGCGCCCCTCGGTATTCCGGGGGGCATGCCTGTTCGAGCGTCATTGCACCCCTCAAGCGCAGCTTGGTATTGGGTCCACGCCCCCCGGGGCGGGCCCGAAAGTCAGTGGCGGTCCGGTGTGACTTCGAGCGTAGTAAATCTTCACCCGCTTTGGAAGCTCACCCCGCGGCCGGCCATCAACGCCCAATTTTTCAATGATTGACCTCG
>sl18261c_Protoparmeliopsis_peltata
TCGAGAGGGGTCTTCGGACCTCGGGGGCTCCGGCCCTCAGCTCTTCACCCTCTGTTCACGTATCATTGTTGCTTTGACGGGCCCCGAGGCTTGCCCCTCGATTGGCTGGCGACTTCGCCGTCCCGGCCTGTTCGCGCCCGTCAGAGGCCTATTCAGCCCGACTTACCGCTGCCGTCCGAGTACAACCATAATAGTAAAAACTTTCAACAACGGATCTCTTGGTTCTGGCATCGATGAAGAACGCAGCGAAATGCGATAAGTAATGTGAATTGCAGAATTCAGTGAATCATCGAATCTTTGAACGCACATTGCGCCCCTCGGTATTCCGGGGGGCATACCTGTTCGAGCGTCATTACACCCCTCAAGCTCGGCTTGGTACTGGGTCTTCGCCCCCGGGGGCGGGCCCGAAAGTCAGTGGTGGTTCGGCGCGACTTCGAGCGTAGTAAAACTTCTCCCGCTCTGGAAGCTCGCGCCGTGACCGGCCAGACGCCCAAATCTTCCAATGATTGACCTCG
>sl18345_Protoparmeliopsis_peltata
TCGAGAGGGGTCTTCGGACCTCGGGGGCTCCGGCCCTCAGCTCTTCACCCTCTGTTCACGTATCATTGTTGCTTTGACGGGCCCCGAGGCTTGCCCCTCGATTGGCTGGCGACTTCGCCGTCCCGGCCTGTTCGCGCCCGTCAGAGGCCTATTCAGCCCGACTTACCGCTGCCGTCCGAGTACAACCATAATAGTAAAAACTTTCAACAACGGATCTCTTGGTTCTGGCATCGATGAAGAACGCAGCGAAATGCGATAAGTAATGTGAATTGCAGAATTCAGTGAATCATCGAATCTTTGAACGCACATTGCGCCCCTCGGTATTCCGGGGGGCATACCTGTTCGAGCGTCATTACACCCCTCAAGCTCGGCTTGGTACTGGGTCTTCGCCCCCGGGGGCGGGCCCGAAAGTCAGTGGTGGTTCGGCGCGACTTCGAGCGTAGTAAAACTTCTCCCGCTCTGGAAGCTCGCGCCGTGACCGGCCAGACGCCCAAATCTTCCAATGATTGACCTCG
>sl18344_Rhizoplaca_chrysoleucaCLADEd
TTGAGAGGGGTCCTCGGACCCCGGGGGTTTCGGCCCCCAACTCTTCCCCCGGTGTTTACCTACCTTTGTTGCTTTGGCGGGCCCTGGGGTTCGCCCCATCCCGGCCACGGGCTTCGCAGCCCGGGCCAGGCCGCGCCCGTCAGGGGTCCATTCAACTCTGTTTACCAGTGCTGTCCGAGTGAATACCACAATAGTAAAAACTTTCAACAACGGATCTCTTGGTTCTGGCATCGATGAAGAACGCAGCGAAATGCGATAAGTAATGTGAATTGCAGAATTCAGTGAATCATCGAATCTTTGAACGCACATTGCGCCCCTTGGTATTCCGGGGGGCATGCCTGTTCGAGCGTCATTGCACCCCTCAAGCTCCGCTTGGTATTAGGCCGACGCCCCCGCGGCGGGCCGGAAATCCAGTGGCGGTCCGGCGTGACTTCGAGCGTAGTAAAGATCCTCTCGCTTTGGAAGCTCGCGTTGCGGCCGGCCAGAACGCCCACAGTTATCGACGATTGACCTCG
>sl18581_Rhizoplaca_chrysoleucaCLADEe
TTGAGAGGGGTCCTTAGGACCCCGGGGGTTTCGGCCCCCAACTCTTCACCCGGTGTTTACCTACCTTTGTTGCTTTGGCGGGCCTTGGGGTTCGCCCCATCCCGGCCACGGGCACCCGCAGCCCGGGCCAGGCCGTGCCCGTCAGGGGTCCATCAAACTCTGTTTACCAGTGCTGTCCGAGTGAAAACCACAATAGTAAAAACTTTCAACAACGGATCTCTTGGTTCTGGCATCGATGAAGAACGCAGCGAAATGCGATAAGTAATGTGAATTGCAGAATTCAGTGAATCATCGAATCTTTGAACGCACATTGCGCCCCTCGGTATTCCGGGGGGCATGCCTGTTCGAGCGTCATTGCACCCCTCAAGCTCCGCTTGGTATTAGGCTGACGCCCCCGCGGCGGGCCGGAAATCTAGTGGCGGTCCGGCGTGACTTCGAGCGTAGTAAAGTTCCTTTCGCTTTGGAAGCTCACGCTGCGGCCGGCCAGAACGCCCACAGTTATCGACGATTGACCTCG
>sl18405a_Lecanora_sp2
ATGAGAGGGGTTCTCGGACCCCGGGGGCTTCGGTCCCCAACTCTTCACCCAATGTTAACGTACCCTGGTTGCTTTGGCAGGCCTTGGGGGTCGCCCCATATCGGCCGCGGGCTTTGTTGCCCGGGTCGGTTCGTGCCTGTCCGAGGCCTATCACACTCTGTTTTTATATTAAGTGATGTCCGAGTAAAACACAATGGCAAAAACTTTCAACAACGGATCTCTTGGTTCTGGCATCGATGAAGAACGCAGCGAAATGCGATAAGTAATGTGAATTGCAGAATTCAGTGAATCATCGAATCTTTGAACGCACATTGCGCCCCTCGGTACTCCGGGGGGCATGCCTGTTCGAGCGTCATTGCACCCCTCAAGCATAGCTTGGTATTAGGCCTTCGCCTCTGGGCGGGCCCGAAAATTAGTGGCGGTCCGGTGTGACTTCGAGCGTAGTAAATTTTCTCCCGCTTAGAAGCTCATGCTGCGGCTGGCCAAAACGCCCCAAATCTTTCAATGATTGACCTCG
>sl18405rhizo_Lecanora_sp2
ATGAGAGGGGTTCTCGGACCCCGGGGGCTTCGGTCCCCAACTCTTCACCCAATGTTAACGTACCCTGGTTGCTTTGGCAGGCCTTGGGGGTCGCCCCATATCGGCCGCGGGCTTTGTTGCCCGGGTCGGTTCGTGCCTGTCCGAGGCCTATCACACTCTGTTTTTATATTAAGTGATGTCCGAGTAAAACACAATGGCAAAAACTTTCAACAACGGATCTCTTGGTTCTGGCATCGATGAAGAACGCAGCGAAATGCGATAAGTAATGTGAATTGCAGAATTCAGTGAATCATCGAATCTTTGAACGCACATTGCGCCCCTCGGTACTCCGGGGGGCATGCCTGTTCGAGCGTCATTGCACCCCTCAAGCATAGCTTGGTATTAGGCCTTCGCCTCTGGGCGGGCCCGAAAATTAGTGGCGGTCCGGTGTGACTTCGAGCGTAGTAAATTTTCTCCCGCTTAGAAGCTCATGCTGCGGCTGGCCAAAACGCCCCAAATCTTCAATGATTGACCTCG
>sl18272c_Lecanora_rupicolaAFF1
GGCGGGCCCGGAGCACCGCTCCTGCCGGTCGAGGGCCCTCGCGTCCCGCCCGGAAAGCGCCCGTCCGAGGTCTATCAAAACCCGTTTATTAGTGACGTCCGAGTATAAACGATAATCGTAAAAACTTTCAACAACGGATCTCTTGGTTCTGGCATCGATGAAGAACGCAGCGAAATGCGATAAGTAATGTGAATTGCAGAATTCAGTGAATCATCGAATCTTTGAACGCACATTGCGCCCCTCGGTATTCCGGGGGGCATGCCTGTTCGAGCGTCATTACACCCCTCAAGCGTAGCTTGGTATTAGGCTCTCGCTCATCGCGGCGTGCCCGAAAATCAGTGGCGGTCCGGGACGATTTCAAGCGTAGTAAATTTTCTCCCGCCTCGAAGGTTCGTGCCCGCGACCCGCCAAAACCCCGATTTWTTTCGAACGATTGACCTCG
>sl18375c_Lecanora_rupicolaAFF1
GGGGCTTCGCGCTTCCGGGGGCTTCGGCCCCCAACTCTTCACCCTGTGTCTACCTACCTTCGTTGCTTTGGCGGGCCCGGAGCACCGCTCCTGCCGGTCGAGGGCCCTCGCGTCCCGCCCGGAAAGCGCCCGTCCGAGGTCTATCAAAACCCGTTTATTAGTGACGTCCGAGTATAAACGATAATCGTAAAAACTTTCAACAACGGATCTCTTGGTTCTGGCATCGATGAAGAACGCAGCGAAATGCGATAAGTAATGTGAATTGCAGAATTCAGTGAATCATCGAATCTTTGAACGCACATTGCGCCCCTCGGTATTCCGGGGGGCATGCCTGTTCGAGCGTCATTACACCCCTCAAGCGTAGCTTGGTATTAGGCTCTCGCTCATCGCGGCGTGCCCGAAAATCAGTGGCGGTCCGGGACGATTTCAAGCGTAGTAAATTTTCTCCCGCCTCGAAGGTTCGTGCCCGCGACCCGCCAAAACCCCGATTTATTTCGAACGATTGACCTCG
>sl18240a_Lecanora_rupicolaAGG1
ACGAGAGAGGGGCCTCGCGCTCCCGGGGGCTCCGGCCCCCAACTCTTCCACCCCGTGTCCACCTACCTTTGTTGCTTTGGCGGGCCGGGAGCACCGCTCCTGCCGGTCGGGGGCCTTCGCGTCCCGTCCGGTAAGCGCCCGTCGGAGGTCCATCAAAACCCGTCTATTGGTGAAGTCCGAGTATAAACCATAATAGTAAAAACTTTCAACAACGGATCTCTTGGTTCTGGCATCGATGAAGAACGCAGCGAAATGCGATAAGTAATGTGAATTGCAGAATTCAGTGAATCATCGAATCTTTGAACGCACATTGCGCCCCTCGGTATTCCGGGGGGCATACCTGTTCGAGCGTCATTACACCCCTCAAGCGTAGCTTGGTATTGGGCCCTCGCCGACCGTGGCGTACCCGAAAATCAGTGGCGGTCCGTCGTGACTTCAAGCGTAGTAAATTTTCTCCCGCTTCGAACGTTCGCGTGGCGACCGGCCAAAACCCCGATTAATCTCGAACGATCGACCTC
>sl18355rup_Lecanora_rupicolaAGG1
ACGAGAGAGGGGCCTCGCGCTCCCGGGGGCTCCGGCCCCCAACTCTTCCACCCCGTGTCCACCTACCTTTGTTGCTTTGGCGGGCCGGGAGCACCGCTCCTGCCGGCCGGGGGCCTTCGCGTCCCGTCCGGTAAGCGCCCGTCGGAGGTCCATCAAAACCCGTCTATTGGTGAAGTCCGAGTATAAACCATAATAGTAAAAACTTTCAACAACGGATCTCTTGGTTCTGGCATCGATGAAGAACGCAGCGAAATGCGATAAGTAATGTGAATTGCAGAATTCAGTGAATCATCGAATCTTTGAACGCACATTGCGCCCCTCGGTATTCCGGGGGGCATACCTGTTCGAGCGTCATTACACCCCTCAAGCGTAGCTTGGTATTGGGCCCTCGCCGACCGTGGCGTACCCGAAAATCAGTGGCGGTCCGTCGTGACTTCAAGCGTAGTAAATTTTCTCCCGCTTCGAACGTTCGCGTGGCGACCGGCCAAAACCCCGATTAATCTCGAACGATTGACCTCG
>sl18455rupi_Lecanora_rupicolaAGG1
ACGAGAGAGGGGCCTCGCGCTCCCGGGGGCTCCGGCCCCCAACTCTTCCACCCCGTGTCCACCTACCTTTGTTGCTTTGGCGGGCCGGGAGCACCGCTCCTGCCGGCCGGGGGCCTTCGCGTCCCGTCCGGTAAGCGCCCGTCGGAGGTCCATCAAAACCCGTCTATTGGTGAAGTCCGAGTATAAACCATAATAGTAAAAACTTTCAACAACGGATCTCTTGGTTCTGGCATCGATGAAGAACGCAGCGAAATGCGATAAGTAATGTGAATTGCAGAATTCAGTGAATCATCGAATCTTTGAACGCACATTGCGCCCCTCGGTATTCCGGGGGGCATACCTGTTCGAGCGTCATTACACCCCTCAAGCGTAGCTTGGTATTGGGCCCTCGCCGACCGTGGCGTACCCGAAAATCAGTGGCGGTCCGTCGTGACTTCAAGCGTAGTAAATTTTCTCCCGCTTCGAACGTTCGCGTGGCGACCGGCCAAAACCCCGATTAATCTCGAACGATTGACCTCG
>sl18655_Lecanora_rupicolaAGG1
ACGAGAGAGGGGCCTCGCGCTCCCGGGGGCTCCGGCCCCCAACTCTTCCACCCCGTGTCCACCTACCTTTGTTGCTTTGGCGGGCCGGGAGCACCGCTCCTGCCGGCCGGGGGCCTTCGCGTCCCGTCCGGTAAGCGCCCGTCGGAGGTCCATCAAAACCCGTCTATTGGTGAAGTCCGAGTATAAACCATAATAGTAAAAACTTTCAACAACGGATCTCTTGGTTCTGGCATCGATGAAGAACGCAGCGAAATGCGATAAGTAATGTGAATTGCAGAATTCAGTGAATCATCGAATCTTTGAACGCACATTGCGCCCCTCGGTATTCCGGGGGGCATACCTGTTCGAGCGTCATTACACCCCTCAAGCGTAGCTTGGTATTGGGCCCTCGCCGACCGTGGCGTACCCGAAAATCAGTGGCGGTCCGTCGTGACTTCAAGCGTAGTAAATTTTCTCCCGCTTCGAACGTTCGCGTGGCGACCGGCCAAAACCCCGATTAATCTCGAACGATTGACCTCG
>sl18454b_Lecanora_rupicolaAGG1
ACGAGAGAGGGGCCTCGCGCTCCCGGGGGCTCCGGCCCCCGACTCTTCCACCCCGTGTCCACCTACCTTTGTTGCTTTGGCGGGCCGGGAGCACCGCTCCTGCCGGCCGGGGGCCTTCGCGTCCCGTCCGGTAAGCGCCCGTCGGAGGTCCATCAAAACCCGTCTATTGGTGAAGTCCGAGTATAAACCATAATAGTAAAAACTTTCAACAACGGATCTCTTGGTTCTGGCATCGATGAAGAACGCAGCGAAATGCGATAAGTAATGTGAATTGCAGAATTCAGTGAATCATCGAATCTTTGAACGCACATTGCGCCCCTCGGTATTCCGGGGGGCATACCTGTTCGAGCGTCATTACACCCCTCAAGCGTAGCTTGGTATTGGGCCCTCGCCGACCGTGGCGTACCCGAAAATCAGTGGCGGTCCGTCGTGACTTCAAGCGTAGTAAATTTTCTCCCGCTTCGAACGTTCGCGTGGCGACCGGCCAAAACCCCGATTAATCTCGAACGATTGACCTCG
>sl18275_Lecanora_rupicolaAGG1
TTTGGCGGGCCGGGAGCACCGCTCCTGCCGGCCGGGGGCCTTCGCGTCCCGCCCGGTAAGCGCCCCGTCGGAGGTCCATCAAAACCCGTCTATTGGTGAAGTCCGAGTATAAACCATAATAGTAAAAACTTTCAACAACGGATCTCTTGGTTCTGGCATCGATGAAGAACGCAGCGAAATGCGATAAGTAATGTGAATTGCAGAATTCAGTGAATCATCGAATCTTTGAACGCACATTGCGCCCCTCGGTATTCCGGGGGGCATACCTGTTCGAGCGTCATTACACCCCTCAAGCGTAGCTTGGTATTGGGCCCTCGCCGACCGTGGCGTACCCGAAAATCAGTGGCGGTCCGTCGTGACTTCAAGCGTAGTAAATTTTCTCCCGCTTCGAACGTTCGCGTGGCGACCGGCCAAAACCCCGATTAATCTCGAACGGTTGACCTCG
>sl18404rupi_Lecanora_rupicolaAGG1
ACGAGAGAGGGGCCTCGCGCTCCCGGGGGCTCCGGCCCCCAACTCTTCCACCCCGTGTCCACCTACCTTTGTTGCTTTGGCGGGCCGGGAGCACCGCTCCTGCCGGCCGGGGGCCTTCGCGTCCCGCCCGGTAAGCGCCCGTCGGAGGTCCATCAAAACCCGTCTATTGGTGAAGTCCGAGTATAAACCATAATAGTAAAAACTTTCAACAACGGATCTCTTGGTTCTGGCATCGATGAAGAACGCAGCGAAATGCGATAAGTAATGTGAATTGCAGAATTCAGTGAATCATCGAATCTTTGAACGCACATTGCGCCCCTCGGTATTCCGGGGGGCATACCTGTTCGAGCGTCATTACACCCCTCAAGCGTAGCTTGGTATGGGCCCTCGCCGACCGTGGCGTACCCGAAAATCAGTGGCGGTCCGTCGTGACTTCAAGCGTAGTAAATTTTCTCCCGCTTCGAACGTTTGCGTGGCGACCGGCCAAAACCCCGTTTATTCT
>sl18294a_Lecanora_rupicolaAGG2
CCGAGAGAGGGGCCTCGCGCTCCCGGGGGCTCCGGCCCCCAACTCTTCCACCCCGTGTCCACCTACCTTCGTTGCTTTGGCGGGCCCGGAGCACCGCTCCTGCCGGCCGAGGGCCTTCGCGTCCCGTCCGGGAAGCGCCCGTCGGAGGCTCATCAAAACCCGTCTATTGGTGAAGTCCGAGTATAAACCATAATAGTAAAAACTTTCAACAACGGATCTCTTGGTTCTGGCATCGATGAAGAACGCAGCGAAATGCGATAAGTAATGTGAATTGCAGAATTCAGTGAATCATCGAATCTTTGAACGCACATTGCGCCCCTCGGTATTCCGGGGGGCATGCCTGTTCGAGCGTCATTACCCCCCTCAAGCGTAGCTTGGTATTGGGCCCTCGCCGACCGTGGCGTACCCGAAAAGCAGTGGCGGTCCGTCGTGACTTCAAGCGTAGTAAATTTTCTCCCGCTTCGAACGTTCGCGTCGCGACCGGCCCAAACCCCCGATTTATTTCGAACGATTGACCTCG
>sl18460c_Lecanora_rupicolaAGG2
CCGAGAGAGGGGCCTCGCGCTCCCGGGGGCTCCGGCCCCCAACTCTTCCACCCCGTGTCCACCTACCTTCGTTGCTTTGGCGGGCCCGGAGCACCGCTCCTGCCGGCCGAGGGCCTTCGCGTCCCGTCCGGGAAGCGCCCGTCGGAGGTCCATCAAAACCCGTCTATTGGTGAAGTCCGAGTATAAACCATAATAGTGAAAACTTTCAACAACGGATCTCTTGGTTCTGGCATCGATGAAGAACGCAGCGAAATGCGATAAGTAATGTGAATTGCAGAATTCAGTGAATCATCGAATCTTTGAACGCACATTGCGCCCCTCGGTATTCCGGGGGGCATGCCTGTTCGAGCGTCATTACACCCCTCAAGCGTAGCTTGGTATTGGGCCCTCGCCGACCGTGGCGTACCCGAAAAGCAGTGGCGGTCCGTCGTGACTTCAAGCGTAGTAAATTTTCTCCCGCTTCGAACGTTCGCGTCGCGACCGGCCCAAACCCCCGATTTATTTCGAACGATTGACCTCG
>sl18428_Evernia_divaricata
CCGAGAGAGGGGCTTCGCGCTCCCGGGGGTTTCGGCCCCCAACTCTTCACCCATTGTCTACCTACCTTTGTTGCTTTGGCGGACCGCGAGGGTGCGCCCCGCGCTGGCTTTCGGGCCGGTGAGCGTCCGTCAGAGGCCAAATTATATTCTGTTTAATCAACGATGTCCGAGTTTAAACACAATAGTAAAAACTTTCAACAACGGATCTCTTGGTTCCAGCATCGATGAAGAACGCAGCGAAATGCGATAAGTAATGTGAATTGCAGAATTCAGTGAATCATCGAATCTTTGAACGCACATTGCGCCCCTCGGTATTCCGGGGGGCATGCCTGTTCGAGCGTCATTGCACCCCTCAAGCGTAGCTTGGTATTGGGTTCTCGCCCCCGCGGCGTGCCCGAAAAACAGTGGCGGTCCGGCGTGACTTTAAGCGTAGTAAATTTTCATCCCGCTTTGAAAGTTCGCCCCGTGGCCGGCCAGATAACCCTTTGTCGTTTTCAATGATTGACCTCG
>sl19193_Pseudephebe_minuscula
CCGAGTAAAAACGCAATAGTAAAAACTTTCAACAACGGATCTCTTGGTTCCAGCATCGATGAAGAACGCAGCGAAATGCGATAAGTAATGTGAATTGCAGAATTCAGTGAATCATCGAATCTTTGAACGCACATTGCGCCCCTCGGTATTCCGGGGGGCATGCCTGTTCGAGCGTCATTACACCCTTCAAGCGTAGCTTGGTATTGGGTCTTCGCTTCCACGGCGTGCCCGAAAATCAGTGGCGGTCCGGGGTGACTTCAAGCGCAGTAATCTTTTATCCCGCTTCGAAAGTCCGTCCGTGGCCTGCCAGACAACCCCTTATACTTCAATCATGACCTCG
>sl18339_Xanthoparmelia_wyomingica
CCGAGAGAGGGGCTTCGTGCTCCCGGGGGCTTCGGCCCCTAACTCTTCACCCTTTGCGTACCTACCTTTGTTGCTTTGGCGGGCCCGAGAGTCCTCTCGCGCCGACTCTTCGGCCGGCGAGTGTCCGTCAGAGGCCCATTTAAATTCTATTCATTAGAGACGTCTGAGTTCCAACACAACAAGTAAAAACTTTCAACAACGGATCTCTTGGTTCCAGCATCGATGAAGAACGCAGCGAAATGCGATAAGTAATGTGAATTGCAGAATTCAGTGAATCATCGAATCTTTGAACGCACATTGCGCCCCTCGGCATTCCGGGGGGCATGCCTGTTCGAGCGTCATTGCACCCCTCAAGCGCAGCTTGGTGTTGGGCCCTCGCCCCCGCGGCGTGCCCGAAAAACAGTGGCGGTCCGGTGTGACTTTAAGCGTAGTAATATCATCCCGCTCTAGAGTACTCGCCGTGGCCGGCCAAAGAACCCCATTTACTTTTATAATTGACCTCG
>sl18604_Xanthoparmelia_subcumberlandia
CCGAGAGAGGGGCTTCGTGCTCCCGGGGGTTTCGGCCCCTAACTCTTCACCCTTTGCGTACCTACCTTTGTTGCTTTGGCGGGCCCGAGAGTCCTCTCGCGCCGACTCTTCGGCCGGCGAGTGTCCGTCAGAGGCCCATTTAAATTCTATTCATTAGAGACGTCTGAGTTCCAACACAATAAGTAAAAACTTTCAACAACGGATCTCTTGGTTCCAGCATCGATGAAGAACGCAGCGAAATGCGATAAGTAATGTGAATTGCAGAATTCAGTGAATCATCGAATCTTTGAACGCACATTGCGCCCCTCGGCATTCCGGGGGGCATGCCTGTTCGAGCGTCATTGCACCCCTCAAGCGCAGCTTGGTGTTGGGCCCTCGCCCCCGTGGCGTGCCCGAAAAACAGTGGCGGTCCGGTGTGACTTTAAGCGTAGTAATATCATCCCGCTCTAGAGTACTCGCCGTGGCCGGCCAAAGAACCCCATTTACTTTTATAATTGACCTCG
>sl18340_Xanthoparmelia_wyomingica
CCGAGAGAGGGGCTTCGTGCTCCCGGGGGTTTCGGCCCCTAACTCTTCACCCTTTGCGTACCTACCTTTGTTGCTTTGGCGGGCCCGAGAGTCCTCTCGCGCCGACTCTTCGGCCGGCGAGTGTCCGTCAGAGGCCCATTTAAATTCTATTCATTAGAGACGTCTGAGTTCCAACACAATAAGTAAAAACTTTCAACAACGGATCTCTTGGTTCCAGCATCGATGAAGAACGCAGCGAAATGCGATAAGTAATGTGAATTGCAGAATTCAGTGAATCATCGAATCTTTGAACGCACATTGCGCCCCTCGGCATTCCGGGGGGCATGCCTGTTCGAGCGTCATTGCACCCCTCAAGCGCAGCTTGGTGTTGGGCCCTCGCCCCCGCGGCGTGCCCGAAAAACAGTGGCGGTCCGGTGTGACTTTAAGCGTAGTAACATCATCCCGCTCTAGAGTACTCGCCGTGGCCGGCCAAAGAACCCCATTTACTTTTATAATTGACCTCG
>sl18464_Xanthoparmelia_subcumberlandia
CCGAGAGAGGGGCTTCGTGCTCCCGGGGGTTTCGGCCCCTAACTCTTCACCCTTTGCGTACCTACCTTTGTTGCTTTGGCGGGCCCGAGAGTCCTCTCGCGCCGACACTTCGGCCGGCGAGTGTCCGTCAGAGGCCCATTTAAATTCTATTCATTAGAGACGTCTGAGTTCCAACACAACAAGTAAAAACTTTCAACAACGGATCTCTTGGTTCCAGCATCGATGAAGAACGCAGCGAAATGCGATAAGTAATGTGAATTGCAGAATTCAGTGAATCATCGAATCTTTGAACGCACATTGCGCCCCTCGGCATTCCGGGGGGCATGCCTGTTCGAGCGTCATTGCACCCCTCAAGCGCAGCTTGGTGTTGGGCCCTCGCCCCCGCGGCGTGCCCGAAAAACAGTGGCGGTCCGGTGTGACTTTAAGCGTAGTAATATCATCCCGCTCTAGAGTACTCGCCGTGGCCGGCCAAAGAACCCCATTTACTTTTATAATTGACCTCG
>sl18671xantho_Xanthoparmelia_subcumberlandia
CCGAGAGAGGGGCTTCGTGCTCCCGGGGGTTTCGGCCCCTAACTCTTCACCCTTTGCGTACCTACCTTTGTTGCTTTGGCGGGCCCGAGAGTCCTCTCGCGCCGACACTTCGGCCGGCGAGTGTCCGTCAGAGGCCCATTTAAATTCTATTCATTAGAGACGTCTGAGTTCCAACACAATAAGTAAAAACTTTCAACAACGGATCTCTTGGTTCCAGCATCGATGAAGAACGCAGCGAAATGCGATAAGTAATGTGAATTGCAGAATTCAGTGAATCATCGAATCTTTGAACGCACATTGCGCCCCTCGGCATTCCGGGGGGCATGCCTGTTCGAGCGTCATTGCACCCCTCAAGCGCAGCTTGGTGTTGGGCCCTCGCCCCCGCGGCGTGCCCGAAAAACAGTGGCGGTCCGGTGTGACTTTAAGCGTAGTAATATCATCCCGCTCTAGAGTACTCGCCGTGGCCGGCCAAAGAACCCCATTTACTTTAATAATTGACCTCG
>sl18673xantho_Xanthoparmelia_subcumberlandia
CCGAGAGAGGGGCTTCGTGCTCCCGGGGGTTTCGGCCCCTAACTCTTCACCCTTTGCGTACCTACCTTTGTTGCTTTGGCGGGCCCGAGAGTCCTCTCGCGCCGACACTTCGGCCGGCGAGTGTCCGTCAGAGGCCCATTTAAATTCTATTCATTAGAGACGTCTGAGTTCCAACACAATAAGTAAAAACTTTCAACAACGGATCTCTTGGTTCCAGCATCGATGAAGAACGCAGCGAAATGCGATAAGTAATGTGAATTGCAGAATTCAGTGAATCATCGAATCTTTGAACGCACATTGCGCCCCTCGGCATTCCGGGGGGCATGCCTGTTCGAGCGTCATTGCACCCCTCAAGCGCAGCTTGGTGTTGGGCCCTCGCCCCCGCGGCGTGCCCGAAAAACAGTGGCGGTCCGGTGTGACTTTAAGCGTAGTAATATCATCCCGCTCTAGAGTACTCGCCGTGGCCGGCCAAAGAACCCCATTTACTTTAATAATTGACCTCG
>sl18308_Xanthoparmelia_wyomingica
CCGAGAGAGGGGCTTCGTGCTCACGGGGGTTTCGGCCCCTAACTCTTCACCCTTTGCGTATTTACCTTTGTTGCTTTGGCGGGCCCGAGAGCCCTCTCGCGCCGACTCTTCGGCCGGCGAGTGTCCGTCAGAGGCCCATTTAAATTCTATTCATTAGAGACGTCTGAGTTCCAACACAATAAGTAAAAACTTTCAACAACGGATCTCTTGGTTCCAGCATCGATGAAGAACGCAGCGAAATGCGATAAGTAATGTGAATTGCAGAATTCAGTGAATCATCGAATCTTTGAACGCACATTGCGCCCCTCGGCATTCCGGGGGGCATGCCTGTTCGAGCGTCATTGCACCCCTCAAGCGCAGCTTGGTGTTGGGCCCTCGCCCCCGCGGCGTGCCCGAAAAACAGTGGCGGTCCGGTGTGACTTTAAGCGTAGTAATATCATCCCGCTCTAGAGTACTCGCCGTGGCCGGCCAAAGAACCCCATTTACTTTTATAATTGACCTCG
>sl18675_Xanthoparmelia_wyomingica
CCGAGAGAGGGGCTTCGTGCTCACGGGGGTTTCGGCCCCTAACTCTTCACCCTTTGCGTATTTACCTTTGTTGCTTTGGCGGGCCCGAGAGCCCTCTCGCGCCGACTCTTCGGCCGGCGAGTGTCCGTCAGAGGCCCATTTAAATTCTATTCATTAGAGACGTCTGAGTTCCAACACAATAAGTAAAAACTTTCAACAACGGATCTCTTGGTTCCAGCATCGATGAAGAACGCAGCGAAATGCGATAAGTAATGTGAATTGCAGAATTCAGTGAATCATCGAATCTTTGAACGCACATTGCGCCCCTCGGCATTCCGGGGGGCATGCCTGTTCGAGCGTCATTGCACCCCTCAAGCGCAGCTTGGTGTTGGGCCCTCGCCCCCGCGGCGTGCCCGAAAAACAGTGGCGGTCCGGTGTGACTTTAAGCGTAGTAATATCATCCCGCTCTAGAGTACTCGCCGTGGCCGGCCAAAGAACCCCATTTACTTTTATAATTGACCTCG
>sl18677_Xanthoparmelia_wyomingica
CCGAGAGAGGGGCTTCGTGCTCACGGGGGTTTCGGCCCCTAACTCTTCACCCTTTGCGTATTTACCTTTGTTGCTTTGGCGGGCCCGAGAGCCCTCTCGCGCCGACTCTTCGGCCGGCGAGTGTCCGTCAGAGGCCCATTTAAATTCTATTCATTAGAGACGTCTGAGTTCCAACACAATAAGTAAAAACTTTCAACAACGGATCTCTTGGTTCCAGCATCGATGAAGAACGCAGCGAAATGCGATAAGTAATGTGAATTGCAGAATTCAGTGAATCATCGAATCTTTGAACGCACATTGCGCCCCTCGGCATTCCGGGGGGCATGCCTGTTCGAGCGTCATTGCACCCCTCAAGCGCAGCTTGGTGTTGGGCCCTCGCCCCCGCGGCGTGCCCGAAAAACAGTGGCGGTCCGGTGTGACTTTAAGCGTAGTAATATCATCCCGCTCTAGAGTACTCGCCGTGGCCGGCCAAAGAACCCCATTTACTTTTATAATTGACCTCG
>sl18245new_Xanthoparmelia_wyomingica
CCGAGAGAGGGGCTTCGTGCTCCCGGGGGTTTCGGCCCCTAACTCTTCACCCTTTGCGTATTTACCTTTGTTGCTTTGGCGGGCCCGAGAGCCCTCTCGCGCCGACTCTTCGGCCGGCGAGTGTCCGTCAGAGGCCCATTTAAATTCTATTCATTAGAGACGTCTGAGTTCCAACACAATAAGTAAAAACTTTCAACAACGGATCTCTTGGTTCCAGCATCGATGAAGAACGCAGCGAAATGCGATAAGTAATGTGAATTGCAGAATTCAGTGAATCATCGAATCTTTGAACGCACATTGCGCCCCTCGGCATTCCGGGGGGCATGCCTGTTCGAGCGTCATTGCACCCCTCAAGCGCAGCTTGGTGTTGGGCCCTCGCCCCCGCGGCGTGCCCGAAAAACAGTGGCGGTCCGGTGTGACTTTAAGCGTAGTAATATCATCCCGCTCTAGAGTACTCGCCGTGGCCGGCCAAAGAACCCCATTTACTTTTATAATTGACCTCG
>sl18408_Xanthoparmelia_wyomingica
CTGAGAGAGGGGCTTCGTGCTCCCGGGGGTTTCGGCCCCTAACTCTTCACCCTTTGCGTACCTACCTTTGTTGCTTTGGCGGGCCCGAGAGTCCTCTCGCGCCGACTCTTCGGCCGGCGAGTGTCCGTCAGAGGCCCATTTAAATTCTATTCATTAGACGTCCGAGTTCCAACACAATAAGTAAAAACTTTCAACAACGGATCTCTTGGTTCCAGCATCGATGAAGAACGCAGCGAAATGCGATAAGTAATGTGAATTGCAGAATTCAGTGAATCATCGAATCTTTGAACGCACATTGCGCCCCTCGGCATTCCGGGGGGCATGCCTGTTCGAGCGTCATTGCACCCCTCAAGCGTAGCTTGGTGTTGGGCCCTCGCCCCCGCGGCGTGCCCGAAAAACAGTGGCGGTCCGGTGTGACTTTAAGCGTAGTAATATCATCCCGCTCTAGAGTACTCGCCGTGGCTGGCCAAAGAACCCCATTTACTTTTATAATTGACCTCG
>sl18523_Xanthoparmelia_wyomingica
CTGAGAGAGGGGCTTCGTGCTCCCGGGGGTTTCGGCCCCTAACTCTTCACCCTTTGCGTACCTACCTTTGTTGCTTTGGCGGGCCCGAGAGTCCTCTCGCGCCGACTCTTCGGCCGGCGAGTGTCCGTCAGAGGCCCATTTAAATTCTATTCATTAGACGTCCGAGTTCCAACACAATAAGTAAAAACTTTCAACAACGGATCTCTTGGTTCCAGCATCGATGAAGAACGCAGCGAAATGCGATAAGTAATGTGAATTGCAGAATTCAGTGAATCATCGAATCTTTGAACGCACATTGCGCCCCTCGGCATTCCGGGGGGCATGCCTGTTCGAGCGTCATTGCACCCCTCAAGCGTAGCTTGGTGTTGGGCCCTCGCCCCCGCGGCGTGCCCGAAAAACAGTGGCGGTCCGGTGTGACTTTAAGCGTAGTAATATCATCCCGCTCTAGAGTACTCGCCGTGGCTGGCCAAAGAACCCCATTTACTTTTATA
>sl18349side_Lecanora_subcavicolaAFF1
ACGGGAGAGGGGCTTCGCGCTCCCGGGGACTTCGGCCCCCAACTCTTCACCCTATGCCTACCTACCTTCGTTGCTTTGGCGGGCCTTGGGGTTCGCCCCATGCCGGCGTCGGGCGTCACTGCCCGGGCCGGCGAGCGCCCGTCAAAGGTCCATCCAAACCCTTTTTATCAGTGACGTCCGAGTAAAAACACAATAGCAAAAACTTTCAACAACGGATCTCTTGGTTCTGGCATCGATGAAGAACGCAGCGAAATGCGATAAGTAATGTGAATTGCAGAATTCAGTGAATCATCGAATCTTTGAACGCACATTGCGCCCCTCGGTATTCCGGGGGGCATGCCTGTTCGAGCGTCATTGCACCCTTCAAGCGTAGCTTGGTACTGGGTCGTCGCCCCCGTGGCGTGCCCGAAAATCAGTGGCGGTCCGGAGCGACTTCGAGCGTAGTAAATTTTTTCCCGCTTTGGAAGCTCGCGTCGCGGCCGGCCAGAACCCCCCAATCTCCAATGATTGACCTCG
>sl18349subcavi_Lecanora_subcavicolaAFF1
ACGGGAGAGGGGCTTCGCGCTCCCGGGGACTTCGGCCCCCAACTCTTCACCCTATGCCTACCTACCTTCGTTGCTTTGGCGGGCCTTGGGGTTCGCCCCATGCCGGCGTCGGGCGTCACTGCCCGGGCCGGCGAGCGCCCGTCAAAGGTCCATCCAAACCCTTTTTATCAGTGACGTCCGAGTAAAAACACAATAGCAAAAACTTTCAACAACGGATCTCTTGGTTCTGGCATCGATGAAGAACGCAGCGAAATGCGATAAGTAATGTGAATTGCAGAATTCAGTGAATCATCGAATCTTTGAACGCACATTGCGCCCCTCGGTATTCCGGGGGGCATGCCTGTTCGAGCGTCATTGCACCCTTCAAGCGTAGCTTGGTACTGGGTCGTCGCCCCCGTGGCGTGCCCGAAAATCAGTGGCGGTCCGGAGCGACTTCGAGCGTAGTAAATTTTTTCCCGCTTTGGAAGCTCGCGTCGCGGCCGGCCAGAACCCCCCAATCTCCAATGATTGACCTCG
>sl18364b_Lecanora_subcavicolaAFF1
ACGGGAGAGGGGCTTCGCGCTCCCGGGGACTTCGGCCCCCAACTCTTCACCCTATGCCTACCTACCTTCGTTGCTTTGGCGGGCCTTGGGGTTCGCCCCATGCCGGCGTCGGGCGTCACTGCCCGGGCCGGCGAGCGCCCGTCAAAGGTCCATCCAAACCCTTTTTATCAGTGACGTCCGAGTAAAAACACAATAGCAAAAACTTTCAACAACGGATCTCTTGGTTCTGGCATCGATGAAGAACGCAGCGAAATGCGATAAGTAATGTGAATTGCAGAATTCAGTGAATCATCGAATCTTTGAACGCACATTGCGCCCCTCGGTATTCCGGGGGGCATGCCTGTTCGAGCGTCATTGCACCCTTCAAGCGTAGCTTGGTACTGGGTCGTCGCCCCCGTGGCGTGCCCGAAAATCAGTGGCGGTCCGGAGCGACTTCGAGCGTAGTAAATTTTTTCCCGCTTTGGAAGCTCGCGTCGCGGCCGGCCAGAACCCCCCAATCTCCAATGATTGACCTCG
>sl18372a_Lecanora_subcavicolaAFF1
ATGGGAGAGGGGCTTCGCGCTCCCGGGGGCTTCGGTCCCCAACTCTTCACCCTATGCCTACCTACCTTCGTTGCTTTGGCGGGCCTTGGGGTTCGTCCCATGCCGGCGTCGGGCGTCACTGCCCGGGCCGGCGAGTGCCCGTCAAAGGTCCATCCAAACCCTTATTATCAGTGACGTCCGAGTAAAAATATAATAGCAAAAACTTTCAACAACGGATCTCTTGGTTCTGGCATCGATGAAGAACGCAGCGAAATGCGATAAGTAATGTGAATTGCAGAATTCAGTGAATCATCGAATCTTTGAACGCACATTGCGCCCCTCGGTATTCCGGGGGGCATGCCTGTTCGAGCGTCATTGCACCCTTCAAGCGTAGCTTGGTACTGGGTCGTCGCCCCCGTGGCGTGCCCGAAAATCAGTGGCGGTCCGGAGCGACTTCGAGCGTAGTAAATTTTTTCCCGCTTTGGAAGCTCGCGTCGCGGCCGGCCAGAACCCCCCCATCTCCAATGATTGACCTCG
>sl18407a;18-407d_Lecanora_subcavicolaAFF1
ATGGGAGAGGGGCTTCGCGCTCCCGGGGGCTTCGGTCCCCAACTCTTCACCCTATGCCTACCTACCTTCGTTGCTTTGGCGGGCCTTGGGGTTCGTCCCATGCCGGCGTCGGGCGTCACTGCCCGGGCCGGCGAGTGCCCGTCAAAGGTCCATCCAAACCCTTATTATCAGTGACGTCCGAGTAAAAATATAATAGCAAAAACTTTCAACAACGGATCTCTTGGTTCTGGCATCGATGAAGAACGCAGCGAAATGCGATAAGTAATGTGAATTGCAGAATTCAGTGAATCATCGAATCTTTGAACGCACATTGCGCCCCTCGGTATTCCGGGGGGCATGCCTGTTCGAGCGTCATTGCACCCTTCAAGCGTAGCTTGGTACTGGGTCGTCGCCCCCGTGGCGTGCCCGAAAATCAGTGGCGGTCCGGAGCGACTTCGAGCGTAGTAAATTTTTTCCCGCTTTGGAAGCTCGCGTCGCGGCCGGCCAGAACCCCCCCATCTCCAATGATTGACCTCG
>sl18349b_Lecanora_subcavicolaAFF2
ACGAGAGAGGGGCTTCGCGCTCCCGGGGGTTTTCGGCCCCCAGCTCTTCACCCTATGTCTACCTACCATTGTTGCTTTGGCGGGCCTTGGGGTTCGCCCCACGCCGGCCTCGGGCCCCAATCGCCCGGGCCGGCGAGCGCCCGTCAGAGGCCCATCAAACTCTGTTTATCCGTGACGTCCGAGTCAAAACACAATAGCGAAAACTTTCAACAACGGATCTCTTGGTTCTGGCATCGATGAAGAACGCAGCGAAATGCGATAAGTAATGTGAATTGCAGAATTCAGTGAATCATCGAATTTTTGAACGCACATTGCGCCCCTCGGTATTCCGGGGGGCATGCCTGTTCGAGCGTCATTGCACCCCTCAAGCGTAGCTTGGTATTGGGTCCTCGCCCCTCGGGCGTACCCGAAGATCAGTGGCGGTCCGGTGCGACTTCGAGCGTAGTAAATTTCCTCCCGCTTTGGAAGCTCGCGCGGCGGCCGGCCAGAACGCCCAACTTTCTCAATGATTGACCTCG
>sl18349bat_Lecanora_subcavicolaAFF2
ACGAGAGAGGGGCTTCGCGCTCCCGGGGGTTTTCGGCCCCCAGCTCTTCACCCTATGTCTACCTACCATTGTTGCTTTGGCGGGCCTTGGGGTTCGCCCCACGCCGGCCTCGGGCCCCAATCGCCCGGGCCGGCGAGCGCCCGTCAGAGGCCCATCAAACTCTGTTTATCCGTGACGTCCGAGTCAAAACACAATAGCGAAAACTTTCAACAACGGATCTCTTGGTTCTGGCATCGATGAAGAACGCAGCGAAATGCGATAAGTAATGTGAATTGCAGAATTCAGTGAATCATCGAATTTTTGAACGCACATTGCGCCCCTCGGTATTCCGGGGGGCATGCCTGTTCGAGCGTCATTGCACCCCTCAAGCGTAGCTTGGTATTGGGTCCTCGCCCCTCGGGCGTACCCGAAGATCAGTGGCGGTCCGGTGCGACTTCGAGCGTAGTAAATTTCCTCCCGCTTTGGAAGCTCGCGCGGCGGCCGGCCAGAACGCCCAACTTTCTCAATGATTGACCTCG
>sl18567sore_Lecanora_subcavicolaAFF2
ACGAGAGAGGGGCTTCGCGCTCCCGGGGGTTTTCGGCCCCCAGCTCTTCACCCTATGTCTACCTACCATTGTTGCTTTGGCGGGCCTTGGGGTTCGCCCCACGCCGGCCTCGGGCCCCAATCGCCCGGGCCGGCGAGCGCCCGTCAGAGGCCCATCAAACTCTGTTTATCCGTGACGTCCGAGTCAAAACACAATAGCGAAAACTTTCAACAACGGATCTCTTGGTTCTGGCATCGATGAAGAACGCAGCGAAATGCGATAAGTAATGTGAATTGCAGAATTCAGTGAATCATCGAATTTTTGAACGCACATTGCGCCCCTCGGTATTCCGGGGGGCATGCCTGTTCGAGCGTCATTGCACCCCTCAAGCGTAGCTTGGTATTGGGTCCTCGCCCCTCGGGCGTACCCGAAGATCAGTGGCGGTCCGGTGCGACTTCGAGCGTAGTAAATTTCCTCCCGCTTTGGAAGCTCGCGCGGCGGCCGGCCAGAACGCCCAACTTTCTCAATGATTGACCTCG
>sl18403sideSOR_Lecanora_subcavicolaAFF2
ACGCGAGAGGGGCTTCGCGCTCCCGGGGGTTTTCGGCCCCCAGCTCTTCACCCTATGTCTACCTACCATTGTTGCTTTGGCGGGCCTTGGGGTTCGCCCCACGCCGGCCTCGGGCCCCAATCGCCCGGGCCGGCGAGCGCCCGTCAGAGGCCCATCAAACTCTGTTTATCCGTGACGTCCGAGTCAAAACACAATAGCGAAAACTTTCAACAACGGATCTCTTGGTTCTGGCATCGATGAAGAACGCAGCGAAATGCGATAAGTAATGTGAATTGCAGAATTCAGTGAATCATCGAATTTTTGAACGCACATTGCGCCCCTCGGTATTCCGGGGGGCATGCCTGTTCGAGCGTCATTGCACCCCTCAAGCGTAGCTTGGTATTGGGTCCTCGCCCCTCGGGCGTACCCGAAGATCAGTGGCGGTCCGGTGCGACTTCGAGCGTAGTAAATTTCCTCCCGCTTTGGAAGCTCGCGCGGCGGCCGGCCAGAACGCCCAACTTTCTCAATGATTGACCTCG
>sl18347f_Lecidella_stigmateaAGG1
AGAGAGGGGCTTCGCGCTCCGGCGGCTTCGCGGCCGCCAACTCTTCACCCTGTGTCTAATCTACCTATGTTGCTTTGGCGGGCCCTGGGGGTAACCCCACGCCAACCTTAGGCTTCGCGGCCCGGGTCGGTCAGCGCCTGTCAAAGGCCCCATCAACTCTGTTTATCAGTGATGTCCGAGTATAAACACAATAATCAAAACTTTCAACAACGGATCTCTTGGTTCTGGCATCGATGAAGAACGCAGCGAAATGCGATAAGTAATGTGAATTGCAGAATTCAGTGAATCATCGAATCTTTGAACGCACATTGCGCCCCTCGGTATTCCGGGGGGCATGCCTGTTCGAGCGTCATTGCACCCCTCAAGCGTAGCTTGGTGTTGGGCTCTCGCCCCCGCGGCGGGCCCGAAAGTCAGTGGCGGTCCGGAGAGACTTCGAGCGTAGTAAATTTTCTCCCGCTTTGGAAGCTCGCCCCGTGGCCGGCCAAAACGGCCAACCTCAATGATTGACCTCG
>sl18347lec_Lecidella_stigmateaAGG1
AGAGAGGGGCTTCGCGCTCCGGCGGCTTCGCGGCCGCCAACTCTTCACCCTGTGTCTAATCTACCTATGTTGCTTTGGCGGGCCCTGGGGGTAACCCCACGCCAACCTTAGGCTTCGCGGCCCGGGTCGGTCAGCGCCTGTCAAAGGCCCCATCAACTCTGTTTATCAGTGATGTCCGAGTATAAACACAATAATCAAAACTTTCAACAACGGATCTCTTGGTTCTGGCATCGATGAAGAACGCAGCGAAATGCGATAAGTAATGTGAATTGCAGAATTCAGTGAATCATCGAATCTTTGAACGCACATTGCGCCCCTCGGTATTCCGGGGGGCATGCCTGTTCGAGCGTCATTGCACCCCTCAAGCGTAGCTTGGTGTTGGGCTCTCGCCCCGCGGCGGGCCCGAAAGTCAGTGGCGGTCCGGAGAGACTTCGAGCGTAGTAAATTTTCTCCCGCTTTGGAAGCTCGCCCCGTGGCCGGCCAAAACGGCCAACCTCAATGATTGACCTCG
>sl18360_Lecidella_stigmateaAGG1
ATGAGAGAGGGGTTTCGCGCTCCGGCGGCTTCGCGGCTGCCAACTCTTCACCCTGTGTCTAATCTACCTATGTTGCTTTGGCGGGCCCTGGGGGTAACCCCATGCCAACCTTGGGCTTCGCGGCCCGGGTCGGTCAGCGCCCGTCGAAGGCCCCATCCAACTCTGTTTATCAGTGATGTCCGAGTACAAACACAATAATCAAAACTTTCAACAACGGATCTCTTGGTTCTGGCATCGATGAAGAACGCAGCGAAATGCGATAAGTAATGTGAATTGCAGAATTCAGTGAATCATCGAATCTTTGAACGCACATTGCGCCCCTCGGTATTCCGGGGGGCATGCCTGTTCGAGCGTCATTGCACCCCTCAAGCGTAGCCTTGGTGTTGGGCTCTCGCCCCCGCGGCGGACCCGAAAGTCAGTGGCGGTCCGGAGCGACTTCGAGCGTAGTAAATTTTCTCCCGCTTTGGAAGTTCGCCCCGTGGCCGGCCAGAACGGCCAACTTCAATGATTGACCTCG
>sl18374_Lecidella_stigmateaAGG1
ATGAGAGAGGGGTTTCGTGCTCCGGCGGCTTCGCGGCTGCCAACTCTTCACCCTGTGTCTAATCTACCTATGTTGCTTTGGCGGGCCCTGGGGGTAACCCCATGCCAACCTTGGGCTTCGCGGCCCGGGTCGGTCAGCGCCCGTCGAAGGCCCCATCCAACTCTGTTTATCAGTGATGTCCGAGTACAAACACAATAATCAAAACTTTCAACAACGGATCTCTTGGTTCTGGCATCGATGAAGAACGCAGCGAAATGCGATAAGTAATGTGAATTGCAGAATTCAGTGAATCATCGAATCTTTGAACGCACATTGCGCCCCTCGGTATTCCGGGGGGCATGCCTGTTCGAGCGTCATTGCACCCCTCAAGCGTAGCCTTGGTGTTGGGCTCTCGCCCCCGCGGCGGACCCGAAAGTCAGTGGCGGTCCGGAGCGACTTCGAGCGTAGTAAATTTTCTCCCGCTTTGGAAGTTCGCCCCGTGGCCGGCCAGAACGGCCAACTTCAATGATTGACCTCG
>sl18492_Lecidella_stigmateaAGG1
ATGAGAGAGGGGTTTCGCGCTCCGGCGGCTTCGCGGCTGCCAACTCTTCACCCTGTGTCTAATCTACCTATGTTGCTTTGGCGGGCCCTGGGGGTAACCCCATACCAACCTTGGGCTTCGCGGCCCGGGTCGGTCAGCGCCCGTCGAAGGCCCCATCCAACTCTGTTTATCAGTGATGTCCGAGTACAAACACAATAATCAAAACTTTCAACAACGGATCTCTTGGTTCTGGCATCGATGAAGAACGCAGCGAAATGCGATAAGTAATGTGAATTGCAGAATTCAGTGAATCATCGAATCTTTGAACGCACATTGCGCCCCTCGGTATTCCGGGGGGCATGCCTGTTCGAGCGTCATTGCACCCCTCAAGCGTAGCTTGGTGTTGGGCTCTCGCCCCCGCGGCGGGCCCGAAAGTCAGTGGCGGTCCGGAGCGACTTCGAGCGTAGTAAATTTTCTCCCGCTTTGGAAGTTCGCCCCGTGGCCGGCCAGAACGGCCAACTTCAATGATTGACCTCG
>sl18500leci_Lecidella_stigmateaAGG1
ATGAGAGAGGGGTTTCGCGCTCCGGCGGCTTCGCGGCTGCCAACTCTTCACCCTGTGTCTAATCTACCTATGTTGCTTTGGCGGGCCCTGGGGGTAACCCCATACCAACCTTGGGCTTCGCGGCCCGGGTCGGTCAGCGCCCGTCGAAGGCCCCATCCAACTCTGTTTATCAGTGATGTCCGAGTACAAACACAATAATCAAAACTTTCAACAACGGATCTCTTGGTTCTGGCATCGATGAAGAACGCAGCGAAATGCGATAAGTAATGTGAATTGCAGAATTCAGTGAATCATCGAATCTTTGAACGCACATTGCGCCCCTCGGTATTCCGGGGGGCATGCCTGTTCGAGCGTCATTGCACCCCTCAAGCGTAGCTTGGTGTTGGGCTCTCGCCCCCGCGGCGGGCCCGAAAGTCAGTGGCGGTCCGGAGCGACTTCGAGCGTAGTAAATTTTCTCCCGCTTTGGAAGTTCGCCCCGTGGCCGGCCAGAACGGCCAACTCAATGATTGACCTCG
>sl18367z_Lecidella_stigmateaAGG1
ATGAGAGAGGGGCTTCGCGCTCCGGCGGCTTCGCGGCCGCCAACTCTTCACCCTGTGTCTAATCTACCTATGTTGCTTTGGCGGGCCCTGGGGGTAACCCCACGCCAACCTTGGGCTTCGCGGCCCGGGTCGGTCAGCGCCCGTCGAAGGCCCCATCCAACTCTGTTTATCAGTGATGTCCGAGTACAAACACAATAATCAAAACTTTCAACAACGGATCTCTTGGTTCTGGCATCGATGAAGAACGCAGCGAAATGCGATAAGTAATGTGAATTGCAGAATTCAGTGAATCATCGAATCTTTGAACGCACATTGCGCCCCTCGGTATTCCGGGGGGCATGCCTGTTCGAGCGTCATTGCACCCCTCAAGCGTAGCTTGGTGTTGGGCTCTCGCCCCCGGGCGGGCCCGAAAGTCAGTGGCGGTCCGGAGCGACTTCGAGCGTAGTAAATTTTCTCCCGCTTTGGAAGCTCGCCCCGTGGCCGGCCAAAACGGCCAACTTCAATGATTGACCTCG
>sl18369rino_Lecidella_stigmateaAGG1
ATGAGAGAGGGGCTTCGCGCTCCGGCGGCTTCGCGGCCGCCAACTCTTCACCCTGTGTCTAATCTACCTATGTTGCTTTGGCGGGCCCTGGGGGTAACCCCACGCCAACCTTGGGCTTCGCGGCCCGGGTCGGTCAGCGCCCGTCGAAGGCCCCATCCAACTCTGTTTATCAGTGATGTCCGAGTACAAACACAATAATCAAAACTTTCAACAACGGATCTCTTGGTTCTGGCATCGATGAAGAACGCAGCGAAATGCGATAAGTAATGTGAATTGCAGAATTCAGTGAATCATCGAATCTTTGAACGCACATTGCGCCCCTCGGTATTCCGGGGGGCATGCCTGTTCGAGCGTCATTGCACCCCTCAAGCGTAGCTTGGTGTTGGGCTCTCGCCCCCGGGCGGGCCCGAAAGTCAGTGGCGGTCCGGAGCGACTTCGAGCGTAGTAAATTTTCTCCCGCTTTGGAAGCTCGCCCCGTGGCCGGCCAAAACGGCCAACTTCAATGATTGACCTCG
>sl18409b_Lecidella_stigmateaAGG1
ATGAGAGAGGGGCTTCGCGCTCCGGCGGCTTCGCGGCCGCCGACTCTTCACCCTGTGTCTAATCTACCTATGTTGCTTTGGCGGGCCCTGGGGGTAACCCCACGCCAACCTTGGGCTTCGCGGCCCGGGTCGGTCAGCGCCCGTCGAAGGCCCCATCCAACTCTGTTTATCAGTGATGTCCGAGTACAAACACAATAATCAAAACTTTCAACAACGGATCTCTTGGTTCTGGCATCGATGAAGAACGCAGCGAAATGCGATAAGTAATGTGAATTGCAGAATTCAGTGAATCATCGAATCTTTGAACGCACATTGCGCCCCTCGGTATTCCGGGGGGCATGCCTGTTCGAGCGTCATTGCACCCCTCAAGCGTAGCTTGGTGTTGGGCTCTCGCCCCCGCGGCGGGCCCGAAAGTCAGTGGCGGTCCGGAGCGACTTCGAGCGTAGTAAATTTTCTCCCGCTTTGGAAGCTCGCCCCGTGGCCGGCCAAAACGGNCCAACTTCAATGATTGACCTCG
>sl18475_Lecidella_stigmateaAGG1
ATGAGAGAGGGGTTTCGCGCTCCGGCGGCTTCGCGGCTGCCAACTCTTCACCCTGTGTCTAATCTACCTATGTTGCTTTGGCGGGCCCTGGGGGTAACCCCATGCCAACCTTGGGCTTCGCGGCCCGGGTCGGTCAGCGCCCGTCGAAGGCCCCATTCAATTCTGTTCATCAGTGATGTCCGAGTACAAACAAACACAATAATCAAAACTTTCAACAACGGATCTCTTGGTTCTGGCATCGATGAAGAACGCAGCGAAATGCGATAAGTAATGTGAATTGCAGAATTCAGTGAATCATCGAATCTTTGAACGCACATTGCGCCCCTCGGTATTCCGGGGGGCATGCCTGTTCGAGCGTCATTGCACCCCTCAAGCGTGGCTTGGTGTTGGGCTCTTGCCCCCGCGGCGGGCCCGAAAGTCAGTGGCGGTCCGGAGCGACTTCGAGCGTAGTAAATTTTCTCCCGCTTTGGAAGTCCGCCCCGTGGCCGGCCAGAACGGCCAACTTCAATGATTGACCTCG
>sl18512_Lecidella_stigmateaAGG1
ATGAGAGAGGGGCTTCGCGCTCCGGCGGCTTCGCGGCCGCCAACTCTTCACCCTGTGCCTAATCTACCTATGTTGCTTTGGCGGGCCCTGGGGGTAACCCCACGCCAACCTTGGGCTTCGCGGCCCGGGTCGGTCAGCGCCCGTCGGAGGCCCCATCAACTCTGTTTATCAGTGATGTCCGAGTACAAACACAATAATCAAAACTTTCAACAACGGATCTCTTGGTTCTGGCATCGATGAAGAACGCAGCGAAATGCGATAAGTAATGTGAATTGCAGAATTCAGTGAATCATCGAATCTTTGAACGCACATTGCGCCCCTCGGTATTCCGGGGGGCATGCCTGTTCGAGCGTCATTGCACCCCTCAAGCGTAGCTTGGTGTTGGGCTTTCGCCCCCGCGGCGGGCCCGAAAGTCAGTGGCGGTCCGGAGCGACTTCGAGCGTAGTAAATTTTCTCCCGCTCTGGAAGTTCGCCCCGTGGCCGGCCAGAACGGCCAACTTCAATGATTGACCTCG
>sl18537c_Lecidella_stigmateaAGG1
TACCTATGTTGCTTTGGCGGGCCCTGGGGGTAACCCCACGCCAACCTTGGGCTTCGCGGCCCGGGTCGGTCAGCGCCCGTCGGAGGCCCCATCAACTCTGTTTATCAGTGATGTCCGAGTACAAACACAACAATCAAAACTTTCAACAACGGATCTCTTGGTTCTGGCATCGATGAAGAACGCAGCGAAATGCGATAAGTAATGTGAATTGCAGAATTCAGTGAATCATCGAATCTTTGAACGCACATTGCGCCCCTCGGTATTCCGGGGGGCATGCCTGTTCGAGCGTCATTGCACCCCTCAAGCGTAGCTTGGTGTTGGGCTTTCGCCCCCGCGGCGGGCCCGAAAGTCAGTGGCGGTCCGGAGCGACTTCGAGCGTAGTAGATTTTCTCCCGCTTTGGAAGTTCGCCCCGCGGCCGGCCAGAACGGCCAACTTCAATGATTGACCTCG
>sl18257b_Lecidella_stigmateaAGG2
ATGAGAGAAGGGCTTCGCGCTCCGGCGGCTTCGCGGCTGCCAACTCTTCACCCTGTGTCTAACCTACCTATGTTGCTTTGGCGGGCCCTGGGGGTAACCTCACGCCAACCTTGGGCTTCGCGGCCCGGGTCGGTCAGCGCCCGTCGAAGGCCCCATCAACTCTGTTTATCAGTGATGTCCGAGTATAAACACAATAATCAAAACTTTCAACAACGGATCTCTTGGTTCTGGCATCGATGAAGAACGCAGCGAAATGCGATAAGTAATGTGAATTGCAGAATTCAGTGAATCATCGAATCTTTGAACGCACATTGCGCCCCTCGGTATTCCGGGGGGCATGCCTGTTCGAGCGTCATTGCACCCCTCAAGCGTAGCTTGGTGTTGGACCTTCGCCCCCGCGGCGGGTCCGAAAGTCAGTGGCGGTCCGGTGCGACTTCGAGCGTAGTAAATTTTCTCCCGCTTTGGAAGCTCGCCCCGCGGCCGGCCAGAACGGCCAACTTCAATGATTGACCTCG
>sl18294d_Lecidella_stigmateaAGG2
ATGAGAGAAGGGCTTCGCGCTCCGGCGGCTTCGCGGCTGCCAACTCTTCACCCTGTGTCTAACCTACCTATGTTGCTTTGGCGGGCCCTGGGGGTAACCTCACGCCAACCTTGGGCTTCGCGGCCCGGGTCGGTCAGCGCCCGTCGAAGGCCCCATCAACTCTGTTTATCAGTGATGTCCGAGTATAAACACAATAATCAAAACTTTCAACAACGGATCTCTTGGTTCTGGCATCGATGAAGAACGCAGCGAAATGCGATAAGTAATGTGAATTGCAGAATTCAGTGAATCATCGAATCTTTGAACGCACATTGCGCCCCTCGGTATTCCGGGGGGCATGCCTGTTCGAGCGTCATTGCACCCCTCAAGCGTAGCTTGGTGTTGGACCTTCGCCCCCGCGGCGGGTCCGAAAGTCAGTGGCGGTCCGGTGCGACTTCGAGCGTAGTAAATTTTCTCCCGCTTTGGAAGCTCCCCCGCGGCCGGCCAGAACGGCCAACTTCAATGATTGACCTCG
>sl18467unk_Lecidella_stigmateaAGG2
ATGAGAGAGGGGCTTCGCGCTCCGGCGCCTCGCGGCTGCCAACTCCTCACCCTGTGTCTAACCTACCTATGTTGCTTTGGCGGGCCCTGGGGGGAACCTCACGCCAACCTTGGGCTTCGCGGCCCGGGTCGGTCAGCGCCCGTCGAAGGCCCCATCAACTCTGTTTATCAGTGATGTCCGAGTACAAACACAATAAATCAAAACTTTCAACAACGGATCTCTTGGTTCTGGCATCGATGAAGAACGCAGCGAAATGCGATAAGTAATGTGAATTGCAGAATTCAGTGAATCATCGAATCTTTGAACGCACATTGCGCCCCTCGGTATTCCGGGGGGCATGCCTGTTCGAGCGTCATTGCACCCCTCAAGCGTAGCTTGGTGTTGGGCCCTCGCCCCCGCGGCGGGCCCGAAAGTCAGTGGCGGTCCGGTGCGACTTCGAGCGTAGTAAATTTTCTCCCGCTTTGGAAGCTCGCCCCGCGGCCGGCCAGAACGGCCAACTTCAATGATTGACCTCG
>sl18582a_Lecidella_stigmateaAGG2
ATGAGAGAGGGGCTTCGCGCTCCGGCGCCTCGCGGCTGCCAACTCTTCATCCTGTGTCTAACCTACCTATGTTGCTTTGGCGGGCCCTGGGGGGAACCTCACGCCAACCTTGGGCTTCGCGGCCCGGGTCGGTCAGCGCCCGTCGAAGGCCCCATCAACTCTGTTTATCAGTGATGTCCGAGTACAAACACAATAATCAAAACTTTCAACAACGGATCTCTTGGTTCTGGCATCGATGAAGAACGCAGCGAAATGCGATAAGTAATGTGAATTGCAGAATTCAGTGAATCATCGAATCTTTGAACGCACATTGCGCCCCTCGGTATTCCGGGGGGCATGCCTGTTCGAGCGTCATTGCACCCCTCAAGCGTAGCTTGGTGTTGGGCCCTCGCCCCCGCGGCGGGCCCGAAAGTCAGTGGCGGTCCGGTGCGACTTCGAGCGTAGTAAATTTTCTCCCGCTTTGGAAGCTCGCCCCGCGGCCGGCCAGAACGGCCAACTTCAATGATTGACCTCG
>sl18582e_Lecidella_stigmateaAGG2
ATGAGAGAGGGGCTTCGCGCTCCGGCGCCTCGCGGCTGCCAACTCTTCACCCTGTGTCTAACCTACCTATGTTGCTTTGGCGGGCCCTGGGGGGAACCTCACGCCAACCTTGGGCTTCGCGGCCCGGGTCGGTCAGCGCCCGTCGAAGGCCCCACCAACTCTGTTTATCAGTGATGTCCGAGTACAAACACAATAATCAAAACTTTCAACAACGGATCTCTTGGTTCTGGCATCGATGAAGAACGCAGCGAAATGCGATAAGTAATGTGAATTGCAGAATTCAGTGAATCATCGAATCTTTGAACGCACATTGCGCCCCTCGGTATTCCGGGGGGCATGCCTGTTCGAGCGTCATTGCACCCCTCAAGCGTAGCTTGGTGTTGGGCCCTCGCCCCCGCGGCGGGCCCGAAAGTCAGTGGCGGTCCGGTGCGACTTCGAGCGTAGTAAATTTTCTCCCGCTTTGGAAGCTCGCCCCGCGGCCGGCCAGAACGGCCAACTTCAATGATTGACCTCG
>sl18583i_Lecidella_stigmateaAGG2
ATGAGAGAGGGGCTTCGCGCTCCGGCGCCTCGCGGCTGCCAACTCTTCACCCTGTGTCTAACCTACCTATGTTGCTTTGGCGGGCCCTGGGGGGAACCTCACGCCAACCTTGGGCTTCGCGGCCCGGGTCGGTCAGCGCCCGTCGAAGGCCCCACCAACTCTGTTTATCAGTGATGTCCGAGTACAAACACAATAATCAAAACTTTCAACAACGGATCTCTTGGTTCTGGCATCGATGAAGAACGCAGCGAAATGCGATAAGTAATGTGAATTGCAGAATTCAGTGAATCATCGAATCTTTGAACGCACATTGCGCCCCTCGGTATTCCGGGGGGCATGCCTGTTCGAGCGTCATTGCACCCCTCAAGCGTAGCTTGGTGTTGGGCCCTCGCCCCCGCGGCGGGCCCGAAAGTCAGTGGCGGTCCGGTGCGACTTCGAGCGTAGTAAATTTTCTCCCGCTTTGGAAGCTCGCCCCGCGGCCGGCCAGAACGGCCAACTTCAATGATTGACCTCG
>sl19208leci_Lecidella_stigmateaAGG1
ACGAGAGAAGGGCTTCGCGCTCCGGCGGCTTCGCGGCTGCCAACTCTTCACCCTGTGTCTAAATCTACCTATGTTGCTTTGGCGGGCCCTGGGGGTAACCCCACGCCAACCTTGGGCTTCGCGGCCCGGGTCGGTCAGCGCCCGTCGAAGGCCTCATCAACTCTGTTTATCAGTGATGTCCGAGTACAAACACAATAATCAAAACTTTCAACAACGGATCTCTTGGTTCTGGCATCGATGAAGAACGCAGCGAAATGCGATAAGTAATGCGAATTGCAGAATTCAGTGAATCATCGAATCTTTGAACGCACATTGCGCCCCTCGGTATTCCGGGGGGCATGCCTGTTCGAGCGTCATTGCACCCCTCAAGCGTAGCTTGGTGTTGGGCTCTCGCCCCCGCGGCGGGCCCGAAAGTCAGTGGCGGTCCGGAGCGACTTCGAGCGTAGTAAATTTTCTCCCGCTTTGGAAGCTCGCCCCGCGGCCGGCCAAAACGGCCAACTTCAATGATTGACCTCG
>sl18347b_Lecidella_stigmateaAGG4
ATGAGAGAGGGGCTTCGCGCTCCGGCGGCTTCACGGCCGCCAACTCTTCACCCCGTGTCTCATCTACCTATGTTGCTTTGGCGGGTCCTGGGGGTAACCTCACGCCAACCTCGGGCTTCGCAGCCCGGGTCGGCCAGCGCCCGTCGAAGGCTCCATCCAACTCTGTTTATCAGTGATGTCCGAGTACAAACATAATAATCAAAACTTTCAACAACGGATCTCTTGGTTCTGGCATCGATGAAGAACGCAGCGAAATGCGATAAGTAATGTGAATTGCAGAATTCAGTGAATCATCGAATCTTTGAACGCACATTGCGCCCCTCGGTATTCCGGGGGGCATGCCTGTTCGAGCGTCATTGCACCCCTCAAGCGTAGCTTGGTGTTGGGCTCTCGCCCCCGCGGCGGGCCCGAAAGTCAGTGGCGGTCCGGAGCGACTTCGAGCGTAGTAAATTTTCTCCCGCTTTGGAAGCTCGCCCCGCGGCCGGCCAGAACGGCCAACTTCAATGATTGACCTCG
>sl18347e_Lecidella_stigmateaAGG4
ATGAGAGAGGGGCTTCGCGCTCCGGCGGCTTCACGGCCGCCAACTCTTCACCCCGTGTCTCATCTACCTATGTTGCTTTGGCGGGTCCTGGGGGTAACCTCACGCCAACCTCGGGCTTCGCAGCCCGGGTCGGCCAGCGCCCGTCGAAGGCTCCATCCAACTCTGTTTATCAGTGATGTCCGAGTACAAACATAATAATCAAAACTTTCAACAACGGATCTCTTGGTTCTGGCATCGATGAAGAACGCAGCGAAATGCGATAAGTAATGTGAATTGCAGAATTCAGTGAATCATCGAATCTTTGAACGCACATTGCGCCCCTCGGTATTCCGGGGGGCATGCCTGTTCGAGCGTCATTGCACCCCTCAAGCGTAGCTTGGTGTTGGGCTCTCGCCCCCGCGGCGGGCCCGAAAGTCAGTGGCGGTCCGGAGCGACTTCGAGCGTAGTAAATTTTCTCCCGCTTTGGAAGCTCGCCCCGCGGCCGGCCAGAACGGCCAACTTCAATGATTGACCTCG
>sl18511della_Lecidella_stigmateaAGG1
ATGAGAGAGGGGCTTCGCGCTCCGGCGGCTTCGCGGCCGCCAACTCTTCACCCTGTGTCTACTCTACCTATGTTGCTTTGGCGGGCCCTGGGGGTAGCCCCAGGCCAACCTTGGGCTTTGCGGCCCGGGTCGGTCAGCGTCCGTCGAAGGCCCCATCCAACTCTGTTTATCAGTGATGTCCGAGTACAAACACAATAATCAAAACTTTCAACAACGGATCTCTTGGTTCTGGCATCGATGAAGAACGCAGCGAAATGCGATAAGTAATGTGAATTGCAGAATTCAGTGAATCATCGAATCTTTGAACGCACATTGCGCCCCTCGGTATTCCGGGGGGCATGCCTGTTCGAGCGTCATTGCACCCCTCAAGCGTAGCTTGGTGTTGGGCTCTCGCCCCCGCGGCGGGCCCGAAAGTCAGTGGCGGTCCGGAGCGACTTCGAGCGTAGTAATTCTCTCCCGCTTTGGAAGTTCGCCCCGCGGCCGGCCAGAACGGCCACCTTCAATGATTGACCTCG
>sl18517_Lecidella_stigmateaAGG1
ATGAGAGAGGGGCTTCGCGCTCCGGCGGCTTCGCGGCCGCCAACTCTTCACCCTGTGTCTACTCTACCTATGTTGCTTTGGCGGGCCCTGGGGGTAGCCCCAGGCCAACCTTGGGCTTTGCGGCCCGGGTCGGTCAGCGTCCGTCGAAGGCCCCATCCAACTCTGTTTATCAGTGATGTCCGAGTACAAACACAATAATCAAAACTTTCAACAACGGATCTCTTGGTTCTGGCATCGATGAAGAACGCAGCGAAATGCGATAAGTAATGTGAATTGCAGAATTCAGTGAATCATCGAATCTTTGAACGCACATTGCGCCCCTCGGTATTCCGGGGGGCATGCCTGTTCGAGCGTCATTGCACCCCTCAAGCGTAGCTTGGTGTTGGGCTCTCGCCCCCGCGGCGGGCCCGAAAGTCAGTGGCGGTCCGGAGCGACTTCGAGCGTAGTAATTCTCTCCCGCTTTGGAAGTTCGCCCCGCGGCCGGCCAGAACGGCCACCTTCAATGATTGACCTCG
>sl18528_Lecidella_stigmateaAGG3
ACGAGAGAGGGGCTTCGCGCTCCGGCGGCTTCGCGGCCGTCTAACTCTTCACCCGGTGTCTAATCTACCTTTGTTGGTTTGGCGGGCCCTGGGGGTTACCTCACGCCAACTTCGGGCTTCGTCGCCCGGGTCGGTCAGTGCCCGTCGAAGGCCCCATCTAACTCTGTTTTATCAGTGACGTCCGAGTACAAACACAATAATCAAAACTTTCAACAACGGATCTCTTGGTTCTGGCATCGATGAAGAACGCAGCGAAATGCGATAAGTAATGTGAATTGCAGAATTCAGTGAATCATCGAATCTTTGAACGCACATTGCGCCCCTCGGTATTCCGGGGGGCATGCCTGTTCGAGCGTCATTGCACCCCTCAAGCGTAGCTTGGTGTTGGGCCTTCGCCCCCGCGGCGGGCCCGAAAGTCAGTGGCGGTCCGGTGCGACTTCGAGCGTAGTAAATTTTCTCCCGCTTTGGAAGCTCGCCCCGCGGCCGGCCAGAACGGCCAACTTCAATGATTGACCTCG
>sl18681blackAPO_Lecidella_stigmateaAGG3
ACGAGAGAGGGGCTTCGCGCTCCGGCGGCTTCGCGGCCGTCAACTCTTCACCCGGTGTCTAATCTACCTTTGTTGCTTTGGCGGGCCCTGGGGGTTACCTCACGCCAACTTCGGGCTTCGTCGCCCGGGTCGGTCAGTGCCCGTCGAAGGCCCCATCTAACTCTGTTTTATCAGTGACGTCCGAGCACAAACACAATAATCAAAACTTTCAACAACGGATCTCTTGGTTCTGGCATCGATGAAGAACGCAGCGAAATGCGATAAGTAATGTGAATTGCAGAATTCAGTGAATCATCGAATCTTTGAACGCACATTGCGCCCCTCGGTATTCCGGGGGGCATGCCTGTTCGAGCGTCATTGCACCCCTCAAGCGTAGCTTGGTGTTGGGCCTTCGCCCCCGCGGCGGGCCCGAAAGTCAGTGGCGGTCCGGTGCGACTTCGAGCGTAGTAAATTTTCTCCCGCTTTGGAAGCTCGCCCCGCGGCCGGCCAGAACGGCCAACTTCAATGATTGACCTCG
>sl18681brownAPO_Lecidella_stigmateaAGG3
ACGAGAGAGGGGCTTCGCGCTCCGGCGGCTTCGCGGCCGTCAACTCTTCACCCGGTGTCTAATCTACCTTTGTTGCTTTGGCGGGCCCTGGGGGTTACCTCACGCCAACTTCGGGCTTCGTCGCCCGGGTCGGTCAGTGCCCGTCGAAGGCCCCATCTAACTCTGTTTTATCAGTGACGTCCGAGCACAAACACAATAATCAAAACTTTCAACAACGGATCTCTTGGTTCTGGCATCGATGAAGAACGCAGCGAAATGCGATAAGTAATGTGAATTGCAGAATTCAGTGAATCATCGAATCTTTGAACGCACATTGCGCCCCTCGGTATTCCGGGGGGCATGCCTGTTCGAGCGTCATTGCACCCCTCAAGCGTAGCTTGGTGTTGGGCCTTCGCCCCCGCGGCGGGCCCGAAAGTCAGTGGCGGTCCGGTGCGACTTCGAGCGTAGTAAATTTTCTCCCGCTTTGGAAGCTCGCCCCGCGGCCGGCCAGAACGGCCAACTTCAATGATTGACCTCG
>sl18348grey_Lecanora_spGREY
ATGAGAGAGGGGCTTCGCGCTCCCGGGGGTTCCGGCCTCCAACTCTTCACCCTATGTCTATCTACCTTTGTTGCTTTGGCGGGCCATGGGGTTCTCCCCGCACCTGCCCTGGGCGGTTTGCCCTTGCCGGTGAGCGCCCGCCAGAGGCCCATCGAAACTCTGCTTAATCAGTGGCGTCCGAGCAAAACCATAATTAGTAAAAACTTTCAACAACGGATCTCTTGGTTCTGGCATCGATGAAGAACGCAGCGAAATGCGATAAGTAATGTGAATTGCAGAATTCAGTGAATCATCGAATCTTTGAACGCACATTGCGCCCCTCGGTATTCCGGGGGGCATGCCTGTTCGAGCGTCATTACACCGCTCAAGCGTAGCTTGGTATTGGGTTCTCGCTCCTTGGGCGTACCCGAAAATCAGTGGCGGTCCGACGTGACTTCGAGCGTAGTAAATCATCTCCCGCTTTGAAAGTTCGCGCCGCGACCTGCTAGTACAGCCCAACCTTTATCGACAATTGACCTCG
>sl18403tetra_Lecanora_spGREY
ATGAGAGAGGGGCTTCGCGCTCCCGGGGGTTCCGGCCTCCAACTCTTCACCCTATGTCTATCTACCTTTGTTGCTTTGGCGGGCCATGGGGTTCTCCCCGCACCTGCCCTGGGCGGTTTGCCCTTGCCGGTGAGCGCCCGCCAGAGGCCCATCGAAACTCTGCTTAATCAGTGGCGTCCGAGCAAAACCATAATTAGTAAAAACTTTCAACAACGGATCTCTTGGTTCTGGCATCGATGAAGAACGCAGCGAAATGCGATAAGTAATGTGAATTGCAGAATTCAGTGAATCATCGAATCTTTGAACGCACATTGCGCCCCTCGGTATTCCGGGGGGCATGCCTGTTCGAGCGTCATTACACCGCTCAAGCGTAGCTTGGTATTGGGTTCTCGCTCCTTGGGCGTACCCGAAAATCAGTGGCGGTCCGACGTGACTTCGAGCGTAGTAAATCATCTCCCGCTTTGAAAGTTCGCGCCGCGACCTGCTAGTACAGCCCAACCTTTATCGACAATTGACCTCG
>sl18354_Lecanora_spGREY
ATGAGAGAGGGGCTTCGCGCTCCCGGGGGTTCCGGCCTCCAACTCTTCACCCTATGTCTATCTACCTTTGTTGCTTCGGCGGGCCATGGGGTTCTCCCCGCACCTGCCCTGGGCGGTTTGCCCTTGCCGGTGAGCGCCCGCCAGAGGCCCATCGAAACTCTGCTTAATCAGTGGCGTCCGAGCAAAACCATAATTAGTAAAAACTTTCAACAACGGATCTCTTGGTTCTGGCATCGATGAAGAACGCAGCGAAATGCGATAAGTAATGTGAATTGCAGAATTCAGTGAATCATCGAATCTTTGAACGCACATTGCGCCCCTCGGTATTCCGGGGGGCATGCCTGTTCGAGCGTCATTACACCGCTCAAGCGTAGCTTGGTATTGGGTTCTCGCTCCTTGGGCGTACCCGAAAATCAGTGGCGGTCCGACGTGACTTCGAGCGTAGTAAATCATCTCCCGCTTTGAAAGTTCGCGCCGCGACCTGCTAGTACAGCCCAACCTTTATCGACAATTGACCTCG
>sl18365b_Lecanora_spGREY
ATGAGAGAGGGGCTTCGCGCTCCCGGGGGTTCCGGCCTCCAACTCTTCACCCTATGTCTATCTACCTTTGTTGCTTTGGCGGGCCATGGGGTTCTCCCCGCACCTGCCCTGGGCGGTTTGCCCTTGCCGGTGAGCGCCCGCCAGAGGCCCATCGAAACTCTGCTTAATCAGTGGCGTCCGAGCAAAACCATAATTAGTAAAAACTTTCAACAACGGATCTCTTGGTTCTGGCATCGATGAAGAACGCAGCGAAATGCGATAAGTAATGTGAATTGCAGAATTCAGTGAATCATCGAATCTTTGAACGCACATTGCGCCCCTCGGTATTCCGGGGGGCATGCCTGTTCGAGCGTCATTACACCGCTCAAGCGTAGCTTGGTATTGGGTTCTCGCTCCTTGGGCGTACCCGAAAATCAGTGGCGGTCCGACGTGACTTCGAGCGTAGTAAATCATCTCCCGCTTTGAAAGTTCGCGCCGCGACCTGCTAGTACAGCCCAACCTCTATCGACAATTGACCTCG
>sl18248a_Lecideoid_formosaAGG1
ATGAGAGAGGGGCTTCGCGCTCCCGGAGGTTTCGGCCTCCAACTCTTCGCCCCATGCGTACCATCCTTTTGTTGCTTTGGCGGGTCTTGGGCCTCGTCCCACACCGGCCCCGGGGCGCTTCCGCCCGGGCTGGTGAGCGCCCGTCGGAGACCCATCAAAACCCCGTCTATCAGTGGCGTCCGAGTACAACCCTAATAAATAAAACTTTCAACAACGGATCTCTTGGTTCTGGCATCGATGAAGAACGCAGCGAAATGCGATAAGTAATGTGAATTGCAGAATTCAGTGAATCATCGAATCTTTGAACGCACATTGCGCCCCTCGGTATTCCGGGGGGCATGCCTGCTCGAGCGTCATTGCACCCCTCAAGCGCAGCTTGGTGTTGGGTTTTCGCCCCCCGGGGCGTGCCCGAAGATCAGTGGCGGTCCGGTGCGACCCCGAAGCGAATTAAATGTTTCCCGCTCCGGGGCTTCGCAAGGCGACCCGCCAGAACGCTCACCTTCAATGATTGACCTCG
>sl18302e_Lecideoid_formosaAGG1
ATGAGAGAGGGGCTTCGCGCTCCCGGAGGTTTCGGCCTCCAACTCTTCGCCCCATGTGTACCATCCTTTTGTTGCTTTGGCGGGTCTTGGGCCTCGTCCCACACCGGCCCCGGGGCGCTTCCGCCCGGGCTGGTGAGCGCCCGTCGGAGACCCATCAAAACCCCGTCTATCAGTGGCGTCCGAGTACAACCCTAATAAATAAAACTTTCAACAACGGATCTCTTGGTTCTGGCATCGATGAAGAACGCAGCGAAATGCGATAAGTAATGTGAATTGCAGAATTCAGTGAATCATCGAATCTTTGAACGCACATTGCGCCCCTCGGTATTCCGGGGGGCATGCCTGCTCGAGCGTCATTGCACCCCTCAAGCGCAGCTTGGTGTTGGGTTTTCGCCCCCCGGGGCGTGCCCGAAGATCAGTGGCGGTCCGGTGCGACCCCGAAGCGAATTAAATGTTTCCCGCTCCGGGGCTTCGCAAGGCGACCCGCCAGAACGCTCACCTTCAATGATTGACCTCG
>sl18280b_Lecideoid_formosaAGG1
ATGAGAGAGGGGCTTCGCGCTCCCGGAGGTTTCGGCCTCCAACTCTTCGCCCCATGTGTACCATCCTTTTGTTGCTTTGGCGGGTCTTGGGCCTCGTCCCACACCGGCCCCGGGGCGCTTCCGCCCGGGCTGGTGAGCGCCCGTCGGAGACCCATCAAAACCCCGTCTATCAGTGGCGTCCGAGTACAACCCTAATAAATAAAACTTTCAACAACGGATCTCTTGGTTCTGGCATCGATGAAGAACGCAGCGAAATGCGATAAGTAATGTGAATTGCAGAATTCAGTGAATCATCGAATCTTTGAACGCACATTGCGCCCCTCGGTATTCCGGGGGGCATGCCTGCTCGAGCGTCATTGCACCCCTCAAGCGCAGCTTGGTGTTGGGTTTTCGCCCCCCGGGGCGTGCCCGAAGATCAGTGGCGGTCCGGTGCGACCCCGAAGCGAATTAAATGTTTCCCGCTCCGGGGCTTCGCAAGGCGACCCGCCAGAACGCTCACCTTTCAATGATTGACCTCG
>sl18285_Lecideoid_formosaAGG1
ATGAGAGAGGGGCTTCGCGCTCCCGGAGGTTTCGGCCTCCAACTCTTCGCCCCATGTGTACCATCCTTTTGTTGCTTTGGCGGGTCTTGGGCCTCGTCCCACACCGGCCCCGGGGCGCTTCCGCCCGGGCTGGTGAGCGCCCGTCGGAGACCCATCAAAACCCCGTCTATCAGTGGCGTCCGAGTACAACCCTAATAAATAAAACTTTCAACAACGGATCTCTTGGTTCTGGCATCGATGAAGAACGCAGCGAAATGCGATAAGTAATGTGAATTGCAGAATTCAGTGAATCATCGAATCTTTGAACGCACATTGCGCCCCTCGGTATTCCGGGGGGCATGCCTGCTCGAGCGTCATTGCACCCCTCAAGCGCAGCTTGGTGTTGGGTTTTCGCCCCCCGGGGCGTGCCCGAAGATCAGTGGCGGTCCGGTGCGACCCCGAAGCGAATTAAATGTTTCCCGCTCCGGGGCTTCGCAAGGCGACCCGCCAGAACGCTCACCTTTCAATGATTGACCTCG
>sl18372b_Lecideoid_formosaAGG1
ATGAGAGAGGGGCTTCGCGCTCCCGGAGGTTTCGGCCTCCAACTCTTCGCCCCATGCGTACCATCCTTTTGTTGCTTTGGCGGGTCTTGGGCCTCGTCCCACACCGGCCCCGGGGCGCTTCCGCCCGGGCTGGTGAGCGCCCGTCGGAGACCCATCAAAACCCCGTCTATCAGTGGCGTCCGAGTACAACCCTAATAAATAAAACTTTCAACAACGGATCTCTTGGTTCTGGCATCGATGAAGAACGCAGCGAAATGCGATAAGTAATGTGAATTGCAGAATTCAGTGAATCATCGAATCTTTGAACGCACATTGCGCCCCTCGGTATTCCGGGGGGCATGCCTGCTCGAGCGTCATTGCACCCCTCAAGCGCAGCTTGGTGTTGGGTTTTCGCCCCCCGGGGCGTGCCCGAAGATCAGTGGCGGTCCGGTGCGACCCCGAAGCGAATTAAATGTTTCCCGCTCCGGGGCTTCGCAAGGCGACCCGCCAGAACGCTCACCTTTCAATGATTGACCTCG
>sl18403a_Lecideoid_formosaAGG1
ATGAGAGAGGGGCTTCGCGCTCCCGGAGGTTTCGGCCTCCAACTCTTCGCCCCATGCGTACCATCCTTTTGTTGCTTTGGCGGGTCTTGGGCCTCGTCCCACACCGGCCCCGGGGCGCTTCCGCCCGGGCTGGTGAGCGCCCGTCGGAGACCCATCAAAACCCCGTCTATCAGTGGCGTCCGAGTACAACCCTAATAAATAAAACTTTCAACAACGGATCTCTTGGTTCTGGCATCGATGAAGAACGCAGCGAAATGCGATAAGTAATGTGAATTGCAGAATTCAGTGAATCATCGAATCTTTGAACGCACATTGCGCCCCTCGGTATTCCGGGGGGCATGCCTGCTCGAGCGTCATTGCACCCCTCAAGCGCAGCTTGGTGTTGGGTTTTCGCCCCCCGGGGCGTGCCCGAAGATCAGTGGCGGTCCGGTGCGACCCCGAAGCGAATTAAATGTTTCCCGCTCCGGGGCTTCGCAAGGCGACCCGCCAGAACGCTCACCTTTCAATGATTGACCTCG
>sl18580_Lecideoid_formosaAGG1
ATGAGAGAGGGGCTTCGCGCTCCCGGAGGTTTCGGCCTCCAACTCTTCGCCCCATGCGTACCATCCTTTTGTTGCTTTGGCGGGTCTTGGGCCTCGTCCCACACCGGCCCCGGGGCGCTTCCGCCCGGGCTGGTGAGCGCCCGTCGGAGACCCATCAAAACCCCGTCTATCAGTGGCGTCCGAGTACAACCCTAATAAATAAAACTTTCAACAACGGATCTCTTGGTTCTGGCATCGATGAAGAACGCAGCGAAATGCGATAAGTAATGTGAATTGCAGAATTCAGTGAATCATCGAATCTTTGAACGCACATTGCGCCCCTCGGTATTCCGGGGGGCATGCCTGCTCGAGCGTCATTGCACCCCTCAAGCGCAGCTTGGTGTTGGGTTTTCGCCCCCCGGGGCGTGCCCGAAGATCAGTGGCGGTCCGGTGCGACCCCGAAGCGAATTAAATGTTTCCCGCTCCGGGGCTTCGCAAGGCGACCCGCCAGAACGCTCACCTTTCAATGATTGACCTCG
>sl19195_Lecideoid_formosaAGG1
AGAGAGAGGGGCTTCGCGCTCCCGGGGGTTTCGGCCTCCAACTCTTCGCCCCATGTGTACCATCCTTTTGTTGCTTTGGCGGGTCTTGGGCCTCGTCCCACACCGGCCCCGGGGCGCTTCCGCCCGGGCTGGTGAGCGCCCGTCGGAGACCCATCAAACCCTGTCTATCAGTGGCGTCCGAGTACAACCCTAATAAATAAAACTTTCAACAACGGATCTCTTGGTTCTGGCATCGATGAAGAACGCAGCGAAATGCGATAAGTAATGTGAATTGCAGAATTCAGTGAATCATCGAATCTTTGAACGCACATTGCGCCCCTCGGTATTCCGGGGGGCATGCCTGTTCGAGCGTCATTGCACCCCTCAAGCGTAGCTTGGTGTTGGGTTTTCGCCCCCGGGGCGTGCCCGAAGATCAGTGGCGGTGCGGTGCGACCCCGAAGCGAATTAAATGTTTCCCGCTCCGGGGCTTCGCAAGGCGACCCGCCAGAACGCTCACCTTTCAATGATTGACCTCG
>sl18302form_Lecideoid_formosaAGG1
GAGAGGGGGGCTTCGCGCTCCCGGGGGTTTCGGCCTCCAACTCTTCACCCCATGCGTATTACCCTTTGTTGCTTTGGCGGGTCTTGGGCCTCGTCCCACACCGGCCCCGGGCGCTTCCGCCCGGGCTGGTGAGCGCCCGCCGGAGACCTATCAAACCCCGTTCATCAGTGGCGTCCGAGTAAAACCATAATAAATAAAACTTTCAACAACGGATCTCTTGGTTCTGGCATCGATGAAGAACGCAGCGAAATGCGATAAGTAATGTGAATTGCAGAATTCAGTGAATCATCGAATCTTTGAACGCACATTGCGCCCCTCGGTATTCCGGGGGGCATGCCTGTTCGAGCGTCATTGCACCCCTCAAGCGTAGCTTGGTATTGGGTTATCGCCCCCGGGGCGTGCCCGAAGATCAGTGGCGGTCCGGTGCGACCCCGAAGTGAATTAAATGTTTCCCGCTTCGGGGCTTCGCAAGGTGACCCGCCAGAACGCTCACCTTTCAATGATTGACCTCG
>sl18302b_Lecideoid_formosaAGG2
ATGAGAGGGGGGCTTCGCGCTCCCGGGGGTTTCGGCCTCCAACTCTTCACCCCATGCGTATTACCCTTTGTTGCTTTGGCGGGTCTTGGGCCTCGTCCCACACCGGCCCCGGGCGCTTCCGCCCGGGCTGGTGAGCGCCCGCCGGAGACCTATCAAACCCCGTTCATCAGTGGCGTCCGAGTAAAACCATAATAAATAAAACTTTCAACAACGGATCTCTTGGTTCTGGCATCGATGAAGAACGCAGCGAAATGCGATAAGTAATGTGAATTGCAGAATTCAGTGAATCATCGAATCTTTGAACGCACATTGCGCCCCTCGGTATTCCGGGGGGCATGCCTGTTCGAGCGTCATTGCACCCCTCAAGCGTAGCTTGGTATTGGGTTATCGCCCCCGGGGCGTGCCCGAAGATCAGTGGCGGTCCGGTGCGACCCCGAAGTGAATTAAATGTTTCCCGCTTCGGGGCTTCGCAAGGTGACCCGCCAGAACGCTCACCTTTCAATGATTGACCTCG
>sl18567e_Lecideoid_formosaAGG2
ATGAGAGGGGGGCTTCGCGCTCCCGGGGGTTTCGGCCTCCAACTCTTCACCCCATGCGTATTACCCTTTGTTGCTTTGGCGGGTCTTGGGCCTCGTCCCACACCGGCCCCGGGCGCTTCCGCCCGGGCTGGTGAGCGCCCGCCGGAGACCTATCAAACCCCGTTCATCAGTGGCGTCCGAGTAAAACCATAATAAATAAAACTTTCAACAACGGATCTCTTGGTTCTGGCATCGATGAAGAACGCAGCGAAATGCGATAAGTAATGTGAATTGCAGAATTCAGTGAATCATCGAATCTTTGAACGCACATTGCGCCCCTCGGTATTCCGGGGGGCATGCCTGTTCGAGCGTCATTGCACCCCTCAAGCGTAGCTTGGTATTGGGTTATCGCCCCCGGGGCGTGCCCGAAGATCAGTGGCGGTCCGGTGCGACCCCGAAGTGAATTAAATGTTTCCCGCTTCGGGGCTTCGCAAGGTGACCCGCCAGAACGCTCACCTTTCAATGATTGACCTCG
>sl18437b_Lecanora_prolificans
ATGAGAGGGGTCTCTTCGACCCCGGGAGCTTCGGCGCCCAACTCTTCACCCCTTGCTTACATACACCTATTGCTTTGGCGGGCTCTGGGGCTTACCCCCGCCGGCTCACGCTGGTGCTTGCCCGTCAGAGGCCTAGCGAACTTCGTCTATTAGTGTCGTCCGAGCATAAATACAATAGTAAAAACTTTCAACAACGGATCTCTTGGTTCTGGCATCGATGAAGAACGCAGCGAAATGCGATAAGTAATGTGAATTGCAGAATTCAGTGAATCATCGAATCTTTGAACGCACATTGCGCCCCTCGGTATTCCGGGGAGCACGCCTGTTCGAGCGTCATTGCGACCCCTCAAGCTGCGCTTGGTATTGGGTCCTCGCCCCTTCGGGCGGGCCCGAAAGTCAGTGGCGGTTCGGTGTGACTTCGAGCGTAGTAAATTACCTCCCGCTTGGAAGGCTGACGCTGTGACCGGCCAAAACGCCCTAATACATCAATGATTGACCTCG
>sl18471_Lecanora_prolificans
ATGAGAGGGGTCTCTTCGACCCCGGGAGCTTCGGCGCCCAACTCTTCACCCCTTGCTTACATACACCTATTGCTTTGGCGGGCTCTGGGGCTTACCCCCGCCGGCTCACGCTGGTGCTTGCCCGTCAGAGGCCTAGCGAACTTCGTCTATTAGTGTCGTCCGAGCATAAATACAATAGTAAAAACTTTCAACAACGGATCTCTTGGTTCTGGCATCGATGAAGAACGCAGCGAAATGCGATAAGTAATGTGAATTGCAGAATTCAGTGAATCATCGAATCTTTGAACGCACATTGCGCCCCTCGGTATTCCGGGGAGCACGCCTGTTCGAGCGTCATTGCGACCCCTCAAGCTGCGCTTGGTATTGGGTCCTCGCCCCTTCGGGCGGGCCCGAAAGTCAGTGGCGGTTCGGTGTGACTTCGAGCGTAGTAAATTACCTCCCGCTTGGAAGGCTGACGCTGTGACCGGCCAAAACGCCCTAATACATCAATGATTGACCTCG
>sl18427b_Myriolecis_hageniiAFF
ATGAGAGGGGTAAAACCCGCGGGGGCTCCGGCCCCTAACTCTACACCCTTGAGTACCTACCTATGTTGCTTTGGCGGGCCTTGGGGTTCGCCCCTTGCCGCCCGGTGGCACCGCCGCCGGGCCGGTTCGTGCCCGTCAGAGGCCCATCAAACCCTATTTATCAGTGATGTCCGAGCAAAAACACAATAGTAAAAACTTTCAACAACGGATCTCTTGGTTCTGGCATCGATGAAGAACGCAGCGAAATGCGATAAGTAATGTGAATTGCAGAATTCAGTGAATCATCGAATCTTTGAACGCACATTGCGCCCCTCGGTATTCCGGGGGGCATGCCTGTTCGAGCGTCATTGCACCCCTCAAGCTCTGCTTGGTATTGGGCCCCGCCCCCCCGGGCGGACCCGAAAGACAGTGGCGGCCCGGCGTGACTTCGAGCGTAGTAAACCATCTCCCGCTTTGGAAGTTCGCGTCGTGACCGGCCAGCAAGCCTTCTATTTTCAATGATTGACCTCG
>sl18473b_Myriolecis_hageniiAFF
ATGAGAGGGGTAAAACCCGCGGGGGCTCCGGCCCCTAACTCTACACCCTTGAGTACCTACCTATGTTGCTTTGGCGGGCCTTGGGGTTCGCCCCTTGCCGCCCGGTGGCACCGCCGCCGGGCCGGTTCGTGCCCGTCAGAGGCCCATCAAACCCTATTTATCAGTGATGTCCGAGCAAAAACACAATAGTAAAAACTTTCAACAACGGATCTCTTGGTTCTGGCATCGATGAAGAACGCAGCGAAATGCGATAAGTAATGTGAATTGCAGAATTCAGTGAATCATCGAATCTTTGAACGCACATTGCGCCCCTCGGTATTCCGGGGGGCATGCCTGTTCGAGCGTCATTGCACCCCTCAAGCTCTGCTTGGTATTGGGCCCCGCCCCCCCGGGCGGACCCGAAAGACAGTGGCGGCCCGGCGTGACTTCGAGCGTAGTAAACCATCTCCCGCTTTGGAAGTTCGTGTCGTGACCGGCCAGCAAGCCTTCTATTTTCAATGATTGACCTCG
>sl18269z_Myriolecis_myrioSP1
CCCCAACTCTTCACCCTTGTATACCTACCTTTGTTGCTTTGGCGGGCCTTGGGGTTCGCCCCTTGCCGTCCGGCGGCTCCGTCGCCGGCTCGGTTCGCGCCCGTCAGAGGCCCATCAAACCCTATTTATTTATCAGTGACGTCCGAGCAAAAAACACAATAGTAAAAACTTTCAACAACGGATCTCTTGGTTCTGGCATCGATGAAGAACGCAGCGAAATGCGATAAGTAATGTGAATTGCAGAATTCAGTGAATCATCGAATCTTTGAACGCACATTGCGCCCCTCGGTATTCCGGGGGGCATGCCTGTTCGAGCGTCATTACACCCCTCAAGCTCTGCTTGGTATTGGGCCTCGCCCCCTGGGCGGACCCGAAAGTCAGTGGCGGCCCGGCGTGACTTCGAGCGTAGTAAATTATCTCCCGCTTTGGAAGTTCGCGTCGAGACCGGCCAACAAGCCTTTTATTTTTCAATGATTGACCTCG
>sl18478a_Myriolecis_semipallida
ATGAGAGGGGTAAAACCTGCGGGGGCTCCGGCCCCCAACTCTACACCCTTGTATACCTACCTTTGTTGCTTTGGCGGGCCTTGGGGTTCGCCCCTCGCCGTCCGGCGGCTCCGTTGCCGGCTCGGTGCGCGCCCGCCAGAGGCCCATCAAACCCTACTTCTCAGTGACGTCCGAGTACAAACCACAATAGTTAAAACTTTCAACAACGGATCTCTTGGTTCTGGCATCGATGAAGAACGCAGCGAAATGCGATAAGTAATGTGAATTGCAGAATTCAGTGAATCATCGAATCTTTGAACGCACATTGCGCCCCTCGGTATTCCGGGGGGCATGCCTGTTCGAGCGTCATTGCACCCCTCAAGCTCTGCTTGGTATTGGGCCCCGCCCCCTGGGCGGACCCGAAAGTCAGTGGCGGCCGGGCGTGACTTCGAGCGTAGTAAATTATCTCCCGCCTTGGAAGTTCGCGTCGGGACCGGCCAACAAGCCTGTTATTTACAATGATTGACCTCG
>sl18629b_Myriolecis_semipallida
ATGAGAGGGGTAAAACCTGCGGGGGCTCCGGCCCCCAACTCTACACCCTTGTATACCTACCTTTGTTGCTTTGGCGGGCCTTGGGGTTCGCCCCTCGCCGTCCGGCGGCTCCGTTGCCGGCTCGGTGCGCGCCCGCCAGAGGCCCATCAAACCCTATTTCTCAGTGACGTCCGAGTACAAACCACAATAGTTAAAACTTTCAACAACGGATCTCTTGGTTCTGGCATCGATGAAGAACGCAGCGAAATGCGATAAGTAATGTGAATTGCAGAATTCAGTGAATCATCGAATCTTTGAACGCACATTGCGCCCCTCGGTATTCCGGGGGGCATGCCTGTTCGAGCGTCATTGCACCCCTCAAGCTCTGCTTGGTATTGGGCCCCGCCCCCTGGGCGGACCCGAAAGTCAGTGGCGGCCGGGCGTGACTTCGAGCGTAGTAAATTATCTCCCGCTTTGGAAGTTCGCGTCGGGACCGGCCAACAAGCCTGTTATTTACAATGATTGACCTCG
>sl18651b_Myriolecis_semipallida
ATGAGAGGGGTAAAACCTGCGGGGGCTCCGGCCCCCAACTCTACACCCTTGTATACCTACCTTTGTTGCTTTGGCGGGCCTTGGGGTTCGCCCCTCGCCGTCCGGCGGCTCCGTTGCCGGCTCGGTGCGCGCCCGCCAGAGGCCCATCAAACCCTATTTCTCAGTGACGTCCGAGTACAAACCACAATAGTTAAAACTTTCAACAACGGATCTCTTGGTTCTGGCATCGATGAAGAACGCAGCGAAATGCGATAAGTAATGTGAATTGCAGAATTCAGTGAATCATCGAATCTTTGAACGCACATTGCGCCCCTCGGTATTCCGGGGGGCATGCCTGTTCGAGCGTCATTGCACCCCTCAAGCTCTGCTTGGTATTGGGCCCCGCCCCCTGGGCGGACCCGAAAGTCAGTGGCGGCCGGGCGTGACTTCGAGCGTAGTAAATTATCTCCCGCTTTGGAAGTTCGCGTCGGGACCGGCCAACAAGCCTGTTATTTACAATGATTGACCTCG
>sl18483a_Myriolecis_semipallida
ATGAGAGGGGTAAAACCCGCGGGGGCTCCGGCCCCCAATTCTACACCCTTGTATACCTACCTTTGTTGCTTTGGCGGGCCTTGGGGTTCGCCCCTCGCCGTCCGGCGGCTCCGTTGCCGGCTCGGTGCGCGCCCGCCAGAGGCCCATCAAACCCTATTTCTCAGTGACGTCCGAGTACAAACCACAATAGTAAAAACTTTCAACAACGGATCTCTTGGTTCTGGCATCGATGAAGAACGCAGCGAAATGCGATAAGTAATGTGAATTGCAGAATTCAGTGAATCATCGAATCTTTGAACGCACATTGCGCCCCTCGGTATTCCGGGGGGCATGCCTGTTCGAGCGTCATTGCACCCCTCAAGCTCTGCTTGGTATTGGGCCCCGCCCCCTGGGCGGACCCGAAAGTCAGTGGCGGCCGGGCGTGACTTCGAGCGTAGTAAATTATCTCCCGCTTTGGAAGTTCGCGTCGGGACCGGCCAACAAGCCTGTTATTTACAATGATTGACCTCG
>sl18478quest_Myriolecis_semipallida
ATGAGAGGGGTAAAACCTGCGGGGGCTCCGGCCCCCAACTCTACACCCTTGTATACCTACCTTTGTTGCTTTGGCGGGCCTTGGGGTTCGCCCCTCGCCGTCCGGCGGCTCCGTTGCCGGCTCGGTGCGCGCCCGCCAGAGGCCCATCAAACCCTACTTCTCAGTGACGTCCGAGTACAAACCACAATAGTTAAAACTTTCAACAACGGATCTCTTGGTTCTGGCATCGATGAAGAACGCAGCGAAATGCGATAAGTAATGTGAATTGCAGAATTCAGTGAATCATCGAATCTTTGAACGCACATTGCGCCCCTCGGTATTCCGGGGGGCATGCCTGTTCGAGCGTCATTGCACCCCTCAAGCTCTGCTTGGTATTGGGCCCCGCCCCCTGGGCGGACCCGAAAGTCAGTGGCGGCCGGGCGTGACTTCGAGCGTAGTAAATTATCTCCCGCCTTGGAAGTTCGCGTCGGGACCGGCCAACAAGCCTGTTATTACAATGATTGACCTCG
>sl18651a_Myriolecis_semipallida
CCAACTCTACACCCTTGTATACCTACCTTTGTTGCTTTGGCGGGCCTTGGGGTTCGCCCCTCGCCGTCCGGCGGCTCCGTTGCCGGCTCGGTGCGCGCCCGCCAGAGGCCCATCAAACCCTATTTCTCAGTGACGTCCGAGTACAAACCACAATAGTTAAAACTTTCAACAACGGATCTCTTGGTTCTGGCATCGATGAAGAACGCAGCGAAATGCGATAAGTAATGTGAATTGCAGAATTCAGTGAATCATCGAATCTTTGAACGCACATTGCGCCCCTCGGTATTCCGGGGGGCATGCCTGTTCGAGCGTCATTGCACCCCTCAAGCTCTGCTTGGTATTGGGCCCCGCCCCCTGGGCGGACCCGAAAGTCAGTGGCGGCCGGGCGTGACTTCGAGCGTAGTAAATTATCTCCCGCTTTGGAAGTTCGCGTCGGGACCGGCCAACAAGCCTGTTATTTACAATGATTGACCTCG
>sl18651d_Myriolecis_semipallida
ATGAGAGGGGTAAAACCAACTCTACACCCTTGTATACCTACCTTTGTTGCTTTGGCGGGCCTTGGGGTTCGCCCCTCGCCGTCCGGCGGCTCCGTTGCCGGCTCGGTGCGCGCCCGCCAGAGGCCCATCAAATCCTATTTCTCAGTGACGTCCGAGTACAAACCACAATAGTAAAAACTTTCAACAACGGATCTCTTGGTTCTGGCATCGATGAAGAACGCAGCGAAATGCGATAAGTAATGTGAATTGCAGAATTCAGTGAATCATCGAATCTTTGAACGCACATTGCGCCCCTCGGTATTCCGGGGGGCATGCCTGTTCGAGCGTCATTGCACCCCTCAAGCTCTGCTTGGTATTGGGCCCCGCCCCCTGGGCGGACCCGAAAGTCAGTGGCGGCCGGGCGTGACTTCGAGCGTAGTAAATTATCTCCCGCTTTGGAAGTTCGCGTCGGGACCGGCCAACAAGCCTGTTATTTACAATGATTGACCTCG
>sl18490_Myriolecis_semipallida
ATGAGAGGGGTAAAACCCGCGGGGGCTCCGGCCTCCAATTCTACACCCTTGTGTACCTACCTTCGTTGCTTTGGCGGGCCTTGGGGTTCGCCCCTCGCCGTCCGGCGGCTCCGTTGCCGGCTCGGTGCGCGCCCGCCAGAGGCCCATCAAACCCTATTTCTCAGTGACGTCCGAGTACAAACCACAATAGTAAAAACTTTCAACAACGGATCTCTTGGTTCTGGCATCGATGAAGAACGCAGCGAAATGCGATAAGTAATGTGAATTGCAGAATTCAGTGAATCATCGAATCTTTGAACGCACATTGCGCCCCTCGGTATTCCGGGGGGTATGCCTGTTCGAGCGTCATTGCACCCCTCAAGCTCTGCTTGGTATTGGGCCCCGCCCCTGGGCGGACCCGAAAGTCAGTGGCGGCCGGGCGTGACTTCGAGCGTAGTAAATTATCTCCCGCTTTGGAAGTTCGCGTCGGGACCGGCCAACAAGCCTGTTATTTACAATGATTGACCTCG
>sl18494_Myriolecis_semipallida
ATGAGAGGGGTAAAACCCGCGGGGGCTCCGGCCTCCAATTCTACACCCTTGTGTACCTACCTTCGTTGCTTTGGCGGGCCTTGGGGTTCGCCCCTCGCCGTCCGGCGGCTCTTGTCGCCGGCCGGTGCGCGCCCGCCAGAGGCCCATCAAACCCTATTTCTCAGTGACGTCCGAGTACAAACCACAATAGTAAAAACTTTCAACAACGGATCTCTTGGTTCTGGCATCGATGAAGAACGCAGCGAAATGCGATAAGTAATGTGAATTGCAGAATTCAGTGAATCATCGAATCTTTGAACGCACATTGCGCCCCTCGGTATTCCGGGGGGTATGCCTGTTCGAGCGTCATTGCACCCCTCAAGCTCTGCTTGGTATTGGGCCCCGCCCCTGGGCGGACCCGAAAGTCAGTGGCGGCCGGGCGTGACTTCGAGCGTAGTAAATTATCTCCCGCTTTGGAAGTTCGCGTCGGGACCGGCCAACAAGCCTGTTATTTACAATGATTGACCTCG
>sl18467rino1_Myriolecis_myrioSP2
ATGAGAGGGGTCAAACCCGCGGGGGCTCCAGCCCCCAACTCTACACCCTTGTGCACTTACCTTTGTTGCTTTGGCGGGCCTGGGGGTCCCCCCCTTGCCGTCCGGCGGCCCCGTCGCCGGCTCGGTTCGCGCCCGTCAGAAGCCCATCAAACCCTATTTATCAGTGACGTCCGAGCAAAAAACACAATAGTAAAAACTTTCAACAACGGATCTCTTGGTTCTGGCATCGATGAAGAACGCAGCGAAATGCGATAAGTAATGTGAATTGCAGAATTCAGTGAATCATCGAATCTTTGAACGCACATTGCGCCCCTCGGTATTCCGGGGGGCATACCTGTTCGAGCGTCATTGCACCCCTCAAGCTCTGCTTGGTATTGGGCCTCGCCCCCTGGGCCGGCCCCAAAGTCAGTGGCGGCCCGGCGTGACTTCGAGCGCAGTAAACTATTTCCCGCTTTGGAAGTTCGCGTCGAGACCGGCCAGCAAGCCTCTTTTTTTCAATGATTGACCTCG
>sl18419rino_Myriolecis_myrioSP3
ACGAGAGGGGTAAAACCCGCGGGGGCTCCAGCCCCCAACTCTACACCCTTGTATACCTACCTTTGTTGCTTTGGCGGGCCTTGGGGTTCGCCCCTTGCCGTCCGGCGGCCCCGTCGCCGGCCCGGTTCGCGCCCGTCAGAGGCCCATCAAACCCTATTTATCAGTGACGTCCGAGTGAAAAAACACAAATAGTAAAAACTTTCAACAACGGATCTCTTGGTTCTGGCACCGATGAAGAACGCAGCGAAATGCGATAAGTAATGTGAATTGCAGAATTCAGTGAATCATCGAATCTTTGAACGCACATTGCGCCCCTCGGTATTCCGGGGGGCATGCCTGTTCGAGCGTCATTGCACCCCTCAAGCTCTGCTTGGTATTGGGCCCCGCCCCCTGGGCGGACCCGAAAGTCAGTGGCGGCCCGGCGTGACTTCGAGCGTAGTAAATTATCCCCGCTTTGGAAGTTCGCGTCGAGACCGGCCAGCACGCCTTCTATTTTTCAATGATTGACCTCG
>sl18248b2_Calvitimela_armeniaca
TAGAGAGGGGGTTTACGGGCTCCCGGGGGTTTCGTCCCCCCAACTCTTTACCCCATGTCCATCTACCTTTGTTGCTTTGGCGGGCCTTGAGGCTTGCCTCACGTCGGCTCGGAGGTATCGCTACCCCGGCCAGCCCGTGCCCGTCAGAGGCACACTTAATTCTGTTTCATCAGTGACGTCCGAGTACAAGCAGAATACTTAAAAAACTTTCAACAACGGATCTCTTGGTTCCAGCATCGATGAAGAACGCAGCGAAATGCGATAAGTAATGTGAATTGCAGAATTCAGTGAATCATCGAATCTTTGAACGCACATTGCGCCCTTCGGTATTCCGGGGGGCATGCCTGTTCGAGCGTCATTGCACTCCTCAAGCGCAGCTTGGTATTGGGCCTTCGCCTCCGAGGCGGACCCGAAAAGTAGTGGCGGTCCGGTAGGACTTCAAGCGTAGTAAATTTTCATCCCGCTTTGGAAGCTTCTCGTCGCGACCCGCCAGACAACCTTTAAGCCTTTCAATGATTGACCTCG
>sl18278a_Calvitimela_armeniaca
TAGAGAGGGGGTTTACGGGCTCCCGGGGGTTTCGTCCCCCCAACTCTTTACCCCATGTCCATCTACCTTTGTTGCTTTGGCGGGCCTTGAGGCTTGCCTCACGTCGGCTCGGAGGTATCGCTACCCCGGCCAGCCCGTGCCCGTCAGAGGCACACTTAATTCTGTTTCATCAGTGACGTCCGAGTACAAGCAGAATACTTAAAAAACTTTCAACAACGGATCTCTTGGTTCCAGCATCGATGAAGAACGCAGCGAAATGCGATAAGTAATGTGAATTGCAGAATTCAGTGAATCATCGAATCTTTGAACGCACATTGCGCCCTTCGGTATTCCGGGGGGCATGCCTGTTCGAGCGTCATTGCACTCCTCAAGCGCAGCTTGGTATTGGGCCTTCGCCTCCGAGGCGGACCCGAAAAGTAGTGGCGGTCCGGTAGGACTTCAAGCGTAGTAAATTTTCATCCCGCTTTGGAAGCTTCTCGTCGCGACCCGCCAGACAACCTTTAAGCCTTTCAATGATTGACCTCG
>sl18248quest_Calvitimela_armeniaca
TAGAGAGGGGGTTTACGGGCTCCCGGGGGTTTCGCCCCCCAACTCTTTACCCCATGTCCATCTACCTTTGTTGCTTTGGCGGGCCTTGAGGCTTGCCTCACGTCGGCTCGGAGGTATCGCTACCCCGGCCAGCCCGTGCCCGTCAGAGGCACACTTAATTCTGTTTCATCAGTGACGTCCGAGTACAAGCAGAACACTTAAAAAACTTTCAACAACGGATCTCTTGGTTCCAGCATCGATGAAGAACGCAGCGAAATGCGATAAGTAATGTGAATTGCAGAATTCAGTGAATCATCGAATCTTTGAACGCACATTGCGCCCTTCGGTATTCCGGGGGGCATGCCTGTTCGAGCGTCATTGCACTCCTCAAGCGCAGCTTGGTATTGGGCCTTCGCCTCCGAGGCGGACCCGAAAAGTAGTGGCGGTCCGGTAGGACTTCAAGCGTAGTAAATTTTCATCCCGCTTTGGAAGCTTCTCGTCGCGACCCGCCAGACAACCTTTTAAGCCTTTCAATGATTGACCTCG
>sl18278green_Calvitimela_armeniaca
TAGAGAGGGGGTTTACGGGCTCCCGGGGGTTTCGCCCCCCAACTCTTTACCCCATGTCCATCTACCTTTGTTGCTTTGGCGGGCCTTGAGGCTTGCCTCACGTCGGCTCGGAGGTATCGCTACCCCGGCCAGCCCGTGCCCGTCAGAGGCACACTTAATTCTGTTTCATCAGTGACGTCCGAGTACAAGCAGAACACTTAAAAAACTTTCAACAACGGATCTCTTGGTTCCAGCATCGATGAAGAACGCAGCGAAATGCGATAAGTAATGTGAATTGCAGAATTCAGTGAATCATCGAATCTTTGAACGCACATTGCGCCCTTCGGTATTCCGGGGGGCATGCCTGTTCGAGCGTCATTGCACTCCTCAAGCGCAGCTTGGTATTGGGCCTTCGCCTCCGAGGCGGACCCGAAAAGTAGTGGCGGTCCGGTAGGACTTCAAGCGTAGTAAATTTTCATCCCGCTTTGGAAGCTTCTCGTCGCGACCCGCCAGACAACCTTTTAAGCCTTTCAATGATTGACCTCG
>sl18372c_Calvitimela_armeniaca
TAGAGAGGGGGTTTACGGGCTCCCGGGGGTTTCGCCCCCCAACTCTTTACCCCATGTCCATCTACCTTTGTTGCTTTGGCGGGCCTTGAGGCTTGCCTCACGTCGGCTCGGAGGTATCGCTACCCCGGCCAGCCCGTGCCCGTCAGAGGCACACTTAATTCTGTTTCATCAGTGACGTCCGAGTACAAGCAGAACACTTAAAAAACTTTCAACAACGGATCTCTTGGTTCCAGCATCGATGAAGAACGCAGCGAAATGCGATAAGTAATGTGAATTGCAGAATTCAGTGAATCATCGAATCTTTGAACGCACATTGCGCCCTTCGGTATTCCGGGGGGCATGCCTGTTCGAGCGTCATTGCACTCCTCAAGCGCAGCTTGGTATTGGGCCTTCGCCTCCGAGGCGGACCCGAAAAGTAGTGGCGGTCCGGTAGGACTTCAAGCGTAGTAAATTTTCATCCCGCTTTGGAAGCTTCTCGTCGCGACCCGCCAGACAACCTTTTAAGCCTTTCAATGATTGACCTCG
>sl18403b_Calvitimela_armeniaca
TAGAGAGGGGGTTTACGGGCTCCCGGGGGTTTCGCCCCCCAACTCTTTACCCCATGTCCATCTACCTTTGTTGCTTTGGCGGGCCTTGAGGCTTGCCTCACGTCGGCTCGGAGGTATCGCTACCCCGGCCAGCCCGTGCCCGTCAGAGGCACACTTAATTCTGTTTCATCAGTGACGTCCGAGTACAAGCAGAACACTTAAAAAACTTTCAACAACGGATCTCTTGGTTCCAGCATCGATGAAGAACGCAGCGAAATGCGATAAGTAATGTGAATTGCAGAATTCAGTGAATCATCGAATCTTTGAACGCACATTGCGCCCTTCGGTATTCCGGGGGGCATGCCTGTTCGAGCGTCATTGCACTCCTCAAGCGCAGCTTGGTATTGGGCCTTCGCCTCCGAGGCGGACCCGAAAAGTAGTGGCGGTCCGGTAGGACTTCAAGCGTAGTAAATTTTCATCCCGCTTTGGAAGCTTCTCGTCGCGACCCGCCAGACAACCTTTTAAGCCTTTCAATGATTGACCTCG
>sl18404e_Calvitimela_armeniaca
TAGAGAGGGGGTTTACGGGCTCCCGGGGGTTTCGCCCCCCAACTCTTTACCCCATGTCCATCTACCTTTGTTGCTTTGGCGGGCCTTGAGGCTTGCCTCACGTCGGCTCGGAGGTATCGCTACCCCGGCCAGCCCGTGCCCGTCAGAGGCACACTTAATTCTGTTTCATCAGTGACGTCCGAGTACAAGCAGAACACTTAAAAAACTTTCAACAACGGATCTCTTGGTTCCAGCATCGATGAAGAACGCAGCGAAATGCGATAAGTAATGTGAATTGCAGAATTCAGTGAATCATCGAATCTTTGAACGCACATTGCGCCCTTCGGTATTCCGGGGGGCATGCCTGTTCGAGCGTCATTGCACTCCTCAAGCGCAGCTTGGTATTGGGCCTTCGCCTCCGAGGCGGACCCGAAAAGTAGTGGCGGTCCGGTAGGACTTCAAGCGTAGTAAATTTTCATCCCGCTTTGGAAGCTTCTCGTCGCGACCCGCCAGACAACCTTTTAAGCCTTTCAATGATTGACCTCG
>sl18567a_Calvitimela_armeniaca
TAGAGAGGGGGTTTACGGGCTCCCGGGGGTTTCGCCCCCCAACTCTTTACCCCATGTCCATCTACCTTTGTTGCTTTGGCGGGCCTTGAGGCTTGCCTCACGTCGGCTCGGAGGTATCGCTACCCCGGCCAGCCCGTGCCCGTCAGAGGCACACTTAATTCTGTTTCATCAGTGACGTCCGAGTACAAGCAGAACACTTAAAAAACTTTCAACAACGGATCTCTTGGTTCCAGCATCGATGAAGAACGCAGCGAAATGCGATAAGTAATGTGAATTGCAGAATTCAGTGAATCATCGAATCTTTGAACGCACATTGCGCCCTTCGGTATTCCGGGGGGCATGCCTGTTCGAGCGTCATTGCACTCCTCAAGCGCAGCTTGGTATTGGGCCTTCGCCTCCGAGGCGGACCCGAAAAGTAGTGGCGGTCCGGTAGGACTTCAAGCGTAGTAAATTTTCATCCCGCTTTGGAAGCTTCTCGTCGCGACCCGCCAGACAACCTTTTAAGCCTTTCAATGATTGACCTCG
>sl18570_Calvitimela_armeniaca
TAGAGAGGGGGTTTACGGGCTCCCGGGGGTTTCGCCCCCCAACTCTTTACCCCATGTCCATCTACCTTTGTTGCTTTGGCGGGCCTTGAGGCTTGCCTCACGTCGGCTCGGAGGTATCGCTACCCCGGCCAGCCCGTGCCCGTCAGAGGCACACTTAATTCTGTTTCATCAGTGACGTCCGAGTACAAGCAGAACACTTAAAAAACTTTCAACAACGGATCTCTTGGTTCCAGCATCGATGAAGAACGCAGCGAAATGCGATAAGTAATGTGAATTGCAGAATTCAGTGAATCATCGAATCTTTGAACGCACATTGCGCCCTTCGGTATTCCGGGGGGCATGCCTGTTCGAGCGTCATTGCACTCCTCAAGCGCAGCTTGGTATTGGGCCTTCGCCTCCGAGGCGGACCCGAAAAGTAGTGGCGGTCCGGTAGGACTTCAAGCGTAGTAAATTTTCATCCCGCTTTGGAAGCTTCTCGTCGCGACCCGCCAGACAACCTTTTAAGCCTTTCAATGATTGACCTCG
>sl18302d_Calvitimela_armeniaca
TAGAGAGGGCGTTTACGGGCTCCCGGGGGTTTCGCCCCCCAACTCTTTACCCCATGTCCATCTACCTTTGTTGCTTTGGCGGGCCTTGAGGCTTGCCTCACGTCGGCTCGGAGGTATCGCTACCCCGGCCAGCCCGTGCCCGTCAGAGGCACACTTAATTCTGTTTCATCAGTGACGTCCGAGTACAAGCAGAATACTTAAAAAACTTTCAACAACGGATCTCTTGGTTCCAGCATCGATGAAGAACGCAGCGAAATGCGATAAGTAATGTGAATTGCAGAATTCAGTGAATCATCGAATCTTTGAACGCACATTGCGCCCTTCGGTATTCCGGGGGGCATGCCTGTTCGAGCGTCATTGCACTCCTCAAGCGCAGCTTGGTATTGGGCCTTCGCCTCCGAGGCGGACCCGAAAAGTAGTGGCGGTCCGGTAGGACTTCAAGCGTAGTAAATTTTCATCCCGCTTCGGAAGCTTCTCGTCGCGACCCGCCAGACAACCTTTAAGCCTTTCAATGATTGACCTCG
>sl18302quest_Calvitimela_armeniaca
TAGAGAGGGCGTTTACGGGCTCCCGGGGGTTTCGCCCCCCAACTCTTTACCCCATGTCCATCTACCTTTGTTGCTTTGGCGGGCCTTGAGGCTTGCCTCACGTCGGCTCGGAGGTATCGCTACCCCGGCCAGCCCGTGCCCGTCAGAGGCACACTTAATTCTGTTTCATCAGTGACGTCCGAGTACAAGCAGAATACTTAAAAAACTTTCAACAACGGATCTCTTGGTTCCAGCATCGATGAAGAACGCAGCGAAATGCGATAAGTAATGTGAATTGCAGAATTCAGTGAATCATCGAATCTTTGAACGCACATTGCGCCCTTCGGTATTCCGGGGGGCATGCCTGTTCGAGCGTCATTGCACTCCTCAAGCGCAGCTTGGTATTGGGCCTTCGCCTCCGAGGCGGACCCGAAAAGTAGTGGCGGTCCGGTAGGACTTCAAGCGTAGTAAATTTTCATCCCGCTTCGGAAGCTTCTCGTCGCGACCCGCCAGACAACCTTTAAGCCTTTCAATGATTGACCTCG
>sl18359_Calvitimela_armeniaca
TAGAGAGGGGGTTTACGGGCTCCCGGGGGTTTCGCCCCCCAACTCTTTACCCCATGTCCATCTACCTTTGTTGCTTTGGCGGGCCTTGAGGCTTGCCTCACGTCGGCTCGGAGGTATCGCTACCCCGGCCAGCCCGTGCCCGTCAGAGGCACACTTAATTCTGTTTCATCAGTGACGTCCGAGTACAAGCAGAACACTTAAAAAACTTTCAACAACGGATCTCTTGGTTCCAGCATCGATGAAGAACGCAGCGAAATGCGATAAGTAATGTGAATTGCAGAATTCAGTGAATCATCGAATCTTTGAACGCACATTGCGCCCTTCGGTATTCCGGGGGGCATGCCTGTTCGAGCGTCATTGCACTCCTCAAGCGCAGCTTGGTATTGGGCCTTCGCCTCCGAGGCGGACCCGAAAAGTAGTGGCGGTCCGGTAGGACTTCGAGCGTAGTAAATTTTCATCCCGCTTCGGAAGCTTCTCGTCGCGACCCGCCAGACAACCTTTAAGCCTTTCAATGATTGACCTCG
>sl18540_Lecanora_cenisiaAFF
CTGAGAGAGGGGCCTCGCGCTCCCGGGGGCTACGGCTCCCAACTCTTCACCCCATGTTTACCGACCTGGTTGCTTTGGCGAGCCTCGGGGCCCCTGCCACCGCGGTAGTCCCTGTGTCTGCCCTGGACGTTCGCGCGCCCGGGTGGATCAGCGCCCGTCAAAGGCCCCTTGAACCTCTGTTTATCAATGTTGTCCGAGTCAAAACCACAATTAGTAAAAACTTTCAACAACGGATCTCTTGGTTCTGGCATCGATGAAGAACGCAGCGAAATGCGATAAGTAATGTGAATTGCAGAATTCAGTGAATCATCGAATCTTTGAACGCACATTGCGCCCCTCGGTATTCCGGGGGGCATGCCTGTTCGAGCGTCATTGCACCCCTCAAGCTTCGCTTGGTATTGGGTCCTAGCCCCCTGGGCTCGCCCGAAAGTCAGTGGCGGTCCGGAGCGACTTCAAGCGTAGTAAATTCTCTCCCGCTTTGGAGGTTCGCGAACGTGATCGGCCATCAACGCCCAGTTTTTCCAATGATTGACCTCG
>sl18588_Lecanora_cenisiaAFF
CTGAGAGAGGGGCCTCGCGCTCCCGGGGGCTACGGCTCCCAACTCTTCACCCCATGTTTACCGACCTGGTTGCTTTGGCGAGCCTCGGGGCCCCTGCCACCGCGGTAGTCCCTGTGTCTGCCCTGGACGTTCGCGCGCCCGGGTGGATCAGCGCCCGTCAAAGGCCCCTTGAACCTCTGTTTATCAATGTTGTCCGAGTCAAAACCACAATTAGTAAAAACTTTCAACAACGGATCTCTTGGTTCTGGCATCGATGAAGAACGCAGCGAAATGCGATAAGTAATGTGAATTGCAGAATTCAGTGAATCATCGAATCTTTGAACGCACATTGCGCCCCTCGGTATTCCGGGGGGCATGCCTGTTCGAGCGTCATTGCACCCCTCAAGCTTCGCTTGGTATTGGGTCCTAGCCCCCTGGGCTCGCCCGAAAGTCAGTGGCGGTCCGGAGCGACTTCAAGCGTAGTAAATTCTCTCCCGCTTTGGAGGTTCGCGAACGTGATCGGCCATCAACGCCCAGTTTTTCCAATGATTGACCTCG
>sl18634_Lecanora_cenisiaAFF
CTGAGAGAGGGGCCTCGCGCTCCCGGGGGCTACGGCTCCCAACTCTTCACCCCATGTTTACCGACCTGGTTGCTTTGGCGAGCCTCGGGGCCCCTGCCACCGCGGTAGTCCCTGTGTCTGCCCTGGACGTTCGCGCGCCCGGGTGGATCAGCGCCCGTCAAAGGCCCCTTGAACCTCTGTTTATCAATGTTGTCCGAGTCAAACCACAATTAGTAAAAACTTTCAACAACGGATCTCTTGGTTCTGGCATCGATGAAGAACGCAGCGAAATGCGATAAGTAATGTGAATTGCAGAATTCAGTGAATCATCGAATCTTTGAACGCACATTGCGCCCCTCGGTATTCCGGGGGGCATGCCTGTTCGAGCGTCATTGCACCCCTCAAGCTTCGCTTGGTATTGGGTCCTAGCCCCCTGGGCTTGCCCGAAAGTCAGTGGCGGTCCGGAGCGACTTCAAGCGTAGTAAATTCTCTCCCGCTTTGGAGGTTCGCGAACGTGATCGGCCATCAACGCCCAATTTTCCAATGATTGACCTCG
>sl18437a_Lecidella_elaeochroma
ATGAGTGAAAGGGTTCGCGCCCTCGGTGGCTTCACTGCCGCCAAACTCTATACCCTGTGTCTACGTATCTTTGTTGCTTTGGCGGGCCCTGAGGTCCTCTCACGCCGGTCCCGGGCCCTCTGCCCGGGCGGGCGAGCGCCCGTCAGTAGCCCATCTCAAACCCTTTGTATCAGTGACGTCCGAGTATTTCATAATGAATAAAAACTTTCAACAACGGATCTCTTGGTTCTGGCATCGATGAAGAACGCAGCGAAATGCGATAAGTAATGTGAATTGCAGAATTCAGTGAATCATCGAATCTTTGAACGCACATTGCGCCCCTCGGTATTCCGGGGGGCATGCCTGTTCGAGCGTCATTGCACCCCTCAAGCGTAGCTTGGTATTGGGCTCCCGCCGCTTCGGCGGGCCCGAAAGTCAGTGGCGGTCCGGTGTGACTTCGAGCGTAGTAAATATACCTCCCGCTTTGGAAGCCCACGCTGCGACCGGCCAGAACGCCCAACTTTTTAATGATTGACCTCG
>sl18473a_Lecidella_elaeochroma
ATGAGTGAAAGGGTTCGCGCCCTCGGTGGCTTCACTGCCGCCAAACTCTATACCCTGTGTCTACGTATCTTTGTTGCTTTGGCGGGCCCTGAGGTCCTCTCACGCCGGTCCCGGGCCCTCTGCCCGGGCGGGCGAGCGCCCGTCAGTAGCCCATCTCAAACCCTTTGTATCAGTGACGTCCGAGTATTTCATAATGAATAAAAACTTTCAACAACGGATCTCTTGGTTCTGGCATCGATGAAGAACGCAGCGAAATGCGATAAGTAATGTGAATTGCAGAATTCAGTGAATCATCGAATCTTTGAACGCACATTGCGCCCCTCGGTATTCCGGGGGGCATGCCTGTTCGAGCGTCATTGCACCCCTCAAGCGTAGCTTGGTATTGGGCTCCCGCCGCTTCGGCGGGCCCGAAAGTCAGTGGCGGTCCGGTGTGACTTCGAGCGTAGTAAATATACCTCCCGCTTTGGAAGCCCACGCTGCGACCGGCCAGAACGCCCAACTTTTTAATGATTGACCTCG
>sl18472_Lecidella_elaeochroma
ATGAGTGGAAGGGTTCGCGCCCTCGGTGGCTTCACTGCCGCCAAACTCTATACCCTGTGTCTACGTATCTTTGTTGCTTTGGCGGGCCCTGAGGTCCTCTCACGCCGGTCCCGGGCCCTCTGCCCGGGCGGGCGAGCGCCCGTCAGTAGCCCATCTCAAACCCTTTGTATCAGTGACGTCCGAGTATTTCATAATGAATAAAAACTTTCAACAACGGATCTCTTGGTTCTGGCATCGATGAAGAACGCAGCGAAATGCGATAAGTAATGTGAATTGCAGAATTCAGTGAATCATCGAATCTTTGAACGCACATTGCGCCCCTCGGTATTCCGGGGGGCATGCCTGTTCGAGCGTCATTGCACCCCTCAAGCGTAGCTTGGTATTGGGCTCCCGCCGCTTCGGCGGGCCCGAAAGTCAGTGGCGGTCCGGTGTGACTTCGAGCGTAGTAAATATACCTCCCGCTTTGGAAGCCCACGCTGCGACCGGCCAGAACGCCCAACTTTTTAATGATTGACCTCG
>sl18620y_Lecidella_wulfeniiAFF
ATGAGTGAAAGGGTTCGCGCCCTCGGTGGCTTCACTGCCGCCAAACTCTATACCCTGTGTCTACGTATCTTTGTTGCTTTGGCGGGCCCTGAGGTCCTTCTCACGCCGATCTCGGGCCCTTTGCCCGGGGGGGCGAGCGCCCGTCAGTAGCCCATCTCAAACCCTTTTGTATCAGTGACGTCCGAGTATTATGATAATAAATAAAAACTTTCAACAACGGATCTCTTGGTTCTGGCATCGATGAAGAACGCAGCGAAATGCGATAAGTAATGTGAATTGCAGAATTCAGTGAATCATCGAATCTTTGAACGCACATTGCGCCCCTCGGTATTCCGGGGGGCATGCCTGTTCGAGCGTCATTGCACCCCTCAAGCGTAGCTTGGTATTGGGTTCCCGCCGCTCCGGTGGGCCCGAAAGTCAGTGGCGGTCCGGTGTGACTTCGAGCGTAGTAAATATACCTCCCGCTTTGGAAGCCCACACTGCGACCGGCCAGAACGCCCAACTTTTCAATGATTGACCTCG
>sl18238a_Protoparmelia_badia
CCGAGAGGGGGCTTCGCGCTCCAGGGGCTTCGGCCCCGTACTCTTCACCCTTTGCCTACCTACCTTTGTTGCTTTGGCGGGCCTCGGGGTACATCCCGCGTCGGCCAGGGCTCTGCCGCCTCGGCTTGTGAGCGCCCGTCGGAGGCCCATTCAATCCTGTTTTATCAGTGACGTCCGAGTGAAAACACAATCGTTAAAAACTTTCAACAACGGATCTCTTGGTTCCAGCATCGATGAAGAACGCAGCGAAATGCGATAAGTAATGTGAATTGCAGAATTCAGTGAATCATCGAATCTTTGAACGCACATTGCGCCCCTTGGTATTCCGGGGGGCATGCCTGTTCGAGCGTCATTGCACCCCTCAAGCGCAGCTTGGTATTGAGCCTTCGCCCCCGCGGCGGGCTCGAAAAGTATTGGCGGCTCGGCGTAGACTTCAAGTGTAGTAAACTTCTCCCGCTCTAGAAGTCGCGTCGTGGCCCGCCAGATAACCCCCATGATTTCCATGATTAGACCTCG
>sl18403f_Protoparmelia_badia
CCGAGAGGGGGCTTCGCGCTCCAGGGGCTTCGGCCCCGTACTCTTCACCCTTTGCCTACCTACCTTTGTTGCTTTGGCGGGCCTCGGGGTACATCCCGCGCCGGCCAGGGCTTTGCCGCCTCGGCTTGTGAGCGCCCGTCGGAGGCCCATTCAATCCTGTTTTATCAGTGACGTCCGAGTGAAAACACAATCGTTAAAAACTTTCAACAACGGATCTCTTGGTTCCAGCATCGATGAAGAACGCAGCGAAATGCGATAAGTAATGTGAATTGCAGAATTCAGTGAATCATCGAATCTTTGAACGCACATTGCGCCCCTTGGTATTCCGGGGGGCATGCCTGTTCGAGCGTCATTGCACCCCTCAAGCGCAGCTTGGTATTGAGCCTTCGCCCCCGCGGCGGGCTCGAAAAGTATTGGCGGCTCGGCGTAGACTTCAAGTGTAGTAAACTTCTCCCGCTCTAGAAGTCGCGTCGTGGCCCGCCAGATAACCCCCATGATTTCCATGATTAGACCTCG
>sl18243a_Protoparmelia_badia
CCGAGAGGGGGCTTCGCGCTCCAGGGGCTTCGGCCCCGTACTCTTCACCCTTTGCCTACCTACCTTTGTTGCTTTGGCGGGCCTCGGGGTACATCCCGCGTCGGCCAGGGCTCTGCCGCCTCGGCTTGTGAGCGCCCGTCGGAGGCCCATTCAATCCTGTTTTATCAGTGACGTCCGAGTGAAAACACAATCGTTAAAAACTTTCAACAACGGATCTCTTGGTTCCAGCATCGATGAAGAACGCAGCGAAATGCGATAAGTAATGTGAATTGCAGAATTCAGTGAATCATCGAATCTTTGAACGCACATTGCGCCCCTTGGTATTCCGGGGGGCATGCCTGTTCGAGCGTCATTGCACCCCTCAAGCGCAGCTTGGTATTGAGCCTTCGCCCCCGCGGCGGGCTCGAAAAGTATTGGCGGCTCGGCGTAGACTTCAAGTGTAGTAAACTTCTCCCGCTCTAGAAGTCGCGTCGTGGCCCGCCAGATAACCCCCATGATTTCCATCATTAGACCTCG
>sl18456_Protoparmelia_badia
CCGAGAGGGGGCTTCGCGCTCCAGGGGCTTCGGCCCCGTACTCTTCACCCTTTGCCTACCTACCTTTGTTGCTTTGGCGGGCCTCGGGGTACATCCCGCGTCGGCCAGGGCTCTGCCGCCTCGGCTTGTGAGCGCCCGTCGGAGGCCCATTCAATCCTGTTTTATCAGTGACGTCCGAGTGAAAACACAATCGTTAAAAACTTTCAACAACGGATCTCTTGGTTCCAGCATCGATGAAGAACGCAGCGAAATGCGATAAGTAATGTGAATTGCAGAATTCAGTGAATCATCGAATCTTTGAACGCACATTGCGCCCCTTGGTATTCCGGGGGGCATGCCTGTTCGAGCGTCATTGCACCCCTCAAGCGCAGCTTGGTATTGAGCCTTCGCCCCCGCGGCGGGCTCGAAAAGTATTGGCGGCTCGGCGTAGACTTCAAGTGTAGTAAACTTCTCCCGCTCTAGAAGTCGCGTCGTGGCCCGCCAGATAACCCCCATGATTCCATGATTAGACCTCG
>sl18255a_Protoparmelia_badia
CCGAGAGGGGGCTTCGCGCTCCAGGGGCTTCGGCCCCGTACTCTTCACCCTTTGCCTACCTACCTTTGTTGCTTTGGCGGGCCTCGGGGTACATCCCGCGCCGGCCAGGGCTCTGCCGCCTCGGCTTGTGAGCGCCCGTCGGAGGCCCATTCAATCCTGTTTTATCAGTGACGTCCGAGTGAAAACACAATCGTTAAAAACTTTCAACAACGGATCTCTTGGTTCCAGCATCGATGAAGAACGCAGCGAAATGCGATAAGTAATGTGAATTGCAGAATTCAGTGAATCATCGAATCTTTGAACGCACATTGCGCCCCTTGGTATTCCGGGGGGCATGCCTGTTCGAGCGTCATTGCACCCCTCAAGCGCAGCTTGGTATTGAGCCTTCGCCCCCGCGGCGGGCTCGAAAAGTATTGGCGGCTCGGCGTAGACTTCAAGTGTAGTAAACTTCTCCCGCTCTAGAAGTCGCGTCGTGGCCCGCCAGAT
>sl18261a_Protoparmelia_badia
CCGAGAGGGGGCTTCGCGCTCCAGGGGCTTCGGCCCCGTACTCTTCACCCTTTGCCTACCTACCTTTGTTGCTTTGGCGGGCCTCGGGGTACATCCCGCGCCGGCCAGGGCTCTGCCGCCTCGGCTTGTGAGCGCCCGTCGGAGGCCCATTCAATCCTGTTTTATCAGTGACGTCCGAGTGAAAACACAATCGTTAAAAACTTTCAACAACGGATCTCTTGGTTCCAGCATCGATGAAGAACGCAGCGAAATGCGATAAGTAATGTGAATTGCAGAATTCAGTGAATCATCGAATCTTTGAACGCACATTGCGCCCCTTGGTATTCCGGGGGGCATGCCTGTTCGAGCGTCATTGCACCCCTCAAGCGCAGCTTGGTATTGAGCCTTCGCCCCCGCGGCGGGCTCGAAAAGTATTGGCGGCTCGGCGTAGACTTCAAGTGTAGTAAACTTCTCCCGCTCTAGAAGTCGCGTCGTGGCCCGCCAGAT
>sl18453_Protoparmelia_badia
CCGAGAGGGGGCTTCGTGCTCCAGGGGTTTCGGCCCCGTACTCTTCACCCTTTGCCTACCTACCTTTGTTGCTTTGGCGGGCCTCGGGGTACATCCCGCGCCGGCCAGGGCTTTGCCGCCTCGGCTTGTGAGCGCCCGTCGGAGGCCCATTCAATCCTGTTTTATCAGTGACGTCCGAGTGAAAACACAATCGTTAAAAACTTTCAACAACGGATCTCTTGGTTCCAGCATCGATGAAGAACGCAGCGAAATGCGATAAGTAATGTGAATTGCAGAATTCAGTGAATCATCGAATCTTTGAACGCACATTGCGCCCCTTGGTATTCCGGGGGGCATGCCTGTTCGAGCGTCATTGCACCCCTCAAGCGCAGCTTGGTACTGAGCCTTCGCCCCCGCGGCGGGCTCGAAAAGTATTGGCGGCTCGGCGTAGACTTCAAGTGTAGTAAACTTCTCCCGCTCTGGAAGTCGCGTCGTGGCCCGCCAGATAACCCCCATGATTCCATCATTAGACCTCG
>sl18452_Protoparmelia_badia
CCGAGGAGGGGGCTTCGTGCTCCAGGGGCTTCGGCCCCGTACTCTTCACCCTTTGCCTACCTACCTTTGTTGCTTTGGCGGGCCCCGGGGTACGTCCCGCGCCGGCCAGGGCTTTGCCGCCTCGGCTTGTGAGCGCCCGTCGGAGGCCCATTCAATCCTGTTTTATCAGTGACGTCTGAGTGAAAACATAATCGTTAAAAACTTTCAACAACGGATCTCTTGGTTCCAGCATCGATGAAGAACGCAGCGAAATGCGATAAGTAATGTGAATTGCAGAATTCAGTGAATCATCGAATCTTTGAACGCACATTGCGCCCCTTGGTATTCCGGGGGGCATGCCTGTTCGAGCGTCATTGCACCCCTCAAGCGTAGCTTGGTACTGGGCCTTCGCCCCCGCGGCGGGCTCGAAAAGTATTGGCGGTCCGGCGTAGACTTCAAGTGTAGTAAGCATCTCCCGCTCTAGAAGTCGCGTCGTGGCCCGCCAGATAACCCCCATGATTCCATGATTAGACCTCG
>sl18361asp_Arctidea_sp1
CTGAGATAGGGTCCTTCGGGGCCTGACCCTCCCACCCTTTGTGTATGTACCTCTGTTGCTTCGGCGGATTTCGTGGTCGCGGTCTGGCTTGTCCACGTCCCAACCACGGCCCGCCAGAGGCCTTATCTATTCTGAATTATCCGAATCGTCTGAGTAAACCTGCAAATAAAATTAAAACTTTCAACAACGGATCTCTTGGTTCTGGCATCGATGAAGAACGCAGCGAAATGCGATAAGTAATGTGAATTGCAGAATTCAGTGAATCATCGAATCTTTGAACGCACATTGTGCCCTCTGGTATTCCGGGGGGCATGCCTGTTCGAGCGTCATTACACCTCTCAAGCCTTTGCTTGGTATTGGGCTTTCGTCCCCCGTGGGCGGGCCTGAAAATTAGTGGCGGTGCAGCCGGAGCTCAAGCGTAGTAACATTACCTCCCGCTTTGGAGCCTCCGGGTGGACCCGCCAGACAACCCCACGTATTTCAATGGTTGACCTCG
>sl18477_Arctidea_candidaAFF
CTGAGATAGGGTCTTTCGGGGCCCGACCCTCCCACCCTTTGTGTACATACCTTTGTTGCTTCGGCGGAGACCCTGGTCGCGGTGTGGCTTGCCACCCCCTGAACCACGGCCCGCCAGAGGCCCTATTCAACCTGAATTATTCGAGTCGTCTGAGTCAACTTGTAAAATAAACTAAAACTTTCAACAACGGATCTCTTGGTTCTGGCATCGATGAAGAACGCAGCGAAATGCGATAAGTAATGTGAATTGCAGAATTCAGTGAATCATCGAATCTTTGAACGCACATTGCGCCCTCTGGTATTCCGGGGGGCATGCCTGTTCGAGCGTCATTACACCTCTCAAGCTCAGCTTGGTATTGGGCTTTCGTCCCCTGCGGGCGTGCCCGAAAATCAGTGGCGGTGCAGCCGGTGCTCAAGCGTAGTAATATTACCATCCGCTTTGGAGTCACCGGGTGGACCCGCCAGACAACACCCCGCCTTTCAATGGTTGACCTCG
>sl18350arctidea_Arctidea_circularisAFF2
CTGAGATAGGGTCTTTCGGGGCCCGACCCTCCCACCCTTTGTGTATGTACCTTTGTTGCTTCGGCGGAATTCCTGGTCGCGGAGTAGTTTGCCACTCCCCAACCACGGCCCGCCAGAGGCCCTATTTGTTCTGAATTATCCGAGTCGTCTGAGTAAACATGTAAATAAACAAAAACTTTCAACAACGGATCTCTTGGTTCTGGCATCGATGAAGAACGCAGCGAAATGCGATAAGTAATGTGAATTGCAGAATTCAGTGAATCATCGAATCTTTGAACGCACATTGCGCCCTCTGGTATTCCGGGGGGCATGCCTGTTCGAGCGTCATTACACCTCTCAAGCTCAGCTTGGTATTGGGCTTCGTCCCCCGTGGGCGGGCCTGAAAATCAGTGGCGGTGCAGCCGGTGCTCAAGCGTAGTAACATTACATCCCGCTTTGGAGCCACTGGGTGGACCTGCCAGACAACCCATACCTTTCAATGGTTGACCTCG
>sl19204mega_Arctidea_circularisAFF2
CTGAGATAGGGTCTTTCGGGGCCCGACCCTCCCACCCTTTGTGTATGTACCTTTGTTGCTTCGGCGGAATCCCTGGTCGCGGAGTAGTTTGCCACTCCCCAACCACGGCCCGACAGAGGCCCTATTTGTTCTGAATTATCCGAGTCGTCTGAGTAAACATGTAAATAAACTAAAACTTTCAACAACGGATCTCTTGGTTCTGGCATCGATGAAGAACGCAGCGAAATGCGATAAGTAATGTGAATTGCAGAATTCAGTGAATCATCGAATCTTTGAACGCACATTGCGCCCTCTGGTATTCCGGGGGGCATGCCTGTTCGAGCGTCATTACACCTCTCAAGCTCAGCTTGGTATTGGGCTTCGTCCCCCGTGGGCGGGCCTGAAAATCAGTGGCGGTGCAGCCGGTGCTCAAGCGTAGTAACATTACATCCCGCTTTGGAGCCACTGGGTGGACCTGCCAGACAACCCATACCTTTCAATGGTTGACCTCG
>sl18404f_Sagedia_sp1
CCGAGATAGGGTCTTTCGGGGCCCGACCCTCCCACCCTTTGTGTATGTACCTCTGTTGCTTCGGTGGCTCCCGCGGCCGCGGTCCGCCAGAGGCCCTATATATTCTGAATGATCAGTGCCGTCTGAGTAAACATGCAAATGAACGAAAACTTTCAACAACGGATCTCTTGGTTCTGGCATCGATGAAGAACGCAGCGAAATGCGATAAGTAATGTGAATTGCAGAATTCAGTGAATCATCGAATCTTTGAACGCACATTGCGCCCTCTGGTATTCCGGGGGGCATGCCTGTTCGAGCGTCATTACACCTCTCAAGCTCAGCTTGGTATTGGGCCTCCGTCCCTCGCGGGCGGGCCTGAAAATCAGTGGCAGTACAGCCCGGTGCTCAAGCGTAGTAACATTACATCCCGCTTTGGAGTCACCGGGTGGACCCGCCAGATAACCCCATATCTTTCAATGGTTGACCTCG
>sl18404sage1_Sagedia_sp1
CCGAGATAGGGTCTTTCGGGGCCCGACCCTCCCACCCTTTGTGTATGTACCTCTGTTGCTTCGGTGGCTCCCGCGGCCGCGGTCCGCCAGAGGCCCTATATATTCTGAATGATCAGTGCCGTCTGAGTAAACATGCAAATGAACGAAAACTTTCAACAACGGATCTCTTGGTTCTGGCATCGATGAAGAACGCAGCGAAATGCGATAAGTAATGTGAATTGCAGAATTCAGTGAATCATCGAATCTTTGAACGCACATTGCGCCCTCTGGTATTCCGGGGGGCATGCCTGTTCGAGCGTCATTACACCTCTCAAGCTCAGCTTGGTATTGGGCCTCCGTCCCTCGCGGGCGGGCCTGAAAATCAGTGGCAGTACAGCCCGGTGCTCAAGCGTAGTAACATTACATCCCGCTTTGGAGTCACCGGGTGGACCCGCCAGATAACCCCATATCTTTCAATGGTTGACCTCG
>sl18519a_Arctidea_circularisAFF1
TTGAGATAGGGTCTTCCGGGGCCCGACCCTCCACCCTTTGTGTATCTACTTTTGTTGCTTCGGCGGAACCTCTGGTGCGGGGTGGTAAGCCACCCTCAACCACGGTCCGCCAGAGGCCCTTTTTATTCTGAATTATCCGAGTCGTCTGAGTAAACATGCAAAATAAACTAAAACTTTCAACAACGGATCTCTTGGTTCTGGCATCGATGAAGAACGCAGCGAAATGCGATAAGTAATGTGAATTGCAGAATTCAGTGAATCATCGAATCTTTGAACGCACATTGCGCCCCCTGGTATTCCGGGGGGCATGCCTGTTCGAGCGTCATTACACCTCTCAAGCTCAGCTTGGTATTGGGCCTTCGTCCCCCGCGGGCGGGCCTGAAAATTAGTGGCGGTACAGTCGGTGCTCA
>sl18350c_Arctidea_circularisAFF1
GCGGGGTGGTAAGCCACCCTCAACCACGGTCCGCCAGAGGCCCTTTTTATTCTGAATTATCCGAGTCGTCTGAGTAAACATGCAAAATAAACTAAAACTTTCAACAACGGATCTCTTGGTTCTGGCATCGATGAAGAACGCAGCGAAATGCGATAAGTAATGTGAATTGCAGAATTCAGTGAATCATCGAATCTTTGAACGCACATTGCGCCCCCTGGTATTCCGGGGGGCATGCCTGTTCGAGCGTCATTACACCTCTCAAGCTCAGCTTGGTATTGGGCCTTCGTCCCCCGCGGGCGGGCCTGAAAATTAGTGGCGGTACAGTCGGTGCTCAAGCGCAGTAACACTACATCCCGCTTGGAGCCACCGGGTGGACCCGCCAGACAACCCCATATCTTTCTACGGTTGACCTCG
>sl18246z_Aspicilia_americanaAFF1
CCGAGATTAGGGTCCTTCGGGGCCCGACCCTCCCACCCTTTGTGTATTTACCTCTGTTGCTTCGGCGGATCCCGGGGTTGCGGTGCTGGGCTCGCCCCGTACCGGCTCCGGTCCGCCCAGAGGCCACTTGCTCCCATTCTGAATTTCTTCCATGCCGTCTGAGCACACAAGCAAACAAGCTAAAACTTTCAACAACGGATCTCTTGGTTCTGGCATCGATGAAGAACGCAGCGAAATGCGATAAGTAATGTGAATTGCAGAATTCAGTGAATCATCGAATCTTTGAACGCACATTGCGCCCTCTGGTATTCCGGGGGGCATGCCTGTTCGAGCGTCATTACACCTCTCAAGCTCAGCTTGGTATTGGGCCGCCGTCCTCCGCGGACGGGCCTGAAAATCATTGGCGGTGCAGCCGGTGCTCGGGCGTAATAATTTTATCCCGCTTTGGAGCCACCGGGTGGACCCGCCAGACAACCCCCCCGTCTTTTTCCACGGTTGACCTCG
>sl18251b_Aspicilia_americanaAFF1
CCGAGATTAGGGTCCTTCGGGGCCCGACCCTCCCACCCTTTGTGTATTTACCTCTGTTGCTTCGGCGGATCCCGGGGTTGCGGTGCTGGGCTCGCCCCGTACCGGCTCCGGTCCGCCCAGAGGCCACTTGCTCCCATTCTGAATTTCTTCCATGCCGTCTGAGCACACAAGCAAACAAGCTAAAACTTTCAACAACGGATCTCTTGGTTCTGGCATCGATGAAGAACGCAGCGAAATGCGATAAGTAATGTGAATTGCAGAATTCAGTGAATCATCGAATCTTTGAACGCACATTGCGCCCTCTGGTATTCCGGGGGGCATGCCTGTTCGAGCGTCATTACACCTCTCAAGCTCAGCTTGGTATTGGGCCGCCGTCCTCCGCGGACGGGCCTGAAAATCATTGGCGGTGCAGCCGGTGCTCGGGCGTAATAATTTTATCCCGCTTTGGAGCCACCGGGTGGACCCGCCAGACAACCCCCCCGTCTTTTTCCACGGTTGACCTCG
>sl18274asp_Aspicilia_americanaAFF1
CCGAGATTAGGGTCCTTCGGGGCCCGACCCTCCCACCCTTTGTGTATTTACCTCTGTTGCTTCGGCGGATCCCGGGGTTGCGGTGCTGGGCTCGCCCCGTACCGGCTCCGGTCCGCCCAGAGGCCACTTGCTCCCATTCTGAATTTCTTCCATGCCGTCTGAGCACACAAGCAAACAAGCTAAAACTTTCAACAACGGATCTCTTGGTTCTGGCATCGATGAAGAACGCAGCGAAATGCGATAAGTAATGTGAATTGCAGAATTCAGTGAATCATCGAATCTTTGAACGCACATTGCGCCCTCTGGTATTCCGGGGGGCATGCCTGTTCGAGCGTCATTACACCTCTCAAGCTCAGCTTGGTATTGGGCCGCCGTCCTCCGCGGACGGGCCTGAAAATCATTGGCGGTGCAGCCGGTGCTCGGGCGTAATAATTTTATCCCGCTTTGGAGCCACCGGGTGGACCCGCCAGACAACCCCCCCGTCTTTTTCCACGGTTGACCTCG
>sl18305asp_Aspicilia_americanaAFF1
CCGAGATTAGGGTCCTTCGGGGCCCGACCCTCCCACCCTTTGTGTATTTACCTCTGTTGCTTCGGCGGATCCCGGGGTTGCGGTGCTGGGCTCGCCCCGTACCGGCTCCGGTCCGCCCAGAGGCCACTTGCTCCCATTCTGAATTTCTTCCATGCCGTCTGAGCACACAAGCAAACAAGCTAAAACTTTCAACAACGGATCTCTTGGTTCTGGCATCGATGAAGAACGCAGCGAAATGCGATAAGTAATGTGAATTGCAGAATTCAGTGAATCATCGAATCTTTGAACGCACATTGCGCCCTCTGGTATTCCGGGGGGCATGCCTGTTCGAGCGTCATTACACCTCTCAAGCTCAGCTTGGTATTGGGCCGCCGTCCTCCGCGGACGGGCCTGAAAATCATTGGCGGTGCAGCCGGTGCTCGGGCGTAATAATTTTATCCCGCTTTGGAGCCACCGGGTGGACCCGCCAGACAACCCCCCCGTCTTTTTCCACGGTTGACCTCG
>sl18270_Aspicilia_americanaAFF1
CCGAGATTAGGGTCCTTCGGGGCCCGACCCTCCCACCCTTTGTGTATTTACCTCTGTTGCTTCGGCGGATCCCGGGGTTGCGGTGCTGGGCTCGCCCCGTACCGGCTCCGGTCCGCCCAGAGGCCACTTGCTCCCATTCTGAATTTCTTCCATGCCGTCTGAGCACACAAGCAAACAAGCTAAAACTTTCAACAACGGATCTCTTGGTTCTGGCATCGATGAAGAACGCAGCGAAATGCGATAAGTAATGTGAATTGCAGAATTCAGTGAATCATCGAATCTTTGAACGCACATTGCGCCCTCTGGTATTCCGGGGGGCATGCCTGTTCGAGCGTCATTACACCTCTCAAGCTCAGCTTGGTATTGGGCCGCCGTCCTCCGCGGACGGGCCTGAAAATCATTGGCGGTGCAGCCGGTGCTCGGGCGTAATAATTTTATCCCGCTTTGGAGCCACCGGGTGGACCCGCCAGACAACCCCCCCGTCTTTTCCACGGTTGACCTCG
>sl18299c_Aspicilia_americanaAFF1
CCGAGATTAGGGTCCTTCGGGGCCCGACCCTCCCACCCTTTGTGTATTTACCTCTGTTGCTTCGGCGGATCCCGGGGTTGCGGTGCTGGGCTCGCCCCGTACCGGCTCCGGTCCGCCCAGAGGCCACTTGCTCCCATTCTGAATTTCTTCCATGCCGTCTGAGCACACAAGCAAACAAGCTAAAACTTTCAACAACGGATCTCTTGGTTCTGGCATCGATGAAGAACGCAGCGAAATGCGATAAGTAATGTGAATTGCAGAATTCAGTGAATCATCGAATCTTTGAACGCACATTGCGCCCTCTGGTATTCCGGGGGGCATGCCTGTTCGAGCGTCATTACACCTCTCAAGCTCAGCTTGGTATTGGGCCGCCGTCCTCCGCGGACGGGCCTGAAAATCATTGGCGGTGCAGCCGGTGCTCGGGCGTAATAATTTTATCCCGCTTTGGAGCCACCGGGTGGACCCGCCAGACAACCCCCCCGTCTTTTCCACGGTTGACCTCG
>sl18487_Aspicilia_americanaAFF2
CCGAGATTAGGGTCCTTTGAGGCCCGACCCTCCCACCCTTTGTGTACTTACCTCTGTTGCTTCGGCGGATCCCGGGGTTGCGGTGCTGGGCTCGCCCCGTACTACCGGCTCCGGTCCGCCCAGAGGCCACTTGCTCCCATTCTGAATTTCTTCCATGCCGTCTGAGCACACAAGCAAACAAACTAAAAACTTTCAACAACGGATCTCTTGGTTCTGGCATCGATGAAGAACGCAGCGAAATGCGATAAGTAATGTGAATTGCAGAATTCAGTGAATCATCGAATCTTTGAACGCACATTGCGCCCTCTGGTATTCCGGGGGGCATGCCTGTTCGAGCGTCATTACACCTCTCAAGCTCAGCTTGGTATTGGGCTGCCGTCCCCCGCGGACGGGCCTGAAAATCAGTGGCGGTGCAGCCGGTGCTCGGGCGTAATAATTTTATCCCGCTTTGGAGCCGCCGGGTGGACCCGCCAGACAACCCCCCGTCTTTTTCCACGGTTGACCTCG
>sl18349asp_Aspicilia_americanaAFF3
CCGAGATTAGGGTCCTTTAGGGCTCGACCCTCCCACCCTTTGTGTATTTACCTCTGTTGCTTCGGCGGATCCCGGGGTCGCGGTGCTGGGGACGCCCCGTACCGGCCCCGGTCCGCCATGAGGCCTTGCTCCCATTCTGAATGTCTACCATGTCGTCTGAGCACACAAGCAAAATAAACTAAAACTTTCAACAACGGATCTCTTGGTTCTGGCATCGATGAAGAACGCAGCGAAATGCGATAAGTAATGTGAATTGCAGAATTCAGTGAATCATCGAATCTTTGAACGCACATTGCGCCCTCTGGTATTCCGGGGGGCATGCCTGTTCGAGCGTCATTACACCTCTCAAGCTCAGCTTGGTATTGGGCCGCCGTCCCCCGCGGACGGGCCTGAAAATCAGTGGCAGTGCAGCCGGTGCTCGAGCGTAGTAAATTTTTATCCCGCTTTGGAGTCGCCGGGTGAACCCGCCAGACAACCCCCCGTCTCTTTTCACGGTTGACCTCG
>sl18349pea_Aspicilia_americanaAFF3
CCGAGATTAGGGTCCTTTAGGGCTCGACCCTCCCACCCTTTGTGTATTTACCTCTGTTGCTTCGGCGGATCCCGGGGTCGCGGTGCTGGGGACGCCCCGTACCGGCCCCGGTCCGCCATGAGGCCTTGCTCCCATTCTGAATGTCTACCATGTCGCTGAGCACACAAGCAAAATAAACTAAAACTTTCAACAACGGATCTCTTGGTTCTGGCATCGATGAAGAACGCAGCGAAATGCGATAAGTAATGTGAATTGCAGAATTCAGTGAATCATCGAATCTTTGAACGCACATTGCGCCCTCTGGTATTCCGGGGGGCATGCCTGTTCGAGCGTCATTACACCTCTCAAGCTCAGCTTGGTATTGGGCCGCCGTCCCCGCGGACGGGCCTGAAAATCAGTGGCAGTGCAGCCGGTGCTCGAGCGTAGTAAATTTTTATCCCGCTTTGGAGTCGCCGGGTGAACCCGCCAGACAACCCCCCGTCTCTTTTCACGGTTGACCTCG
>sl18351_Aspicilia_americanaAFF4
CCGAGATTAGGGTCCTTTAGGGCCCGACCCTCCCACCCTTTGTGTATTTACCTCTGTTGCTTCGGCGGATCCCGGGGTCGCGGTGCTGGGCTCGCCCCGTACCGGCCCCGGTCCGCCAAGAGGCCTTGTTCCCATTCTGAATTTTCTTCCATGCCGTCTGAGCACACAAGCAAATAAACTAAAACTTTCAACAACGGATCTCTTGGTTCTGGCATCGATGAAGAACGCAGCGAAATGCGATAAGTAATGTGAATTGCAGAATTCAGTGAATCATCGAATCTTTGAACGCACATTGCGCCCTCTGGTATTCCGGGGGGCATGCCTGTTCGAGCGTCATTACACCTCTCAAGCTCAGCTTGGTATTGGGCTGCCGTCCCCCGCGGACGGGCCTGAAAATCAGTGGCAGTGCAGCCGGTGCTCGAGCGTAGTAATTTTATCCCGCTTTGGAGTCGCCGGGTGGACCCGCCAGACAACCCCCCGTCTCTTTTCACGGTTGACCTCG
>sl18491_Aspicilia_americanaAFF5
CCGAGATTAGGGTCCTTTAGGGCTCGACCCTCCCACCCTTTGTGTATTTACCTCTGTTGCCTCGGCGGATCCCGGGGTCGCGGTGCTGGGCTCTCCCCGTACCGGCCCCGGTCCGCCAGGAGGCCTTGTTCCCGTTCTGAATTTTCTTCAATGCCGTCTGAGCGCACAAGCAAATAAACTAAAACTTTCAACAACGGATCTCTTGGTTCTGGCATCGATGAAGAACGCAGCGAAATGCGATAAGTAATGTGAATTGCAGAATTCAGTGAATCATCGAATCTTTGAACGCACATTGCGCCCTCTGGTATTCCGGGGGGCATGCCTGTTCGAGCGTCATTACACCTCTCAAGCTTAGCTTGGTATTGGGCCGCCGTCCCCCGCGGACGGGCCTGAAAATCAGTGGCAGTGCAGCCGGTGCTCGAGCGTAGTAATTTTTTATCCCGCTTTGGAGTCGCCGGGTGGACCCGCCAGACAACCCCCCGTCTTTTTCCACGGTTGACCTCG
>sl18495_Aspicilia_americanaAFF5
CCGAGATTAGGGTCCTTTAGGGCTCGACCCTCCCACCCTTTGTGTATTTACCTCTGTTGCCTCGGCGGATCCCGGGGTCGCGGTGCTGGGCTCTCCCCGTACCGGCCCCGGTCCGCCAGGAGGCCTTGTTCCCGTTCTGAATTTTCTTCAATGCCGTCTGAGCGCACAAGCAAATAAACTAAAACTTTCAACAACGGATCTCTTGGTTCTGGCATCGATGAAGAACGCAGCGAAATGCGATAAGTAATGTGAATTGCAGAATTCAGTGAATCATCGAATCTTTGAACGCACATTGCGCCCTCTGGTATTCCGGGGGGCATGCCTGTTCGAGCGTCATTACACCTCTCAAGCTTAGCTTGGTATTGGGCCGCCGTCCCCCGCGGACGGGCCTGAAAATCAGTGGCAGTGCAGCCGGTGCTCGAGCGTAGTAATTTTTTATCCCGCTTTGGAGTCGCCGGGTGGACCCGCCAGACAACCCCCCGTCTTTTTCCACGGTTGACCTCG
>sl18564_Aspicilia_americanaAFF5
CCGAGATTAGGGTCCTTTAGGGCTCGACCCTCCCACCCTTTGTGTATTTACCTCTGTTGCTTCGGCGGATCCCGGGGTCGCGGTGCTGGGCTCGCCCCGTACCGGCCCCGGTCCGCCAGGAGGCCTTGTTCCCGTTCTGAATTTTCTTCAATGCCGTCTGAGCGCACAAGCAAATAAACTAAAACTTTCAACAACGGATCTCTTGGTTCTGGCATCGATGAAGAACGCAGCGAAATGCGATAAGTAATGTGAATTGCAGAATTCAGTGAATCATCGAATCTTTGAACGCACATTGCGCCCTCTGGTATTCCGGGGGGCATGCCTGTTCGAGCGTCATTACACCTCTCAAGCTTAGCTTGGTCTTGGGCCGCCGTCCCCCGCGGACGGGCCTGAAAATCAGTGGCAGTGCAGCCGGTGCTCGAGCGTAGTAATTTTTTATCCCGCTTTGGAGTCGCCGGGTGGACCCGCCAGACAACCCCCCGTCTTTTTCCACGGTTGACCTCG
>sl18594aspi_Aspicilia_americanaAFF5
CCGAGATTAGGGTCCTTTAGGGCTCGACCCTCCCACCCTTTGTGTATTTACCTCTGTTGCTTCGGCGGATCCCGGGGTCGCGGTGCTGGGCTCGCCCCGTACCGGCCCCGGTCCGCCAGGAGGCCTTGTTCCCGTTCTGAATTTTCTTCAATGCCGTCTGAGCGCACAAGCAAATAAACTAAAACTTTCAACAACGGATCTCTTGGTTCTGGCATCGATGAAGAACGCAGCGAAATGCGATAAGTAATGTGAATTGCAGAATTCAGTGAATCATCGAATCTTTGAACGCACATTGCGCCCTCTGGTATTCCGGGGGGCATGCCTGTTCGAGCGTCATTACACCTCTCAAGCTTAGCTTGGTCTTGGGCCGCCGTCCCCCGCGGACGGGCCTGAAAATCAGTGGCAGTGCAGCCGGTGCTCGAGCGTAGTAATTTTTTATCCCGCTTTGGAGTCGCCGGGTGGACCCGCCAGACAACCCCCCGTCTTTTTCCACGGTTGACCTCG
>sl18626aspi_Aspicilia_americanaAFF5
CCGAGATTAGGGTCCTTTAGGGCTCGACCCTCCCACCCTTTGTGTATTTACCTCTGTTGCTTCGGCGGATCCCGGGGTCGCGGTGCTGGGCTCGCCCCGTACCGGCCCCGGTCCGCCAGGAGGCCTTGTTCCCGTTCTGAATTTTCTTCAATGCCGTCTGAGCGCACAAGCAAATAAACTAAAACTTTCAACAACGGATCTCTTGGTTCTGGCATCGATGAAGAACGCAGCGAAATGCGATAAGTAATGTGAATTGCAGAATTCAGTGAATCATCGAATCTTTGAACGCACATTGCGCCCTCTGGTATTCCGGGGGGCATGCCTGTTCGAGCGTCATTACACCTCTCAAGCTTAGCTTGGTCTTGGGCCGCCGTCCCCCGCGGACGGGCCTGAAAATCAGTGGCAGTGCAGCCGGTGCTCGAGCGTAGTAATTTTTTATCCCGCTTTGGAGTCGCCGGGTGGACCCGCCAGACAACCCCCCGTCTTTTTCCACGGTTGACCTCG
>sl18645b_Aspicilia_americanaAFF5
CCGAGATTAGGGTCCTTTAGGGCCCGACCCTCCCACCCTTTGTGTATTTACCTCTGTTGCTTCGGCGGATCCCGGGGTCGCGGTGCCGGGCTCGCCCCGTACCGGCCCCGGTCCGCCAGGAGGCCTTGTTCCCGTTCTGAATTTTCTCCAATGCCGTCTGAGCGCACAAGCAAATAAACTAAAACTTTCAACAACGGATCTCTTGGTTCTGGCATCGATGAAGAACGCAGCGAAATGCGATAAGTAATGTGAATTGCAGAATTCAGTGAATCATCGAATCTTTGAACGCACATTGCGCCCTCTGGTATTCCGGGGGGCATGCCTGTTCGAGCGTCATTACACCTCTCAAGCTTAGCTTGGTATTGGGCCGCCGTCCCCCGCGGACGGGCCTGAAAATCAGTGGCAGTGCAGCCGGTGCTCGAGCGTAGTAATTTTTTATCCCGCTTTGGAGTCGCCGGGTGGACCCGCCAGACAACCCCCCGTCTTTTTCCACGGTTGACCTCG
>sl18288_Aspicilia_fumosaAGG1
CCGAGATTAGGGTCCTTTAGGGCCCGACCCTCCCACCCTTTGTGTATTTACCTTTGTTGCTTCGGCGGAACCTGGGGTCGTGAGGCGGGGCTCGCCCCGTACCGGCCTCGGTCCGCCATGGGGCCTCTCCATTCTGAATGTTTCCATGCCGTCTGAGCACATAAGCAAATAAACTAAAACTTTCAACAACGGATCTCTTGGTTCTGGCATCGATGAAGAACGCAGCGAAATGCGATAAGTAATGTGAATTGCAGAATTCAGTGAATCATCGAATCTTTGAACGCACATTGCGCCCTCCGGTATTCCGGGGGGCATGCCTGTTCGAGCGTCATTACACCTCTCAAGCTCGGCTTGGTATTGGGCCGCCGTCCCTCGTGGACGGGCCTGAAAATCAGTGGCAGTGCAGCCGGTGCTCAAGCGTAGTAATTTTATCCCGCTTTGGAGCCGCCGGGTGGGCCCGCCAGACAACCCCGCGTCTTTTTCCACGGTTGACCTCG
>sl18296_Aspicilia_fumosaAGG1
CCGAGATTAGGGTCCTTTAGGGCCCGACCCTCCCACCCTTTGTGTATTTACCTTTGTTGCTTCGGCGGAACCTGGGGTCGTGAGGCGGGGCTCGCCCCGTACCGGCCTCGGTCCGCCATGGGGCCTCTCCATTCTGAATGTTTCCATGCCGTCTGAGCACATAAGCAAATAAACTAAAACTTTCAACAACGGATCTCTTGGTTCTGGCATCGATGAAGAACGCAGCGAAATGCGATAAGTAATGTGAATTGCAGAATTCAGTGAATCATCGAATCTTTGAACGCACATTGCGCCCTCCGGTATTCCGGGGGGCATGCCTGTTCGAGCGTCATTACACCTCTCAAGCTCGGCTTGGTATTGGGCCGCCGTCCCTCGTGGACGGGCCTGAAAATCAGTGGCAGTGCAGCCGGTGCTCAAGCGTAGTAATTTTATCCCGCTTTGGAGCCGCCGGGTGGGCCCGCCAGACAACCCCGCGTCTTTTTCCACGGTTGACCTCG
>sl18346a_Aspicilia_fumosaAGG1
CCGAGATTAGGGTCCTTTAGGGCCCGACCCTCCCACCCTTTGTGTATTTACCTTTGTTGCTTCGGCGGAACCTGGGGTCGTGAGGCGGGGCTCGCCCCGTACCGGCCTCGGTCCGCCATGGGGCCTCTCCATTCTGAATGTTTCCATGCCGTCTGAGCACATAAGCAAATAAACTAAAACTTTCAACAACGGATCTCTTGGTTCTGGCATCGATGAAGAACGCAGCGAAATGCGATAAGTAATGTGAATTGCAGAATTCAGTGAATCATCGAATCTTTGAACGCACATTGCGCCCTCCGGTATTCCGGGGGGCATGCCTGTTCGAGCGTCATTACACCTCTCAAGCTCGGCTTGGTATTGGGCCGCCGTCCCTCGTGGACGGGCCTGAAAATCAGTGGCAGTGCAGCCGGTGCTCAAGCGTAGTAATTTTATCCCGCTTTGGAGCCGCCGGGTGGGCCCGCCAGACAACCCCGCGTCTTTTTCCACGGTTGACCTCG
>sl18294b_Aspicilia_fumosaAGG2
CCGAGATTAGGGTCCTTTAGGGCCCGACCCTCCCACCCTTTGTGTATTTACCTTTGTTGCTTCGGCGGAACCTGGGGTCGTCAGGCGGGGCTCGCCCCGTACCGGCTTCGGTCCGCCATGGGGCCTCTCCATTCTAAATATTTTCATGCCGTCTGAGCACACAAGCAAATTATTTAAAACTTTCAACAACGGATCTCTTGGTTCTGGCATCGATGAAGAACGCAGCGAAATGCGATAAGTAATGTGAATTGCAGAATTCAGTGAATCATCGAATCTTTGAACGCACATTGCGCCCTCCGGTATTCCGGGGGGCATGCCTGTTCGAGCGTCATTACACCTCTCAAGCTCGGCTTGGTATTGGGCCGCCGTCCCTCGTGGACGGGCCTGAAAATCATTGGCAGTGCAGCCGGTGCTCAAGCGTAGTAATTTTATCCCGCTTTGGAGCCGCCGGGTGGGCCCGCCAGACAACCCCGCGTCTTTTTCCACGGTTGACCTCG
>sl18361b_Aspicilia_arizonicaAFF1
CTGAGATTAGGGTCCTTCGGGGCCCGACCCTCCCACCCTTTGTGTATTTACTTCTGTTGCTTCGGCGGATCCTGGGGCCGCGGTGCTGGGGCTCGCCCCGTACCGGCCTCGGTCCGCCAGGAGGCCTTTTCAATTCTGCCATCTCCATTGTTGTCTGAGCGAACGAGCGAATACACTAAAACTTTCAACAACGGATCTCTTGGTTCTGGCATCGATGAAGAACGCAGCGAAATGCGATAAGTAATGTGAATTGCAGAATTCAGTGAATCATCGAATCTTTGAACGCACATTGCGCCCTCTGGTATTCCGGGGGGCATGCCTGTTCGAGCGTCATTACACCTCTCAAGCTCAGCTTGGTATTGGGCCGCCATCCTTCGCGGATGGGCCTGAAAATCAGTGGCAGTGCAGCCGGTGCTCAAGCGTAGTAATTCTATCCCGCTTTGGAGCCGTCGGGTGGACCCGCCAGACAACCCCGTGTCCTTTTCAACGGTTGACCTCG
>sl18404a_Aspicilia_arizonicaAFF1
CTGAGATTAGGGTCCTTCGGGGCCCGACCCTCCCACCCTTTGTGTATTTACTTCTGTTGCTTCGGCGGATCCTGGGGCCGCGGTGCTGGGGCTCGCCCCGTACCGGCCTCGGTCCGCCAGGAGGCCTTTTCAATTCTGCCATCTCCATTGTTGTCTGAGCGAACGAGCGAATACACTAAAACTTTCAACAACGGATCTCTTGGTTCTGGCATCGATGAAGAACGCAGCGAAATGCGATAAGTAATGTGAATTGCAGAATTCAGTGAATCATCGAATCTTTGAACGCACATTGCGCCCTCTGGTATTCCGGGGGGCATGCCTGTTCGAGCGTCATTACACCTCTCAAGCTCAGCTTGGTATTGGGCCGCCATCCTTCGCGGATGGGCCTGAAAATCAGTGGCAGTGCAGCCGGTGCTCAAGCGTAGTAATTCTATCCCGCTTTGGAGCCGTCGGGTGGACCCGCCAGACAACCCCGTGTCCTTTTCAACGGTTGACCTCG
>sl18361r_Aspicilia_arizonicaAFF1
CTGAGATTAGGGTCCTTCGGGGCCCGACCCTCCCACCCTTTGTGTATATACTTCTGTTGCTTCGGCGGATCCCGGGGCCGCGGTGCTGGGCTCGCCCCGTACCGGCCTCGGTCCGCCAGGAGGCCTTTTCAATTCTGCCATCTCCAATTGTTGTCTGAGCAAACGAGCGAATAGACTAAAACTTTCAACAACGGATCTCTTGGTTCTGGCATCGATGAAGAACGCAGCGAAATGCGATAAGTAATGTGAATTGCAGAATTCAGTGAATCATCGAATCTTTGAACGCACATTGCGCCCTCTGGTATTCCGGGGGGCATGCCTGTTCGAGCGTCATTACACCTCTCAAGCTCAGCTTGGTATTGGGCCGCCATCCTTCGCGGATGGGCCTGAAAATCAGTGGCAGTGCAGCCGGTGCTCAAGCGTAGTAATTCTATCCCGCTTTGGAGCCGTCGGGTGGACCCGCCAGACAACCCCGTGTCCTTCAACGGTTGACCTCG
>sl18370e_Aspicilia_arizonicaAFF1
CTGAGATTAGGGTCCTTCGGGGCCCGACCCTCCCACCCTTTGTGTATATACTTCTGTTGCTTCGGCGGATCCCGGGGCCGCGGTGCTGGGCTCGCCCCGTACCGGCCTCGGTCCGCCAGGAGGCCTTTTCAATTCTGCCATCTCCAATTGTTGTCTGAGCAAACGAGCGAATAGACTAAAACTTTCAACAACGGATCTCTTGGTTCTGGCATCGATGAAGAACGCAGCGAAATGCGATAAGTAATGTGAATTGCAGAATTCAGTGAATCATCGAATCTTTGAACGCACATTGCGCCCTCTGGTATTCCGGGGGGCATGCCTGTTCGAGCGTCATTACACCTCTCAAGCTCAGCTTGGTATTGGGCCGCCATCCTTCGCGGATGGGCCTGAAAATCAGTGGCAGTGCAGCCGGTGCTCAAGCGTAGTAATTCTATCCCGCTTTGGAGCCGTCGGGTGGACCCGCCAGACAACCCCGTGTCCTTTTCAACGGTTGACCTCG
>sl18638a_Aspicilia_arizonicaAFF1
CTGAGATTAGGGTCCTTCGGGGCCCGACCCTCCCACCCTTTGTGTATTTACTTCTGTTGCTTCGGCGGATCCCGGGGCCGCGGTGCTGGGCTCGCCCCGTACCGGCCTCGGTCCGCCAGGAGGCCTTTTCAATTCTGCCATCTCCAATTGTTGTCTGAGCAAACGAGCGAATAGACTAAAACTTTCAACAACGGATCTCTTGGTTCTGGCATCGATGAAGAACGCAGCGAAATGCGATAAGTAATGTGAATTGCAGAATTCAGTGAATCATCGAATCTTTGAACGCACATTGCGCCCTCTGGTATTCCGGGGGGCATGCCTGTTCGAGCGTCATTACACCTCTCAAGCTCAGCTTGGTATTGGGCCGCCATCCTTCGCGGATGGGCCTGAAAATCAGTGGCAGTGCAGCCGGTGCTCAAGCGTAGTAATTCTATCCCGCTTTGGAGCCGTCGGGTGGACCCGCCAGACAACCCCGTGTCCTTTTCAACGGTTGACCTCG
>sl18238b_Aspicilia_arizonicaAFF2
CTGAGATTAGGGTCCTCCGGGGCCCGACCCTCCCACCCTTTGTGTACTTACTTCTGTTGCTTTGGCGGATTTCGGGGCCGTGGTGCCGGACTCACCCTGTACCGGCCTCGGTTCCGCCAGGAGGCCTTTGCAAATCTGAAATCTCCATGTCGTCTGAGCGAACGAGCGAATAMACTAAAACTTTCAACAACGGATCTCTTGGTTCTGGCATCGATGAAGAACGCAGCGAAATGCGATAAGTAATGTGAATTGCAGAATTCAGTGAATCATCGAATCTTTGAACGCACATTGCGCCCTCTGGTATTCCGGGGGGCATGCCTGTTCGAGCGTCATTACACCTCTCAAGCTCAGCTTGGTATTGGGCCGCCGTCCTTCGCGGATGGGCCTGAAAATCAGTGGCAGTGCAGCCGGTGCTCAAGCGTAGTAATTTTATCCCGCTTTGGAGCCGCCGGGTGGACCCGCCAGACAACCCCGTGTCCTTTTCAACGGTTGACCTCG
>sl18275unk_Aspicilia_arizonicaAFF4
CCGAGATGAGGGCCTTTCGGGGCCCGACCCTCCCACCCTTTGCGTATGTACCTCTGTTGCTTCGGCGGATTCCGGGGTCGCGATGCGGGCCCTACCCCGTCCCGGCCTGGGTCCGCCAGGAGGCCCTTCTGATTCTGAAATCTCAAAGTCGTCTGAGCGAGCGAGCGAATACACTAAAACTTTCAACAACGGATCTCTTGGTTCTGGCATCGATGAAGAACGCAGCGAAATGCGATAAGTAATGTGAATTGCAGAATTCAGTGAATCATCGAATCTTTGAACGCACATTGCGCCCTCTGGTATTCCGGGGGGCATGCCTGTTCGAGCGTCATTACACCTCTCAAGCCCAGCTTGGTATTGGGCCGCCGTCCTCCGTGGACGGGCCTGAAAATTAGTGGCGGTGCAGCCGGTGCTCCAGCGTAGTAAATTTATCCCGCTTCGGAGCCGCCGGGTGGACCCGCCAGACAACCCCGTGTCCTTTTCAACGGTTGACCTCG
>sl18352a_Aspicilia_arizonicaAFF4
CCGAGATGAGGGCCTTTCGGGGCCCGACCCTCCCACCCTTTGCGTATGTACCTCTGTTGCTTCGGCGGATTCCGGGGTCGCGATGCGGGCCCTACCCCGTCCCGGCCTGGGTCCGCCAGGAGGCCCTTCTGATTCTGAAATCTCAAAGTCGTCTGAGCGAGCGAACGAATACACTAAAACTTTCAACAACGGATCTCTTGGTTCTGGCATCGATGAAGAACGCAGCGAAATGCGATAAGTAATGTGAATTGCAGAATTCAGTGAATCATCGAATCTTTGAACGCACATTGCGCCCTCTGGTATTCCGGGGGGCATGCCTGTTCGAGCGTCATTACACCTCTCAAGCCCAGCTTGGTATTGGGCCGCCGTCCTCCGTGGACGGGCCTGAAAATTAGTGGCGGTGCAGCCGGTGCTCCAGCGTAGTAAATTTATCCCGCTTCGGAGCCGCCGGGTGGACCCGCCAGACAACCCCGTGTCCTTTTGAACGGTTGACCTCG
>sl18349aspy_Aspicilia_arizonicaAFF4
CCGAGATGAGGGCCTTTCGGGGCCCGACCCTCCCACCCTTTGCGTATGTACCTCTGTTGCTTCGGCGGACTCCGGGGTCGCGATGCGGGCCCTACCCCGTCCCGGCCTGGGTCCGCCAGGAGGCCCTTCTGATTCTGAAATCTCAAAGTCGTCTGAGCGAGCGAGCGAATACACTAAAACTTTCAACAACGGATCTCTTGGTTCTGGCATCGATGAAGAACGCAGCGAAATGCGATAAGTAATGTGAATTGCAGAATTCAGTGAATCATCGAATCTTTGAACGCACATTGCGCCCTCTGGTATTCCGGGGGGCATGCCTGTTCGAGCGTCATTACACCTCTCAAGCCCCGCTTGGTATTGGGCCGCCGTCCTCCGTAGACGGGCCTGAAATTTAGTGGCGGTGCAGCCGGTGCTCCAGCGTAGTAAATTTATCCCGCTTCGGAGCCGCCGGGTGGACCCGCCAGACAACCCCGTGTCCTTTTCAACGGTTGACCTCG
>sl18364aspi_Aspicilia_arizonicaAFF4
CCGAGATGAGGGCCTTTCGGGGCCCGACCCTCCCACCCTTTGCGTATGTACCTCTGTTGCTTCGGCGGACTCCGGGGTCGCGATGCGGGCCCTACCCCGTCCCGGCCTGGGTCCGCCAGGAGGCCCTTCTGATTCTGAAATCTCAAAGTCGTCTGAGCGAGCGAGCGAATACACTAAAACTTTCAACAACGGATCTCTTGGTTCTGGCATCGATGAAGAACGCAGCGAAATGCGATAAGTAATGTGAATTGCAGAATTCAGTGAATCATCGAATCTTTGAACGCACATTGCGCCCTCTGGTATTCCGGGGGGCATGCCTGTTCGAGCGTCATTACACCTCTCAAGCCCCGCTTGGTATTGGGCCGCCGTCCTCCGTAGACGGGCCTGAAATTTAGTGGCGGTGCAGCCGGTGCTCCAGCGTAGTAAATTTATCCCGCTTCGGAGCCGCCGGGTGGACCCGCCAGACAACCCCGTGTCCTTTTCAACGGTTGACCTCG
>sl18358e_Aspicilia_arizonicaAFF3
CCGAGATGAGGGCCCTTCGGGGCCCGACCCTCCCACCCTTTGCGTATGTACCTCTGTTGCTTCGGCGGGTCCCGGGGTCGCGGTGCGGGGTCCGCCCCGTCCCGGCCTGGGTCCGCCAGGAGGCCCTTCTGATTCTGAAATCTCAAAGTCGTCTGAGCGAGCGAGCGAATATACTAAAACTTTCAACAACGGATCTCTTGGTTCTGGCATCGATGAAGAACGCAGCGAAATGCGATAAGTAATGTGAATTGCAGAATTCAGTGAATCATCGAATCTTTGAACGCACATTGCGCCCTCTGGTATTCCGGGGGGCATGCCTGTTCGAGCGTCATTACACCTCTCAAGCTCAGCTTGGTATTGGGCCGCCGTCCTCCGTGGATGGGCCTGAAAATCAGTGGCGGTGCAGCCGGTGCTCCAGCGTAGTAAATTTATCCCGCTTCGGAGCCGCCGGGTGGACCCGCCAGACAACCCCGTGTCCTTTTAAACGGTTGACCTCG
>sl18377_Aspicilia_arizonicaAFF3
CCGAGATGAGGGCCCTTCGGGGCCCGACCCTCCCACCCTTTGCGTATGTACCTCTGTTGCTTCGGCGGGTCCCGGGGTCGCGGTGCGGGGTCCGCCCCGTCCCGGCCTGGGTCCGCCAGGAGGCCCTTCTGATTCTGAAATCTCAAAGTCGTCTGAGCGAGCGAGCGAATATACTAAAACTTTCAACAACGGATCTCTTGGTTCTGGCATCGATGAAGAACGCAGCGAAATGCGATAAGTAATGTGAATTGCAGAATTCAGTGAATCATCGAATCTTTGAACGCACATTGCGCCCTCTGGTATTCCGGGGGGCATGCCTGTTCGAGCGTCATTACACCTCTCAAGCTCAGCTTGGTATTGGGCCGCCGTCCTCCGTGGATGGGCCTGAAAATCAGTGGCGGTGCAGCCGGTGCTCCAGCGTAGTAAATTTATCCCGCTTCGGAGCCGCCGGGTGGACCCGCCAGACAACCCCGTGTCCTTTTAAACGGTTGACCTCG
>sl18520_Aspicilia_arizonicaAFF3
CCGAGATGAGGGCCCTTCGGGGCCCGACCCTCCCACCCTTTGCGTATGTACCTCTGTTGCTTCGGCGGATCCCGGGGTCGCGGTGCGGGGCCCGCCCCGTCCCGGCCTGGGTCCGCCAGGAGGCCCTTCTGATTCTGAAATCTCAAAGTCGTCTGAGCGAGCGAGCGAATACACTAAAACTTTCAACAACGGATCTCTTGGTTCTGGCATCGATGAAGAACGCAGCGAAATGCGATAAGTAATGTGAATTGCAGAATTCAGTGAATCATCGAATCTTTGAACGCACATTGCGCCCTCTGGTATTCCGGGGGGCATGCCTGTTCGAGCGTCATTACACCTCTCAAGCTCAGCTTGGTATTGGGCCGCCGTCCTCCGTGGATGGGCCTGAAAATCAGTGGCGGTGCAGCCGGTGCTCCAGCGTAGTAAATTTATCCCGCTTCGGAGCCGCCGGGTGGACCCGCCAGACAACCCCGTGTCCTTTTAAACGGTTGACCTCG
>sl18407asp_Aspicilia_arizonicaAFF3
CCGAGATGAGGGCCCTTCGGGGCCCGACCCTCCCACCCTTTGCGTATGTACCTCTGTTGCTTCGGCGGATCCCGGGGTCGCGGTGCGGGGCCCGCCCCGTCCCCTCCTGGGTCCGCCAGGAGGCCCTTCTGATTCTGAAATCTCAAAGTCGTCTGAGCGAGCGAGCGAATACACTAAAACTTTCAACAACGGATCTCTTGGTTCTGGCATCGATGAAGAACGCAGCGAAATGCGATAAGTAATGTGAATTGCAGAATTCAGTGAATCATCGAATCTTTGAACGCACATTGCGCCCTCTGGTATTCCGGGGGGCATGCCTGTTCGAGCGTCATTACACCTCTCAAGCTCAGCTTGGTATTGGGCCGCCGTCCTCCGTGGATGGGCCTGAAAATCAGTGGCGGTGCAGCCGGTGCTCCAGCGTAGTAAATTTATCCCGCTTCGGAGCCGCCGGGTGGACCCGCCAGACAACCCCGTGTCCTTTTGAACGATTGACCTCG
>sl18624b_Aspicilia_indeterminata
CCGAGATTCGGGTCCTCCGGGGCCCAATCCTCCCAACCCTTTGTGTATGTACCTCTGTTGCTTCGGCGGATCCTGGGGTCGTGGTGTCTGGCTCGCCAGGCGTCAGCCCCGGCCCGCCAGGGGCTCTCTTCCATTCTGAATTATCAATGTCGTCTGAGTAAGCAAGCAAATACGAAAACTTTCAACAACGGATCTCTTGGTTCTGGCATCGATGAAGAACGCAGCGAAATGCGATAAGTAATGTGAATTGCAGAATTCAGTGAATCATCGAATCTTTGAACGCACATTGCGCCCTCTGGTATTCCGGGGGGCATGCCTGTTCGAGCATCATTACACCTCTCAAGCTCAGCTTGGTATTGGGCCGCCGTCCTCCGCGGACGGGCCCGAAAATCAGTGGCGGTGCAGCCGGTGCTCAAGCGTAGTTATTTTATCCCGCTTGGAGTCGCCGGGTGGACCCGCCAGACAACCTCCCCGTATCTTCAACGGTTGACCTCT
>sl18640b_Aspicilia_indeterminata
CCGAGATTCGGGTCCTCCGGGGCCCAATCCTCCCAACCCTTTGTGTATGTACCTCTGTTGCTTCGGCGGATCCGGGGGTTGTGGTGCCTGGCTCGCCAGGCGTCAGCCCCGGCCCGCCAGGGGCCCTCTTCCGTTCTGAATTATCAATGTCGTCTGAGTAAGCAAGCAAATACGAAAACTTTCAACAACGGATCTCTTGGTTCTGGCATCGATGAAGAACGCAGCGAAATGCGATAAGTAATGTGAATTGCAGAATTCAGTGAATCATCGAATCTTTGAACGCACATTGCGCCCTCTGGTATTCCGGGGGGCATGCCTGTTCGAGCGTCATTACACCTCTCAAGCTCAGCTTGGTATTGGGCCGCCGTCCTCCGCGGACGGGCCCGAAAATCAGTGGCRGTGCAGCCGGTGCTCAAGCGTACTTATTTTATCCCGCTTTGGAGTCGCCGGGGGGACCCGCCAGACAACCCCAC
>sl18640c_Aspicilia_indeterminata
CCGAGATTCGGGTCCTCCGGGGCCCAATCCTCCCAACCCTTTGTGTATGTACCTCTGTTGCTTCGGCGGATCCTGGGGTCGTGGTGCCTGGCTCGCCAGGCGTCAGCCCCGGCCCGCCAGGGGCTCTCTTCCATTCTGAATTATCAATGTCGTCTGAGTAAGCAAGCAAATACGAAAACTTTCAACAACGGATCTCTTGGTTCTGGCATCGATGAAGAACGCAGCGAAATGCGATAAGTAATGTGAATTGCAGAATTCAGTGAATCATCGAATCTTTGAACGCACATTGCGCCCTCTGGTATTCCGGGGGGCATGCCTGTTCGAGCGTCATTACACCTCTCAAGCTCAGCTTAGTATTGGGCCGCCGTCCTCCGCGGACGGGCCCGAAAATCAGTGGCGGCGCAGCCGGTGCTCAAGCGTAGTTATTTTATCCCGCTTTGGAGTCGCCGGGTGGACCCGCCAGACAACCCCACGTATCTTTCAACGGTTGACCTCG
>sl18282a_Aspicilia_cinereaAFF
CTGAGATTAGGGTCCTTYGGGGCCCGACCCTCCCACTCCTTTGTGTATTNTACCTCTGTTGCTTCGGCGGATCNCCNRGGGNTGCGGTRCYGGGCTCGCCACGTACCAGCTCCGGGCCCGCCAGAGGCCCTCTCCATTCTGAATTTATTAGTGTTGTCCGAGTAACCGATTAAATTAAAAACTTTCAACAACGGATCTCTTGGTTCTGGCATCGATGAAGAACGCAGCGAAATGCGATAAGTAATGTGAATTGCAGAATTCAGTGAATCATCGAATCTTTGAACGCACATTGCGCCCTCTGGTATTCCGGGGGGCATGCCTGTTCGAGCGTCATTACACCTCTCAAGCTCAGCTTGGTATTGGGCCTYCGTCCTCCGCGGACGGGCCTGAAAATCAGTGGCGGTGCAGCCGGTGCTCAAGCGTAGTAATTTTNATCCCGCTTTGGAGCCRCCGGGTGGACCCGCCAGACAACCCCCCGTCTTTTTTCA
>sl18412_Aspicilia_bufoidesAGG2
CCGAGATTAGGGTCCTTCGGGGCCCGACCCTCCCTACCCTTTGTGTATCTACCTCTGTTGCTTCGGCGGATCCCGGGGTTCGTGCAGGGTGTCGCCCCGCACTTCCCCCGCCCCGCCCGGGGCCTTCTCCATCCTGACTTATCACTGTCGTCTGAGCAGACACGCATACAAAACGAAAAACTTTCAACAACGGATCTCTTGGTTCTGGCATCGATGAAGAACGCAGCGAAATGCGATAAGTAATGTGAATTGCAGAATTCAGTGAATCATCGAATCTTTGAACGCACATTGCGCCCCCTGGTATTCCGGGGGGCATGCCTGTTCGAGCGTCATTACACCACTCAAGCTCGGCTTGGTATTGGGCCTCCGTCCCCCGTGGACGGGCCTGAAAATCAGTGGCAGTGCGGCCGGTGCTCAAGCGTAGTAATGTTTTATCCCGCTTTGGAGTCGCCGGGTGGACCCGCCAGACAACCCCCCGTCTTTTTCCACGGTTGACCTCG
>sl18568c_Aspicilia_bufoidesAGG1
CCGAGATTAGGGTCCTTCGGGGCCCGACCCTCCCTACCCTTTGTGTATCTACCTCTGTTGCTTCGGCGGATCGCGGGATCCGTGCGGGGTGTCGCCCCGCACCTCTCCCGCCCCGTCCGGGGCCCTCTCCATCCTGACTTATCACTGTCGTCTGAGCAGACACGCAAACAAAACGAAAAACTTTCAACAACGGATCTCTTGGTTCTGGCATCGATGAAGAACGCAGCGAAATGCGATAAGTAATGTGAATTGCAGAATTCAGTGAATCATCGAATCTTTGAACGCACATTGCGCCCCCTGGTATTCCGGGGGGCATGCCTGTTCGAGCGTCATTACACCACTCAAGCTCGGCTTGGTATTGGGCCTCCGTCCCCCGCGGACGGGCCTGAAAATCAGTGGCAGTGCAGCCGGTGCTCAAGCGTAGTAATGTTTTATCCCGCTTTGGAGTCGCCGGGTGGACCCGCCAGACAACCCCCCGTCTTTTTCCACGGTTGACCTCG
>sl18583unk_Aspicilia_bufoidesAGG1
CCGAGATTAAGGTCCTTCGGGGCCCGACCCTCCCTACCCTTTGTGTATCTACCTCTGTTGCTTCGGCGGATCGCGGGATCCGTGCGGGGTGTCGCCCCGCACCTCTCCCGCCCCGTCCGGGGCCCTCTCCATCCTGACTTATCACTGTCGTCTGAGCAGACACGCAAACAAAACGAAAAACTTTCAACAACGGATCTCTTGGTTCTGGCATCGATGAAGAACGCAGCGAAATGCGATAAGTAATGTGAATTGCAGAATTCAGTGAATCATCGAATCTTTGAACGCACATTGCGCCCCCTGGTATTCCGGGGGGCATGCCTGTTCGAGCGTCATTACACCACTCAAGCTCGGCTTGGTATTGGGCCTCCGTCCCCCGCGGACGGGCCTGAAAATGAGTGGCAGTGCAGCCGGTGCTCAAGCGTAGTAATGTTTTATCCCGCTTTGGAGTCGCCGGGTGGACCCGCCAGACAACCCCCCGTCTTTTTCCACGGTTGACCTCG
>sl18667a_Aspicilia_bufoidesAGG1
CCGAGATTAGGGTCCTTCGGGGCCCGACCCTCCCTACCCTTTGTGTATCTACCTCTGTTGCTTCGGCGGATCGCGGGATCCGTGCGGGGTGTCGCCCCGCACCTCTCCCGCCCCGTCCGGGGGGCCCTCTCCATCCTGACTTATCACTGTCGTCTGAGCAGACACGCAAACAAAACGAAAAACTTTCAACAACGGATCTCTTGGTTCTGGCATCGATGAAGAACGCAGCGAAATGCGATAAGTAATGTGAATTGCAGAATTCAGTGAATCATCGAATCTTTGAACGCACATTGCGCCCCCTGGTATTCCGGGGGGCATGCCTGTTCGAGCGTCATTACACCACTCAAGCTCGGCTTGGTATTGGGCCTCCGTCCCCCGCGGACGGGCCTGAAAATCAGTGGCAGTGCAGCCGGTGCTCAAGCGTAGTAATGTTTTATCCCGCTTTGGAGTCGCCGGGTGGACCCGCCAGACAACCCCCCGTCTTTTTCCACGGTTGACCTCG
>sl18669aspi_Aspicilia_bufoidesAGG1
CCGAGATTAGGGTCCTTCGGGGCCCGACCCTCCCTACCCTTTGTGTATCTACCTCTGTTGCTTCGGCGGATCGCGGGATCCGTGCGGGGTGTCGCCCCGCACCTCTCCCGCCCCGTCCGGGGCCCTCTCCATCCTGACTTATCACTGTCGTCTGAGCAGACACGCAAACAAAACGAAAAACTTTCAACAACGGATCTCTTGGTTCTGGCATCGATGAAGAACGCAGCGAAATGCGATAAGTAATGTGAATTGCAGAATTCAGTGAATCATCGAATCTTTGAACGCACATTGCGCCCCCTGGTATTCCGGGGGGCATGCCTGTTCGAGCGTCATTACACCACTCAAGCTCGGCTTGGTATTGGGCCTCCGTCCCCCGCGGACGGGCCTGAAAATCAGTGGCAGTGCAGCCGGTGCTCAAGCGTAGTAATGTTTTATCCCGCTTTGGAGTCGCCGGGTGGACCCGCCAGACAACCCCCCGTCTTTTCCACGGTTGACCTCG
>sl18643_Aspicilia_bufoidesAGG1
CCGAGATTAGGGTCCTTCGGGGCCCGACCCTCCCTACCCTTTGTGTATCTACCTCTGTTGCTTCGGCGGATCGCGGGATCCGTGCGGGGTGTCGCCCCCGCACCTCTCCCGCCCCGTCCGGGGCCCTCTCCATTCTGACTTATCACTGTCGTCTGAGCAGACACGCAAACAAAACGAAAAACTTTCAACAACGGATCTCTTGGTTCTGGCATCGATGAAGAACGCAGCGAAATGCGATAAGTAATGTGAATTGCAGAATTCAGTGAATCATCGAATCTTTGAACGCACATTGCGCCCCCTGGTATTCCGGGGGGCATGCCTGTTCGAGCGTCATTACACCACTCAAGCTCGGCTTGGTATTGGGCCTCCGTCCCCCGCGGACGGGCCTGAAAATCAGTGGCAGCGCAGCCGGTGCTCAAGCGTAGTAATGTTTTATCCCGCTTTGGAGTCGCCGGGTGGACCCGCCAGACAACCCCCCGTCTTTTTCCACGGTTGACCTCG
>sl18661_Lobothallia_alphoplaca
CTGAGATAGGGTCCTTCGGGGCCCGACCTCCCACCCTTTGTGTATATACCTCTGTTGCTTCGGCGGTTTCCCGGGATCTCAGGTCGGGTGCCTGAAACTGGCCGCTCGTCGTCGGTCCCGGCCCGTCGGAGGCTCGGTAAATTCTGAATATTAGTGACGTCTGAGTAACCCTCGAATGAATAAAAACTTTCAACAACGGATCTCTTGGCTCTGGCATCGATGAAGAACGCAGCGAAATGCGATAAGTAATGTGAATTGCAGAATTCAGTGAATCATCGAATCTTTGAACGCACATTGCGCCCTCTGGTATTCCGGGGGGCATGCCTGTTCGAGCGTCATTTCACCTCTCAAGCTTAGCTTGGTATTGGGCTGTCGTCCCCTAAGGGCGGGCCTGAAAATCAGTGGTGATCCAGCCGGTGCTCAAGCGTAGTAATATTGATAACCCCGCTTTGGAGTCACCGGGTGGACCCGCCAGATAACCCCTCTTTATTTCAATGGTTGACCTCG
>sl18263_Circinaria_aridaCF1
CCGAGATAGGGTCCCTTTTAGGGCCCGACCCTCCCACCCTTTGTGTATATACCTCTGTTGCTTCGGCGGAACCCGCGGCATCCGACGCTGCTAGGCAGGTCGAGCCCGCCACCGCCGGAAGCCTTCTTAATTCTGACGATTATCAGTAGCGTCTGAGTGTATTTGACAAGAATAAATTAAAACTTTCAACAACGGATCTCTTGGTTCTGGCATCGATGAAGAACGCAGCGAAATGCGATAAGTAATGTGAATTGCAGAATTCAGTGAATCATCGAATCTTTGAACGCACATTGCGCCCTCTGGTATTCCGGAGGGCATGCCTGTTCGAGCGTCATTACACCTCTCAAGCTTAGCTTGGTATTGGGCTTTCGTCCTTTGTGGGCGGGCCTGAAAATCAGTGGCGGTACAGCCGGTGCTCAAGCGCAGTAACATCATATCCCGCTTTGGAGTCACCGGGTGGACCAGCCAGACAACAATTAAATATTATTCAATGGTTGACCTCG
>sl18514_Circinaria_aridaCF1
CCGAGATAGGGTCCCTTTTAGGGCCCGACCCTCCCACCCTTTGTGTATATACCTCTGTTGCTTCGGCGGAACCCGCGGCATCCGACGCTGCTAGGCAGGTCGAGCCCGCCACCGCCGGAAGCCTTCTTAATTCTGACGATTATCAGTAGTGTCTGAGTGTATTTGACAAGAATAAATTAAAACTTTCAACAACGGATCTCTTGGTTCTGGCATCGATGAAGAACGCAGCGAAATGCGATAAGTAATGTGAATTGCAGAATTCAGTGAATCATCGAATCTTTGAACGCACATTGCGCCCTCTGGTATTCCGGAGGGCATGCCTGTTCGAGCGTCATTACACCTCTCAAGCTTAGCTTGGTATTGGGCTTTCGTCCTTTGTGGGCGGGCCTGAAAATCAGTGGCGGTACAGCCGGTGCTCAAGCGCAGTAACATCATATCCCGCTTTGGAGTCACTGGGTGGACCAGCCAGACAACAATTAAATATTATTCAATGGTTGACCTCG
>sl18674z_Circinaria_aridaCF1
CCGAGATAGGGTCCCTTTTAGGGCCCGACCCTCCCACCCTTTGTGTATATACCTCTGTTGCTTCGGCGGAACCCGCGGCATCCGACGCTGCTAGGCAGGTCGAGCCCGCCACCGCCGGAAGCCTTCTTAATTCTGACGATTATCAGTAGTGTCTGAGTGTATTTGACAAGAATAAATTAAAACTTTCAACAACGGATCTCTTGGTTCTGGCATCGATGAAGAACGCAGCGAAATGCGATAAGTAATGTGAATTGCAGAATTCAGTGAATCATCGAATCTTTGAACGCACATTGCGCCCTCTGGTATTCCGGAGGGCATGCCTGTTCGAGCGTCATTACACCTCTCAAGCTTAGCTTGGTATTGGGCTTTCGTCCTTTGTGGGCGGGCCTGAAAATCAGTGGCGGTACAGCCGGTGCTCAAGCGCAGTAACATCATATCCCGCTTTGGAGTCACTGGGTGGACCAGCCAGACAACAATTAAATATTATTCAATGGTTGACCTCG
>sl18366asp_Circinaria_aridaCF1
CCGAGATAGGGTCCCTTTTAGGGCCCGACCCTCCCACCCTTTGTGTATATACCTCTGTTGCTTCGGCGGAACCCGCGGCATCCGACGCTGCTAGGCAGGTCGAGCCCGCCACCGCCGGAAGCCTTCTTAATTCTGACGATTATCAGTAGTGTCTGAGTGTATTTGACAAGAATAAATTAAAACTTTCAACAACGGATCTCTTGGTTCTGGCATCGATGAAGAACGCAGCGAAATGCGATAAGTAATGTGAATTGCAGAATTCAGTGAATCATCGAATCTTTGAACGCACATTGCGCCCTCTGGTATTCCGGGGGGCATGCCTGTTCGAGCGTCATTACACCTCTCAAGCTTAGCTTGGTATTGGGCTTTCGTCCTTTGTGGGCGGGCCTGAAAATCAGTGGCGGTACAGCCGGTGCTCAAGCGCAGTAACATCATATCCCGCTTTGGAGTCACTGGGTGGCCAGCCAGACAACAATTAAATATTATTCAATGGTTGACCTCG
>sl18239circ_Circinaria_aridaCF2
CCGAGATAGGGTCCCTTTTAGGGCCCGACCCTCCCACCCTTTGTGTATATACCTCTGTTGCTTCGGCGGAACCCGCGGCATCCGACGCTGCTAGACAGGTCGAGCCCGCCACCGCCAGAGGCTTTCTTAAATCTGACGATTATCAGTGATGTCTGAGTGTATTTGACAAATATAAATTTAAAACTTTCAACAACGGATCTCTTGGTTCTGGCATCGATGAAGAACGCAGCGAAATGCGATAAGTAATGTGAATTGCAGAATTCAGTGAATCATCGAATCTTTGAACGCACATTGCGCCCTCTGGTATTCCGGAGGGCATGCCTGCTCGAGCGTCATTACACCTCTCAAGCTTAGCTTGGTATTGGGCCTCCGTCCCCTCGTGGGCGGGTCTGAAAATTAGTGGCGGTACAGTCGGTACTCAAGCGCAATAATATTATATCCCGCTTGGAGTCGCCGGGTGGACCAGCCAGACAACCTTAATTATTCAATGGTTGACCTCG
>sl18265z_Circinaria_aridaCF2
CCGAGATAGGGTCCCTTTTAGGGCCCGACCCTCCCACCCTTTGTGTATATACCTCTGTTGCTTCGGCGGAACCCGCGGCATCCGACGCTGCTAGACAGGTCGAGCCCGCCACCGCCAGAGGCTTTCTTAAATCTGACGATTATCAGTGATGTCTGAGTGTATTTGACAAATATAAATTTAAAACTTTCAACAACGGATCTCTTGGTTCTGGCATCGATGAAGAACGCAGCGAAATGCGATAAGTAATGTGAATTGCAGAATTCAGTGAATCATCGAATCTTTGAACGCACATTGCGCCCTCTGGTATTCCGGAGGGCATGCCTGCTCGAGCGTCATTACACCTCTCAAGCTTAGCTTGGTATTGGGCCTCCGTCCCCTCGTGGGCGGGTCTGAAAATTAGTGGCGGTACAGTCGGTACTCAAGCGCAATAATATTATATCCCGCTTGGAGTCGCCGGGTGGACCAGCCAGACAACCTTAATTATTCAATGGTTGACCTCG
>sl18301_Circinaria_aridaCF3
CCGAGATAGGGTCCCGTTTTAGGGCCCGACCCTCCTACCCTTTGTGTATATACCTCTGTTGCTTCGGCGGAATCTGCGGCATCCGACGCTGCGAGACAGGTCGAGTCTGCTACCGCCAGAGGCCTTTTCAATCCTGACGATTATCAGTGATGTCTGAGCAAATTTTCAAATTAAATTTAAAACTTTCAACAACGGATCTCTTGGTTCTGGCATCGATGAAGAACGCAGCGAAATGCGATAAGTAATGTGAATTGCAGAATTCAGTGAATCATCGAATCTTTGAACGCACATTGCGCCCTCTGGTATTCCGGAGGGCATGCCTGTTCGAGCGTCAGTACACCTCTCAAGCTCAGCTTGGTATTGGGCTTTCGTCCCCCCTGTGGGCGGGCCTGAAAATCAGTGGNCGGTCTATCCGGTACTCAAGCGTAGTAGTAACACACATCCCGCTTTGGAGTCTCCGGATGG
>sl18558_Stereocaulaceae_Lepraria_caesioalba
ACAGAGAGGAACCAGTTTCCTTGGGGGCTCGGCCCCCGTCTCTTTCACCCCGCGCCTACCTACCATTGTTGCTTTGGCGGGCCGGAGGCTTTATCTCTATTTGTCGGCAGCGGGTCTTAAAAGACCGCTCCGGCGGATCGTGCCCGTCAGAAGCCCACTAAATTCTGTTTATCAGCGTCGTCCGAGTCAAAAACACAAATAGTTAAAAACTTTCAACAACGGATCTCTTGGTTCTGGCATCGATGAAGAACGCAGCGAAATGCGATAAGTAATGTGAATTGCAGAATTCAGTGAATCATCGAATCTTTGAACGCACATTGCGCCCCTCGGAATTCCGGGGGGCATGCCTGTTCGAGCGTCATTGCACCCCTCAAGCTCCGGCTTGGTATTGGGCCTTCGCCCCCCGGGCGTTCCCGAAAACCAGTAGCGGTCCGGGGTGACTTTTAAGCGTAGTAAAATTTTCTCCCGCTTTGAAAGTCTGCCCTGTGGCTTGCTAAAGACCCCCGAAATTCAATGATTGACCTCG
>sl18560_Stereocaulaceae_Lepraria_caesioalba
ACAGAGAGGAACCAGTTTCCTTGGGGGCTCGGCCCCCGTCTCTTTCACCCCGCGCCTACCTACCATTGTTGCTTTGGCGGGCCGGAGGCTTTATCTCTATTTGTCGGCAGCGGGTCTTAAAAGACCGCTCCGGCGGATCGTGCCCGTCAGAAGCCCACTAAATTCTGTTTATCAGCGTCGTCCGAGTCAAAAACACAAATAGTTAAAAACTTTCAACAACGGATCTCTTGGTTCTGGCATCGATGAAGAACGCAGCGAAATGCGATAAGTAATGTGAATTGCAGAATTCAGTGAATCATCGAATCTTTGAACGCACATTGCGCCCCTCGGAATTCCGGGGGGCATGCCTGTTCGAGCGTCATTGCACCCCTCAAGCTCCGGCTTGGTATTGGGCCTTCGCCCCCCGGGCGTTCCCGAAAACCAGTAGCGGTCCGGGGTGACTTTTAAGCGTAGTAAAATTTTCTCCCGCTTTGAAAGTCTGCCCTGTGGCTTGCTAAAGACCCCCGAAATTCAATGAATGACCTCG
>sl18561_Stereocaulaceae_Lepraria_leprSP1
ACAGAGAGGAACAAGTTTCCTTGGGGCCAGCCCCCCGTCTCTTCACCCTATGCCTACCTACCCTTGTTGCTTTGGCGTGCCGGGGGCCATCCCCCTATTTGTCGGCAGCGGGTCTTAAAAGGAACGCTCCGGTGGATCGTGCTCGCCAGAAGCCCATTCAATTCTGTTTATCAGTGATGTCCGAGTCAAAAACATAAATAGTTAAAAAACTTTCAACAACGGATCTCTTGGTTCTGGCATCGATGAAGAACGCAGCGAAATGCGATAAGTAATGTGAATTGCAGAATTCAGTGAATCATCGAATCTTTGAACGCACATTGCGCCCCTCGGAATTCCGGGGGGCATACCTGTTCGAGCGTCATTACACCCCTCAAGCTCCGGCTTGGTATTGGGTCACGCCCCCCGGGGCGCACCCGAAAAGCAGTGGCGGTCCGGGGTGACTTTTAAGCGTAGTAAAAATTTCTCCCGCTTGGAAAGTCATCCCCGGGGCTTGCTAACCCCCCCGACATTCAACGATTGACCTCG
>sl18497_Stereocaulaceae_Lepraria_neglectaAFF1
ACAGAGAGGAACAAGTTTCCTTGGGGCCAGGCCCCGTCTCTTCACCCCGTGCCAACCTACCGTCGTTGCTTTGGCGTGCCGGGGGCCATCCCCTATTTGTCGGCAGCTGGTCTGAAAAAGAACGCTCCGGCAGATCGTGCTCGTCAGAAGCCCATTAAATTCCGTTCATCAGTGTTGTCCGAGTCCAAAAACATAAATCGTAAAAAACTTTCAACAACGGATCTCTTGGTTCTGGCATCGATGAAGAACGCAGCGAAATGCGATAAGTAATGTGAATTGCAGAATTCAGTGAATCATCGAATCTTTGAACGCACATTGCGCCCCTCGGAATTCCGGGGGGCATACCTGTTCGAGCGTCATTGCACCCCTCAAGCTCCGGCTTGGTATTGGGTTTCGCCCCCGGGGCGCACCCGAAAAGCAGTGGCGGTCCGGGGAGACTTTAAGCGCAGTAAAATTTTCCCTCGCTTTGAAAGTCCACCCCAGGGCTTGCTCAACCCCCCCCGATATTCCACGATTGACCTCG
>sl18609_Stereocaulaceae_Lepraria_neglectaAFF1
ACAGAGAGGAACAAGTTTCCTTGGGGCCAGGCCCCGTCTCTTCACCCCGTGCCAACCTACCGTCGTTGCTTTGGCGTGCCGGGGGCCATCCCCTATTTGTCGGCAGCTGGTCTGAAAAAGAACGCTCCGGCAGATCGTGCTCGTCAGAAGCCCATTAAATTCCGTTCATCAGTGTTGTCCGAGTCCAAAAACATAAATCGTAAAAAACTTTCAACAACGGATCTCTTGGTTCTGGCATCGATGAAGAACGCAGCGAAATGCGATAAGTAATGTGAATTGCAGAATTCAGTGAATCATCGAATCTTTGAACGTACATTGCGCCCCTCGGAATTCCGGGGGGCATACCTGTTCGAGCGTCATTGCACCCCTCAAGCTCCGGCTTGGTATTGGGTTTCGCCCCCGGGGCGCACCCGAAAAGCAGTGGCGGTCCGGGGAGACTTTAAGCGCAGTAAAATTTTCCCTCGCTTTGAAAGTCCACCCCGGGGCTTGCTCAACCCCCCCGATATTCCACGATTGACCTCG
>sl18622lepr_Stereocaulaceae_Lepraria_neglectaAFF1
AACAGAGAGGAACAAGTTTCCTTGGGGCCAGGCCCCGTCTCTTCACCCCGTGCCAACCTACCGTCGTTGCTTTGGCGTGCCGGGGGCCATCCCCTATTTGTCGGCAGCTGGTCTGAAAAAGAACGCTCCGGCAGATCGTGCTCGTCAGAAGCCCATTAAATTCCGTTCATCAGTGTTGTCCGAGTCCAAAAACATAAATCGTAAAAAACTTTCAACAACGGATCTCTTGGTTCTGGCATCGATGAAGAACGCAGCGAAATGCGATAAGTAATGTGAATTGCAGAATTCAGTGAATCATCGAATCTTTGAACGTACATTGCGCCCCTCGGAATTCCGGGGGGCATACCTGTTCGAGCGTCATTGCACCCCTCAAGCTCCGGCTTGGTATTGGGTTTCGCCCCCGGGGCGCACCCGAAAAGCAGTGGCGGTCCGGGGAGACTTTAAGCGCAGTAAAATTTTCCCTCGCTTTGAAAGTCCACCCCGGGGCTTGCTCAACCCCCCCGATATTCCACGATTGACCTCG
>sl18534_Stereocaulaceae_Lepraria_neglectaAFF1
ACAGAGAGGAACAAGTTTCCTTGGGGCCCAGGCCCCGTCTCTTCACCCTGTGCCAACCTACCGTCGTTGCTTTGGCGTGCCGGGGGTCATCCCCTATTTGTCGGCAGCGGGTCTGAAAAAGAACGCTCCGGCAGATCGTGCTCGTCAGAAGCCCATTAAATTCCGTTCATCAGTGTTGTCCGAGTCAAAAAACATAAATAGTAAAAAACTTTCAACAACGGATCTCTTGGTTCTGGCATCGATGAAGAACGCAGCGAAATGCGATAAGTAATGTGAATTGCAGAATTCAGTGAATCATCGAATCTTTGAACGCACATTGCGCCCCTCGGAATTCCGGGGGGCATACCTGTTCGAGCGTCATTGCACCCCTCAAGCTCCGGCTTGGTATTGGGTTTCGCCCCCGGGGCGTCCCCGAAAAGCAGTGGCGGTCCGGGGAGACCTTAAGCGCAGTAAAATTTTCCCTCGCTTTGAAAGTCCACCCCGGGGCTTGCTGAACCCCCCCGATATTCCACGATTGACCTCG
>sl18660_Stereocaulaceae_Lepraria_neglectaAFF1
AACAGAGAGGAACAAGCTTTCTTGGGGGCCAGGCCCCCGTCTCTTCACCCTGTGCCAACCTACCGTCGTTGCTTTGGCGTGCCGGGGGCCATCCCCTATTTGTCGGCAGCTGGTCTGGAAAAGAACGCTCCGGCAGATCGTGCTCGTCAGAAGCCCATTAAATTCCGTTCATCAGTGTTGTCCGAGTCAAAAAACATAAATAGTAAAAAACTTTCAACAACGGATCTCTTGGTTCTGGCATCGATGAAGAACGCAGCGAAATGCGATAAGTAATGTGAATTGCAGAATTCAGTGAATCATCGAATCTTTGAACGCACATTGCGCCCCTCGGAATTCCGGGGGGCATACCTGTTCGAGCGTCATTGCACCCCTCAAGCTCCGGCTTGGTATTGGGTTTCGCCCCCGGGGCGCACCCGAAAAGCAGTGGCGGTCCGGGGAGACCTTAAGCGCAGTAAAATTTTCCCTCGCTTTGAAAGTCCACCCCGGGGCTTGCTCAATCCCCCCGATATTCCACGATTGACCTCG
>sl18616a_Stereocaulaceae_Lepraria_finkii
CCAGAAAGGAACCAGTTTCCTTGGGGCTCGCCCCCATCTCTTCACCCCGTGTCAACTTACCATTGTTGCTTTGGCGGGTTGCGGGCGTCCCCTCCCTCCGGCGGCGCCCCCCGCCAGAAGCCCCGTTAAATCCGTTTTTCAGCGTCGTCCGAGTGATAAACCAATCGTTAAAAACTTTCAACAACGGATCTCTTGGTTCTGGCATCGATGAAGAACGCAGCGAAATGCGATAAGTAATGTGAATTGCAGAATTCAGTGAATCATCGAATCTTTGAACGCACATTGCGCCCTTCGGAATTCCGGGGGGCATGCCTGTTCGAGCGTCATTGCACCCCTCAAGCTCCGGCTTGGTCCTGGGCCTTCGCCACCCCGGCGTGCCCGAAAATCAGTGGCGGTCCGGAACGACTTTAAGCTCAGTAAATGTATCTCCCGCTTTGAAAGTCTGCACCGTGGCGTGCCAAAACCCCCCGAAATTCAATGGTTGACCTCG
>sl18624a_Stereocaulaceae_Lepraria_finkii
CCAGAAAGGAACCAGTTTCCTTGGGGCTCGCCCCCATCTCTTCACCCCGTGTCAACTTACCATTTGTTGCTTTGGCGGGTTGCGGGCGTCCCCTCCCTCCGGCGGCGCCCCCCGCCAGAAGCCCCGTTAAATCCGTTTTTCAGCGTCGTCCGAGTGATAAACCAATCGTTAAAAACTTTCAACAACGGATCTCTTGGTTCTGGCATCGATGAAGAACGCAGCGAAATGCGATAAGTAATGTGAATTGCAGAATTCAGTGAATCATCGAATCTTTGAACGCACATTGCGCCCTTCGGAATTCCGGGGGGCATGCCTGTTCGAGCGTCATTGCACCCCTCAAGCTCCGGCTTGGTCCTGGGCCTTCGCCACCCCGGCGTGCCCGAAAATCAGTGGCGGTCCGGAACGACTTTAAGCTCAGTAAATGTATCTCCCGCTTTGAAAGTCTGCACCGTGGCGTGCCAAAACCCCCCGAAATTCAATGGTTGACCTCG
>sl18414a_Pertusariaceae_Ochrolechia_upsaliensis
CCGAGAGAGGGTCCCTTTGGGGCCCGACCCTCCCATCCCCTGTGTATGTACCTCTGTTGCTTCGGCGGGCCCGTGGGTCCCTTTGGGGCTCACCACCGGCGTCGGTCGGTCCGCGCCCGCCAGAGGCCCTTATCAAACCCGGTTGTGCCAGTGAGGTCTGAGTGCAACGTAATACAGTAAAACTTTCAACAACGGATCTCTTGGTTCTGGCATCGATGAAGAACGCAGCGAAATGCGATAAGTAATGTGAATTGCAGAATTCAGTGAATCATCGAATCTTTGAACGCACATTGCGCCTCTCGGTATTCCGGGGGGCATGCCTGTTCGAGCGTCATTACACCTCTCAAGCTTAGCTTGGTGTTGGACCCCGTCCTCCGCGGGCGGGTCCGAAAGTCAGTGGCGGTGCCACCGGGCTTCAAGCGTAGTACAATCTATCCCGCTTTGGAAGACCCGGGGGGGCTGGCCAGTCAACACCCGACATCTCACGGTTGACCTCG
>sl18422_Pertusariaceae_Ochrolechia_upsaliensis
CCGAGAGAGGGTCCCTTTGGGGCCCGACCCTCCCATCCCCTGTGTATGTACCTCTGTTGCTTCGGCGGGCCCGTGGGTCCCTTTGGGGCTCACCACCGGCGTCGGTCGGTCCGCGCCCGCCAGAGGCCCTTATCAAACCCGGTTGTGCCAGTGAGGTCTGAGTGCAACGTAATACAGTAAAACTTTCAACAACGGATCTCTTGGTTCTGGCATCGATGAAGAACGCAGCGAAATGCGATAAGTAATGTGAATTGCAGAATTCAGTGAATCATCGAATCTTTGAACGCACATTGCGCCTCTCGGTATTCCGGGGGGCATGCCTGTTCGAGCGTCATTACACCTCTCAAGCTTAGCTTGGTGTTGGACCCCGTCCTCCGCGGGCGGGTCCGAAAGTCAGTGGCGGTGCCACCGGGCTTCAAGCGTAGTACAATCTATCCCGCTTTGGAAGACCCGGGGGGGCTGGCCAGTCAACACCCGACATCTCACGGTTGACCTCG
>sl18423_Pertusariaceae_Ochrolechia_upsaliensis
CCGAGAGAGGGTCCCTTTGGGGCCCGACCCTCCCATCCCCTGTGTATGTACCTCTGTTGCTTCGGCGGGCCCGTGGGTCCCTTTGGGGCTCACCACCGGCGTCGGTCGGTCCGCGCCCGCCAGAGGCCCTTATCAAACCCGGTTGTGCCAGTGAGGTCTGAGTGCAACGTAATACAGTAAAACTTTCAACAACGGATCTCTTGGTTCTGGCATCGATGAAGAACGCAGCGAAATGCGATAAGTAATGTGAATTGCAGAATTCAGTGAATCATCGAATCTTTGAACGCACATTGCGCCTCTCGGTATTCCGGGGGGCATGCCTGTTCGAGCGTCATTACACCTCTCAAGCTTAGCTTGGTGTTGGACCCCGTCCTCCGCGGGCGGGTCCGAAAGTCAGTGGCGGTGCCACCGGGCTTCAAGCGTAGTACAATCTATCCCGCTTTGGAAGACCCGGGGGGGCTGGCCAGTCAACACCCGACATCTCACGGTTGACCTCG
>sl18285_Sporastatia_testudinea
CAGAGAACCGGGTACTGGGCCCCCGGGCCCGCCCGACCTCCCACCCCTGTGAACATACACCGTTGCTTCGACGGGCCCGCGCGGGCCCTGGCCGGCGAGCGCCCGTCAGAGGCCCCCCCAAACCCTCTTCAGCCGTGACGTCTGAGTACCACACAATAGTTAAAACTTTCAACAACGGATCTCTTGGTTCTGGCATCGATGAAGAACGCAGCAAAATGCGATAAGTAATGTGAAATGCAGAATTCAGTGAATCATCGAATCTTTGAACGCACATTGCGCCCTTTGGTATTCCGAGGGGCATGCCTGTCCGAGCGTCATTGCACCTCTCAAGCCCGGCTTGGTGCTGGGCCTTCGCCCCCCCGGGGCGTGCCCGAAAGTTAGCGGCGGCCCGGTCCGGCTTCAAGCGTAGCAGCTTAAAAACCCGCTTTGGAAGCCCGGGCCGTGCCTGCCGGACAACACCACCTTCTACGATTGACCTCG
>sl18290a_Sporastatia_testudinea
CAGAGAACCGGGTACTGGGCCCCCGGGCCCGCCCGACCTCCCACCCCTGTGAACATACACCGTTGCTTCGACGGGCCCGCGCGGGCCCTGGCCGGCGAGCGCCCGTCAGAGGCCCCCCCCAAACCCTCTTCAGCCGTGATGTCCGAGTACCACGCAACAGTTAAAACTTTCAACAACGGATCTCTTGGTTCTGGCATCGATGAAGAACGCAGCAAAATGCGATAAGTAATGTGAATTGCAGAATTCAGTGAATCATCGAATCTTTGAACGCACATTGCGCCCTTTGGTATTCCGAGGGGCATGCCTGTCCGAGCGTCATTGCACCTCTCAAGCCTGGCTTGGTGCTGGGCCTTCGCCCCCCGGGGCGTGCCCGAAAGTTAGCGGCGGCCCGGTCCGGCTTCAAGCGTAGCAGCTTAAAAACCCGCTTTGGAAGCCCGGGCCGTGCCTGCCGGACAACACCGCCTTCTACAACTGACCTCG
>sl18356a_Sporastatia_testudinea
CAGAGAACCGGGTACTGGGCCCCCGGGCCCGCCCGACCTCCCACCCCTGTGAACATACACCGTTGCTTCGACGGGCCCGCGCGGGCCCCGGCCGGCGAGCGCCCGTCAGAGGCCCCCCCCAAACCCTCTTCAGCCGTGACGTCCGAGTACCACACAACAGTTAAAACTTTCAACAACGGATCTCTTGGTTCTGGCATCGATGAAGAACGCAGCAAAATGCGATAAGTAATGTGAATTGCAGAATTCAGTGAACCATCGAATCTTTGAACGCACATTGCGCCCTTTGGTATTCCGAGGGGCATGCCTGTCCGAGCGTCATTGCACCTCTCAAGCCCGGCTTGGTGCTGGGCCTTCGCCCCCCGGGGCGTGCCCGAAAGTTAGCGGCGGCCCGGTCCGGCTTCAAGCGTAGCAGCTTAAAAACCCGCTTTGGAAGCCCGGGCTGTGCCTGCCGGACAACACCGCCTTCTACGATTGACCTCG
>sl18357_Sporastatia_testudinea
CAGAGAACCGGGTACTGGGCCCCCGGGCCCGCCCGACCTCCCACCCCTGTGAACATACACCGTTGCTTCGACGGGCCCGCGCGGGCCCCGGCCGGCGAGCGCCCGTCAGAGGCCCCCCCCAAACCCTCTTCAGCCGTGACGTCCGAGTACCACACAACAGTTAAAACTTTCAACAACGGATCTCTTGGTTCTGGCATCGATGAAGAACGCAGCAAAATGCGATAAGTAATGTGAATTGCAGAATTCAGTGAATCATCGAATCTTTGAACGCACATTGCGCCCTTTGGTATTCCGAGGGGCATGCCTGTCCGAGCGTCATTGCACCTCTCAAGCCCGGCTTGGTGCTGGGCTTTCGCCCCCCGGGGCGTGCCCGAAAGTTAGCGGCGGCCCGGTCCGGCTTCAAGCGTAGCAGCTTAAAAACCCGCTTTGGAAGCCCGGGCTGTGCCTGCCGGACAACACCGCCTTCTACGATTGACCTCG
>sl18658unk_Sporastatia_testudinea
CAGAGAACCGGGTACCGGGCCCCCGGGCCCGCCCGACCTCCCACCCCTGTGAACATACACCGTTGCTTCGACGGGCCCGCGCGGGCCCCGGCCGGCGAGCGCCCGTCAGAGGCCCCCCCCAAACCCTCTTCAGCCGTGACGTCCGAGTACCACACAACAGTTAAAACTTTCAACAACGGATCTCTTGGTTCTGGCATCGATGAAGAACGCAGCAAAATGCGATAAGTAATGTGAATTGCAGAATTCAGTGAATCATCGAATCTTTGAACGCACATTGCGCCCTTTGGTATTCCGAGGGGCATGCCTGTCCGAGCGTCATTGCACCTCTCAAGCCTGGCTTGGTGCTGGGCCTTCGCCCCCCGGGGCGTGCCCGAAAGCTAGCGGCGGCCCGGTCCGGCTTCAAGCGTAGCAGCTTAAAAACCCGCTTTGGAAGCCCGGGCTGTGCCTGCCGGACAACACCGCCTTCTACGATTGACCTCG
>sl18569_Sporastatia_testudinea
CAGAGAACCGGGTACTGGGCCCCCGGGCCCACCCGACCTCCCACCCCTGTGAACATACACCGTTGCTTCGACGGGCCCGCGCCGGCCCCGGCCGGCGAGCGCCCGTCAGAGGCCCCCCCAAACCCTCTTCAGCCGTGACGTCTGAGTACCACACAACAGTTAAAAACTTTCAACAACGGATCTCTTGGTTCTGGCATCGATGAAGAACGCAGCAAAATGCGATAAGTAATGTGAATTGCAGAATTCAGTGAATCATCGAATCTTTGAACGCACATTGCGCCCTTTGGTATTCCGAGGGGCATGCCTGTCCGAGCGTCATTGCACCTCTCAAGCCTGGCTTGGTGCTGGGCCTTCGCCCCCCGGGGCGTGCCCGAAAGTTAGCGGCGGCCCGGTCCGGCTTCAAGCGTAGCAGCTTAAAAACCCGCTTTGGAAGCCCGGGCCGTGCCTGCCGGACAACACCACCTTCTACAATTGACCTCG
>sl18569a_Sporastatia_testudinea
CAGAGAACCGGGTACTGGGCCCCCGGGCCCACCCGACCTCCCACCCCTGTGAACATACACCGTTGCTTCGACGGGCCCGCGCCGGCCCCGGCCGGCGAGCGCCCGTCAGAGGCCCCCCCAAACCCTCTTCAGCCGTGACGTCTGAGTACCACACAACAGTTAAAAACTTTCAACAACGGATCTCTTGGTTCTGGCATCGATGAAGAACGCAGCAAAATGCGATAAGTAATGTGAATTGCAGAATTCAGTGAATCATCGAATCTTTGAACGCACATTGCGCCCTTTGGTATTCCGAGGGGCATGCCTGTCCGAGCGTCATTGCACCTCTCAAGCCTGGCTTGGTGCTGGGCCTTCGCCCCCCGGGGCGTGCCCGAAAGTTAGCGGCGGCCCGGTCCGGCTTCAAGCGTAGCAGCTTAAAAACCCGCTTTGGAAGCCCGGGCCGTGCCTGCCGGACAACACCACCTTCTACAATTGACCTCG
>sl18469b_Blastenia_furfuracea
ATGAGAGGGGGGCTTCGCGCTCCAGGGGTTACGCCCCGCACCTTTCCACCCTTTGTTGTACCTTCCATGTTGCTTTGGCGGGCCCCGGGGGATAATCACCTCTGGCGCTGGTCCCCTAATTGGGGTTTAGCGAGTGCCCGTCGAAGGCCCATTAAAAATCTTTTTATCAGTGAAGTCTGAGTACAAAACAAATCAATTAAAACTTTCAACAACGGATCTCTTGGTTCTGGCATCGATGAAGAACGCAGCGAAATGCGATAAGTAATGTGAATTGCAGAATTCAGTGAATCATCGAATCTTTGAACGCACATTGCGCCCTTGGGAATTCCTAGGGGCATGCCTGTTCGAGCGTCATTAAATCCCTCAAGCTTTGCTTGGTATTAGGTGCTCGCCCTCCGAGGGCGCACCCCAAATCTAGTGGCGGTCCAGGGAGACTTCAAGCGCAGTAAATTACAATCCGCTTTGGAAGCTTTCTGCCTGTGGCCCCGCCAGCAATCCCCCCCATCTTTAACCAAATGACC
>sl18574calo_Bryoplaca_cinnamomea
TTGAGAGGGGGGCTTCGCGCCCCGGGGGTTTGCCCCGTACCTTTTCCACCCTTTGTGTATCTTCCACTGTTGCTTTGGCGGGCCTCGGGGCTAACCCCCCGGCGCTGGCCCCTTCATCGGGGTTCGCGGGCGCCCGCCAGTGGCCCGTTCAAAATCTGTTTATCAGTGCCGTCTGAGTTTGCGAATAATCAATTAAAACTTTCAACAACGGATCTCTTGGTTCTGGCATCGATGAAGAACGCAGCGAAATGCGATAAGTAATGTGAATTGCAGAATTCAGTGAATCATCGAATCTTTGAACGCACATTGCGCCTTTTGGTATTCCGAAAGGCATGCCTGTTCGAGCGTCATTACACCCCTCAAGCATTGCTTGGTCTTGGGTGCCCGCCCCCGAATCTTCAGGGAGCGCGCCCGAAATCCAGTGGCGGTCCCGGTGGACTTCAAGCGCAGTAAACTTCGGTCCGCTTTTGAAGCCTTCTGCCGGTGGCCTCGCCAGCGAACCACTTTTTTACCCACTAATTTGACCTCG
>sl18621_Bryoplaca_sinapisperma
TTGAGAGGGGGGCTTTCGCGCTCCAGGGGCTCTGCCCCGTACCTTTCCACCCTTTGTGTATCTTCCCTTTTGCTTTGGCGGGCCCTGGGGCTTAGCCCCGGCGGGGGTCCCTTGAACGGGGCTCCCGWGCGCCCGCCAGAGACCCGTCMAAAATCTGTTTTATCGATGCCGTCTGAGCTTATGAATAATCAATCAAAACTTTCAACAACGGATCTCTTGGTTCTGGCATCGATGAAGAACGCAGCGAAATGCGATAAGTAATGTGAATTGCAGAATTCAGTGAATCATCGAATCTTTGAACGCACATTGCGCCTTTTGGTATTCCGAAAGGCATGCCTGTTCGAGCGTCATTACATCCCTCAAGCCTTGCTTGGTATTGGGTGCCCGCCCCCCCATCTTCAGGGAGCGCGCCCGAAATTCAGTGGCGGTTCAGGTGGACTTCAAGCGCAGTAAACTTCGGTCCGCTTTTGAAGCCTTTTGCCTGTGGCCCCGCCAGCGAACCCCTTTAATCCTTCAATTGACCT
>sl18482_Pyrenodesmia_variabilis
CCGAGAGGGGGGCTCACGCGTCCCAGGGGTTCTGCCCCGTACCTTTCCACCCTTTGTCTATTTTCCACTGTTGCTTTGGCGGGCCCCGGGCTTTACCTCCCGGCGCTGGCCCCCTATTAGGGTCCGCGAGCGCCCGCCGAAGGCCCATCAAAAACCTGTGTATCAGTGCTGTCTGAGTATACGAAAATCAATCAAAACTTTCAACAACGGATCTCTTGGTTCTGGCATCGATGAAGAACGCAGCGAAATGCGATAAGTAATGTGAATTGCAGAATTCAGTGAATCATCGAATCTTTGAACGCACATTGCGCCCTCTGGTATTCCGGGGGGCATGCCTGTTCGAGCGTCATTTACACCTCTCAAGCACTGCTTGGTATTGGGTGCTCGCCCTCCTCTTCGGGGGGGCGCGCCCGAAATTCAGTGGCGGTCTCGGTGGACTTCAAGCGTAGTGAATATTCCGCTTTGGAAGCCTTCTGCCGGTGGCCTAGCCAGCA
>sl18482crust_Pyrenodesmia_variabilis
CCGAGAGGGGGGCTCACGCGTCCCAGGGGTTCTGCCCCGTACCTTTCCACCCTTTGTCTATTTTCCACTGTTGCTTTGGCGGGCCCCGGGCTTTACCTCCCGGCGCTGGCCCCCTATTAGGGTCCGCGAGCGCCCGCCGAAGGCCCATCAAAAACCTGTGTATCAGTGCTGTCTGAGTATACGAAAATCAATCAAAACTTTCAACAACGGATCTCTTGGTTCTGGCATCGATGAAGAACGCAGCGAAATGCGATAAGTAATGTGAATTGCAGAATTCAGTGAATCATCGAATCTTTGAACGCACATTGCGCCCTCTGGTATTCCGGGGGGCATGCCTGTTCGAGCGTCATTTACACCTCTCAAGCACTGCTTGGTATTGGGTGCTCGCCCTCCTCTTCGGGGGGGCGCGCCCGAAATTCAGTGGCGGTCTCGGTGGACTTCAAGCGTAGTGAATATTCCGCTTTGGAAGCCTTCTGCCGGTGGCCTAGCCAGCAAGCCTTCTTACCCCCAAAATTGACCTCG
>sl18486_Pyrenodesmia_variabilis
CCGAGAGGGGGGCTCACGCGTCCCAGGGGTTCTGCCCCGTACCTTTCCACCCTTTGTCTATTTTCCACTGTTGCTTTGGCGGGCCCCGGGCTTTACCTCCCGGCGCTGGCCCCCTATTAGGGTCCGCGAGCGCCCGCCGAAGGCCCATCAAAAACCTGTGTATCAGTGCTGTCTGAGTATACGAAAATCAATCAAAACTTTCAACAACGGATCTCTTGGTTCTGGCATCGATGAAGAACGCAGCGAAATGCGATAAGTAATGTGAATTGCAGAATTCAGTGAATCATCGAATCTTTGAACGCACATTGCGCCCTCTGGTATTCCGGGGGGCATGCCTGTTCGAGCGTCATTTACACCTCTCAAGCACTGCTTGGTATTGGGTGCTCGCCCTCCTCTTCGGGGGGGCGCGCCCGAAATTCAGTGGCGGTCTCGGTGGACTTCAAGCGTAGTGAATATTCCGCTTTGGAAGCCTTCTGCCGGTGGCCTAGCCAGCAAGCCTTCTTTTACCCCCA
>sl18504_Pyrenodesmia_variabilis
CCGAGAGGGGGGCTCACGCGTCCCAGGGGTTCTGCCCCGTACCTTTCCACCCTTTGTCTATTTTCCACTGTTGCTTTGGCGGGCCCCGGGCTTCACCTCCCGGCGCTGGCCCCCTATTAGGGTCCGCGAGCGCCCGCCGAAGGCTCATCAAAAACCTGTGTATCAGTGCTGTCTGAGTATACGAAAATCAATCAAAACTTTCAACAACGGATCTCTTGGTTCTGGCATCGATGAAGAACGCAGCGAAATGCGATAAGTAATGTGAATTGCAGAATTCAGTGAATCATCGAATCTTTGAACGCACATTGCGCCCTCTGGTATTCCGGGGGGCATGCCTGTTCGAGCGTCATTACACCTCTCAAGCACTGCTTGGTATTGGGTGCTCGCCCTCCTCTCCGGGGGGGCGCGCCCGAAATTCAGTGGCGGTCTCGGTGGACTTCAAGCGTAGTGAATATTCCGCTTTGGAAGCCTTCTGCCGGTGGCCCAGCCAGCAAGCCTT
>sl18419calo_Caloplaca_stillicidiorumAGG
TTGAGAGGGGGGCCTCGCGCCCCAGGGGCTTCGTGCCCCGCACCTTTCCACCCTTTGTGTATCTTCCACTGTTGCTTTGGCGGGCCCCGGGGTTCACCCCTTCGGCGCTGGCCCCCCGCGAGGGAGGCTCGCGAGCGCCCGCCAGAGGCCCATTCCAACCTGTTGTATCAGTGTAGTCTGAGTCGACGAGTAATCAATCAAAACTTTCAACAACGGATCTCTTGGTTCTGGCATCGATGAAGAACGCAGCGAAATGCGATAAGTAATGTGAATTGCAGAATTCAGTGAATCATCGAATCTTTGAACGCACATTGCGCCCTTTGGTATTCCGAAGGGCATGCCTGTTCGAGCGTCATTACACCCCTCAAGCTCTGCTTGGTATTGGGCGTCCGCCCCCCGTTCCCGGGGGGTGCGCCCGAAATTCAGTGGCGGTCCAGGTGGACTTCAAGCGCAGTAAACTCTGGTTCGCTTTGGAAGCCTTCTGCCTGCGGCCCCGCCAGCTAAGAAACACCCCC
>sl18529b_Caloplaca_stillicidiorumAGG
GAGAGGGGGGCCTCGCGCCCCAGGGGCTTCGCGCCCCGCACCTTTCCACCCGTTGTGTATCTTCCACTGTTGCTTTGGCGGGCCCCAGGGCTCACCCCCCGGCGCTGGCCCCCCGCGAGGGAGGCTCGCGAGCGCCCGCCAGAGGCCCATTCCAACCTGTTGTATCAGTGTAGTCTGAGTTGACGAGTAATCAATCAAAACTTTCAACAACGGATCTCTTGGTTCTGGCATCGATGAAGAACGCAGCGAAATGCGATAAGTAATGTGAATTGCAGAATTCAGTGAATCATCGAATCTTTGAACGCACATTGCGCCCTTTGGTATTCCGAAGGGCATGCCTGTTCGAGCGTCATTACACCCCTCAAGCTCTGCTTGGTATTGGGCGTCCGCCCCCCGTTCCCGGGGGGCGCGCCCGAAATTCAGTGGCGGTCCAGGTGGACTTCAAGCGCAGTAAACTCTGGTTCGCTTTGGAAGCCTTCTGCCTGCGGCCCCGCCAGCTAAGAAACACCCCCAATTCATGACC
>sl18614_Caloplaca_stillicidiorumAGG
GAGAGGGGGGCCTCGCGCTCCAGGGGCCTCGTGCCCCGCACCTTTCCACCCTTTGTCTATCTTCCACTGTTGCTTTGGCGGGCCCCGGGGCTTCCCCCCCGGCGCTGGCCCCCCGCGAGGGAGGCTCGCGAGCGCCCGCCAGAGGCCCATTCCAACCTGTTGTATCGGTGTAGTCTGAGTTTACGAATAATCAATCAAAACTTTCAACAACGGATCTCTTGGTTCTGGCATCGATGAAGAACGCAGCGAAATGCGATAAGTAATGTGAATTGCAGAATTCAGTGAATCATCGAATCTTTGAACGCACATTGCGCCCTTTGGTATTCCGAAGGGCATGCCTGTTCGAGCGTCATTACACCCCTCAAGCTCTGCTTGGTATTGGGCGTCCGCCCCCCGCTCCCGGGGGCGCGCCCGAAATTCAGTGGCGGTCCAGGTAGACTTCAAGCGCAGTAAACTTTTGTTCGCTTTGGAAGCCTTCTGCCTGCGGCCCCGCCAGCTAAGAAACACCCCCCATTCATGACC
>sl18467_Caloplaca_stillicidiorumAGG
GAGAGGGGGGCCTCGCGCTCCAGGGGCCTCGTGCCCCGCACCTTTCCACCCTTTGTCTATCTTCCACTGTTGCTTTGGCGGGCCCCGGGGCTTACCCCCCGGCGCTGGCCCCCCCGCGTGGGGAGGCTCGCGAGTGCCCGCCAGAGGCCCATTCCAACCTGTTGTATCGGTGCAGTCTGAGTTTACGAATAATCAATCAAAACTTTCAACAACGGATCTCTTGGTTCTGGCATCGATGAAGAACGCAGCGAAATGCGATAAGTAATGTGAATTGCAGAATTCAGTGAATCATCGAATCTTTGAACGCACATTGCGCCCTTTGGTATTCCGAAGGGCATGCCTGTTCGAGCGTCATTACACCCCTCAAGCTCTGCTTGGTATTGGACGTCCGCCCCCCGCTCCCGGGGGGCGTGCCCGAAATTCAGTGGCGGTCCAGGCAGACTTCAAGCGCAGTAAACCTTTGTTCGCTTTGGAAGCCTTCTGCCTGCGGCCCCGCCAGCTAAAAAACACCTAAACATTGACCTCG
>sl18440b_Gyaloechia_bracteata
ACAAAGGGGGGCTTTGCGCCCCAGGGGCTCACGCCCCGCACCTTTTCACCCGGTGTCCATCTTCCACTGTTGCTTTGGCGAGTCCCGGGGGTGATCTCCCGGCGCTGGCCCCCTAACGGGGTCCCGCGAATACTCGCCGGAGGTTCGTCTAAAATCTGTTTTATCAGTGAAGTCTGGTTACATGAATAATTGAAACAAAACTTTCAACAACGGATCTCTTGGTTCTGGCATCGATGAAGAACGCAGCGAAATGCGATAAGTAATGTGAATTGCAGAATTCAGTGAATCATCGAATCTTTGAACGCACATTGCGCCCCTCGGAACCCCGAGGGGCATGCCTGTTCGAGCGTCATTAAAACCCTCAAGCTTGGCTTGGTATTGGGTGCTCGCCCCCCCGGGTTTGGGGGGGCGCGCCCGAAATTTAGTGGCGGTCCGGGGAGACTTCAAGCGCAGTTAATATCCAATTCGCTTCCGAAGCTTTCGACCTGTGGCCCAGCCAGCAGCAAMCMWTACTTTCAAGAATT
>sl18421a_Gyaloechia_epiphyta
ACGAGAGGGGGGCTTCGCGCCCCAGGGGCTAATACCCCGCACCTTTCCACCCTGTGTATATCTTCCACTGTTGCTTTGGCGGGCCCCGGGGCTTCTCCCGGCGCTGGCCTCCTAACGGGGTCCCGCGAGTGCCCGTCAGAGGCCCATTAAATTCTGTTTATCAGTGAAGTCCGAGTTCAAACAAATAAATTAAAACTTTCAACAACGGATCTCTTGGTTCTGGCATCGATGAAGAACGCAGCGAAATGCGATAAGTAATGTGAATTGCAGAATTCAGTGAATCATCGAATCTTTGAACGCACATTGCGCCCTTCGGAATTCCGAAGGGCATGCCTGTTCGAGCGTCATTAAACCCCTCAAGCTTGGCTTGGTATTGGGTGCCCGCCCCCCGGTTTTAGGGGAGCGCGCCCGAAATTCAGTGGCGGTCCAGGGAGACTTCAAGCGCAGTAAAAACTTTTCGCTTTCGAAGCTTTCGCCCTGTGGCTCTGCCAGCGAACCCTTTTACTTTCAAGAATTGACCTCG
>sl18421cand_Gyaloechia_epiphyta
ACGAGAGGGGGGCTTCGCGCCCCAGGGGCTAATACCCCGCACCTTTCCACCCTGTGTATATCTTCCACTGTTGCTTTGGCGGGCCCCGGGGCTTCTCCCGGCGCTGGCCTCCTAACGGGGTCCCGCGAGTGCCCGTCAGAGGCCCATTAAATTCTGTTTATCAGTGAAGTCCGAGTTCAAACAAATAAATTAAAACTTTCAACAACGGATCTCTTGGTTCTGGCATCGATGAAGAACGCAGCGAAATGCGATAAGTAATGTGAATTGCAGAATTCAGTGAATCATCGAATCTTTGAACGCACATTGCGCCCTTCGGAATTCCGAAGGGCATGCCTGTTCGAGCGTCATTAAACCCCTCAAGCTTGGCTTGGTATTGGGTGCCCGCCCCCCGGTTTTAGGGGAGCGCGCCCGAAATTCAGTGGCGGTCCAGGGAGACTTCAAGCGCAGTAAAAACTTTTCGCTTTCGAAGCTTTCGCCCTGTGGCTCTGCCAGCGAACCCTTTTACTTTCAAGAATTGACCTCG
>sl18429a_Gyaloechia_epiphyta
ACGAGAGGGGGGCTTCGCGCCCCAGGGGCTAATACCCCGCACCTTTCCACCCTGTGTATATCTTCCACTGTTGCTTTGGCGGGCCCCGGGGCTTCTCCCGGCGCTGGCCTCCTAACGGGGTCCCGCGAGTGCCCGTCAGAGGCCCATTAAATTCTGTTTATCAGTGAAGTCCGAGTTCAAACAAATAAATTAAAACTTTCAACAACGGATCTCTTGGTTCTGGCATCGATGAAGAACGCAGCGAAATGCGATAAGTAATGTGAATTGCAGAATTCAGTGAATCATCGAATCTTTGAACGCACATTGCGCCCTTCGGAATTCCGAAGGGCATGCCTGTTCGAGCGTCATTAAACCCCTCAAGCTTGGCTTGGTATTGGGTGCCCGCCCCCCGGTTTTAGGGGAGCGCGCCCGAAATTCAGTGGCGGTCCAGGGAGACTTCAAGCGCAGTAAAAACTTTTCGCTTTCGAAGCTTTCGCCCTGTGGCTCTGCCAGCGAACCCTTTTACTTTCAAGAATTGACCTCG
>sl18457_Rufoplaca_arenaria
CTGAGAGGGGGGTTTCGCGCCCCAGGGGCTCTGGCCCCGCACCTTTCCACCCTTTGTTCACCGTTCACTCTTGCTTTGGCGGACCCCGGGGTCCCTCCGGCGCCGGCCCTTTCGTAGGGTTCGCGAGTGTCCGCCAGAGGCCCATTAAAAATCGTTTTCACTTGAGTGGTCTGAGTTACAAATACAATCAAAACTTTCAACAACGGATCTCTTGGTTCTGGCATCGATGAAGAACGCAGCGAAATGCGATAAGTAATGTGAATTGCAGAATTCAGTGAATCATCGAATCTTTGAACGCACATTGCGCCCTTTGGTATTCCGAAGGGCATGCCTGTTCGAGCGTCATTAAACCTCTCAAGCTTTGCTTGGTACTGGGTGTTCCGCCCCCCGAAAAGCTTGGGGAGCGCGCCCGAAAATCAGTGGCGGTCCGGATGGATTACGAGCGCAGTAAAACTTGTTCGCTTCTGTAGTTTCCGTCTGTGGATCGGCCAGCCAATCCTTTCAATCCACAAAATTGAC
>sl18474b_Rufoplaca_arenaria
CTGAGAGGGGGGTTTCGCGCCCCAGGGGCTCTGGCCCCGCACCTTTCCACCCTTTGTTCACCGTTCACTCTTGCTTTGGCGGACCCCGGGGTCCCTCCGGCGCCGGCCCTTTCGTAGGGTTCGCGAGTGTCCGCCAGAGGCCCATTAAAAATCGTTTTCACTTGAGTGGTCTGAGTTACAAATACAATCAAAACTTTCAACAACGGATCTCTTGGTTCTGGCATCGATGAAGAACGCAGCGAAATGCGATAAGTAATGTGAATTGCAGAATTCAGTGAATCATCGAATCTTTGAACGCACATTGCGCCCTTTGGTATTCCGAAGGGCATGCCTGTTCGAGCGTCATTAAACCTCTCAAGCTTTGCTTGGTACTGGGTGTTCCGCCCCCCGAAAAGCTTGGGGAGCGCGCCCGAAAATCAGTGGCGGTCCGGATGGATTACGAGCGCAGTAAAACTTGTTCGCTTCTGTAGTTTCCGTCTGTGGATCGGCCAGCCAATCCTTTCAATCCACAAAATTGACCTCG
>sl18463_Rufoplaca_arenaria
CTGAGAGGGGGGTTTCGCGCCCCAGGGGCTCTGGCCCCGCACCTTTCCACCCTTTGTTCACCGTTCACTCTTGCTTTGGCGGACCCCGGGGTCCCTCCGGCGCCGGCCCTTTCGTAGGGTTCGCGAGTGTCCGCCAGAGGCCCATTAAAAATCGTTTTCACTTGAGTGGTCTGAGTTACACAAATACAATCAAAACTTTCAACAACGGATCTCTTGGTTCTGGCATCGATGAAGAACGCAGCGAAATGCGATAAGTAATGTGAATTGCAGAATTCAGTGAATCATCGAATCTTTGAACGCACATTGCGCCCTTTGGTATTCCGAAGGGCATGCCTGTTCGAGCGTCATTAAACCTCTCAAGCTTTGCTTGGTACTGGGTGTTCCGCCCCCCGAAAAGCTTGGGGAGCGCGCCCGAAAATCAGTGGCGGTCCGGATGGATTACGAGCGCAGTAAAACTTGTTCGCTTCTGTAGTTTCCGTCTGTGGATCGGCCAGCCAATCCTTTCAATCCACAAAATTGACCTCG
>sl18654_Rufoplaca_arenaria
CTGAGAGGGGGGTTTCGCGCCCCAGGGGCTCTGGCCCCGCACCTTTCCACCCTTTGTTCACCGTTCACTCTTGCTTTGGCGGACCCCGGGGTCCCTCCGGCGCCGGCCCTTTCGTAGGGTTCGCGAGTGTCCGCCAGAGGCCCATTAAAAATCGTTTTCACTTGAGTGGTCTGAGTTACACAAATACAATCAAAACTTTCAACAACGGATCTCTTGGTTCTGGCATCGATGAAGAACGCAGCGAAATGCGATAAGTAATGTGAATTGCAGAATTCAGTGAATCATCGAATCTTTGAACGCACATTGCGCCCTTTGGTATTCCGAAGGGCATGCCTGTTCGAGCGTCATTAAACCTCTCAAGCTTTGCTTGGTACTGGGTGTTCCGCCCCCCGAAAAGCTTGGGGAGCGCGCCCGAAAATCAGTGGCGGTCCGGATGGATTACGAGCGCAGTAAAACTTGTTCGCTTCTGTAGTTTCCGTCTGTGGATCGGCCAGCCAATCCTTTCAATCCACAAAATTGACCTCG
>sl18665a_Rufoplaca_arenaria
CTGAGAGGGGGGTTTCGCGCCCCAGGGGCTCTGGCCCCGCACCTTTCCACCCTTTGTTCACCGTTCACTCTTGCTTTGGCGGACCCCGGGGTCCCTCCGGCGCCGGCCCTTTCGTAGGGTTCGCGAGTGTCCGCCAGAGGCCCATTAAAAATCGTTTTCACTTGAGTGGTCTGAGTTACACAAATACAATCAAAACTTTCAACAACGGATCTCTTGGTTCTGGCATCGATGAAGAACGCAGCGAAATGCGATAAGTAATGTGAATTGCAGAATTCAGTGAATCATCGAATCTTTGAACGCACATTGCGCCCTTTGGTATTCCGAAGGGCATGCCTGTTCGAGCGTCATTAAACCTCTCAAGCTTTGCTTGGTACTGGGTGTTCCGCCCCCCGAAAAGCTTGGGGAGCGCGCCCGAAAATCAGTGGCGGTCCGGATGGATTACGAGCGCAGTAAAACTTGTTCGCTTCTGTAGTTTCCGTCTGTGGATCGGCCAGCCAATCCTTTCAATCCACAAAATTGACCTC
>sl18611a_Mycobilimbia_berengeriana
CAGAGAGGGGCTTCACGGCCCCGGGGGCTCCGGCCCCCACCTCTACACCCCGTGATTACCTACCTTTCTGTTGCTTTGGCGGGCCTTGAGGTCATGCTCATGCCGGCGGTGCCGGCGAGCGCCCGTCGATAGCCCCCCACAAATCGTTTTATTGGTGATGTCTGAGCGAAAACACAAATAATCAAAACTTTCAACAACGGATCTCTTGGTTCTGGCATCGATGAAGAACGCAGCGAAATGCGATAAGTAATGTGAATTGCAGAATTCAGTGAATCATCGAATCTTTGAACGCACATTGCGCCCCTCGGCATTCCGGGGGGCATGCCTGTTCGAGCGTCATTACACCCCTCAAGCGTAGCTTGGTCTTGGGTCCTCGCCCCCTGGGCGTGCCCGAAAAGTATGGGCGGTCCGGAGCGACTTTAAGCGTAGTAAATTATCTCCCGCTTTGAAAGTTCGCCCCGTGCCCGCCGGACAACCCCTCAGTTATCAACAATTGAC
>sl18612_Mycobilimbia_berengeriana
CAGAGAGGGGCTTCACGGCCCCGGGGGCTCCGGCCCCCACCTCTACACCCCGTGATTACCTACCTTTCTGTTGCTTTGGCGGGCCTTGAGGTCATGCTCATGCCGGCGGTGCCGGCGAGCGCCCGTCGATAGCCCCCCACAAATCGTTTTATTGGTGATGTCTGAGCGAAAACACAAATAATCAAAACTTTCAACAACGGATCTCTTGGTTCTGGCATCGATGAAGAACGCAGCGAAATGCGATAAGTAATGTGAATTGCAGAATTCAGTGAATCATCGAATCTTTGAACGCACATTGCGCCCCTCGGCATTCCGGGGGGCATGCCTGTTCGAGCGTCATTACACCCCTCAAGCGTAGCTTGGTCTTGGGTCCTCGCCCCCTGGGCGTGCCCGAAAAGTATGGGCGGTCCGGAGCGACTTTAAGCGTAGTAAATTATCTCCCGCTTTGAAAGTTCGCCCCGTGCCCGCCGGACAACCCCTCAGTTATCAACAATTGAC
>sl18574ton_ToniniaCF_mesoideaAFF
ACAGAGAGGGGCTTCGCGCCCCAGGGGGCTCCGGCCCCCGACTCTCAACCCCGTGCATACCATACCTTGACGTTGCTTTGGCGGGCCTTGAGGTCAAGCCCATGCCGGTTCGCCGGCGCGTGCCCGCCATAAGCCCACCACAACCCCGGTTTATTAGTGTCGTCCGAGCCTGATAACAATCAAACAAAACTTTCAACAACGGATCTCTTGGTTCTGGCATCGATGAAGAACGCAGCGAAATGCGATAAGTAATGTGAATTGCAGAATTCAGTGAATCATCGAATCTTTGAACGCACATTGCGCCCCTCGGTATTCCGGGGGGCATGCCTGTCCGAGCGTCATTACAATCCTCAAGCGTAGCTTGGTATTGGGCCCTCGCTCCCCCCGGGGGGTGTGCCTGAAAAGTAGTGGCGGTCCGGCGTGACTTTGAACGTAGTAAATGCTCTCCCGTTCCCGAAAGTCTTCACGCCGCGGCCCGCCAGAAAACCCCCAATCTTCCACCGATTGACCTCG
>sl18574d_ToniniaCF_sp
CAGAGAGGGGCTTCKCGCCCCAGGGGGCTCCGGCCCCCGACTCTCAACCCCGTGCGTGCCATACCTTGACGTTGCTTTGGCGGGCCTTGGGGTCAAGCCCATGCCGGTTCGCCGGCGCGTGCCCGCCACAAACCCACCACAACCCGGTCTATCGAGTGTCGTCCGAGCCTGATAACAATCAAACAAAACTTTCAACAACGGATCTCTTGGTTCTGGCATCGATGAAGAACGCAGCGAAATGCGATAAGTAATGTGAATTGCAGAATTCAGTGAATCATCGAATCTTTGAACGCACATTGCGCCCCTCGGTATTCCGGGGGGCATGCCTGTCCGAGCGTCATTGCAACCCTCAAGCCTAGCTTGGTCTTGGGCCCTCGCTCCCCCCGGGGGGTGTGCCTGAAAAGCAGTGGCGGTCCGGTGTGACTGTGAACGTAGTAAAACACTCTCCCGTTCCTCAGCCTTCACGCCGCGGCCCGCCAGAAAACCCCCCAATCTNCCACGACTGACCTCG
>sl18444clado_Cladonia_cariosaAFF1
TTGAGTTCCGGGGGCCTAGCCCCTAGCGGCGGGTGTCGTTCGAGTCCATCTGGGCTTGAGCGGCGGTCGTCGTGTTTCTCAACCCCATGTTAACCATACCTTTGTTGCTTTGGCGGGCCTTGAGTAGGCTATACGGCTCATGCCGGCCCCAGGCTTTATTGCCTGGGGGCGGCTCGCGCCCGCCAGAGGTCTATTCAAATTCTATTTATTAGTGATGTCTGAGCAAATATTAAATTTATCAAAACTTTCAACAACGGATCTCTTGGTTCTGGCATCGATGAAGAACGCAGCGAAATGCGATAAGTAATGTGAATTGCAGAATTCAGTGAATCATCGAATCTTTGAACGCACATTGCGCCCCTCGGCATTCCGGGGGGCATGCCTGTTCGAGCGTCATTACACCCCTCAAGCGTAGCTTGGTATTGGACTTTCGCGGGCCCTCTTTCTTTGTTAGAGGGACTCGCGGGTTCGAAAAGCAGTGGCGGTCCCCGAGGATTTCGCGCGTAGTATAATATCATCCCGCGTTGGAAAGAATCGGTGGGCCTGCCAAAACCCTCTATAATCTCCATAATTGACCTCG
>sl18620clado_Cladonia_cariosaAFF1
TTGAGTGCCGGGGGCCTAGCCCCCAGCGGCGGGTGTCGTTCGAGTCCATCTGGGCTTGAGCGGCGGTCGTCGTGTTTCTCAACCCCATGTTAACCATACCTTTGTTGCTTTGGCGGGCCTTGAGTAGGCTATACGGCTCATGCCGGCCCCAGGCTTTATTGCCTGGGGGCGGCTCGCGCCCGCCAGAGATCTATTCAAATTCTATTTATTAGTGATGTCTGAGCAAATATTAAATTATCAAAACTTTCAACAACGGATCTCTTGGTTCTGGCATCGATGAAGAACGCAGCGAAATGCGATAAGTAATGTGAATTGCAGAATTCAGTGAATCATCGAATCTTTGAACGCACATTGCGCCCCTCGGCATTCCGGGGGGCATGCCTGTTCGAGCGTCATTACACCCCTCAAGCGTAGCTTGGTATTGGACTTTCGCGGACCCTCTTTCTTTGTTAGAGGGACTCGCGGGTTCGAAAAGCAGTGGCGGTCCCCGAGGATTTCGCGCGTAGTATAATATCATCCCGCGTTGGAAAGAATCGGTGGGCCTGCCAAAACCCTCTATAATCTCCATAATTGACCTCG
>sl18430_Cladonia_symphycarpa
TTGAGTTCCGGGGGCCTAGCCCCCAGCGGCGAGTGTCGTTAGAGTCCATCTGGGCTCGACCGGTGGTCGTCGTGTTTCTCAACCCCATGTTAACCATACCTTTGTTGCTTTGGCGGGCCTTGAGTAGGCTATACGGCTCATGCCGGCCCCAGGCTTTATTGCCTGGGGGCGGCTCGCGCCCGCCAAAGGTTTATTCAAATTCTATTTATTAGTGATGTCCGAGCAAATTTTAAATAATCAAAACTTTCAACAACGGATCTCTTGGTTCTGGCATCGATGAAGAACGCAGCGAAATGCGATAAGTAATGTGAATTGCAGAATTCAGTGAATCATCGAATCTTTGAACGCACATTGCGCCCCTCGGTATTCCGGGGGGCATGCCTGTTCGAGCGTCATTACACCCCTCAAGCATAGCTTGGTATTGGATATTCGCGGGCCCTCTTCCTTAATGGAGGGGCTCGCGGGTCCGAAAAGCAGTGGCGGTCCCCGAGGATTTCGCGCGTAGTAAAATATGATCCCGCGTTGGAATGAATCGGTAGGCCTGCCAAAACCCCCAATAATCTCCATAATTGACCTCG
>sl18436z_Cladonia_symphycarpa
TTGAGTTCCGGGGGCCTAGCCCCCAGCGGCGAGTGTCGTTAGAGTCCATCTGGGCTCGACCGGTGGTCGTCGTGTTTCTCAACCCCATGTTAACCATACCTTTGTTGCTTTGGCGGGCCTTGAGTAGGCTATACGGCTCATGCCGGCCCCAGGCTTTATTGCCTGGGGGCGGCTCGCGCCCGCCAAAGGTTTATTCAAATTCTATTTATTAGTGATGTCCGAGCAAATTTTAAATAATCAAAACTTTCAACAACGGATCTCTTGGTTCTGGCATCGATGAAGAACGCAGCGAAATGCGATAAGTAATGTGAATTGCAGAATTCAGTGAATCATCGAATCTTTGAACGCACATTGCGCCCCTCGGTATTCCGGGGGGCATGCCTGTTCGAGCGTCATTACACCCCTCAAGCATAGCTTGGTATTGGATATTCGCGGGCCCTCTTCCTTAATGGAGGGGCTCGCGGGTCCGAAAAGCAGTGGCGGTCCCCGAGGATTTCGCGCGTAGTAAAATATGATCCCGCGTTGGAATGAATCGGTAGGCCTGCCAAAACCCCCAATAATCTCCATAATTGACCTCG
>sl18610clado_Cladonia_cariosaAFF2
TTGAGTTCCGGGGGCCTAGCCCCCAGCGGTGGGTGTCGTTCGAGTCCATCTGGGCTTGACCGGCGCTCGTCGTGTTTCTCAACCCCATGTTAACCATACCTTTGTTGCTTTGGCGGGCCTTGAGTAGGCTATACGGCTCATGCCGGCCCCAGGCTTCATTGCCTGGGGGCGGCTCGCGCCCGCCAGAGGTTTATTCAAATTCTATTTATTAGTGATGTCTGAGCAAATATTAAATAATCAAAACTTTCAACAACGGATCTCTTGGTTCTGGCATCGATGAAGAACGCAGCGAAATGCGATAAGTAATGTGAATTGCAGAATTCAGTGAATCATCGAATCTTTGAACGCACATTGCGCCCCTCGGTACTCCGGGGGGCATGCCTGTTCGAGCGTCATTACACCCCTCAAGCGTAGCTTGGTATTGGACATTCGCGGGCCCTCCGGGGCTCGCGGGTCTGAAAAGCAGTGGCGGTTCCCGAGGATTTTGCGCGTAGTAAAATTTATTCCCGCGTTGGAAAGAATCGGTGGACCTTTTGCCAAAACCCCCCATAATCTTTATAATTGACCTCG
>sl19199clado_Cladonia_cariosaAFF2
TTGAGTTCCGGGGGCCTAGCCCCCAGCGGTGGCTGTCGTTCGAGTCCATCTGGGCTTGCTCGGCGGTCGTCGTGTTTCTCAACCCCATGTTAACCATACCTTTGTTGCTTTGGCGGGCCTTGAGTAGGCTATACGGCTCATGCCGGCCCCAGGTTCTATTGCCTGGGGGCGGCTCGCGCCCGCCAGAGGTTTATTCAAATTCTATTTATTAGTGATGTCTGAGCAAATATTAAATTATCAAAACTTTCAACAACGGATCTCTTGGTTCTGGCATCGATGAAGAACGCAGCGAAATGCGATAAGTAATGTGAATTGCAGAATTCAGTGAATCATCGAATCTTTGAACGCACATTGCGCCCCTCGGTACTCCGGGGGGCATGCCTGTTCGAGCGTCATTACACCCCTCAAGCGTAGCTTGGTATTGGACATTCGCGGGCCCTCCGGGGCTCGCGGGTCTGAAAAGCAGTGGCGGTTCCCGAGGATTTTGCGCGTAGTAAAATTTATTCCCGCGTTGGAAAGAATCGGTGGACCTTTTGCCAAAACCCCCCATAATCTTTATAACTGACCTCG
>sl18335_Cladonia_cariosaAFF3
TTGAGTTCCGGGGGCCTAGCCCCCAGCGGCGGGTGTCGTTCGAGTCCATGCGCTTGCTCGGCGGTCGTCGTGTTTCTCAACCCCATGTTAACCATACCTTTGTTGCTTTGGCGGGCCTTGAGTAGGCTATACGGCTCATGCCGGCCCCAGGTTTTGTTGCTTGGGGGCGGCTCGCGCCCGCCAGAGGTTTATTCAAATTCTATTTATTAGTGATGTCTGAGCAAATATTAAATAATAAAAACTTTCAACAACGGATCTCTTGGTTCTGGCATCGATGAAGAACGCAGCGAAATGCGATAAGTAATGTGAATTGCAGAATTCAGTGAATCATCGAATCTTTGAACGCACATTGCGCCCCTCGGTATTCCGGGGGGCATGCCTGTTCGAGCGTCATTACACCCCTCAAGCGTAGCTTGGTATTGGACATTCGCGGGCCCTCTGGGGCTCGCGGGTCCGAAAAGCAGTGGCGGTCCCTGAGGATTTCGCGCGTAGTACAATTTATTCCCGCGTTGGAAAGAATCGGTGGACCTTTTGCCAAAACCCCCCCATAATCTCCATGATTGACCTCG
>sl18336_Cladonia_cariosaAFF3
TTGAGTTCCGGGGGCCTAGCCCCCAGCGGCGGGTGTCGTTCGAGTCCATGCGCTTGCTCGGCGGTCGTCGTGTTTCTCAACCCCATGTTAACCATACCTTTGTTGCTTTGGCGGGCCTTGAGTAGGCTATACGGCTCATGCCGGCCCCAGGTTTTGTTGCTTGGGGGCGGCTCGCGCCCGCCAGAGGTTTATTCAAATTCTATTTATTAGTGATGTCTGAGCAAATATTAAATAATAAAAACTTTCAACAACGGATCTCTTGGTTCTGGCATCGATGAAGAACGCAGCGAAATGCGATAAGTAATGTGAATTGCAGAATTCAGTGAATCATCGAATCTTTGAACGCACATTGCGCCCCTCGGTATTCCGGGGGGCATGCCTGTTCGAGCGTCATTACACCCCTCAAGCGTAGCTTGGTATTGGACATTCGCGGGCCCTCTGGGGCTCGCGGGTCCGAAAAGCAGTGGCGGTCCCTGAGGATTTCGCGCGTAGTACAATTTATTCCCGCGTTGGAAAGAATCGGTGGACCTTTTGCCAAAACCCCCCCATAATCTCCATGATTGACCTCG
>sl18442clado_Cladonia_cariosaAFF3
TTGAGTTCCGGGGGCCTAGCCCCCAGCGGCGGGTGTCGTTCGAGTCCATGCGCTTGCTCGGCGGTCGTCGTGTTTCTCAACCCCATGTTAACCATACCTTTGTTGCTTTGGCGGGCCTTGAGTAGGCTATACGGCTCATGCCGGCCCCAGGTTTTATTGCTTGGGGGCGGCTCGCGCCCGCCAGAGGTTTATTCAAATTCTATTTATTAGTGATGTCTGAGTAAATATTAAATAATAAAAACTTTCAACAACGGATCTCTTGGTTCTGGCATCGATGAAGAACGCAGCGAAATGCGATAAGTAATGTGAATTGCAGAATTCAGTGAATCATCGAATCTTTGAACGCACATTGCGCCCCTCGGTATTCCGGGGGGCATGCCTGTTCGAGCGTCATTACACCCCTCAAGCGTAGCTTGGTATTGGACATTCGCGGGCCCTCTGGGGCTCGCGGGTCCGAAAAGCAGTGGCGGTCCCTGAGGATTTCGCGCGTAGTACAATTTATTCCCGCGTTGGAAAGAATCGGTGGACCTTTTGCCAAAACCCCCCATAATCTCCATGATTGACCTCG
>sl18448_Cladonia_cariosaAFF3
TTGAGTTCCGGGGGCCTAGCCCCCAGCGGCGGGTGTCGTTCGAGTCCATGCGCTTGCTCGGCGGTCGTCGTGTTTCTCAACCCCATGTTAACCATACCTTTGTTGCTTTGGCGGGCCTTGAGTAGGCTATACGGCTCATGCCGGCCCCAGGTTTTATTGCTTGGGGGCGGCTCGCGCCCGCCAGAGGTTTATTCAAATTCTATTTATTAGTGATGTCTGAGTAAATATTAAATAATAAAAACTTTCAACAACGGATCTCTTGGTTCTGGCATCGATGAAGAACGCAGCGAAATGCGATAAGTAATGTGAATTGCAGAATTCAGTGAATCATCGAATCTTTGAACGCACATTGCGCCCCTCGGTATTCCGGGGGGCATGCCTGTTCGAGCGTCATTACACCCCTCAAGCGTAGCTTGGTATTGGACATTCGCGGGCCCTCTGGGGCTCGCGGGTCCGAAAAGCAGTGGCGGTCCCTGAGGATTTCGCGCGTAGTACAATTTATTCCCGCGTTGGAAAGAATCGGTGGACCTTTTGCCAAAACCCCCCATAATCTCCATGATTGACCTCG
>sl18415_Cladonia_macrophyllodes
ATGAGTTCGGGGGCCTAAGCCCCTGTGGCGAGCGTCGTTCAAATCCTCCAGGACTCGGCCGACGATCGTCGTGTTTCTCAACCCCATGTTTACCATACCTTTGTTGCTTTGGCGGGCCTTGAGTAGGCTATACGGCTCATGCCGGCCCCAGGCTTTGTTGCCTAGGGGCGGCTCGCGCCCGCCAGAGGTTTAAACTAAATCCTATTTATCAGTGATGTCTGAGCAAACATTAAATAAATCAAAACTTTCAACAACGGATCTCTTGGTTCTGGCATCGATGAAGAACGCAGCGAAATGCGATAAGTAATGTGAATTGCAGAATTCAGTGAATCATCGAATCTTTGAACGCACATTGCGCCCCTCGGTATTCCGGGGGGCATGCCTGTTCGAGCGTCATTACACCCTTCAAGCGTAGCTTGGTATTGGAATTCGCGGGCCCTTTTATAGGGGCTCGCGGGTCCGAAAAGCAGTGGCGGTCCCCGAGGATCTCGCGCGTAGTAAATATTATCCCGCGTTGGAAAGAATCGGTGGGCTTGCCAAAACCCCCCATAATCTCCATGATTGACCTCG
>sl18443b_Cladonia_pocillumAGG1
GGCCTAGCCCCCGCGGCGAGTGTCGTTGAGTCCCCCGGGACTCAACGGCGGTCGTCGTGTTTCTCAACCCCATGTTTACCATACCTTTGTTGCTTTGGCGGGCCTTGAGTAGGCTATACGGCTCATGCCGGCCCCAGGCTTTATTGCTTGGGGGCGGCTCGCGCCCGCCAGAGGTTTAATCAAATCCTATTTATTAGTGATGTCGGAGTAAATATTAAATAATCAAAACTTTCAACAACGGATCTCTTGGTTCTGGCATCGATGAAGAACGCAGCGAAATGCGATAAGTAATGTGAATTGCAGAATTCAGTGAATCATCGAATCTTTGAACGCACATTGCGCCCCTCGGTATTCCGGGGGGCATGCCTGTTCGAGCGTCATTACACCCCTCAAGCGTAGCTTGGTATTGGACATTCGCGGGCCCTTTTACAAGGGCTCGCGGGTCCGAAAAACAGTGGCGGTCCCCGTGGATTTCGCGCGTAGTAAATATTATCCCGCGTTGGAAAGAATCGGTGGGCTTGCCAAAACCCCCCATAATCTCCATGATTGACCTCG
>sl19196clado_Cladonia_pocillumAGG1
GGCTAGCCCCCGCGGCGAGTGTCGTTGAGTCCCCCGGGACTCAACGGCGGTCGTCGTGTTTCTCAACCCCATGTTTACCATACCTTTGTTGCTTTGGCGGGCCTTGAGTAGGCTATACGGCTCATGCCGGCCCCAGGCTTTATTGCTTGGGGGCGGCTCGCGCCCGCCAGAGGTTTAATCAAATCCTATTTATTAGTGATGTCGGAGTAAATATTAAATAATCAAAACTTTCAACAACGGATCTCTTGGTTCTGGCATCGATGAAGAACGCAGCGAAATGCGATAAGTAATGTGAATTGCAGAATTCAGTGAATCATCGAATCTTTGAACGCACATTGCGCCCCTCGGTATTCCGGGGGGCATGCCTGTTCGAGCGTCATTACACCCCTCAAGCGTAGCTTGGTATTGGACATTCGCGGGCCCTTTTACAAGGGCTCGCGGGTCCGAAAAACAGTGGCGGTCCCCGTGGATTTCGCGCGTAGTAAATATTATCCCGCGTTGGAAAGAATCGGTGGGCTTGCCAAAACCCCCCATAATCTCCATGATTGACCTCG
>sl18447_Cladonia_pocillumAGG1
ATGAGTTCGGGGGCCTAGCCCCCAGCGGCGAGTGTCGTTGAGTCCCCCGGGACTCAACGGCGGTCGTCGTGTTTCTCAACCCCATGTTTACCATACCTTTGTTGCTTTGGCGGGCCTTGAGTAGGCTATACGGCTCATGCCGGCCCCAGGCTTTATTGCTTGGGGGCGGCTCGCGCCCGCCAGAGGTTTAATCAAATCCTATTTATTAGTGATGTCGGAGTAAATATTAAATAATCAAAACTTTCAACAACGGATCTCTTGGTTCTGGCATCGATGAAGAACGCAGCGAAATGCGATAAGTAATGTGAATTGCAGAATTCAGTGAATCATCGAATCTTTGAACGCACATTGCGCCCCTCGGTATTCCGGGGGGCATGCCTGTTCGAGCGTCATTACACCCCTCAAGCGTAGCTTGGTATTGGACATTCGCGGGCCCTTTTACAAGGGCTCGCGGGTCCGAAAAACAGTGGCGGTCCCCGTGGATTTCGCGCGTAGTAAATATTATCCCGCGTTGGAAAGAATCGGTGGGCTTGCCAAAACCCCCCATAATCTCCATGATTGACCTCG
>sl18617_Cladonia_pocillumAGG1
ATGAGTTCGGGGGCCTAGCCCCCAGCGGCGAGTGTCGTTGAGTCCCCCGGGACTCAACGGCGGTCGTCGTGTTTCTCAACCCCATGTTTACCATACCTTTGTTGCTTTGGCGGGCCTTGAGTAGGCTATACGGCTCATGCCGGCCCCAGGCTTTATTGCTTGGGGGCGGCTCGCGCCCGCCAGAGGTTTAATCAAATCCTATTTATTAGTGATGTCGGAGTAAATATTAAATAATCAAAACTTTCAACAACGGATCTCTTGGTTCTGGCATCGATGAAGAACGCAGCGAAATGCGATAAGTAATGTGAATTGCAGAATTCAGTGAATCATCGAATCTTTGAACGCACATTGCGCCCCTCGGTATTCCGGGGGGCATGCCTGTTCGAGCGTCATTACACCCCTCAAGCGTAGCTTGGTATTGGACATTCGCGGGCCCTTTTACAAGGGCTCGCGGGTCCGAAAAACAGTGGCGGTCCCCGTGGATTTCGCGCGTAGTAAATATTATCCCGCGTTGGAAAGAATCGGTGGGCTTGCCAAAACCCCCCATAATCTCCATGATTGACCTCG
>sl19207clado_Cladonia_pocillumAGG1
ATGAGTTCGGGGGCCTAGCCCCCAGCGGCGAGTGTCGTTGAGTCCCCCGGGACTCAACGGCGGTCGTCGTGTTTCTCAACCCCATGTTTACCATACCTTTGTTGCTTTGGCGGGCCTTGAGTAGGCTATACGGCTCATGCCGGCCCCAGGCTTTATTGCTTGGGGGCGGCTCGCGCCCGCCAGAGGTTTAATCAAATCCTATTTATTAGTGATGTCGGAGTAAATATTAAATAATCAAAACTTTCAACAACGGATCTCTTGGTTCTGGCATCGATGAAGAACGCAGCGAAATGCGATAAGTAATGTGAATTGCAGAATTCAGTGAATCATCGAATCTTTGAACGCACATTGCGCCCCTCGGTATTCCGGGGGGCATGCCTGTTCGAGCGTCATTACACCCCTCAAGCGTAGCTTGGTATTGGACATTCGCGGGCCCTTTTACAAGGGCTCGCGGGTCCGAAAAACAGTGGCGGTCCCCGTGGATTTCGCGCGTAGTAAATATTATCCCGCGTTGGAAAGAATCGGTGGGCTTGCCAAAACCCCCCATAATCTCCATGATTGACCTCG
>sl18576z_Cladonia_pocillumAGG1
ATGAGTTCGGGGGCCTAGCCCCCAGCGGCGAGTGTCGTTGAGTCCCCCGGGACTCAACGGCGGTCGTCGTGTTTCTCAACCCCATGTTTACCATACCTTTGTTGCTTTGGCGGGCCTTGAGTAGGCTATACGGCTCATGCCGGCCCCAGGCTTTATTGCTTGGGGGCGGCTCGCGCCCGCCAGAGGTTTAATCAAATCCTATTTATTAGTGATGTCGGAGTAAATATCAAATAATCAAAACTTTCAACAACGGATCTCTTGGTTCTGGCATCGATGAAGAACGCAGCGAAATGCGATAAGTAATGTGAATTGCAGAATTCAGTGAATCATCGAATCTTTGAACGCACATTGCGCCCCTCGGTATTCCGGGGGGCATGCCTGTTCGAGCGTCATTACACCCCTCAAGCGTAGCTTGGTATTGGACATTCGCGGGCCCTTTTACAAGGGCTCGCGGGTCCGAAAAACAGTGGCGGTCCCCGTGGATTTCGCGCGTAGTAAATATTATCCCGCGTTGGAAAGAATCGGTGGGCTTGCCAAAACCCCCCATAATCTCCATGATTGACCTCG
>sl18607_Cladonia_pocillumAGG1
ATGAGTTCGGGGGCCTAGCCCCCAGCGGCGAGTGTCGTTGAGTCCCCCGGGACTCAACGGCGGTCGTCGTGTTTCTCAACCCCATGTTTACCATACCTTTGTTGCTTTGGCGGGCCTTGAGTAGGCTATACGGCTCATGCCGGCCCCAGGCTTTATTGCTTGGGGGCGGCTCGCGCCCGCCAGAGGTTTAATCAAATCCTATTTATTAGTGATGTCGGAGTAAATATTAAATAATCAAAACTTTCAACAACGGATCTCTTGGTTCTGGCATCGATGAAGAACGCAGCGAAATGCGATAAGTAATGTGAATTGCAGAATTCAGTGAATCATCGAATCTTTGAACGCACATTGCGCCCCTCGGTATTCCGGGGGGCATGCTTGTTCGAGCGTCATTACACCCCTCAAGCGTAGCTTGGTATTGGACATTCGCGGGCCCTTTTACAAGGGCTCGCGGGTCCGAAAAACAGTGGCGGTCCCCGTGGATTTCGCGCGTAGTAAATATTATCCCGCGTTGGAAAGAATCGGTGGGCTTGCCAAAACCCCCCATAATCTCCATGATTGACCTCG
>sl18553clado_Cladonia_pocillumAGG1
ATGAGTTCGGGGGCCTAGCCCCCAGCGGCGAGTGTCGTTGAGTCCCCCGGGACTCAACGGCGGTCGTCGTGTTTCTCAACCCCATGTTTACCATACCTTTGTTGCTTTGGCGGGCCTTGAGTAGGCTATACGGCTCATGCCGGCCCCAGGCTTTATTGCTTGGGGGCGGCTCGCGCCCGCCAGAGGTTTAATCAAATCCTATTTATTAGTGATGTCGGAGTAAATATTAAATAATCAAAACTTTCAACAACGGATCTCTTGGTTCTGGCATCGATGAAGAACGCAGCGAAATGCGATAAGTAATGTGAATTGCAGAATTCAGTGAATCATCGAATCTTTGAACGCACATTGCGCCCCTCGGTATTCCGGGGGGCATGCCTGTTCGAGCGTCATTACACCCCTCAAGCGTAGCTTGGTATTGGACATTCGCGGGCCCTTTTACAAGGGCTCGCGGGTCCGAAAAACTGTGGCGGTCCCCGTGGATTTCGCGCGTAGTAAATATTATCCCGCGTTGGAAAGAATCGGTGGGCTTGCCAAAACCCCCCATAATCTCCATGATTGACCTCG
>sl18555clado_Cladonia_pocillumAGG1
ATGAGTTCGGGGGCTTAGCCCCCAGCGGCGAGTGTCGTTGAGTCCCCCGGGACTCAACGGCGGTCGTCGTGTTTCTCAACCCCATGTTTACCATACCTTTGTTGCTTTGGCGGGCCTTGAGTAGGCTATACGGCTCATGCCGGCCCCAGGCTTTATTGCTTGGGGGCGGCTCGCGCCCGCCAGAGGTTTAATCAAATCCTATTTATTAGTGATGTCGGAGTAAATATTAAATAATCAAAACTTTCAACAACGGATCTCTTGGTTCTGGCATCGATGAAGAACGCAGCGAAATGCGATAAGTAATGTGAATTGCAGAATTCAGTGAATCATCGAATCTTTGAACGCACATTGCGCCCCTCGGTATTCCGGGGGGCATGCCTGTTCGAGCGTCATTACACCCCTCAAGCGTAGCTTGGTATTGGACATTCGCGGGCCCTTTTACAAGGGCTCGCGGGTCCGAAAAACTGTGGCGGTCCCCGTGGATTTCGCGCGTAGTAAATATTATCCCGCGTTGGAAAGAATCGGTGGGCTTGCCAAAACCCCCCATAATCTCCATGATTGACCTCG
>sl18343_Cladonia_pocillumAGG3
ATGAGTTCGGGGGCCTGGCCCCCAGCGGCGAGTGTCGTTGAGTCCCCCGGGACTCATCGGCGGTCGTCGTGTTTCTCAACCCCATGTTTACGATACCTTTGTTGCTTTGGCGGGCCTTGAGCAGGCTATACGGTTCATGCCGGCCCCGGGCTTTATTGCTTGGGGGCGGCTCGCGCCCGCCAGAGGTTTAACCAAATCCTATTTATTAGTGACGTCTGAGTATATATTAAATAATCAAAACTTTCAACAACGGATCTCTTGGTTCTGGCATCGATGAAGAACGCAGCGAAATGCGATAAGTAATGTGAATTGCAGAATTCAGTGAATCATCGAATCTTTGAACGCACATTGCGCCCCTCGGTATTCCGGGGGGCATGCCTGTTCGAGCGTCATTACACCCCTCAAGCGTAGCTTGGTATTGGACATTCGCGGGCCCTTTTGCAAGGGCTCGCGGGTCCGAAAAACAGTGGCGGTCCCCGAGGATTTCGCGCGTAGTAAATATTATCCCGCGTTGGAAAGAATCGGTGGGCTTGCCAAAACCCCCCATAATCTCCATGAATTGACCTCG
>sl18578_Cladonia_pocillumAGG2
ATGAGTTCGGGGGCCCAGCCCCCAGCGGCGAGTGTCGTTGAGTCCTGGGGGACTCAACGGCGGTCGTCGTGTTTCTCAACCCCATGTTTACCATACCTTTGTTGCTTTGGCGGGCCTTGAGTAGGCTATACGGCTCATGTCGGTCTCAAGCTTTATTGCTTGGGGGCGGCTCGCGCCCGCCAGAGGTTTTAATCAAATCCTATTTATAAGTGATGTCTGAGTAATTATTAAATAATCAAAACTTTCAACAACGGATCTCTTGGTTCTGGCATCGATGAAGAACGCAGCGAAATGCGATAAGTAATGTGAATTGCAGAATTCAGTGAATCATCGAATCTTTGAACGCACATTGCGCCCCTCGGTATTCCGGGGGGCATGCCTGTTCGAGCGTCATTACACCCCTCAAGCGTAGCTTGGTATTGGACATCCGCGGGCCCTTTTACAAGGGCTTGCAGGTCCGAAAAACAGTGGCGGTCCCCGAGGATTTCGCGCGTAGTAAATATCATCCCGCGTTGGAAAGAATCGGTGGGCTTGCCAAAACCCCCCATAATCTCCATGATTGACCTCG
>sl18616clado_Cladonia_pocillumAGG2
ATGAGTTCGGGGGCCCAGCCCCCAGCGGCGAGTGTCGTTGAGTCCTGGGGGACTCAACGGCGGTCGTCGTGTTTCTCAACCCCATGTTTACCATACCTTTGTTGCTTTGGCGGGCCTTGAGTAGGCTATACGGCTCATGTCGGTCTCAAGCTTTATTGCTTGGGGGCGGCTCGCGCCCGCCAGAGGTTTTAATCAAATCCTATTTATAAGTGATGTCTGAGTAATTATTAAATAATCAAAACTTTCAACAACGGATCTCTTGGTTCTGGCATCGATGAAGAACGCAGCGAAATGCGATAAGTAATGTGAATTGCAGAATTCAGTGAATCATCGAATCTTTGAACGCACATTGCGCCCCTCGGTATTCCGGGGGGCATGCCTGTTCGAGCGTCATTACACCCCTCAAGCGTAGCTTGGTATTGGACATCCGCGGGCCCTTTTACAAGGGCTTGCAGGTCCGAAAAACAGTGGCGGTCCCCGAGGATTTCGCGCGTAGTAAATATCATCCCGCGTTGGAAAGAATCGGTGGGCTTGCCAAAACCCCCCATAATCTCCATGATTGACCTCG
>sl18551_Cladonia_squamSP1
ATGAGGTGAGGGAGGCCCGCCCCTCCGCGGCGAGTGTCGGTCGAGTCCCTCCGGGCTCGGTCGGCAGTCGTCGTGCTTCTCAAACCCTATGTTTACCATACCTTTGTTGCTTTGGCGGGCCTTGAGTAGGCTATACGGCTCATGCCGGCCCTAGGCTTTATTGCCTGGGGGCGGATCGCGCCCGCCGGAGGTTTAATCAAATTCTATTATCAGTGATGTCTGAGCAAATATTAAATAATCAAAACTTTCAACAACGGATCTCTTGGTTCTGGCATCGATGAAGAACGCAGCGAAATGCGATAAGTAATGTGAATTGCAGAATTTAGTGAATCATCGAATCTTTGAACGCACATTGCGCCCCTCGGTATTCCGGGGGGCATGCCTGTTCGAGCGTCATTACACCCCTCAAGCGTAGCTTGGTATTGGACTTTCGCGGGCCCTCTTACAGGGACTCGCGGGTCTGAAAAACACTGGCGGTCCCCGAGGATTTCGCGCGTAGTAAATCTTATCCCGCGTTGGAAAGAATCGATGGGTCTTGCCAAAACCCCCCATAATCTCCAAAAATGACCTCG
>sl18438_Amandinea_punctataAFF
CCGAGAGACGGGGTCTAACCGGCCCCACTCTTCACCCGTGTATACCTACCTATGTTGCTTTGGCGGGCCTCCTGCTAGGCGTCGGTCAGAGGTCTAACGTGCCTCTTCCCGGCGAGTGCCCGCCGAAGGCTCTGCAAACTCTTGTTTTAGTGTTGTCCGAGTAAAAACCTAATAGTTAAAACTTTCAACAACGGATCTCTTGGTTCTGGCATCGATGAAGAACGCAGCGAAATGCGATAAGTAATGTGAATTGCAGAATTCAGTGAATCATCGAATCTTTGAACGCACATTGCGCCCTCTGGTATTCCGGGGGGCATGCCTGTTCGAGCGTCATTACAACTCTCAAGCACTGCTTGGCTATGGGCATCGCCCCCGCGGCGTGCCCGAAATCCAGTGGCGGTCCAGCGAGACTCCGAGCGTAGTAAGATTTTCAATCCCGCTATGGAAGCCTCTCGGGTGGACCCGCCAGCAACCCACCATATTTTTATCACGATTGACCTCG
>sl18402side2_Tetramelas_papillatusCF
CCGAGAGACGGGGTCTAATCGGCCCCACTCTTCACCCGTGTATACCTATCTTTTGTTGCTTTGGCGGGCCGTCGAGCCTTGCCGCTCGGCGCCAGTCGGGAGGCTAGCGTCCTCCGCCCGGCGAGCGTCCGCCAGAGGCCTTCAATACTCCATCTCAGTGATGTCCGAGCAAACTAAGCAATAGTTAAAACTTTCAACAACGGATCTCTTGGTTCTGGCATCGATGAAGAACGCAGCGAAATGCGATAAGTAATGTGAATTGCAGAATTCAGTGAATCATCGAATCTTTGAACGCACATTGCGCCCTCTGGTATTCCGGGGGGCATGCCTGTTCGAGCGTCATTATAATCCTCAAGCAATGCTTGGTACTGGGTGCAGCCCCCGCGGCCCGCCCGAAAGAGAGTGGTGGCTCAACGAGACTCCGAGCGTAGCAAGACTTCATATCCCGCCACGGTAGCCTCTCGATGGGTCCGACCAACCAAAATACAAGTTTCCACTTCCACGATTGACCTCG
>sl18403e_Tetramelas_papillatusCF
CCGAGAGACGGGGTCTAATCGGCCCCACTCTTCACCCGTGTATACCTATCTTTTGTTGCTTTGGCGGGCCGTCGAGCCTTGCCGCTCGGCGCCAGTCGGGAGGCTAGCGTCCTCCGCCCGGCGAGCGTCCGCCAGAGGCCTTCAATACTCCATCTCAGTGATGTCCGAGCAAACTAAGCAATAGTTAAAACTTTCAACAACGGATCTCTTGGTTCTGGCATCGATGAAGAACGCAGCGAAATGCGATAAGTAATGTGAATTGCAGAATTCAGTGAATCATCGAATCTTTGAACGCACATTGCGCCCTCTGGTATTCCGGGGGGCATGCCTGTTCGAGCGTCATTATAATCCTCAAGCAATGCTTGGTACTGGGTGCAGCCCCCGCGGCCCGCCCGAAAGAGAGTGGTGGCTCAACGAGACTCCGAGCGTAGCAAGACTTCATATCCCGCCACGGTAGCCTCTCGATGGGTCCGACCAACCAAAATACAAGTTTCCACTTCCACGATTGACCTCG
>sl18403sideAPO_Tetramelas_papillatusCF
CCGAGAGACGGGGTCTAATCGGCCCCACTCTTCACCCGTGTATACCTATCTTTTGTTGCTTTGGCGGGCCGTCGAGCCTTGCCGCTCGGCGCCAGTCGGGAGGCTAGCGTCCTCCGCCCGGCGAGCGTCCGCCAGAGGCCTTCAATACTCCATCTCAGTGATGTCCGAGCAAACTAAGCAATAGTTAAAACTTTCAACAACGGATCTCTTGGTTCTGGCATCGATGAAGAACGCAGCGAAATGCGATAAGTAATGTGAATTGCAGAATTCAGTGAATCATCGAATCTTTGAACGCACATTGCGCCCTCTGGTATTCCGGGGGGCATGCCTGTTCGAGCGTCATTATAATCCTCAAGCAATGCTTGGTACTGGGTGCAGCCCCCGCGGCCCGCCCGAAAGAGAGTGGTGGCTCAACGAGACTCCGAGCGTAGCAAGACTTCATATCCCGCCACGGTAGCCTCTCGATGGGTCCGACCAACCAAAATACAAGTTTCCACTTCCACGATTGACCTCG
>sl18405e_Tetramelas_pulverulentusAFF
CCGAGAGACGGGGTCTAATCGGCCCCACTCTTCACCCGTGTATACTATCTTTTGTTGCTTTGGCGGGCCGTCGAGCCTTACCTCTCGGCGCCAGTCGGACGGCTAGCGCCTTCCGCCCGGCGAGCGTTCGCCGGAGATCTTCAATACTCTATCTTCGTGATGTCCGAGCAAACTAAGCAATGGTTAAAACTTTCAACAACGGATCTCTTGGTTCTGGCATCGATGAAGAACGCAGCGAAATGCGATAAGTAATGTGAATTGCAGAATTCAGTGAATCATCGAATCTTTGAACGCACATTGCGCCCTCTGGTATTCCGGGGGGCATGCCTGTTNCGAGCGTCATTATAATCCTCAAGCAATGCTTGGTGTTGGATGCAGCCCCCGCGGCTCACCCGAAAGACAGTGGTGGCTCAACGAGACTCCGAGCGTAGCAAGATTTTGTATCCCGCCACGGTAGCCTCTCGACGGGTCCGACCAACCTAAACACAAGTTTTTACTTCCACGATTGACCTCG
>sl18454leci_Tetramelas_pulverulentusAFF
CTGAGAGACGGGGTCTAGTCGGCCCCACTCTTCACCCGTGTATACTATCTTCTGTTGCTTTGGCGGGCCGTCGAGCCTTACCTCTCGGCGCCAGTCGGAAGGCTAGCGCCTTCCGTTCGGCGAGCGTCCGCCGGAGGTCTTCAATACTCCATTTCCATGATGTCCGAGCAAACTAAGCAATAGTTAAAACTTTCAACAACGGATCTCTTGGTTCTGGCATCGATGAAGAACGCAGCGAAATGCGATAAGTAATGTGAATTGCAGAATTCAGTGAATCATCGAATCTTTGAACGCACATTGCGCCCTCTGGTATTCCGGGGGGCATGCCTGTTCGAGCGTCATTATAATCCTCAAGCAATGCTTGGTATTGGATGCAGCCCCCGCGGCTCACCCGAAAGACAGTGGTGGCTCAGCGAGACTCCGAGCGTAGCAAGATTTTATATCCCGCCACGGTAGCCTCTCGACGGGTCCGACCAACCTAAACACAAGTTTTTACTTCCACGATTGACCTCG
>sl18393e_Phaeophyscia_constipata
CCGAGAGCCTGGGGTCTAACCGGCCCCACTCTTCACCCGTGTCTATGAAAATACATGTTGCTTTGGCGGGCTAGGGCACCGTCCCTGGATGGGCTTAACCTCCCCACCCGGTGCCCGCCGAAGTCCAACCAAACTCTGTCATCAGTGTCGTCCGAGTAAATATATAATAATTAAAACTTTCAACAACGGATCTCTTGGTTCCCGCATCGATGAAGAACGCAGCGAAATGCGAAAATTAATGTGAATTGCAGAATTCCGTGAATCATCGAGTCTTTGAACGCACATTGCGCCCTTTGGTATTCCGAAGGGCATGCCTGTTCGAGCGTCATTGCACCCCTCAAGCATTGCTTGGTATTGGGCTCCGTCCCCGTGACGAGCCTGGAATTCAGTGGCGGTCCAGCGAGACTTCAAGCGTAGCAAGATTTCACGATCCCGCTTTGGAAGGTTCCTGCTGCGTGCCGGCCAGACAACCTCGCTATTTTATCAAT
>sl18393f_Phaeophyscia_constipata
CCGAGAGCCTGGGGTCTAACCGGCCCCACTCTTCACCCGTGTCTATGAAAATACATGTTGCTTTGGCGGGCTAGGGCACCGTCCCTGGATGGGGCTTAACCTCCCCACCCGGTGCCCGCCGAAGGTCCAACCAAACTCTGTCATCAGTGTCGTCCGAGTAAATATATAATAATTAAAACTTTCAACAACGGATCTCTTGGTTCCCGCATCGATGAAGAACGCAGCGAAATGCGAAAATTAATGTGAATTGCAGAATTCCGTGAATCATCGAGTCTTTGAACGCACATTGCGCCCTTTGGTATTCCGAAGGGCATGCCTGTTCGAGCGTCATTGCACCCCTCAAGCATTGCTTGGTATTGGGCTCCGTCCCCGTGACGAGCCTGGAATTCAGTGGCGGTCCAGCGAGACTTCAAGCGTAGCAAGATTTCACGATCCCGCTTTGGAAGGTTCCTGCTGCGTGCCGGCCAGACAACCTCGCTATTTTATCAAT
>sl18399z_Phaeophyscia_constipata
CCGAGAGCCTGGGGTCTAACCGGCCCCACTCTTCACCCGTGTCTATGAAAATACATGTTGCTTTGGCGGGCTAGGGCACCGTCCCTGGATGGGCTTAACCTCCCCACCCGGTGCCCGCCGAAGGTCCAACCAAACCCTGTCATCAGTGTCGTCCGAGTAAATATATAATAATTAAAACTTTCAACAACGGATCTCTTGGTTCCCGCATCGATGAAGAACGCAGCGAAATGCGAAAATTAATGTGAATTGCAGAATTCCGTGAATCATCGAGTCTTTGAACGCACATTGCGCCCTTTGGTATTCCGAAGGGCATGCCTGTTCGAGCGTCATTGCACCCCTCAAGCATTGCTTGGTATTGGGCTCCGTCCCCGTGACGAGCCTGGAATTCAGTGGCGGTCCAGCGAGACTTCAAGCGTAGCAAGATTTCACGATCCCGCTTTGGAAGGTTCCTGCTGCGTGCCGGCCAGACAACCTCACTATTTTATCAA
>sl18385rino_PhaeophysDINA_dina3
CCGAGAGCCTGGGGTCTAACCGGCCCCAACTCTTCACCCGTGTTTACAATCATAAACGTTGCTTTGGCGGGCCAGAGACTCGTCTCTGGTGGGCTCGCCCATCCAGTGCCCGCCAAAGGCCCAACCAAACCCTGTTATCAGTGTTGTCCGAGTATATATACAATAACTAAAACTTTCAACAACGGATCTCTTGGTTCCCGCATCGATGAAGAACGCAGCGAAATGCGAAAAGTAATGTGAATTGCAGAATTCCGTGAATCATCGAATCTTTGAACGCACATTGCGCCCTTTGGTATTCCGAAGGGCATGCCTGTTCGAGCGTCATTGCACCCCTCAAGCACAGCTTGGTATTGGGCGTCGCCCCCGTGGCGTGCCTGGAACTCAGTGGCGGTCCAGCGAGACTTCAAGCGTAGCAAGATTTCACAATCCCGCTTTGGAACGTTCCCGCTGCGTGCTGGCCAGACAACCCTATGATCTTTCAATGATTGACCTCG
>sl18401_PhaeophysDINA_dina3
CCGAGAGCCTGGGGTCTAACCGGCCCCAACTCTTCACCCGTGTTTACAATCATAAACGTTGCTTTGGCGGGCCAGAGACTCGTCTCTGGTGGGCTCGCCCATCCAGTGCCCGCCAAAGGCCCAACCAAACCCTGTTATCAGTGTTGTCCGAGTATATATACAATAACTAAAACTTTCAACAACGGATCTCTTGGTTCCCGCATCGATGAAGAACGCAGCGAAATGCGAAAAGTAATGTGAATTGCAGAATTCCGTGAATCATCGAATCTTTGAACGCACATTGCGCCCTTTGGTATTCCGAAGGGCATGCCTGTTCGAGCGTCATTGCACCCCTCAAGCACAGCTTGGTATTGGGCGTCGCCCCCGTGGCGTGCCTGGAACTCAGTGGCGGTCCAGCGAGACTTCAAGCGTAGCAAGATTTCACAATCCCGCTTTGGAACGTTCCCGCTGCGTGCTGGCCAGACAACCCTATGATCTTTCAATGATTGACCTCG
>sl18269star_PhaeophysDINA_castanomelodes
CCGAGAGCCTGGGGCCTAACCGGCTCCAACTCTTCACCCGTGAATACAAAAACAAATCGTTGCTTTGGCGGGCTAGGGCTCGTCCCTGGGTGGGTTCGCCCCCAGCCCAATGCCCGCCGAAGGCCCAATCGAACCCTGTCATCAGTGTCGTCCGAGTAAACATAAATAACTAAAACTTTCAACAACGGATCTCTTGGTTCCCGCATCGATGAAGAACGCAGCGAAATGCGAAAAGTAATGTGAATTGCAGAATTCCGTGAATCATCGAATCTTTGAACGCACATTGCGCCCTTTGGTATTCCGAAGGGCATGCCTGTCCGAGCGTCATTGCACCCCTCAAGCACTGCTTGGTATTGGGCGCCGCCCCTGTGGCGGGCCTGGAATCCAGTGGCGGTCCAGCGAGACTTCAAGCGTAGCAAGATTTCACATCCCGCTTTGGAAGCCTCCCGCTGCGTGCCGGCCAGACAACCCCCATACTTATCAATGGTTGACCTCG
>sl18363_PhaeophysDINA_castanomelodes
CCGAGAGCCTGGGGCCTAACCGGCTCCAACTCTTCACCCGTGAATACAAAAACAAATCGTTGCTTTGGCGGGCTAGGGCTCGTCCCTGGGTGGGTTCGCCCCCAGCCCAATGCCCGCCGAAGGCCCAATCGAACCCTGTCATCAGTGTCGTCCGAGTAAACATAAATAACTAAAACTTTCAACAACGGATCTCTTGGTTCCCGCATCGATGAAGAACGCAGCGAAATGCGAAAAGTAATGTGAATTGCAGAATTCCGTGAATCATCGAATCTTTGAACGCACATTGCGCCCTTTGGTATTCCGAAGGGCATGCCTGTCCGAGCGTCATTGCACCCCTCAAGCACTGCTTGGTATTGGGCGCCGCCCCTGTGGCGGGCCTGGAATCCAGTGGCGGTCCAGCGAGACTTCAAGCGTAGCAAGATTTCACATCCCGCTTTGGAAGCCTCCCGCTGCGTGCCGGCCAGACAACCCCCATACTTATCAATGGTTGACCTCG
>sl18312_PhaeophysDINA_guzzinii
CCGAGAGAATGGGGCTTAACCGGCCCCACCTCTTCACCCGTGTTGACCAAAACAAACGTTGCTTTGGCGGGCCAGGGCCCTGTCCCTAGGTGGGCTCATCCCCATTTAGCGCCCGCCAGAGGCCCAACCAAACTCTGTCATCAGTGTTGTCCGAGCAACCGAAAATAGTTAAAACTTTCAACAACGGATCTCTTGGTTCCCGCATCGATGAAGAACGCAGCGAAATGCGAAAAGTAATGTGAATTGCAGAATTCCGTGAATCATCGAATCTTTGAACGCACATTGCGCCCTTTGGTATTCCGAAGGGCATGCCTGTTCGAGCGTCATTGCACCTTCAAGCTACTGCTTGGTATTGGGTTTCGCCCCCGTGGCGGGCCTGGAATTCCGTGGCGGTCCAGTGAGACTTCAAGCGTAGCAAGATTCTTCAATCCCGCTTTGGAAGCTTCTTCGCTGCGTGCCGGCCAGTCAACCCGTCTGTTTAACCAAGATTGACCTCG
>sl18382b_PhaeophysDINA_roscidaAFF1
CCGAGAGAATGGGGCCTAACCGGCCCCACCTCTTCACCCGTGTTTACCGAAACAAATGTTGCTTTGGCGGGCCAGGGCCTTGTCCCTGGGTGGGCTCATCCCCATTCCGCGCCCGCCAGAGGCTCTATTAAAACCTGTTATTAGTGATGTCCGAGTAAAAAAAGAATAAACTAAAACTTTCAACAACGGATCTCTTGGTTCCCGCATCGATGAAGAACGCAGCGAAATGCGAAAAGTAATGTGAATTGCAGAATTCCGTGAATCATCGAATCTTTGAACGCACATTGCGCCCTTTGGTATTCCGAAGGGCATGCCTGTTCGAGCGTCATTGCACCCTCAAGCTACTGCTTGGTATTGGGCCTCGCCCCCGTGGCGGGCCTGGAACTCCGTGGCGGTCCAGCGAGACTTCAAGCGTAGCAAGATTTTTCAATCCCGCTT
>sl18379z_PhaeophysDINA_dina2
CCGAGAGACTGGGTGCTAACCGCGCCCAACTCTTCACCCGTGTATACTAAAACAACGTTGCTTTGGCGGGCCAGGGACTCGTCCCTGGGTTGGGTCTCCCCCACCCTGTGCCCGCCGAAGTCCCACACAAACCCTGTTATCAGTGTCGTCCGAGTCAAACATACAATAATTAAAACTTTCAACAACGGATGTCTTGGCACATACAACGATGAAGAACGCAGCGAAATGCGAAAAGTAATGTGAATTGCAGAATTCCGTGAATCATCGAATCTTTGAACGCACATTGCGCCCTTTGGTATTCCGAAGGGCATGCCTGTTCGAGCGTCATTGCACCTCTCAAGCATCGCTTGGTATTGGGCCTCGCCCCCGTGGCGGGCCTGGAATTCAGTGGCGGTCCAGCGAGACTTCAAGCGTAGCAAGATTTTTACATCCCGCTTTGGAAGCCTCTCGCTGCGTGCCGGCCAGAGAACCCCA
>sl18529a_PhaeophysDINA_roscidaAFF2
CCGAGAGAATGGGGCCTAACCGGCCCCGGCTCTTCACCCGTGTTCACGAAAAACTGTTGCTTTGGCGGGCCGGGGACGGAATGCCCCGGGTGGCAGTATGCCCAGCCAGCGCCCGCCGAAGGCCCGATCAAACCCTGTCATCAGTGAAGTCCGAGTAAACCGATAATCAATAAAACTTTCAACAACGGATCTCTTGGTTCCCGCATCGATGAAGAACGCAGCGAAATGCGAAAAGTAATGTGAATTGCAGAATTCCGTGAATCATCGAATCTTTGAACGCACATTGCGCCCTTTGGTATTCCGAAGGGCATGCCTGTTCGAGCGTCATTGCACCCCTCAAGCACTGCTTGGTATTGGGCTTCGCCCCCCGCGGCGGGCCTGGAATTCAGTGGCGGTCCAGGGGGACCTCAAGCGTAGCAAGATTCGTTCCCCGCTTTGGAGGCTTCCCGCTGCGTGCCGGCCAGACAACCCCCGATCCTTCAATGATTGACCTCG
>sl18529rino_PhaeophysDINA_roscidaAFF2
CCGAGAGAATGGGGCCTAACCGGCCCCGGCTCTTCACCCGTGTTCACGAAAAACTGTTGCTTTGGCGGGCCGGGGACGGAATGCCCCGGGTGGCAGTATGCCCAGCCAGCGCCCGCCGAAGGCCCGATCAAACCCTGTCATCAGTGAAGTCCGAGTAAACCGATAATCAATAAAACTTTCAACAACGGATCTCTTGGTTCCCGCATCGATGAAGAACGCAGCGAAATGCGAAAAGTAATGTGAATTGCAGAATTCCGTGAATCATCGAATCTTTGAACGCACATTGCGCCCTTTGGTATTCCGAAGGGCATGCCTGTTCGAGCGTCATTGCACCCCTCAAGCACTGCTTGGTATTGGGCTTCGCCCCCCGCGGCGGGCCTGGAATTCAGTGGCGGTCCAGGGGGACCTCAAGCGTAGCAAGATTCGTTCCCCGCTTTGGAGGCTTCCCGCTGCGTGCCGGCCAGACAACCCCCGATCCTTCAATGATTGACCTCG
>sl18529z_PhaeophysDINA_roscidaAFF2
CCGAGAGAATGGGGCCTAACCGGCCCCGGCTCTTCACCCGTGTTCACGAAAAACTGTTGCTTTGGCGGGCCGGGGACGGAATGCCCCGGGTGGCAGTATGCCCAGCCAGCGCCCGCCGAAGGCCCGATCAAACCCTGTCATCAGTGAAGTCCGAGTAAACCGATAATCAATAAAACTTTCAACAACGGATCTCTTGGTTCCCGCATCGATGAAGAACGCAGCGAAATGCGAAAAGTAATGTGAATTGCAGAATTCCGTGAATCATCGAATCTTTGAACGCACATTGCGCCCTTTGGTATTCCGAAGGGCATGCCTGTTCGAGCGTCATTGCACCCCTCAAGCACTGCTTGGTATTGGGCTTCGCCCCCCGCGGCGGGCCTGGAATTCAGTGGCGGTCCAGGGGGACCTCAAGCGTAGCAAGATTCGTTCCCCGCTTTGGAGGCTTCCCGCTGCGTGCCGGCCAGACAACCCCCGATCCTTCAATGATTGACCTCG
>sl18485_Physcia_albineoides
TCGAGAGACGGGGTCTAACCGGCCTCAACTCTTCATCCGTGTCTACATACCAATGTTGCTTTGGCGAGCCTCGGGCACGTTCCGGGGAGTTCACGCTCCTTTGCCCGCCAAAGGCCCATATAAAACCTGTTATCCGTGTCGTCCGAGTAACCATATAATAATTAAAACTTTCAACAACGGATCTCTTGGTTCTGGCATCGATGAAGAACGCAGCGAAATGCGATAAGTAATGTGAATTGCAGAATTCCGTGAATCATCGAATCTTTGAACGCACATTGCGCCCTTTGGTATTCCGAAGGGCATGCCTGTTCGAGCGTCATTGCAACCCTCAAGCACTGCTTGGTATTGGGCCTCGTCCCCGTGACGTGCCCGCAATTTCGTGGCGGTCCAGCGAGACTTGAAGCGTAGCAAGATTTTTACATCCCGCTTTCCAAGTTTCTCGCTGCGTGCCGGCCAAACAACCCTTAATACTGTCAATGGTTGACCTCG
>sl18518_Physcia_albineoides
TCGAGAGACGGGGTCTAACCGGCCTCAACTCTTCATCCGTGTCTACATACCAATGTTGCTTTGGCGAGCCTCGGGCACGTTCCGGGGAGTTCACGCTCCTTTGCCCGCCAAAGGCCCATATAAAACCTGTTATCCGTGTCGTCCGAGTAACCATATAATAATTAAAACTTTCAACAACGGATCTCTTGGTTCTGGCATCGATGAAGAACGCAGCGAAATGCGATAAGTAATGTGAATTGCAGAATTCCGTGAATCATCGAATCTTTGAACGCACATTGCGCCCTTTGGTATTCCGAAGGGCATGCCTGTTCGAGCGTCATTGCAACCCTCAAGCACTGCTTGGTATTGGGCCTCGTCCCCGTGACGTGCCCGCAATTTCGTGGCGGTCCAGCGAGACTTGAAGCGTAGCAAGATTTTTACATCCCGCTTTCCAAGTTTCTCGCTGCGTGCCGGCCAAACAACCCTTAATACTGTCAATGGTTGACCTCG
>sl18242a_Physcia_dubiaAFF1
CCGAGAGACGGGGTCTAACCGGCCCCAATTCTTCATCCGTGTCTACATACCAATGTTGCTTTGGCGAGCCTCGGGCTTGTTCGGGGGAGTTCACGCTCCTTCGCCCGCCAAAGGCCCATACAAAACCTGTTATCAGTGTCGTCCGAGCAAACATATAATAATTAAAACTTTCAACAACGGATCTCTTGGTTCTGGCATCGATGAAGAACGCAGCGAAATGCGATAAGTAATGTGAATTGCAGAATTCCGTGAATCATCGAATCTTTGAACGCACATTGCGCCCTTTGGTATTCCGAAGGGCATGCCTGTTCGAGCGTCATTGCAACCCTCAAGCACTGCTTGGTATTGGGTCTCGTCCCCGCGACGTGCCCGCAATTTCGTGGCGGTCCAGTGAGACTTGAAGCGTAGCAAGATTTTTACATCCCGCTTTGCAAGCCTCTCGCTGCGTGCCGGCCAAACAATCCATCTATTTTTCAATGGTTGACCTCG
>sl18273c_Physcia_dubiaAFF1
CCGAGAGACGGGGTCTAACCGGCCCCAATTCTTCATCCGTGTCTACATACCAATGTTGCTTTGGCGAGCCTCGGGCTTGTTCCGGGGAGTTCACGCTCCTTCGCCCGCCAAAGGCCCATACAAAACCTGTTATCAGTGTCGTCCGAGCAAACATATAATAATTAAAACTTTCAACAACGGATCTCTTGGTTCTGGCATCGATGAAGAACGCAGCGAAATGCGATAAGTAATGTGAATTGCAGAATTCCGTGAATCATCGAATCTTTGAACGCACATTGCGCCCTTTGGTATTCCGAAGGGCATGCCTGTTCGAGCGTCATTGCAACCCTCAAGCACTGCTTGGTATTGGGTCTCGTCCCCGCGACGTGCCCGCAATTTCGTGGCGGTCCAGTGAGACTTGAAGCGTAGCAAGATTTTTACATCCCGCTTTGCAAGCCTCTCGCTGCGTGCCGGCCAAACAATCCATCTATTTTTCAATGGTTGACCTCG
>sl18554_Physcia_dubiaAFF1
CCGAGAGACGGGGTCTAACCGGCCCCAACTCTTCATCCGTGTCTACATACCAATGTTGCTTTGGCGAGCCTCGGGCTTGTTCCGGGGAGTTCACGCTCCTTCGCCCGCCAAAGGCCCATACAAAACCTGTTATCAGTGTCGTCCGAGCAAACATATAATAATTAAAACTTTCAACAACGGATCTCTTGGTTCTGGCATCGATGAAGAACGCAGCGAAATGCGATAAGTAATGTGAATTGCAGAATTCCGTGAATCATCGAATCTTTGAACGCACATTGCGCCCTTTGGTATTCCGAAGGGCATGCCTGTTCGAGCGTCATTGCAACCCTCAAGCACGGCTTGGTATTGGGTCTCGTCCCCGCGACGTGCCCGCAATTTCGTGGCGGTCCAGTGAGACTTGAAGCGTAGCAAGATTTTTACATCCCGCTTTGCAAGCCTCTCGCTGCGTGCCGGCCAAACAATCCATCTATTTTTCAATGGTTGACCTCG
>sl18663_Physcia_dubiaAFF1
CCGAGAGACGGGGTCTAACCGGCCCCAACTCTTCATCCGTGTCTACATACCAATGTTGCTTTGGCGAGCCTCGGGCTTGTTCCGGGGAGTTCACGCTCCTTCGCCCGCCAAAGGCCCATACAAAACCTGTTATCAGTGTCGTCCGAGCAAACATATAATAATTAAAACTTTCAACAACGGATCTCTTGGTTCTGGCATCGATGAAGAACGCAGCGAAATGCGATAAGTAATGTGAATTGCAGAATTCCGTGAATCATCGAATCTTTGAACGCACATTGCGCCCTTTGGTATTCCGAAGGGCATGCCTGTTCGAGCGTCATTGCAACCCTCAAGCACGGCTTGGTATTGGGTCTCGTCCCCGCGACGTGCCCGCAATTTCGTGGCGGTCCAGTGAGACTTGAAGCGTAGCAAGATTTTTACATCCCGCTTTGCAAGCCTCTCGCTGCGTGCCGGCCAAACAATCCATCTATTTTTCAATGGTTGACCTCG
>sl18506_Physcia_dubiaAFF1
CCGAGAGACGGGGTCTAACCGGCCCCAACTCTTCATCCGTGTCTACATACCAATGTTGCTTTGGCGAGCCTCGGGCTTGTTCCGGGGAGTTCACGCTCCTTCGCCCGCCAAAGGCCCATACAAAACCTGTTATCAGTGTCGTCCGAGTACACATATAATAATTAAAACTTTCAACAACGGATCTCTTGGTTCTGGCATCGATGAAGAACGCAGCGAAATGCGATAAGTAATGTGAATTGCAGAATTCCGTGAATCATCGAATCTTTGAACGCACATTGCGCCCTTTGGTATTCCGAAGGGCATGCCTGTTCGAGCGTCATTGCAACCCTCAAGCACTGCTTGGTATTGGGTCTCGTCCCCGCGACGTGCCCGCAATTTCGTGGCGGTCCAGTGAGACTTGAAGCGTAGCAAGATTTTTACATCCCGCTTTGCAAGCCTCTCGCTGCGTGCCGGCCAAACAATCCATCTATTTTTCAATGGTTGACCTCG
>sl18349c_Physcia_dubiaAFF2
CCGAGAGACGGGGTCTAACCGGCCCCAACTCTTCATCCGTGTCTACATACCAATGTTGCTTTGGCGAGCCTCGGGCTTGTTCCGGGGAGTTCACGCTCCTTCGCCCGCCAAAGGCCCATACAAAACCTGTTATCAGCGTCGTCCGAGTAAACATATAACAATTAAAACTTTCAACAACGGATCTCTTGGTTCTGGCATCGATGAAGAACGCAGCGAAATGCGATAAGTAATGTGAATTGCAGAATTCCGTGAATCATCGAATCTTTGAACGCACATTGCGCCCTTTGGTATTCCGAAGGGCATGCCTGTTCGAGCGTCATTGCAACCCTCAAGCACTGCTTGGTATTGGGTCTCGTCCCCGCGACGTGCCCGCAATTTCGTGGCGGTCCAGTGAGACTTCAAGCGTAGCAAGATTTTTACATCCCGCTTTGCAAGCCTCTCGCTGCGTGCCGGCCAAACAATCTTTATATCTTCAATGGTTGACCTCG
>sl18364a_Physcia_dubiaAFF2
CCGAGAGACGGGGTCTAACCGGCCCCAACTCTTCATCCGTGTCTACATACCAATGTTGCTTTGGCGAGCCTCGGGCTTGTTCCGGGGAGTTCACGCTCCTTCGCCCGCCAAAGGCCCATACAAAACCTGTTATCAGCGTCGTCCGAGTAAACATATAACAATTAAAACTTTCAACAACGGATCTCTTGGTTCTGGCATCGATGAAGAACGCAGCGAAATGCGATAAGTAATGTGAATTGCAGAATTCCGTGAATCATCGAATCTTTGAACGCACATTGCGCCCTTTGGTATTCCGAAGGGCATGCCTGTTCGAGCGTCATTGCAACCCTCAAGCACTGCTTGGTATTGGGTCTCGTCCCCGCGACGTGCCCGCAATTTCGTGGCGGTCCAGTGAGACTTCAAGCGTAGCAAGATTTTTACATCCCGCTTTGCAAGCCTCTCGCTGCGTGCCGGCCAAACAATCTTTATATCTTCAATGGTTGACCTCG
>sl18410a_Physcia_caesia
CCGAGAGACGGGGTCTAACCGGCCCCACCTCTTCATCCGTGTCTACCAACCAATGTTGCTTTGGCGAGCCTCGGGCTTGTTCCGGGGAGTTTACGCTCCTTCGCCCGCCAAAGGCCCATACAAAACCTGTCATTAGTGTCGTCCGAGTAAATATTTAATAGTTAAAACTTTCAACAACGGATCTCTTGGTTCTGGCATCGATGAAGAACGCAGCGAAATGCGATAAGTAATGTGAATTGCAGAATTCCGTGAATCATCGAATCTTTGAACGCACATTGCGCCCTTTGGTATTCCGAAGGGCATGCCTGTTCGAGCGTCATTACAACCCTCAAGCATTGCTTGGTATTGGGTCTCGTCCCCGTGACGTGCCCGTAATTTGGTGGCGGTCCAGTGAGACTTCAAGCGTAGCAAGATTTTCATATCCCGCTTTGAAAGACTCTCGCTGCGTGCCGGCCAGACAACTCCTGTATTTTCAATGGTTGACCTCG
>sl18386a_PhysciDINA_pyrina
CCGAGAGACAAGGTCTAACCGGCCTCAACTCTTCACCCGTGTCAACTTACCTATCGTTGCTTTGGCGGGCCCTGGGCTCTGTTCCTGGGGGGCTCTCCGCTCCCTAGTGCCCGCCAGAGGCCTTCTAAACTCTGTTATCAGTGTTGTCCGAGCTTAAAATCAAATAAATAAAACTTTCAACAACGGATCTCTTGGTTCTGGCATCGATGAAGAACGCAGCGAAATGCGATAAGTAATGTGAATTGCAGAATTCCGTGAATCATCGAATCTTTGAACGCACATTGCGCCCTTTGGTATTCCGAAGGGCATGCCTGTTCGAGCGTCATTGCAACCCTCAAGCATTGCTTGGTATTGGGTGCCGTCCCCGCGACGGACCCGGAAATCGGTGGCGGTCCAGTGAAACTTCAAGCGTAGCAAGATTTTCAATCCCGCTTTGGAAGCTTCTCGCTGCGTACCAGCCAAACAACCACATGTTTTTTCAATGGTTGACCTCG
>sl18400b_PhysciDINA_pyrina
CCGAGAGACAAGGTCTAACCGGCCTCAACTCTTCACCCGTGTCAACTTACCTATCGTTGCTTTGGCGGGCCCTGGGCTCTGTTCCTGGGGGGCTCTCCGCTCCCTAGTGCCCGCCAGAGGCCTTCTAAACTCTGTTATCAGTGTTGTCCGAGCTTAAAATCAAATAAATAAAACTTTCAACAACGGATCTCTTGGTTCTGGCATCGATGAAGAACGCAGCGAAATGCGATAAGTAATGTGAATTGCAGAATTCCGTGAATCATCGAATCTTTGAACGCACATTGCGCCCTTTGGTATTCCGAAGGGCATGCCTGTTCGAGCGTCATTGCAACCCTCAAGCATTGCTTGGTATTGGGTGCCGTCCCCGCGACGGACCCGGAAATCGGTGGCGGTCCAGTGAAACTTCAAGCGTAGCAAGATTTTCAATCCCGCTTTGGAAGCTTCTCGCTGCGTACCAGCCAAACAACCACATGTTTTTTCAATGGTTGACCTCG
>sl18391a_PhysciDINA_pyrina
CCGAGAGACAAGGTCTAACCGGCCTCAACTCTTCACCCGTGTCAACTTACCTATCGTTGCTTTGGCGGGCCCTGGGCTCTGTTCCTGGGGGGCTCTCCGCTCCCTAGTGCCCGCCAGAGGCCTTCTAAACTCTGTTATCAGTGTTGTCCGAGCTTAAAATCAAATAAATAAAACTTTCAACAACGGATCTCTTGGTTCTGGCATCGATGAAGAACGCAGCGAAATGCGATAAGTAATGTGAATTGCAGAATTCCGTGAATCATCGAATCTTTGAACGCACATTGCGCCCTTTGGTATTCCGAAGGGCATGCCTGTTCGAGCGTCATTGCAACCCTCAAGCATTGCTTGGTATTGGGTCCCGTCCCCGCGACGGACCCGGAAATCGGTGGCGGTCCAGTGAAACTTCAAGCGTAGCAAGATTTTCAATCCCGCTTTGGAAGCTTCTCGCTGCGTACCAGCCAAACAACCACATGTTTTTTCAATGGTTGACCTCG
>sl18395b_PhysciDINA_pyrina
CCGAGAGACAAGGTCTAACCGGCCTCAACTCTTCACCCGTGTCAACTTACCTATCGTTGCTTTGGCGGGCCCTGGGCTCTGTTCCTGGGGGGCTCTCCGCTCCCTAGTGCCCGCCAGAGGCCTTCTAAACTCTGTTATCAGTGTTGTCCGAGCTTAAAATCAAATAAATAAAACTTTCAACAACGGATCTCTTGGTTCTGGCATCGATGAAGAACGCAGCGAAATGCGATAAGTAATGTGAATTGCAGAATTCCGTGAATCATCGAATCTTTGAACGCACATTGCGCCCTTTGGTATTCCGAAGGGCATGCCTGTTCGAGCGTCATTGCAACCCTCAAGCATTGCTTGGTATTGGGTCCCGTCCCCGCGACGGACCCGGAAATCGGTGGCGGTCCAGTGAAACTTCAAGCGTAGCAAGATTTTCAATCCCGCTTTGGAAGCTTCTCGCTGCGTACCAGCCAAACAACCACATGTTTTTTCAATGGTTGACCTCG
>sl18420rino_PhysciDINA_pyrina
CCGAGAGACAAGGTCTAACCGGCCTCAACTCTTCACCCGTGTCAACTTACCTATCGTTGCTTTGGCGGGCCCTGGGCTCTGTTCCTGGGGGGCTCTCCGCTCCCTAGTGCCCGCCAGAGGCCTTCTAAACTCTGTTATCAGTGTTGTCCGAGCTTAAAATCAAATAAATAAAACTTTCAACAACGGATCTCTTGGTTCTGGCATCGATGAAGAACGCAGCGAAATGCGATAAGTAATGTGAATTGCAGAATTCCGTGAATCATCGAATCTTTGAACGCACATTGCGCCCTTTGGTATTCCGAAGGGCATGCCTGTTCGAGCGTCATTGCAACCCTCAAGCATTGCTTGGTATTGGGTCCCGTCCCCGCGACGGACCCGGAAATCGGTGGCGGTCCAGTGAAACTTCAAGCGTAGCAAGATTTTCAATCCCGCTTTGGAAGCTTCTCGCTGCGTACCAGCCAAACAACCACATGTTTTTCAATGGTTGACCTCG
>sl18422rino_PhysciDINA_pyrina
CCGAGAGACAAGGTCTAACCGGCCTCAACTCTTCACCCGTGTCAACTTACCTATCGTTGCTTTGGCGGGCCCTGGGCTCTGTTCCTGGGGGGCTCTCCGCTCCCTAGTGCCCGCCAGAGGCCTTCTAAACTCTGTTATCAGTGTTGTCCGAGCTTAAAATCAAATAAATAAAACTTTCAACAACGGATCTCTTGGTTCTGGCATCGATGAAGAACGCAGCGAAATGCGATAAGTAATGTGAATTGCAGAATTCCGTGAATCATCGAATCTTTGAACGCACATTGCGCCCTTTGGTATTCCGAAGGGCATGCCTGTTCGAGCGTCATTGCAACCCTCAAGCATTGCTTGGTATTGGGTCCCGTCCCCGCGACGGACCCGGAAATCGGTGGCGGTCCAGTGAAACTTCAAGCGTAGCAAGATTTTCAATCCCGCTTTGGAAGCTTCTCGCTGCGTACCAGCCAAACAACCACATGTTTTTCAATGGTTGACCTCG
>sl18396a_Phaeorrhiza_nimbosa
CCGAGAGACGGGGCCGAACCGGCCCCACCTCTTCACCCGTGTATACCGAAATCATGTTGCTTTGGCGGGCCAGCCGGAAGCCCTCCGGGGGAGGTCGACCCCTCCTCGCGCCCGCCAAAGGCTCACAAACCCTGTTATCCGTGTCGTCCGAGTACCACCAATCGTTAAAACTTTCAACAACGGATCTCTTGGTTCCGGCGTCGATGAAGAACGCAGCGAAATGCGAAAAGTAATGTGAATTGCAGAATTCCGTGAATCATCGAATCTTTGAACGCACATTGCGCCCTTTGGTACTCCGAAGGGCATGCCTGTCCGAGCGTCATTGCACCCCTCAAGCTCTGCTTGGTATTGGGCTTCGCCCCCGCGGCGTGCCCGGATTCCAGTGGCGGTCCAGCGAGACTTCAAGCGTAGCACGATTTATCACATCCCGCTTTGGAAGGCTTTCTCGCTGCGTGCCGGCCAGACAACCCCAGATCACCCCAATCGTTGACCTCG
>sl18396b_Phaeorrhiza_nimbosa
CCGAGAGACGGGGCCGAACCGGCCCCACCTCTTCACCCGTGTATACCGAAATCATGTTGCTTTGGCGGGCCAGCCGGAAGCCCTCCGGGGGAGGTCGACCCCTCCTCGCGCCCGCCAAAGGCTCACAAACCCTGTTATCCGTGTCGTCCGAGTACCACCAATCGTTAAAACTTTCAACAACGGATCTCTTGGTTCCGGCGTCGATGAAGAACGCAGCGAAATGCGAAAAGTAATGTGAATTGCAGAATTCCGTGAATCATCGAATCTTTGAACGCACATTGCGCCCTTTGGTACTCCGAAGGGCATGCCTGTCCGAGCGTCATTGCACCCCTCAAGCTCTGCTTGGTATTGGGCTTCGCCCCCGCGGCGTGCCCGGATTCCAGTGGCGGTCCAGCGAGACTTCAAGCGTAGCACGATTTATCACATCCCGCTTTGGAAGGCTTTCTCGCTGCGTGCCGGCCAGACAACCCCAGATCACCCCAATCGTTGACCTCG
>sl18425b_Phaeorrhiza_nimbosa
CCGAGAGACGGGGCCGAACCGGCCCCACCTCTTCACCCGTGTATACCGAAATCATGTTGCTTTGGCGGGCCAGCCGGAAGCCCTCCGGGGGAGGCCGACCCCTCCTCGCGCCCGCCGAAGGCCCACAAACCCTGTTATCTGTGTCGTCCGAGTACCACCAATCGTTAAAACTTTCAACAACGGATCTCTTGGTTCCGGCGTCGATGAAGAACGCAGCGAAATGCGAAAAGTAATGTGAATTGCAGAATTCCGTGAATCATCGAATCTTTGAACGCACATTGCGCCCTTCGGTACTCCGAAGGGCATGCCTGTCCGAGCGTCATTGCACCCCTCAAGCTTTGCTTGGTATTGGGTTTCGCCCCCGCGGCGTGCCCGGATTCCAGTGGCGGTCCAGCGAGACTTCAAGCGTAGCACGATTTATCACATCCCGCTTTGGAAGGGTTTCTCGCTGCGTGCCGGCCAGACAACCCCAGATCACCCCAATCGTTGACCTCG
>sl18381_Phaeorrhiza_sareptana
CCGAGAAACGGGGCCTAACCGGCCCCGAATCTTCACCCGTGCATACCAAAATCATGTTGCTTTGGCGGGCCAGCCGGAGGATCTCCGGGGGAGGCCGACCCCTCCTCGCGCCCGCCAACGGCCCCGCAAACCCTGTTATCAGTGTCGTCCGAGTCCTACCAATCGTTAAAACTTTCAACAACGGATCTCTTGGTTCCGGCGTCGATGAAGAACGCAGCGAAATGCGAAAAGTAATGTGAATTGCAGAATTCCGTGAATCATCGAATCTTTGAACGCACATTGCGCCCTTCGGTACCCCGGAGGGCATGCCTGTCCGAGCGTCATTGCACCCCTCAAGCACTGCTTGGTATTGGGCTTCGCCCCCGCGGCGGGCCCGGATTCCAGTGGCGGTCCAGCGAGACTTCAAGCGTAGCAAGATTTATCACGTCCCGCTTCGGAAGCCTTTCTCGCTGCGTGCCCGCCAGACAACCCCGTTCACCCCGAATCGTTGACCTCG
>sl18384_Phaeorrhiza_sareptana
CCGAGAAACGGGGCCTAACCGGCCCCGAATCTTCACCCGTGCATACCAAAATCATGTTGCTTTGGCGGGCCAGCCGGAGGATCTCCGGGGGAGGCCGACCCCTCCTCGCGCCCGCCAACGGCCCCGCAAACCCTGTTATCAGTGTCGTCCGAGTCCTACCAATCGTTAAAACTTTCAACAACGGATCTCTTGGTTCCGGCGTCGATGAAGAACGCAGCGAAATGCGAAAAGTAATGTGAATTGCAGAATTCCGTGAATCATCGAATCTTTGAACGCACATTGCGCCCTTCGGTACCCCGGAGGGCATGCCTGTCCGAGCGTCATTGCACCCCTCAAGCACTGCTTGGTATTGGGCTTCGCCCCCGCGGCGGGCCCGGATTCCAGTGGCGGTCCAGCGAGACTTCAAGCGTAGCAAGATTTATCACGTCCCGCTTCGGAAGCCTTTCTCGCTGCGTGCCCGCCAGACAACCCCGTTCACCCCGAATCGTTGACCTCG
>sl18389_Phaeorrhiza_sareptana
CCGAGAAACGGGGCCTAACCGGCCCCGAATCTTCACCCGTGCATACCAAAATCATGTTGCTTTGGCGGGCCAGCCGGAGGATCTCCGGGGGAGGCCGACCCCTCCTCGCGCCCGCCAACGGCCCCGCAAACCCTGTTATCAGTGTCGTCCGAGTCCTACCAATCGTTAAAACTTTCAACAACGGATCTCTTGGTTCCGGCGTCGATGAAGAACGCAGCGAAATGCGAAAAGTAATGTGAATTGCAGAATTCCGTGAATCATCGAATCTTTGAACGCACATTGCGCCCTTCGGTACCCCGGAGGGCATGCCTGTCCGAGCGTCATTGCACCCCTCAAGCACTGCTTGGTATTGGGCTTCGCCCCCGCGGCGGGCCCGGATTCCAGTGGCGGTCCAGCGAGACTTCAAGCGTAGCAAGATTTATCACGTCCCGCTTCGGAAGCCTTTCTCGCTGCGTGCCCGCCAGACAACCCCGTTCACCCCGAATCGTTGACCTCG
>sl18400a_Phaeorrhiza_sareptana
CCGAGAAACGGGGCCTAACCGGCCCCGAATCTTCACCCGTGCATACCAAAATCATGTTGCTTTGGCGGGCCAGCCGGAGGATCTCCGGGGGAGGCCGACCCCTCCTCGCGCCCGCCAACGGCCCCGCAAACCCTGTTATCAGTGTCGTCCGAGTCCTACCAATCGTTAAAACTTTCAACAACGGATCTCTTGGTTCCGGCGTCGATGAAGAACGCAGCGAAATGCGAAAAGTAATGTGAATTGCAGAATTCCGTGAATCATCGAATCTTTGAACGCACATTGCGCCCTTCGGTACCCCGGAGGGCATGCCTGTCCGAGCGTCATTGCACCCCTCAAGCACTGCTTGGTATTGGGCTTCGCCCCCGCGGCGGGCCCGGATTCCAGTGGCGGTCCAGCGAGACTTCAAGCGTAGCAAGATTTATCACGTCCCGCTTCGGAAGCCTTTCTCGCTGCGTGCCCGCCAGACAACCCCGTTCACCCCGAATCGTTGACCTCG
>sl18542_Phaeorrhiza_sareptana
CCGAGAAACGGGGCCTAACCGGCCCCGAATCTTCACCCGTGCATACCAAAATCATGTTGCTTTGGCGGGCCAGCCGGAGGATCTCCGGGGGAGGCCGACCCCTCCTCGCGCCCGCCAACGGCCCCGCAAACCCTGTTATCAGTGTCGTCCGAGTCCTACCAATCGTTAAAACTTTCAACAACGGATCTCTTGGTTCCGGCGTCGATGAAGAACGCAGCGAAATGCGAAAAGTAATGTGAATTGCAGAATTCCGTGAATCATCGAATCTTTGAACGCACATTGCGCCCTTCGGTACCCCGGAGGGCATGCCTGTCCGAGCGTCATTGCACCCCTCAAGCACTGCTTGGTATTGGGCTTCGCCCCCGCGGCGGGCCCGGATTCCAGTGGCGGTCCAGCGAGACTTCAAGCGTAGCAAGATTTATCACGTCCCGCTTCGGAAGCCTTTCTCGCTGCGTGCCCGCCAGACAACCCCGTTCACCCCGAATCGTTGACCTCG
>sl18527a_Phaeorrhiza_sareptana
CCGAGAAACGGGGCCCAGCCGGCCCCGAATCTTCACCCGTGTATACCAAAATCATGTTGCTTTGGCGGGCCAGCCGGAGGATCTCCGGGGGTGGCCGACCCCTCCTCGCGCCCGCCAACGGCCCCGCAAACCCTGTTATCCGTGTCGTCCGAGTCCTACCAATCGTTAAAACTTTCAACAACGGATCTCTTGGTTCCGGCGTCGATGAAGAACGCAGCGAAATGCGAAAAGTAATGTGAATTGCAGAATTCCGTGAATCATCGAATCTTTGAACGCACATTGCGCCCTTCGGTACCCCGAAGGGCATGCCTGTCCGAGCGTCATTGCACCCCTCAAGCACTGCTTGGTATTGGGCTTCGCCCCCGCGGCGGGCCCGGATTCCAGTGGCGGTCCAGCGAGACTTCAAGCGTAGCAAGATTTATCACGTCCCGCTTCGGAAGCCTTTCTCGCTGCGTGCCCGCCAGACAACCCCGTTCACCCCGAATCGTTGACCTCG
>sl18250_Physconia_muscigena
CCGAGAGACGGGACCTAACCGGTCCCAACTCTTCACCCCTGTCTACCGAAATATGTTGCTTTGGCGGGCCAACCGGGCTTCCTCGGGGAAGGCTGACCCCTTCTCGTGCCCGCCAAAGGCCTCAATAAACCCTGTGATCAGTGTCGTCCGAGTAAAATCAATCGTTAAAACTTTCAACAACGGATCTCTTGGTTCCGGCGTCGATGAAGAACGCAGCGAAATGCGAAAAGTAATGTGAATTGCAGAATTCCGCGAATCATCGAATCTTTGAACGCACATTGCGCCCTTTGGTATTCCGAAGGGCATGCCTGTTCGAGCGTCATTGCACCCCTCAAGCACTGCTTGGTATTGGGCCTCGCCCCCGCGGCGGGCCCGGATTCCAGTGGCGGTCCAGCGAGACTTCAAGCGTAGCAAGATTATCACATCCCGCTTAGCAAGCCTTCCCGCTGCGTGCCGGCCAGACAACCCTACACAATCTCAATGATTGACCTCG
>sl18382a_Physconia_muscigena
CCGAGAGACGGGACCTAACCGGTCCCAACTCTTCACCCCTGTCTACCGAAATATGTTGCTTTGGCGGGCCAACCGGGCTTCCCCGGGGAAGGCTGACCCCTTCTCGTGCCCGCCAAAGGCCTCAATAAACCCTGTGATCAGTGTCGTCCGAGTAAAAACAATCGTTAAAACTTTCAACAACGGATCTCTTGGTTCCGGCGTCGATGAAGAACGCAGCGAAATGCGAAAAGTAATGTGAATTGCAGAATTCCGCGAATCATCGAATCTTTGAACGCACATTGCGCCCTTTGGTATTCCGAAGGGCATGCCTGTTCGAGCGTCATTGCACCCCTCAAGCACTGCTTGGTATTGGGCCTCGCCCCCGCGGCGGGCCCGGATTCCAGTGGCGGTCCAGCGAGACTTCAAGCGTAGCAAGATTATCACATCCCGCTTAGCAAGCCTTCCCGCTGCGTGCCGGCCAGACAACCCTATACAATCTCAATGATTGACCTCG
>sl18392_Physconia_muscigena
CCGAGAGACGGGACCTAACCGGTCCCAACTCTTCACCCCTGTCTACCGAAATATGTTGCTTTGGCGGGCCAACCGGGCTTCCCCGGGGAAGGCTGACCCCTTCTCGTGCCCGCCAAAGGCCTCAATAAACCCTGTGATCAGTGTCGTCCGAGTAAAAACAATCGTTAAAACTTTCAACAACGGATCTCTTGGTTCCGGCGTCGATGAAGAACGCAGCGAAATGCGAAAAGTAATGTGAATTGCAGAATTCCGCGAATCATCGAATCTTTGAACGCACATTGCGCCCTTTGGTATTCCGAAGGGCATGCCTGTTCGAGCGTCATTGCACCCCTCAAGCACTGCTTGGTATTGGGCCTCGCCCCCGCGGCGGGCCCGGATTCCAGTGGCGGTCCAGCGAGACTTCAAGCGTAGCAAGATTATCACATCCCGCTTAGCAAGCCTTCCCGCTGCGTGCCGGCCAGACAACCCTATACAATCTCAATGATTGACCTCG
>sl18441b_Physconia_muscigena
CCGAGAGACGGGACCTAACCGGTCCCAACTCTTCACCCCTGTCTACCGAAATATGTTGCTTTGGCGGGCCAACCGGGCTTCCCCGGGGAAGGCTGACCCCTTCTCGTGCCCGCCAAAGGCCTCAATAAACCCTGTGATCAGTGTCGTCCGAGTAAAAACAATCGTTAAAACTTTCAACAACGGATCTCTTGGTTCCGGCGTCGATGAAGAACGCAGCGAAATGCGAAAAGTAATGTGAATTGCAGAATTCCGCGAATCATCGAATCTTTGAACGCACATTGCGCCCTTTGGTATTCCGAAGGGCATGCCTGTTCGAGCGTCATTGCACCCCTCAAGCACTGCTTGGTATTGGGCCTCGCCCCCGCGGCGGGCCCGGATTCCAGTGGCGGTCCAGCGAGACTTCAAGCGTAGCAAGATTATCACATCCCGCTTAGCAAGCCTTCCCGCTGCGTGCCGGCCAGACAACCCTATACAATCTCAATGATTGACCTCG
>sl18387_Physconia_muscigena
CCGAGAGACGGGACCTAACCGGTCCCAACTCTTCACCCCTGTCTACCGAAATATGTTGCTTTGGCGGGCCAACCGGGCTTCCCCGGGGAAGGCTGACCCCTTCTCGTGCCCGCCAAAGGCCTCAATAAACCCTGTGATCAGTGTCGTCCGAGTAAAAACAATCGTTAAAACTTTCAACAACGGATCTCTTGGTTCCGGCGTCGATGAAGAACGCAGCGAAATGCGAAAAGTAATGTGAATTGCAGAATTCCGCGAATCATCGAATCTTTGAACGCACATTGCGCCCTTTGGTATTCCGAAGGGCATGCCTGTTCGAGCGTCATTGCACCCCTCAAGCACTGCTTGGTATTGGGCCTCGCCCCCGCGGCGGGCCCGGATTCCAGTGGCGGTCCAGCGAGACTTCAAGCGTAGCAAGATTATCACATCCCGCTTAGCAAGCCTTCCCGCTGCGTGCCGGCCAGACAACCCTATACAATCTCAATGATTGACCTCG
>sl18431_Physconia_muscigena
CCGAGAGACGGGACCTAACCGGTCCCAACTCTTCACCCCTGTCTACCGAAATATGTTGCTTTGGCGGGCCAACCGGGCTTCCCCGGGGAAGGCTGACCCCTTCTCGTGCCCGCCAAAGGCCTCAATAAACCCTGTGATCAGTGTCGTCCGAGTAAAAACAATCGTTAAAACTTTCAACAACGGATCTCTTGGTTCCGGCGTCGATGAAGAACGCAGCGAAATGCGAAAAGTAATGTGAATTGCAGAATTCCGCGAATCATCGAATCTTTGAACGCACATTGCGCCCTTTGGTATTCCGAAGGGCATGCCTGTTCGAGCGTCATTGCACCCCTCAAGCACTGCTTGGTATTGGGCCTCGCCCCCGCGGCGGGCCCGGATTCCAGTGGCGGTCCAGCGAGACTTTAAGCGTAGCAAGATTATCACATCCCGCTTAGCAAGCCTTCCCGCTGCGTGCCGGCCAGACAACCCTATACAATCTCAATGATTGACCTCG
>sl18531a_Physconia_muscigena
CCGAGAGACGGGCCCTAACCGGTCCCAACTCTTTACCCCTGTCTACCGAAATATGTTGCTTTGGCGGGCCAACCGGGCTTCCCCGGGGAAGGCTGACCCCTTCTCGTGCCCGCCAAAGGCCTCAATAAACCCTGTGATCAGTGTCGTCCGAGTAAAAACAATCGTTAAAACTTTCAACAACGGATCTCTTGGTTCCGGCGTCGATGAAGAACGCAGCGAAATGCGAAAAGTAATGTGAATTGCAGAATTCCGCGAATCATCGAATCTTTGAACGCACATTGCGCCCTTTGGTATTCCGAAGGGCATGCCTGTTCGAGCGTCATTGCACCCCTCAAGCACTGCTTGGTATTGGGCCTCGCCCCCGCGGCGGGCCCGGATTCCAGTGGCGGTCCAGCGAGACTTCAAGCGTAGCAAGATTATCACATCCCGCTTAGCAAGCCTTCCCGCTGCGTGCCGGCCAGACAACCCTATACAATCTCAATGATTGACCTCG
>sl18421b_Physconia_muscigena
CCGAGAGACGGGACCTAACCGGTCCCAACTCTTCACCCATGTCTACCGAAATATGTTGCTTTGGCGCGCCAACCGGGCTTCCCCGGGGAAGGCTGACCCCTTCTCGTGCCCGCCAAAGGCCTCAATAAACCCTGTGATCAGTGTCGTCCGAGTAAAAATAATCGTTAAAACTTTCAACAACGGATCTCTTGGTTCCGGCGTCGATGAAGAACGCAGCGAAATGCGAAAAGTAATGTGAATTGCAGAATTCCGCGAATCATCGAATCTTTGAACGCACATTGCGCCCTTTGGTATTCCGAAGGGCATGCCTGTTCGAGCGTCATTGCACCCCTCAAGCACTGCTTGGTATTGGGCCTCGCCCCCGCGGCGGGCCCGGATTCCAGTGGCGGTCCAGCGAGACTTCAAGCGTAGCAAGATTATCACATCCCGCTTAGCAAGCCTTCCCGCTGCGTGCCGGCCAGACAACCCTATACAATCTCAATGATTGACCTCG
>sl18397_Physconia_muscigena
CCGAGAGACGGGACCTAACCGGTCCCAACTCTTCACCCCTGTCTACCGAAATATGTTGCTTTGGCGCGCCAACCGGGCTTCCCCGGGGAAGGCTGACCCCTTCTCGTGCCCGCCAAAGGCCTCAATAAACCCTGTGATCAGTGTCGTCCGAGTAAAAACAATCGTTAAAACTTTCAACAACGGATCTCTTGGTTCCGGCGTCGATGAAGAACGCAGCGAAATGCGAAAAGTAATGTGAATTGCAGAATTCCGCGAATCATCGAATCTTTGAACGCACATTGCGCCCTTTGGTATTCCGAAGGGCATGCCTGTTCGAGCGTCATTGCACCCCTCAAGCACTGCTTGGTATTGGGCTTCGCCCCTGCGGCGGGCCCGGATTCTAGTGGCGGTCCAGCGAGACTTCAAGCGTAGCAAGATTATCACATCCCGCTTAGCAAGCCTTTTCGCTGCGTGCCGGCCAGACAACCCTATACCATTCCAATGATTGACCTCG
>sl18532_Physconia_muscigena
CCGAGAGACGGGACCTAACCGGTCCCAACTCTTCACCCCTGTCTACCGAAATATGTTGCTTTGGCGCGCCAACCGGGCTTCCCCGGGGAAGGCTGACCCCTTCTCGTGCCCGCCAAAGGCCTCAATAAACCCTGTGATCAGTGTCGTCCGAGTAAAAACAATCGTTAAAACTTTCAACAACGGATCTCTTGGTTCCGGCGTCGATGAAGAACGCAGCGAAATGCGAAAAGTAATGTGAATTGCAGAATTCCGCGAATCATCGAATCTTTGAACGCACATTGCGCCCTTTGGTATTCCGAAGGGCATGCCTGTTCGAGCGTCATTGCACCCCTCAAGCACTGCTTGGTATTGGGCTTCGCCCCTGCGGCGGGCCCGGATTCTAGTGGCGGTCCAGCGAGACTTCAAGCGTAGCAAGATTATCACATCCCGCTTAGCAAGCCTTTTCGCTGCGTGCCGGCCAGACAACCCTATACCATTCCAATGATTGACCTCG
>sl18385a_Physconia_muscigena
CCGAGAGACGGGACCTAACCGGTCCCAACTCTTCACCCCTGTCTACCAAAATATGTTGCTTTGGCGGGCCAACCGGGCCTCCTCGGGGAAGGCCAACCCCTTCTCGTGCCCGCCAAAGGCCTTCAATAAACCCTGTGATCAGTGTCGTCCGAGTAAAAACAATCGTTAAAACTTTCAACAACGGATCTCTTGGTTCCGGCGTCGATGAAGAACGCAGCGAAATGCGAAAAGTAATGTGAATTGCAGAATTCCGCGAATCATCGAATCTTTGAACGCACATTGCGCCCTTTGGTATTCCGAAGGGCATGCCTGTTCGAGCGTCATTGCACCCCTCAAGCACTGCTTGGTATTGGGCTTCGCCCCTGCGGCGGGCCCGGATTCTAGTGGCGGTCCAGCGAGACTTCAAGCGTAGCAAGATTATCACATCCCGCTTAGCAAGCCTTTTCGCTGCGTGCCGGCCAGACAACCCTATACCATTCCAATGATTGACCTCG
>sl18396d_Physconia_muscigena
CCGAGAGACGGGACCTAACCGGTCCCAACTCTTCACCCCTGTCTACCAAAATATGTTGCTTTGGCGGGCCAACCGGGCCTCCTCGGGGAAGGCCAACCCCTTCTCGTGCCCGCCAAAGGCCTTCAATAAACCCTGTGATCAGTGTCGTCCGAGTAAAAACAATCGTTAAAACTTTCAACAACGGATCTCTTGGTTCCGGCGTCGATGAAGAACGCAGCGAAATGCGAAAAGTAATGTGAATTGCAGAATTCCGCGAATCATCGAATCTTTGAACGCACATTGCGCCCTTTGGTATTCCGAAGGGCATGCCTGTTCGAGCGTCATTGCACCCCTCAAGCACTGCTTGGTATTGGGCTTCGCCCCTGCGGCGGGCCCGGATTCTAGTGGCGGTCCAGCGAGACTTCAAGCGTAGCAAGATTATCACATCCCGCTTAGCAAGCCTTTTCGCTGCGTGCCGGCCAGACAACCCTATACCATTCCAATGATTGACCTCG
>sl18545_Physconia_muscigena
CCGAGAGACGGGACCTAACCGGTCCCAACTCTTCACCCCTGTCTACCAAAATATGTTGCTTTGGCGGGCCAACCGGGCCTCCTCGGGGAAGGCCAACCCCTTCTCGTGCCCGCCAAAGGCCTTCAATAAACCCTGTGATCAGTGTCGTCCGAGTAAAAACAATCGTTAAAACTTTCAACAACGGATCTCTTGGTTCCGGCGTCGATGAAGAACGCAGCGAAATGCGAAAAGTAATGTGAATTGCAGAATTCCGCGAATCATCGAATCTTTGAACGCACATTGCGCCCTTTGGTATTCCGAAGGGCATGCCTGTTCGAGCGTCATTGCACCCCTCAAGCACTGCTTGGTATTGGGCTTCGCCCCTGCGGCGGGCCCGGATTCTAGTGGCGGTCCAGCGAGACTTCAAGCGTAGCAAGATTATCACATCCCGCTTAGCAAGCCTTTTCGCTGCGTGCCGGCCAGACAACCCTATACCATTCCAATGATTGACCTCG
>sl18417_Physconia_muscigena
CCGAGAGACGGGACCTAACCGGTCCCAACTCTTCACCCCTGTCTACCAAAATATGTTGCTTTGGCGGGCCAACCGGGCCTCCTCGGGGAAGGCCAACTCCTTCTCGTGCCCGCCAAAGGCCTTCAATAAACCCTGTGATCAGTGTCGTCCGAGTAAAAACAATCGTTAAAACTTTCAACAACGGATCTCTTGGTTCCGGCGTCGATGAAGAACGCAGCGAAATGCGAAAAGTAATGTGAATTGCAGAATTCCGCGAATCATCGAATCTTTGAACGCACATTGCGCCCTTTGGTATTCCGAAGGGCATGCCTGTTCGAGCGTCATTGCACCCCTCAAGCACTGCTTGGTATTGGGCTTCGCCCCTGCGGCGGGCCCGGATTCTAGTGGCGGTCCAGCGAGACTTCAAGCGTAGCAAGATTATCACATCCCGCTTAGCAAGCCTTTTCGCTGCGTGCCGGCCAGACAACCCTATACCATTCCAATGATTGACCTCG
>sl18386b_Physconia_muscigena
CCGAGAGACGGGACCTAACCGGTCCCAACTCTTCACCCCTGTCTACCAAAATATGTTGCTTTGGCGGGCCAACCGGGCCTCCTCGGGGAAGGCCAACCCCTTCTCGTGCCCGCCAAAGACCTTCAATAAACCCTGTGATCAGTGTCGTCCGAGTAAAAACAATCGTTAAAACTTTCAACAACGGATCTCTTGGTTCCGGCGTCGATGAAGAACGCAGCGAAATGCGAAAAGTAATGTGAATTGCAGAATTCCGCGAATCATCGAATCTTTGAACGCACATTGCGCCCTTTGGTATTCCGAAGGGCATGCCTGTTCGAGCGTCATTGCACCCCTCAAGCACTGCTTGGTATTGGGCTTCGCCTCTGCGGCGGGCCCGGATTCTAGTGGCGGTCCAGCGAGACTTCAAGCGTAGCAAGATTATCACATCCCGCTTAGCAAGCCTTTTCGCTGCGTGCCGGCCAGACAACCCTATACCATTCCAATGATTGACCTCG
>sl18426c_Physconia_muscigena
CCGAGAGACGGGACCTAACCGGTCCCAACTCTTCACCCCTGTCTACCAAAATATGTTGCTTTGGCGGGCCAACCGGGCCTCCTCGGGGAAGGCCAGCCCCTTCTCGTGCCCGCCAAAGGCCTTCAATAAACCCTGTGATCAGTGTCGTCCGAGTAAAAACAATCGTTAAAACTTTCAACAACGGATCTCTTGGTTCCGGCGTCGATGAAGAACGCAGCGAAATGCGAAAAGTAATGTGAATTGCAGAATTCCGCGAATCATCGAATCTTTGAACGCACATTGCGCCCTTTGGTATTCCGAAGGGCATGCCTGTTCGAGCGTCATTGCACCCCTCAAGCACTGCTTGGTATTGGGCTTCGCCCCTGCGGCGGGCCCGGATTCTAGTGGCGGTCCAGCGAGACTTCAAGCGCAGCAAGATTATCACATCCCGCTTAGCAAGCCTTTTCGCTGCGTGCCGGCCAGACAACCCTATACCATTCCAATGATTGACCTCG
>sl18435_Physconia_muscigena
CCGAGAGACGGGACCTAACCGGTCCCAACTCTTCACCCCTGTCTACCAAAATATGTTGCTTTGGCGGGCCAACCGGGCCTCCTCGGGGAAGGCCAGCCCCTTCTCGTGCCCGCCAAAGGCCTTCAATAAACCCTGTGATCAGTGTCGTCCGAGTAAAAACAATCGTTAAAACTTTCAACAACGGATCTCTTGGTTCCGGCGTCGATGAAGAACGCAGCGAAATGCGAAAAGTAATGTGAATTGCAGAATTCCGCGAATCATCGAATCTTTGAACGCACATTGCGCCCTTTGGTATTCCGAAGGGCATGCCTGTTCGAGCGTCATTGCACCCCTCAAGCACTGCTTGGTATTGGGCTTCGCCCCTGCGGCGGGCCCGGATTCTAGTGGCGGTCCAGCGAGACTTCAAGCGCAGCAAGATTATCACATCCCGCTTAGCAAGCCTTTTCGCTGCGTGCCGGCCAGACAACCCTATACCATTCCAATGATTGACCTCG
>sl18550_Physconia_muscigena
CCGAGAGACGGGACCTAACCGGTCCCAACTCTTCACCCCTGTCTACCAAAATATGTTGCTTTGGCGGGCCAACCGGGCCTCCTCGGGGAAGGCCAACCCCTTCTCGTGCCCGCCAAAGGCCTTCAATAAACCCTGTGATCAGTGTCGTCCGAGTAAAAACAATCGTTAAAACTTTCAACAACGGATCTCTTGGTTCCGGCGTCGATGAAGAACGCAGCGAAATGCGAAAAGTAATGTGAATTGCAGAATTCCGCGAATCATCGAATCTTTGAACGCACATTGCGCCCTTTGGTATTCCGAAGGGCATGCCTGTTCGAGCGTCATTGCACCCCTCAAGCACTGCTTGGTATTGGGCTTCGCCCCTGCGGCGGGCCCGGATTCTAGTGGCGGTCCAGCGAGACTTCAAGCGTAGCAAGATTATCACATCCCGCTTAGCAAGCCTTTTCGCTGCGTGCCGGCCAGACAACCCTATACAATTCCAATGATTGACCTCG
>sl18425a_Physconia_muscigena
CCGAGAGACGGGACCTAACCGGTCCCAACTCTTCACCCCTGTCTACCAAAATATGTTGCTTTGGCGGGCCAACCGGGCCTCCTCGGGGAAGGCCAACCCCTTCTCGTGCCCGCCAAAGGCCTTCAATAAACCCTGTGATCAGTGTCGTCCGAGTAAAAACAATCGTTAAAACTTTCAACAACGGATCTCTTGGTTCCGGCGTCGATGAAGAACGCAGCGAAATGCGAAAAGTAATGTGAATTGCAGAATTCCGCGAATCATCGAATCTTTGAACGCACATTGCGCCCTTTGGTATTCCGAAGGGCATGCCTGTTCGAGCGTCATTGCACCCCTCAAGCACTGCTTGGTATTGGGCTTCGCCCCTGCGGCGGGCCCGGATTCTAGTGGCGGTCCAGCGAGACTTCAAGCGTAGCAAGATTATCACATCCCGCTTAGCAAGCCTTTTCGCTGCGTGCCGGCCAGACAACCCTATACCATCCAATGATTGACCTCG
>sl18553_Rinodina_mniaraea
CCGAGAGACGGGGTCGAACCGGCCCCAACTCTTCACCCGTGCTTACCAACCCCACGTTGCTTTGGCGGGCCGCCGAACGCTTTCGCGGGGGGCCCCAAACCGGCCTCCTCGTGCCCGCCGAAGGCCCCATCAAACCCTGTTATTAGTGTCGTCCGAGCAAACAAACACAATTGTTAAAACTTTCAACAACGGATCTCTTGGTTCCGGCATCGATGAAGAACGCAGCGAAATGCGAAAAGTAATGTGAATTGCAGAATTCCGTGAATCATCGAATCTTTGAACGCACATTGCGCCCTTTGGTATTCCGAAGGGCATGCCTGTTCGAGCGTCATTGCACCCTTCAAGCACTGCTTGGTATTGGGCGTCGCCCCCGTGGCGCGCCTGAATTTCAGTGGCGGTCCGGCGAGACTTCAAGCGTAGCAAGATCTTCGCATCCCGCTTTGGAAGCCCTCTCGCCGCGCGCCGGCCAGACAACCCCCCAGCATATCAATGATTGACCTCG
>sl18559_Rinodina_mniaraea
CCGAGAGACGGGGTCGAACCGGCCCCAACTCTTCACCCGTGCTTACCAACCCCACGTTGCTTTGGCGGGCCGCCGAACGCTTTCGCGGGGGGCCCCAAACCGGCCTCCTCGTGCCCGCCGAAGGCCCCATCAAACCCTGTTATTAGTGTCGTCCGAGCAAACAAACACAATTGTTAAAACTTTCAACAACGGATCTCTTGGTTCCGGCATCGATGAAGAACGCAGCGAAATGCGAAAAGTAATGTGAATTGCAGAATTCCGTGAATCATCGAATCTTTGAACGCACATTGCGCCCTTTGGTATTCCGAAGGGCATGCCTGTTCGAGCGTCATTGCACCCTTCAAGCACTGCTTGGTATTGGGCGTCGCCCCCGTGGCGCGCCTGAATTTCAGTGGCGGTCCGGCGAGACTTCAAGCGTAGCAAGATCTTCGCATCCCGCTTTGGAAGCCCTCTCGCCGCGCGCCGGCCAGACAACCCCCCAGCATATCAATGATTGACCTCG
>sl18442_Rinodina_mniaraeaAFF1
CCGAGAGACGGGGTCTAACCGGCCCCAACTCTTCACCCGTGTATACCAAACTCACGTTGCTTTGGCGGGCCGCCGAACGCTTTCGCGGGAGGTCCCAGACAAGCCTTCTCGTGCCCGCCGAAGGCCCCAATAAACTCTGTCATCAGTGTCGTCCGAGTCAAAACGCAATAGTTAAAACTTTCAACAACGGATCTCTTGGTTCCGGCATCGATGAAGAACGCAGCGAAATGCGAAAAGTAATGTGAATTGCAGAATTCCGTGAATCATCGAATCTTTGAACGCACATTGCGCCCTTTGGTATTCCGAAGGGCATGCCTGTCCGAGCGTCATTGCACCCCTCAAGCACTGCTTGGTATTGGGCGTCGCCCCCGTGGCGCGCCTGGATCTCAGTGGCGGTCCGGCGAGACTTCAAGCGTAGCAAGATTTTCACATCCCGCTTTGGAAGCCTTCTCGCCGCGCGCCGGCCAGACAACCCCCATAACATACCTATGATTGACCTCG
>sl18443a_Rinodina_mniaraeaAFF1
CCGAGAGACGGGGTCTAACCGGCCCCAACTCTTCACCCGTGTATACCAAACTCACGTTGCTTTGGCGGGCCGCCGAACGCTTTCGCGGGAGGTCCCAGACAAGCCTTCTCGTGCCCGCCGAAGGCCCCAATAAACTCTGTCATCAGTGTCGTCCGAGTCAAAACGCAATAGTTAAAACTTTCAACAACGGATCTCTTGGTTCCGGCATCGATGAAGAACGCAGCGAAATGCGAAAAGTAATGTGAATTGCAGAATTCCGTGAATCATCGAATCTTTGAACGCACATTGCGCCCTTTGGTATTCCGAAGGGCATGCCTGTCCGAGCGTCATTGCACCCCTCAAGCACTGCTTGGTATTGGGCGTCGCCCCCGTGGCGCGCCTGGATCTCAGTGGCGGTCCGGCGAGACTTCAAGCGTAGCAAGATTTTCACATCCCGCTTTGGAAGCCTTCTCGCCGCGCGCCGGCCAGACAACCCCCATAACATACCTATGATTGACCTCG
>sl18444b_Rinodina_mniaraeaAFF1
CCGAGAGACGGGGTCTAACCGGCCCCAACTCTTCACCCGTGTATACCAAACTCACGTTGCTTTGGCGGGCCGCCGAACGCTTTCGCGGGAGGCCCCAGACAAGCCTTCTCGTGCCCGCCGAAGGCCCCAATAGACTCTGTCATCAGTGTCGTCCGAGTCAAAACGCAATAGTTAAAACTTTCAACAACGGATCTCTTGGTTCCGGCATCGATGAAGAACGCAGCGAAATGCGAAAAGTAATGTGAATTGCAGAATTCCGTGAATCATCGAATCTTTGAACGCACATTGCGCCCTTTGGTATTCCGAAGGGCATGCCTGTCCGAGCGTCATTGCACCCCTCAAGCACTGCTTGGTATTGGGCGTCGCCCCCGTGGCGCGCCTGGATCTCAGTGGCGGTCCGGCGAGACTTCAAGCGTAGCAAGATTTTCACATCCCGCTTTGGAAGCCTTCTCGCCGCGCGCCGGCCAGACAACCCCCATAACATACCTATGATTGACCTCG
>sl18444rino1_Rinodina_mniaraeaAFF1
CCGAGAGACGGGGTCTAACCGGCCCCAACTCTTCACCCGTGTATACCAAACTCACGTTGCTTTGGCGGGCCGCCGAACGCTTTCGCGGGAGGCCCCAGACAAGCCTTCTCGTGCCCGCCGAAGGCCCCAATAGACTCTGTCATCAGTGTCGTCCGAGTCAAAACGCAATAGTTAAAACTTTCAACAACGGATCTCTTGGTTCCGGCATCGATGAAGAACGCAGCGAAATGCGAAAAGTAATGTGAATTGCAGAATTCCGTGAATCATCGAATCTTTGAACGCACATTGCGCCCTTTGGTATTCCGAAGGGCATGCCTGTCCGAGCGTCATTGCACCCCTCAAGCACTGCTTGGTATTGGGCGTCGCCCCCGTGGCGCGCCTGGATCTCAGTGGCGGTCCGGCGAGACTTCAAGCGTAGCAAGATTTTCACATCCCGCTTTGGAAGCCTTCTCGCCGCGCGCCGGCCAGACAACCCCCATAACATACCTATGATTGACCTCG
>sl18444a_Rinodina_mniaraeaAFF2
CCGAGAGACGGGGTCCAACCCGCCCCAACTCTTCACCCGTGTATACCAAACTCACGTTGCTTTGGCGGGCCGTCGAACGTTCTCGCGGGAGGCCCCAAACAAGCCTCCTCGTGCCCGCCGAAGGCCTCAATAAATTCTGTTATCAGTGTCGTCCGAGTCAACGCAATAGTTAAAACTTTCAACAACGGATCTCTTGGTTCCGGCATCGATGAAGAACGCAGCGAAATGCGAAAAGTAATGTGAATTGCAGAATTCCGTGAATCATCGAATTTTTGAACGCACATTGCGCCCTTTGGCATTCCGAAGGGCATGCCTGTCCGAGCGTCATTGCACCCCTCAAGCACTGCTTGGTATTGGGCGTCGCCCCCGTGGCGGGCCTGGATTTCAGTGGCGGTCCGGCGAGACTTCAAGCGTAGCAAGATTTTCACATCCCGCTTTGGAAGCCTTCTCGCCGTGCGCCGGCCAGACAACCCCCTTAACATACCCATGATTGACCTCG
>sl18444rino2_Rinodina_mniaraeaAFF2
CCGAGAGACGGGGTCCAACCCGCCCCAACTCTTCACCCGTGTATACCAAACTCACGTTGCTTTGGCGGGCCGTCGAACGTTCTCGCGGGAGGCCCCAAACAAGCCTCCTCGTGCCCGCCGAAGGCCTCAATAAATTCTGTTATCAGTGTCGTCCGAGTCAACGCAATAGTTAAAACTTTCAACAACGGATCTCTTGGTTCCGGCATCGATGAAGAACGCAGCGAAATGCGAAAAGTAATGTGAATTGCAGAATTCCGTGAATCATCGAATTTTTGAACGCACATTGCGCCCTTTGGCATTCCGAAGGGCATGCCTGTCCGAGCGTCATTGCACCCCTCAAGCACTGCTTGGTATTGGGCGTCGCCCCCGTGGCGGGCCTGGATTTCAGTGGCGGTCCGGCGAGACTTCAAGCGTAGCAAGATTTTCACATCCCGCTTTGGAAGCCTTCTCGCCGTGCGCCGGCCAGACAACCCCCTTAACATACCCATGATTGACCTCG
>sl18391c_Megaspora_verrucosa
CCGAGATTCGGGTCCCTTTGGGGCCTGACCCTCCTACCCTTTGTGTATATACCCTCGTTGCTTCGGCGCACCCCGCGGTCAACGGTGCTGCTCGACACGCCGGACCCGGGCCGTCAGTGGCCCCTATCAATTCTGAATGTATCGGTGACGTCTGAGCGTACACGCAAAACGAACAAAATTTTCAACAACGGATCTCTTGGTTCCGGCATCGATGAAGAACGCAGCGAAATGCGATAAGTAATGTGAATTGCAGAATTCAGTGAACCATCGAATCTTTGAACGCACATTGCGCCCTCTGGTATTCCGGAGGGCATGCCTGTCCGAGCGTCATTGCACCTCTCAAGCGCAGCTTGGTATTGGGCTATCGTCCCCCGGGACGGGCCCGAAAAACAGTGGCGGTGCAGCCGGTACTCGAGCGCAGTAGAATCACCGCTCCGGAGTCTCCGGCTGGACCCGCCAGACAACCCCCTTTGCGATTACACTGGTTGACCTCG
>sl18395a_Megaspora_verrucosa
CCGAGATTCGGGTCCCTTTGGGGCCTGACCCTCCTACCCTTTGTGTATATACCCTCGTTGCTTCGGCGCACCCCGCGGTCAACGGTGCTGCTCGACACGCCGGACCCGGGCCGTCAGTGGCCCCTATCAATTCTGAATGTATCGGTGACGTCTGAGCGTACACGCAAAACGAACAAAATTTTCAACAACGGATCTCTTGGTTCCGGCATCGATGAAGAACGCAGCGAAATGCGATAAGTAATGTGAATTGCAGAATTCAGTGAACCATCGAATCTTTGAACGCACATTGCGCCCTCTGGTATTCCGGAGGGCATGCCTGTCCGAGCGTCATTGCACCTCTCAAGCGCAGCTTGGTATTGGGCTATCGTCCCCCGGGACGGGCCCGAAAAACAGTGGCGGTGCAGCCGGTACTCGAGCGCAGTAGAATCACCGCTCCGGAGTCTCCGGCTGGACCCGCCAGACAACCCCCTTTGCGATTACACTGGTTGACCTCG
>sl18549_Megaspora_verrucosa
CCGAGATTCGGGTCCCTTTGGGGCCTGACCCTCCTACCCTTTGTGTATATACCCTCGTTGCTTCGGCGCACCCCGCGGTCAACGGTGCTGCTCGACACGCCGGACCCGGGCCGTCAGTGGCCCCTATCAATTCTGAATGTATCGGTGACGTCTGAGCGTACACGCAAAACGAACAAAATTTTCAACAACGGATCTCTTGGTTCCGGCATCGATGAAGAACGCAGCGAAATGCGATAAGTAATGTGAATTGCAGAATTCAGTGAACCATCGAATCTTTGAACGCACATTGCGCCCTCTGGTATTCCGGAGGGCATGCCTGTCCGAGCGTCATTGCACCTCTCAAGCGCAGCTTGGTATTGGGCTATCGTCCCCCGGGACGGGCCCGAAAAACAGTGGCGGTGCAGCCGGTACTCGAGCGCAGTAGAATCACCGCTCCGGAGTCTCCGGCTGGACCCGCCAGACAACCCCCTTTGCGATTACACTGGTTGACCTCG
>sl18608_Megaspora_verrucosa
CCGAGATTCGGGTCCCTTTGGGGGCCTGACCCTCCCACCCTTTGTGTATATACCCTCGTTGCTTCGGCGCACCCCGCGGTCAACGGTGCTGCTCGACACGCCGGACTCGGGCCGTCAGTGGCCCCTACCAATTCTGAATGTATCGGTGACGTCTGAGCGTACACGCAAAACGAACAAAATTTTCAACAACGGATCTCTTGGTTCCGGCATCGATGAAGAACGCAGCGAAATGCGATAAGTAATGTGAATTGCAGAATTCAGTGAACCATCGAATCTTTGAACGCACATTGCGCCCTCTGGTATTCCGGAGGGCATGCCTGTCCGAGCGTCATTGCACCTCTCAAGCGCAGCTTGGTATTGGGCTATCGTCCCCCGGGACGGGCCCGAAAAACACGTGGCGGTGCAGCCGGTACTCGAGCGCAGTAGAATCACCGCTCCGGAGTCTCCGGCTGGACCCGCCAGACAACCCCCTTTGCGATTACACTGGTTGACCTCG
>sl18424_Megaspora_verrucosa
CCGAGATTCGGGTCCCTTTGGGGGCCTGACCCTCCCACCCTTTGTGTATATACCCTCGTTGCTTCGGCGTACCCCGCGGTCAACGGTGCTGCTCGACACGCCGGACCCGGGCCGTCAGTGGCCCCCATCAATTCTGAATGTATCGGTGACGTCTGAGCGTACACATGCAAAACGAACAAAATTTTCAACAACGGATCTCTTGGTTCCGGCATCGATGAAGAACGCAGCGAAATGCGATAAGTAATGTGAATTGCAGAATTCAGTGAACCATCGAATCTTTGAACGCACATTGCGCCCTCTGGTATTCCGGAGGGCATGCCTGTCCGAGCGTCATTGCACCTCTCAAGCGCAGCTTGGTATTGGGCTATCGTCCCCCGGGACGGGCCTGAAAATCAGTGGCGGTGCAGCCGGTACTCGAGCGCAGTAGAATCACCGCTCCGGAGTCTCCGGCTGGACCCGCCAGACAATCCCCTTCGCGATTACACTGGTTGACCTCG
>sl18530_Megaspora_verrucosa
CCGAGATTCGGGTCCCTTTGGGGGGCCTGACCCTCCCACCCTTTGTGTATATACTCTCGTTGCTTCGGCGCACCCCGCGGTCAACGGTGCTGATCGACACGCCGGACCCGGGCCGTCAGTGGCCCCCATCAATTCTGAATGTATCGGTGACGTCTGAGCGTACACATGCAAAACGAACAAAATTTTCAACAACGGATCTCTTGGTTCCGGCATCGATGAAGAACGCAGCGAAATGCGATAAGTAATGTGAATTGCAGAATTCAGTGAACCATCGAATCTTTGAACGCACATTGCGCCCTCTGGTATTCCGGAGGGCATGCCTGTCCGAGCGTCATTGCACCTCTCAAGCGCAGCTTGGTATTGGGCTGTCGTCCCCCGGGACGGGCCTGAAAAACAGTGGCGGTGCACCCGGTATTCGAGCGCAGTAGAATCACCGCTCCGGAGTCTCCGGCTGGACCCGCCAGACAACCCCCCTTCGCGATTACGCTGGTTGACCTCG
>sl18530y_Megaspora_verrucosa
CCGAGATTCGGGTCCCTTTGGGGGGCCTGACCCTCCCACCCTTTGTGTATATACTCTCGTTGCTTCGGCGCACCCCGCGGTCAACGGTGCTGATCGACACGCCGGACCCGGGCCGTCAGTGGCCCCCATCAATTCTGAATGTATCGGTGACGTCTGAGCGTACACATGCAAAACGAACAAAATTTTCAACAACGGATCTCTTGGTTCCGGCATCGATGAAGAACGCAGCGAAATGCGATAAGTAATGTGAATTGCAGAATTCAGTGAACCATCGAATCTTTGAACGCACATTGCGCCCTCTGGTATTCCGGAGGGCATGCCTGTCCGAGCGTCATTGCACCTCTCAAGCGCAGCTTGGTATTGGGCTGTCGTCCCCCGGGACGGGCCTGAAAAACAGTGGCGGTGCACCCGGTATTCGAGCGCAGTAGAATCACCGCTCCGGAGTCTCCGGCTGGACCCGCCAGACAACCCCCCTTCGCGATTACGCTGGTTGACCTCG
>sl18247a_Rhizocarpon_geographicumSL1
TCGAGACAAGGGGCTCCCGGCCCCGAACCTCCCACCCGTGTTTACCAACCTTTTGTTGCTTTGGTGGGCCTGCGTCCGGGTTGAAAGCCCGGCCGCTGCTGCGTGCCCGCCAGAAGCCTCCCTGAACTCATTTACCGGTTAGAGTCTGAGTGACCGAACAATAATCAAAACTTTCAACAACGGATCTCTTGGTTCTGGCATCGATGAAGAACGCAGCGAAATGCGATAAGTAATGTGAATTGCAGAATTCAGTGAATCATCGAATCTTTGAACGCACATTGCGCCCTTTGGCACTCCAAGGGGCATGCCTGTTCGAGCGTCATTAAACCCCCTCAGGCCCTTTCAGGCTTGGTCTTGGGCCTTTTCACCTCGTGGGTGGGCCCCAAAGTTATTGGCAGCGCAGTCCGACTTTGAGCGTAGTAGTTTTCCCGCTCTGGAAGCATCGGCCTGGTCTCGCCAGACAACCGCCATCTTGTCTCATTGACCTCG
>sl18249b_Rhizocarpon_geographicumSL1
TCGAGACAAGGGGCTCCCGGCCCCGAACCTCCCACCCGTGTTTACCAACCTTTTGTTGCTTTGGTGGGCCTGCGTCCGGGTTGAAAGCCCGGCCGCTGCTGCGTGCCCGCCAGAAGCCTCCCTGAACTCATTTACCGGTTAGAGTCTGAGTGACCGAACAATAATCAAAACTTTCAACAACGGATCTCTTGGTTCTGGCATCGATGAAGAACGCAGCGAAATGCGATAAGTAATGTGAATTGCAGAATTCAGTGAATCATCGAATCTTTGAACGCACATTGCGCCCTTTGGCACTCCAAGGGGCATGCCTGTTCGAGCGTCATTAAACCCCCTCAGGCCCTTTCAGGCTTGGTCTTGGGCCTTTTCACCTCGTGGGTGGGCCCCAAAGTTATTGGCAGCGCAGTCCGACTTTGAGCGTAGTAGTTTTCCCGCTCTGGAAGCATCGGCCTGGTCTCGCCAGACAACCGCCATCTTGTCTCATTGACCTCG
>sl18255rhi_Rhizocarpon_geographicumSL1
TCGAGACAAGGGGCTCCCGGCCCCGAACCTCCCACCCGTGTTTACCAACCTTTTGTTGCTTTGGTGGGCCTGCGTCCGGGTTGAAAGCCCGGCCGCTGCTGCGTGCCCGCCAGAAGCCTCCCTGAACTCATTTACCGGTTAGAGTCTGAGTGACCGAACAATAATCAAAACTTTCAACAACGGATCTCTTGGTTCTGGCATCGATGAAGAACGCAGCGAAATGCGATAAGTAATGTGAATTGCAGAATTCAGTGAATCATCGAATCTTTGAACGCACATTGCGCCCTTTGGCACTCCAAGGGGCATGCCTGTTCGAGCGTCATTAAACCCCCTCAGGCCCTTTCAGGCTTGGTCTTGGGCCTTTTCACCTCGTGGGTGGGCCCCAAAGTTATTGGCAGCGCAGTCCGACTTTGAGCGTAGTAGTTTTCCCGCTCTGGAAGCATCGGCCTGGTCTCGCCAGACAACCGCCATCTTGTCTCATTGACCTCG
>sl18278b_Rhizocarpon_geographicumSL1
TCGAGACAAGGGGCTCCCGGCCCCGAACCTCCCACCCGTGTTTACCAACCTTTTGTTGCTTTGGTGGGCCTGCGTCCGGGTTGAAAGCCCGGCCGCTGCTGCGTGCCCGCCAGAAGCCTCCCTGAACTCATTTACCGGTTAGAGTCTGAGTGACCGAACAATAATCAAAACTTTCAACAACGGATCTCTTGGTTCTGGCATCGATGAAGAACGCAGCGAAATGCGATAAGTAATGTGAATTGCAGAATTCAGTGAATCATCGAATCTTTGAACGCACATTGCGCCCTTTGGCACTCCAAGGGGCATGCCTGTTCGAGCGTCATTAAACCCCCTCAGGCCCTTTCAGGCTTGGTCTTGGGCCTTTTCACCTCGTGGGTGGGCCCCAAAGTTATTGGCAGCGCAGTCCGACTTTGAGCGTAGTAGTTTTCCCGCTCTGGAAGCATCGGCCTGGTCTCGCCAGACAACCGCCATCTTGTCTCATTGACCTCG
>sl18521geogr_Rhizocarpon_geographicumSL1
TCGAGACAAGGGGCTCCCGGCCCCGAACCTCCCACCCGTGTTTACCAACCTTTTGTTGCTTTGGTGGGCCTGCGTCCGGGTTGAAAGCCCGGCCGCTGCTGCGTGCCCGCCAGAAGCCTCCCTGAACTCATTTACCGGTTAGAGTCTGAGTGACCGAACAATAATCAAAACTTTCAACAACGGATCTCTTGGTTCTGGCATCGATGAAGAACGCAGCGAAATGCGATAAGTAATGTGAATTGCAGAATTCAGTGAATCATCGAATCTTTGAACGCACATTGCGCCCTTTGGCACTCCAAGGGGCATGCCTGTTCGAGCGTCATTAAACCCCCTCAGGCCCTTTCAGGCTTGGTCTTGGGCCTTTTCACCTCGTGGGTGGGCCCCAAAGTTATTGGCAGCGCAGTCCGACTTTGAGCGTAGTAGTTTTCCCGCTCTGGAAGCATCGGCCTGGTCTCGCCAGACAACCGCCATCTTGTCTCATTGACCTCG
>sl18587geo_Rhizocarpon_geographicumSL1
TCGAGACAAGGGGCTCCCGGCCCCGAACCTCCCACCCGTGTTTACCAACCTTTTGTTGCTTTGGTGGGCCTGCGTCCGGGTTGAAAGCCCGGCCGCTGCTGCGTGCCCGCCAGAAGCCTCCCTGAACTCATTTACCGGTTAGAGTCTGAGTGACCGAACAATAATCAAAACTTTCAACAACGGATCTCTTGGTTCTGGCATCGATGAAGAACGCAGCGAAATGCGATAAGTAATGTGAATTGCAGAATTCAGTGAATCATCGAATCTTTGAACGCACATTGCGCCCTTTGGCACTCCAAGGGGCATGCCTGTTCGAGCGTCATTAAACCCCCTCAGGCCCTTTCAGGCTTGGTCTTGGGCCTTTTCACCTCGTGGGTGGGCCCCAAAGTTATTGGCAGCGCAGTCCGACTTTGAGCGTAGTAGTTTTCCCGCTCTGGAAGCATCGGCCTGGTCTCGCCAGACAACCGCCATCTTGTCTCATTGACCTCG
>sl18255b_Rhizocarpon_geographicumSL1
TCGAGACAAGGGGCTCCCGGCCCCGAACCTCCCACCCGTGTTTACCAACCTTTTGTTGCTTTGGTGGGCCTGCGTCCGGGTTGAAAGCCCGGCCGCTGCTGCGTGCCCGCCAGAAGCCTCCCTGAACTCATTTACCGGTTAGAGTCTGAGCGACCGAACAATAATCAAAACTTTCAACAACGGATCTCTTGGTTCTGGCATCGATGAAGAACGCAGCGAAATGCGATAAGTAATGTGAATTGCAGAATTCAGTGAATCATCGAATCTTTGAACGCACATTGCGCCCTTTGGCACTCCAAGGGGCATGCCTGTTCGAGCGTCATTAAACCCCCTCAGGCCCTTTCAGGCTTGGTCTTGGGCCTTTTCACCTCGTGGGTGGGCCCCAAAGTTATTGGCAGCGCAGTCCGACTTTGAGCGTAGTAGTTTTCCCGCTCTGGAAGCATCGGCCTGGTCTCGCCAGACAACCGCCATCTTGTCTCATTGACCTCG
>sl18280d_Rhizocarpon_geographicumSL1
TCGAGACAAGGGGCTCCCGGCCCCGAACCTCCCACCCGTGTTTACCAACCTTTTGTTGCTTTGGTGGGCCTGCGTCCGGGTTGAAAGCCCGGCCGCTGCTGCGTGCCCGCCAGAAGCCTCCCTGAACTCATTTACCGGTTAGAGTCTGAGTGACCGAACAATAATCAAAACTTTCAACAACGGATCTCTTGGTTCTGGCATCGATGAAGAACGCAGCGAAATGCGATAAGTAATGTGAATTGCAGAATTCAGTGAATCATCGAATCTTTGAACGCACATTGCGCCCTTTGGCACTCCAAGGGGCATGCCTGTTCGAGCGTCATTAAACCCCCTCAGGCCCTCTCAGGCTTGGTCTTGGGCCTTTTCACCTCGTGGGTGGGCCCCAAAGTTATTGGCAGCGCAGTCCGACTTTGAGCGTAGTAGTTCTCCCGCTCTGGAAGCATCGGCCTGGTCTTGCCAGACAACCGCCATCTTGTCTCATTGACCTCG
>sl18305b_Rhizocarpon_geographicumSL1
TCGAGACAAGGGGCTCCCGGCCCCGAACCTCCCACCCGTGTTTACCAACCTTTTGTTGCTTTGGTGGGCCTGCGTCCGGGTTGAAAGCCCGGCCGCTGCTGCGTGCCCGCCAGAAGCCTCCCTGAACTCATTTACCGGTTAGAGTCTGAGTGACCGAACAATAATCAAAACTTTCAACAACGGATCTCTTGGTTCTGGCATCGATGAAGAACGCAGCGAAATGCGATAAGTAATGTGAATTGCAGAATTCAGTGAATCATCGAATCTTTGAACGCACATTGCGCCCTTTGGCACTCCAAGGGGCATGCCTGTTCGAGCGTCATTAAACCCCCTCAGGCCCTCTCAGGCTTGGTCTTGGGCCTTTTCACCGCGTGGGTGGGCCCCAAAGTTATTGGCAGCGCAGTCCGACTTTGAGCGTAGTAGTTCTCCCGCTCTGGAAGCATCGGCCTGGTCTCGCCAGACAACCGCCATCTTGTCTCATTGACCTCG
>sl18567d_Rhizocarpon_geographicumSL1
TCGAGACAAGGGGCTCCCGGCCCCGAACCTCCCACCCGTGTTTACCAACCTTTTGTTGCTTTGGTGGGCCTGCGTCCGGGTTGAAAGCCCGGCCGCTGCTGCGTGCCCGCCAGAAGCCTCCCTGAACTCATTTACCGGTTAGAGTCTGAGTGACCGAACAATAATCAAAACTTTCAACAACGGATCTCTTGGTTCTGGCATCGATGAAGAACGCAGCGAAATGCGATAAGTAATGTGAATTGCAGAATTCAGTGAATCATCGAATCTTTGAACGCACATTGCGCCCTTTGGCACTCCAAGGGGCATGCCTGTTCGAGCGTCATTAAACCCCCTCAGGCCCTCTCAGGCTTGGTCTTGGGCCTTTTCACCGCGTGGGTGGGCCCCAAAGTTATTGGCAGCGCAGTCCGACTTTGAGCGTAGTAGTTCTCCCGCTCTGGAAGCATCGGCCTGGTCTCGCCAGACAACCGCCATCTTGTCTCATTGACCTCG
>sl18533_Rhizocarpon_geographicumSL3
TCGAGACAAGGGGCTCCCGGCCCCGAACCTCCCCACCCGTGTTTACCAAACCTTTTGTTGCTTTGGCGGGCCTGCGTCCGGGCTGAGAGCCCGGACGCCGCCGCGTGCCCGCCGGAAGCCCCCCCCCCGAACTCATTTACCGGTTAGAGTCTGAGTGACCAAGCAATAATCAAAACTTTCAACAACGGATCTCTTGGTTCTGGCATCGATGAAGAACGCAGCGAAATGCGATAAGTAATGTGAATTGCAGAATTCAGTGAATCATCGAATCTTTGAACGCACATTGCGCCCTTTGGCACTCCAAGGGGCATGCCTGTTCGAGCGTCATTAAACCCCTCAGGCCCTTTCAGGCTTGGTCTTGGGTCTCTTCACCCCCTGGGTGGGCCCCAAAGTCATCGGCAGCGCAGTCCGACTTCGAGCGTAGTAGTTTTCCCGCTCCGGAAGCATCGGCCTGGTCTCGCCAGACAACCGCCCTCTTACCCCATTGACCTCG
>sl18533mega_Rhizocarpon_geographicumSL3
TCGAGACAAGGGGCTCCCGGCCCCGAACCTCCCCACCCGTGTTTACCAAACCTTTTGTTGCTTTGGCGGGCCTGCGTCCGGGCTGAGAGCCCGGACGCCGCCGCGTGCCCGCCGGAAGCCCCCCCCCCGAACTCATTTACCGGTTAGAGTCTGAGTGACCAAGCAATAATCAAAACTTTCAACAACGGATCTCTTGGTTCTGGCATCGATGAAGAACGCAGCGAAATGCGATAAGTAATGTGAATTGCAGAATTCAGTGAATCATCGAATCTTTGAACGCACATTGCGCCCTTTGGCACTCCAAGGGGCATGCCTGTTCGAGCGTCATTAAACCCCTCAGGCCCTTTCAGGCTTGGTCTTGGGTCTCTTCACCCCCTGGGTGGGCCCCAAAGTCATCGGCAGCGCAGTCCGACTTCGAGCGTAGTAGTTTTCCCGCTCCGGAAGCATCGGCCTGGTCTCGCCAGACAACCGCCCTCTTACCCCATTGACCTCG
>sl18566b_Rhizocarpon_geographicumSL3
TCGAGACAAGGGGCTCCCGGCCCCGAACCTCCCACCCGTGTTTACCAACCTTTTGTTGCTTTGGCGGGCCTGCGTCCGGGCTGAGGGCCCGGACGCCGCCGCGTGCCCGCCGGAAGCCCCCCCCCAACTCATTTACCGGTAAGAGTCTGAGCGACCAAGCAATAATCAAAACTTTCAACAACGGATCTCTTGGTTCTGGCATCGATGAAGAACGCAGCGAAATGCGATAAGTAATGTGAATTGCAGAATTCAGTGAATCATCGAATCTTTGAACGCACATTGCGCCCTTTGGCACTCCAAGGGGCATGCCTGTTCGAGCGTCATTAAACCCCTCAGGCCCTTTCAGGCTTGGTCTTGGGTCTCTTCACCCCCTGGGTGGGCCCCAAAGTCATCGGCAGCGCAGTCCGACTTCGAGCGTAGTAGTTTTCCCGCTCCGGAAGCATCGGCCTGGTCTCGCCAGACAACCGCCCTCTTACCCCATTGACCTCG
>sl18583g_Rhizocarpon_geographicumSL3
TCGAGACAAGGGGCTCCCGGCCCCGAACCTCCCACCCGTGTTTACCAACCTTTTGTTGCTTTGGCGGGCCTGCGTCCGGGCTGAGAGCCCGGACGCCGCCGCGTGCCCGCCGGAAGCCCCCCCCGAACTCATTTACCGGTTAGAGTCTGAGTGACCCAGCAATAATCAAAACTTTCAACAACGGATCTCTTGGTTCTGGCATCGATGAAGAACGCAGCGAAATGCGATAAGTAATGTGAATTGCAGAATTCAGTGAATCATCGAATCTTTGAACGCACATTGCGCCCTTTGGCACTCCAAGGGGCATGCCTGTTCGAGCGTCATTAAACCCCTCAGGCCCTTTCAGGCTTGGTCTTGGGTCTCTTCACCCCCTGGGTGGGCCCCAAAGTCATCGGCAGCGCAGTCCGACTTCGAGCGTAGTAGTTTTCCCGCTCCGGAAGCATCGGCCTGGTCTCGCCAGACAACCGCCCTCTTACCCCATCGACCTCG
>sl18583rhizo2_Rhizocarpon_geographicumSL3
TCGAGACAAGGGGCTCCCGGCCCCGAACCTCCCACCCGTGTTTACCAACCTTTTGTTGCTTTGGCGGGCCTGCGTCCGGGCTGAGAGCCCGGACGCCGCCGCGTGCCCGCCGGAAGCCCCCCCCGAACTCATTTACCGGTTAGAGTCTGAGTGACCCAGCAATAATCAAAACTTTCAACAACGGATCTCTTGGTTCTGGCATCGATGAAGAACGCAGCGAAATGCGATAAGTAATGTGAATTGCAGAATTCAGTGAATCATCGAATCTTTGAACGCACATTGCGCCCTTTGGCACTCCAAGGGGCATGCCTGTTCGAGCGTCATTAAACCCCTCAGGCCCTTTCAGGCTTGGTCTTGGGTCTCTTCACCCCCTGGGTGGGCCCCAAAGTCATCGGCAGCGCAGTCCGACTTCGAGCGTAGTAGTTTTCCCGCTCCGGAAGCATCGGCCTGGTCTCGCCAGACAACCGCCCTCTTACCCCATCGACCTCG
>sl18459_Rhizocarpon_geographicumSL4
TCGAGACAAGGGGCTCCCGGGCCCCGAACCTCCCACCCGTGTTTACCGACCTTTTGTTGCTTTGGTGGGCCTGCGTCCGGGTGGAAAGCCCGGCCGCCGCTGCGTGCCCGCCGGAAGCCCCCCCGAACTCATTTACCGGTTCGAGTCTGAGTGACCCAGCAATAATCAAAACTTTCAACAACGGATCTCTTGGTTCTGGCATCGATGAAGAACGCAGCGAAATGCGATAAGTAATGTGAATTGCAGAATTCAGTGAATCATCGAATCTTTGAACGCACATTGCGCCCCTTGGCACTCCAAGGGGCATGCCTGTTCGAGCGTCATTAAACCCCTCAGGCCCTTTCAGGCTTGGTCTTGGGTCTTTTCACCCCCTGGGTGGGCCCCAAAGTCATTGGCAGCGCAGTCCGACTTCGAGCGTAGTAGTTTCCCCGCTCTGGAAGCATCGGCCTGGTCTCGCCAGACAACCGCCATCTTGTCTCATTGACCTCG
>sl18583f_Rhizocarpon_geographicumSL4
TCGAGACAAGGGGCTCCCGGGCCCCGAACCTCCCACCCGTGTTTACCGACCTTTTGTTGCTTTGGTGGGCCTGCGTCCGGGTGGAAAGCCCGGCCGCCGCTGCGTGCCCGCCGGAAGCCCCCCCGAACTCATTTACCGGTTCGAGTCTGAGTGACCCAGCAATAATCAAAACTTTCAACAACGGATCTCTTGGTTCTGGCATCGATGAAGAACGCAGCGAAATGCGATAAGTAATGTGAATTGCAGAATTCAGTGAATCATCGAATCTTTGAACGCACATTGCGCCCCTTGGCACTCCAAGGGGCATGCCTGTTCGAGCGTCATTAAACCCCTCAGGCCCTTTCAGGCTTGGTCTTGGGTCTTTTCACCCCCTGGGTGGGCCCCAAAGTCATTGGCAGCGCAGTCCGACTTCGAGCGTAGTAGTTTCCCCGCTCCGGAAGCATCGGCCTGGTCTCGCCAGACAACCGCCATCTTGTCTCATTGACCTCG
>sl18583rhizo1_Rhizocarpon_geographicumSL4
TCGAGACAAGGGGCTCCCGGGCCCCGAACCTCCCACCCGTGTTTACCGACCTTTTGTTGCTTTGGTGGGCCTGCGTCCGGGTGGAAAGCCCGGCCGCCGCTGCGTGCCCGCCGGAAGCCCCCCCGAACTCATTTACCGGTTCGAGTCTGAGTGACCCAGCAATAATCAAAACTTTCAACAACGGATCTCTTGGTTCTGGCATCGATGAAGAACGCAGCGAAATGCGATAAGTAATGTGAATTGCAGAATTCAGTGAATCATCGAATCTTTGAACGCACATTGCGCCCCTTGGCACTCCAAGGGGCATGCCTGTTCGAGCGTCATTAAACCCCTCAGGCCCTTTCAGGCTTGGTCTTGGGTCTTTTCACCCCCTGGGTGGGCCCCAAAGTCATTGGCAGCGCAGTCCGACTTCGAGCGTAGTAGTTTCCCCGCTCCGGAAGCATCGGCCTGGTCTCGCCAGACAACCGCCATCTTGTCTCATTGACCTCG
>sl18652b_Rhizocarpon_geographicumSL4
TCGAGACAAGGGGCTCCCGGGCCCCGAACCTCCCACCCGTGTTTACCGACCTTTTGTTGCTTTGGTGGGCCTGCGTCCGGGTGGAAAGCCCGGCCGCCGCTGCGTGCCCGCCGGAAGCCCCCCCGAACTCATTTACCGGTTCGAGTCTGAGTGACCCAGCAATAATCAAAACTTTCAACAACGGATCTCTTGGTTCTGGCATCGATGAAGAACGCAGCGAAATGCGATAAGTAATGTGAATTGCAGAATTCAGTGAATCATCGAATCTTTGAACGCACATTGCGCCCCTTGGCACTCCAAGGGGCATGCCTGTTCGAGCGTCATTAAACCCCTCAGGCCCTTTCAGGCTTGGTCTTGGGTCTTTTCACCCCCTGGGTGGGCCCCAAAGTCATTGGCAGCGCAGTCCGACTTCGAGCGTAGTAGTTTCCCCGCTCCGGAAGCATCGGCCTGGTCTCGCCAGACAACCGCCATCTTGTCTCATTGACCTCG
>sl18582rhizo2_Rhizocarpon_geographicumSL4
TCGAGACAAGGGGCTCCCGGGCCCCGAACCTCCCACCCGTGTTTACCGACCTTTTGTTGCTTTGGTGGGCCTGCGTCCGGGTGGAAAGCCCGGCCGCCGCTGCGTGCCCGCCGGAAGCCCCCCCGAACTCATTTACCGGTTCGAGTCTGAGTGACCAAGCAATAATCAAAACTTTCAACAACGGATCTCTTGGTTCTGGCATCGATGAAGAACGCAGCGAAATGCGATAAGTAATGTGAATTGCAGAATTCAGTGAATCATCGAATCTTTGAACGCACATTGCGCCCCTTGGCACTCCAAGGGGCATGCCTGTTCGAGCGTCATTAAACCCCTCAGGCCCTTTCAGGCTTGGTCTTGGGTCTTTTCACCCCCTGGGTGGGCCCCAAAGTCATTGGCAGCGCAGTCCGACTTCGAGCGTAGTAGTTTCCCCGCTCTGGAAGCATCGGCCTGGTCTCGCCAGACAACCGCCATCTTGTCTCATTGACCTCG
>sl18589b_Rhizocarpon_geographicumSL4
TCGAGACAAGGGGCTCCCGGGCCCCGAACCTCCCACCCGTGTTTACCGACCTTTTGTTGCTTTGGTGGGCCTGCGTCCGGGTGGAAAGCCCGGCCGCCGCTGCGTGCCCGCCGGAAGCCCCCCCGAACTCATTTACCGGTTCGAGTCTGAGTGACCAAGCAATAATCAAAACTTTCAACAACGGATCTCTTGGTTCTGGCATCGATGAAGAACGCAGCGAAATGCGATAAGTAATGTGAATTGCAGAATTCAGTGAATCATCGAATCTTTGAACGCACATTGCGCCCCTTGGCACTCCAAGGGGCATGCCTGTTCGAGCGTCATTAAACCCCTCAGGCCCTTTCAGGCTTGGTCTTGGGTCTTTTCACCCCCTGGGTGGGCCCCAAAGTCATTGGCAGCGCAGTCCGACTTCGAGCGTAGTAGTTTCCCCGCTCTGGAAGCATCGGCCTGGTCTCGCCAGACAACCGCCATCTTGTCTCATTGACCTCG
>sl18671rhizo2_Rhizocarpon_geographicumSL4
TCGAGACAAGGGGCTCCCGGGCCCCGAACCTCCCACCCGTGTTTACCGACCTTTTGTTGCTTTGGTGGGCCTGCGTCCGGGTGGAAAGCCCGGCCGCCGCTGCGTGCCCGCCGGAAGCCCCCCCGAACTCATTTACCGGTTCGAGTCTGAGTGACCAAGCAATAATCAAAACTTTCAACAACGGATCTCTTGGTTCTGGCATCGATGAAGAACGCAGCGAAATGCGATAAGTAATGTGAATTGCAGAATTCAGTGAATCATCGAATCTTTGAACGCACATTGCGCCCCTTGGCACTCCAAGGGGCATGCCTGTTCGAGCGTCATTAAACCCCTCAGGCCCTTTCAGGCTTGGTCTTGGGTCTTTTCACCCCCTGGGTGGGCCCCAAAGTCATTGGCAGCGCAGTCCGACTTCGAGCGTAGTAGTTTCCCCGCTCTGGAAGCATCGGCCTGGTCTCGCCAGACAACCGCCATCTTGTCTCATTGACCTCG
>sl18645a_Rhizocarpon_geographicumSL4
TCGAGACAAGGGGCTCCCGGGCCCCGAACCTCCCACCCGTGTTTACCGACCTTTTGTTGCTTTGGTGGGCCTGCGTCCGGGTGGAAAGCCCGGCCGCCGCTGCGTGCCCGCCGGAAGCCCCCCCGAACTCATTTACCGGTTCGAGTCCGAGTGACCAAGCAATAATCAAAACTTTCAACAACGGATCTCTTGGTTCTGGCATCGATGAAGAACGCAGCGAAATGCGATAAGTAATGTGAATTGCAGAATTCAGTGAATCATCGAATCTTTGAACGCACATTGCGCCCCTTGGCACTCCAAGGGGCATGCCTGTTCGAGCGTCATTAAACCCCTCAGGCCCTTTCAGGCTTGGTCTTGGGTCTTTTCACCCCCTGGGTGGGCCCCAAAGTCATTGGCAGCGCAGTCCGACTTCGAGCGTAGTAGTTCCCCCGCTCTGGAAGCATCGGCCTGGTCTCGCCAGACAACCGCCATCTTGTCTCATTGACCTCG
>sl18645geo_Rhizocarpon_geographicumSL4
TCGAGACAAGGGGCTCCCGGGCCCCGAACCTCCCACCCGTGTTTACCGACCTTTTGTTGCTTTGGTGGGCCTGCGTCCGGGTGGAAAGCCCGGCCGCCGCTGCGTGCCCGCCGGAAGCCCCCCCGAACTCATTTACCGGTTCGAGTCCGAGTGACCAAGCAATAATCAAAACTTTCAACAACGGATCTCTTGGTTCTGGCATCGATGAAGAACGCAGCGAAATGCGATAAGTAATGTGAATTGCAGAATTCAGTGAATCATCGAATCTTTGAACGCACATTGCGCCCCTTGGCACTCCAAGGGGCATGCCTGTTCGAGCGTCATTAAACCCCTCAGGCCCTTTCAGGCTTGGTCTTGGGTCTTTTCACCCCCTGGGTGGGCCCCAAAGTCATTGGCAGCGCAGTCCGACTTCGAGCGTAGTAGTTCCCCCGCTCTGGAAGCATCGGCCTGGTCTCGCCAGACAACCGCCATCTTGTCTCATTGACCTCG
>sl18630_Rhizocarpon_geographicumSL4
TCGAGACAAGGGGCTCCCGGGCCCCGAACCTCCCACCCGTGTTTACCGACCTTTTGTTGCTTTGGTGGGCCTGCGTCCGGGTGGAAAGCCCGGCCGCCGCTGCGTGCCCGCCGGAAGCCCCCCCGAACTCATTTACCGGTTCGAGTCCGAGTGACCAAGCAATAATCAAAACTTTCAACAACGGATCTCTTGGTTCTGGCATCGATGAAGAACGCAGCGAAATGCGATAAGTAATGTGAATTGCAGAATTCAGTGAATCATCGAATCTTTGAACGCACATTGCGCCCCTTGGCACTCCAAGGGGCATGCCTGTTCGAGCGTCATTAAACCCCTCAGGCCCTTTCAGGCTTGGTCTTGGGTCTTTTCACCCCCTGGGTGGGCCCCAAAGTCATTGGCAGCGCAGTCCGACTTCGAGCGTAGTAGTTCCCCCGCTCTGGAAGCATCGGCCTGGTCTCGCCAGACAACCGCCATCTTGTCTCATTGACCTCT
>sl18582rhizo1_Rhizocarpon_geographicumSL4
TCGAGACAAGGGGCTCCCGGGCCCCGAACCTCCCACCCGTGTTTACCGACCTTTTGTTGCTTTGGTGGGCCTGCGTCCGGGTGGAAAGCCCGGCCGCCGCTGCGTGCCCGCCGGAAGCCCCCCCCGAACTCATTTACCGGTTCGAGTCTGAGTGACCAAGCAATAATCAAAACTTTCAACAACGGATCTCTTGGTTCTGGCATCGATGAAGAACGCAGCGAAATGCGATAAGTAATGTGAATTGCAGAATTCAGTGAATCATCGAATCTTTGAACGCACATTGCGCCCCTTGGCACTCCAAGGGGCATGCCTGTTCGAGCGTCATTAAACCCCTCAGGCCCTTTCAGGCTTGGTCTTGGGTCTTTTCACCCCCTGGGTGGGCCCCAAAGTCATTGGCAGCGCAGTCCGACTTCGAGCGTAGTAGTTTCCCCGCTCTGGAAGCATCGGCCTGGTCTCGCCAGACAACCGTCATCTTGTCTCATTGACCTCG
>sl18671_Rhizocarpon_geographicumSL2
TCGAGACAAGGGGTTCCCGGCCCCGAACCTCCCACCCGTGTTTACCAACCTTTTGTTGCTTCGGTGGGCCCGCGTCCGGGCTTTCAGCCCGGACGCCGCCGCGTGCCCGCCGGAAGCCCCCCCCCCAAACTCATTTACCGGTTAGAGTCTGAGTGACCAAACAAAAATCAAAACTTTCAACAACGGATCTCTTGGTTCTGGCATCGATGAAGAACGCAGCGAAATGCGATAAGTAATGTGAATTGCAGAATTCAGTGAATCATCGAATCTTTGAACGCACATTGCGCCCTTTGGCACTCCAAGGGGCATGCCTGTTCGAGCGTCATTAAACCCCTCAGGCCCTTTCAGGCTTGGTCTTGGGCTTTTTCACCCCCTGGGTGGGTCCCAAAGTCATTGGCAGCGCAGTCCGACTTTGAGCGTAGTAGTTTTCCCGCTCTGGAAGTATCGGCCTGGTCTCGCCAGACAACCGCCATCTTGCCTCATTGACCTCG
>sl18671rhizo1_Rhizocarpon_geographicumSL2
TCGAGACAAGGGGTTCCCGGCCCCGAACCTCCCACCCGTGTTTACCAACCTTTTGTTGCTTCGGTGGGCCCGCGTCCGGGCTTTCAGCCCGGACGCCGCCGCGTGCCCGCCGGAAGCCCCCCCCCCAAACTCATTTACCGGTTAGAGTCTGAGTGACCAAACAAAAATCAAAACTTTCAACAACGGATCTCTTGGTTCTGGCATCGATGAAGAACGCAGCGAAATGCGATAAGTAATGTGAATTGCAGAATTCAGTGAATCATCGAATCTTTGAACGCACATTGCGCCCTTTGGCACTCCAAGGGGCATGCCTGTTCGAGCGTCATTAAACCCCTCAGGCCCTTTCAGGCTTGGTCTTGGGCTTTTTCACCCCCTGGGTGGGTCCCAAAGTCATTGGCAGCGCAGTCCGACTTTGAGCGTAGTAGTTTTCCCGCTCTGGAAGTATCGGCCTGGTCTCGCCAGACAACCGCCATCTTGCCTCATTGACCTCG
>sl18522geogr_Rhizocarpon_geographicumSL5
CCGAGACAAGGGGCTCCCGGCCCCGAACCTCCCACCCGTGTTTACCGACCTTTTGTTGCTTTGGTGGGCTTGCGTCCGGGTTGGAAGCCCGGCCGCCGCTGCGTGCCCGCCGAAAGCCCCCCCAAACTCCTTTACCGGTTAACGTCTGAGTGACCAAACAACAATCAAAACTTTCAACAACGGATCTCTTGGTTCTGGCATCGATGAAGAACGCAGCGAAATGCGATAAGTAATGTGAATTGCAGAATTCAGTGAACCATCGAATCTTTGAACGCACATTGCGCCCTTTGGCACTCCAAGGGGCATGCCTGTTCGAGCGTCATTAAACCCCTCAGGCCCATTCGGGCTTGGTCTTGGGTCTTTTCACCCCCAGGTGGGCCCCAAAGTTATTGGCAGCGCAGTCCGACTTCGAGCGTAGTAGTTTTCCCGCTCTGGGAGCATCGGTTTGGTCTCGCCAGACAACCGTCATCTTGTCTCATTGACCTCG
>sl18348_Rhizocarpon_intermediellum
TCGAGATGGGGGCTTTCGGCCCCGAACCTCCCACCCATGCTTACCGACCTTTTGTTGCTTTGGCGGGCTTGCGGCCAGGTTGAATCCCGGCCGCCGCTGCGTGCCCGCCGAAAGCTCACCCAAACTCGTTTACCGGTGACGTCTGAGGAATCAAACAAATAATCAAAACTTTCAACAACGGATCTCTTGGTTCTGGCATCGATGAAGAACGCAGCGAAATGCGATAAGTAATGTGAATTGCAGAATTCAGTGAATCATCAAATCTTTGAACGCACATTGCGCCCCTTGGCACTCCAAGGGGCATGCCTGTTCGAGCGTCGTTAAACCCCTCGAGCCTCTACTGGCTTGGTCTTGGGCCTTTTCACCCCTGGGTGGGCCCCAAAGCGATTGGCAGCGCAGTCCGACTTCGAGCGTAGTAGTTTTCCCGCTCTGGAAGCATCGGCCTGGTCCCGCCAGACAACCATCATCTTACACCATTGACCTCG
>sl18349d_Rhizocarpon_intermediellum
TCGAGATGGGGGCTTTCGGCCCCGAACCTCCCACCCATGCTTACCGACCTTTTGTTGCTTTGGCGGGCTTGCGGCCAGGTTGAATCCCGGCCGCCGCTGCGTGCCCGCCGAAAGCTCACCCAAACTCGTTTACCGGTGACGTCTGAGGAATCAAACAAATAATCAAAACTTTCAACAACGGATCTCTTGGTTCTGGCATCGATGAAGAACGCAGCGAAATGCGATAAGTAATGTGAATTGCAGAATTCAGTGAATCATCAAATCTTTGAACGCACATTGCGCCCCTTGGCACTCCAAGGGGCATGCCTGTTCGAGCGTCATTAAACCCCTCGAGCCTCTACTGGCTTGGTCTTGGGCCTTTTCACCCCTGGGTGGGCCCCAAAGCGATTGGCAGCGCAGTCCGACTTCGAGCGTAGTAGTTTTCCCGCTCTGGAAGCATCGGCCTGGTCCCGCCAGACAACCATCATCTTACACCATTGACCTCG
>sl18403c_Rhizocarpon_intermediellum
TCGAGATGGGGGCTTTCGGCCCCGAACCTCCCACCCATGCTTACCGACCTTTTGTTGCTTTGGCGGGCTTGCGGCCAGGTTGAATCCCGGCCGCCGCTGCGTGCCCGCCGAAAGCTCACCCAAACTCGTTTACCGGTGACGTCTGAGGAATCAAACAAATAATCAAAACTTTCAACAACGGATCTCTTGGTTCTGGCATCGATGAAGAACGCAGCGAAATGCGATAAGTAATGTGAATTGCAGAATTCAGTGAATCATCAAATCTTTGAACGCACATTGCGCCCCTTGGCACTCCAAGGGGCATGCCTGTTCGAGCGTCATTAAACCCCTCGAGCCTCTACTGGCTTGGTCTTGGGCCTTTTCACCCCTGGGTGGGCCCCAAAGCGATTGGCAGCGCAGTCCGACTTCGAGCGTAGTAGTTTTCCCGCTCTGGAAGCATCGGCCTGGTCCCGCCAGACAACCATCATCTTACACCATTGACCTCG
>sl18404geogra_Rhizocarpon_intermediellum
TCGAGATGGGGGCTTTCGGCCCCGAACCTCCCACCCATGCTTACCGACCTTTTGTTGCTTTGGCGGGCTTGCGGCCAGGTTGAATCCCGGCCGCCGCTGCGTGCCCGCCGAAAGCTCACCCAAACTCGTTTACCGGTGACGTCTGAGGAATCAAACAAATAATCAAAACTTTCAACAACGGATCTCTTGGTTCTGGCATCGATGAAGAACGCAGCGAAATGCGATAAGTAATGTGAATTGCAGAATTCAGTGAATCATCAAATCTTTGAACGCACATTGCGCCCCTTGGCACTCCAAGGGGCATGCCTGTTCGAGCGTCATTAAACCCCTCGAGCCTCTACTGGCTTGGTCTTGGGCCTTTTCACCCCTGGGTGGGCCCCAAAGCGATTGGCAGCGCAGTCCGACTTCGAGCGTAGTAGTTTTCCCGCTCTGGAAGCATCGGCCTGGTCCCGCCAGACAACCATCATCTTACACCATTGACCTCG
>sl18365a_Rhizocarpon_intermediellum
TCGAGATGGGGGCTTTCGGCCCCGAACCTCCCACCCGTGCTTACCGACCTTTTGTTGCTTTGGTGGGCTTGCGGCCGGGTTGAATCCCGGCCGCCGCTGCGTGCCCGCCGAAAGCTCACCCAAACTCGTTTACCGGTGATGTCTGAGGAATCAAACAAATAATCAAAACTTTCAACAACGGATCTCTTGGTTCTGGCATCGATGAAGAACGCAGCGAAATGCGATAAGTAATGTGAATTGCAGAATTCAGTGAATCATCAAATCTTTGAACGCACATTGCGCCCCTTGGCACTCCAAGGGGCATGCCTGTTCGAGCGTCATCAAACCCCTCGAGCCTCCACTGGCTTGGTCTTGGGCCTTTTCACCCCTGGGTGGGCCTCAAAGCGATTGGCAGCGCAGTCCGACTTCGAGCGTAGTAGTTTTCCCGCTCTGGAAGCATCGGCCTGGTCCCGCCAGACAACCACCATCTTACACCATTGACCTCG
>sl18346c_Rhizocarpon_intermediellum
TTGAGATGGGGGCTTTCGGCCCCGAACCTCCCACCCGTGCTTACCGACCTTTTGTTGCTTTGGCGGGCTTGCGGCCGGGTTGAATCCCGGCCGCCGCTGCGTGCCCGCCGAAAGCTCACCCAAACTCGTTTACCGGTGATGTCTGAGGAATCAAACAAATAATCAAAACTTTCAACAACGGATCTCTTGGTTCTGGCATCGATGAAGAACGCAGCGAAATGCGATAAGTAATGTGAATTGCAGAATTCAGTGAATCATCAAATCTTTGAACGCACATTGCGCCCCTTGGCACTCCAAGGGGCATGCCTGTTCGAGCGTCATTAAACCCCTCGAGCCTCCACTGGCTTGGTCTTGGGCCTTTTCACCCCTGGGTGGGCCCCAAAGTGATTGGCAGCGCAGTCCGACTTCGAGCGTAGTAGTTTTCCCGCTCTGGAAGCATCGGCCTGGTCCCGCCAGACAACCACCATCTTACACCATTGACCTCG
>sl18278rhizoc_Rhizocarpon_intermediellum
GCGGCCGGGTTGAATCCCCGGCCGCCGCTGCGTGCCCGCCGAAAGCTCACCCAAACTCGTTTACCGGTGATGTCTGAGGAATCAAACAAATAATCAAAACTTTCAACAACGGATCTCTTGGTTCTGGCATCGATGAAGAACGCAGCGAAATGCGATAAGTAATGTGAATTGCAGAATTCAGTGAATCATCAAATCTTTGAACGCACATTGCGCCCCTTGGCACTCCAAGGGGCATGCCTGTTCGAGCGTCATTAAACCCCTCGAGCCTCCACTTGCTTGGTCTTGGGCCTTTTCACCCTGGGTGGGCCCCAAAGTGATTGGCAGCGCAGTCCGACTTCGAGCGTAGTAGTTTTCCCGCTCTGGAAGCATCGGCCTGGTCCCGCCAGACAACCACCATCTTACACCATTGACCTCG
>sl18394_Psora_decipiensA
CAGAGAGGGGGCCTCCGGTCCCCGGGGGGGGGGTTACGCCTCCCCCCGCCTCTATACCCGTGAAGATTTACCATTCTCCGTTGCCTTGACGGGACCCCTGGGTTCATACTCAGCGGCCGGTCCGCCGGAAGCTCCCGTCAACCGGCCCTCCCCTAAAAACTCGTTTGCTCAGGTTGTCCGAGTGGTAGATCAATCAAGCAAAACTTTCAACAACGGATCTCTTGGTTCTGGCATCGATGAAGAACGCAGCGAAATGCGATAACTAATGTGAATTGCAGAATTCAGTGAATCATCGAATCTTTGAACGCACATTGCGCCCCTCGGTACCCCGGGGGGCATGCCTGTTCGAGCGTCATTGCACCCTTCAAGCGCAGCTTGGTTGTGGGTTTTCGCCCCCTTAAAAAGGGCGTACCTCAAAAGTAGTGGCGGTCCGGAGCGTCTTGCGAACGTAGTAAACATTATCCGTTCTGGAAGTCCGCTCCCGTGTCCTGCTGTAAAATTAAATTTCAATTCAACGATTGACCTCG
>sl18574c_Psora_decipiensA
CAGAGAGGGGGCCTCCGGTCCCCGGGGGGGGGTTACGCCTCCCCCCGCCTCTATACCCGTGAAGATTTACCATTCTCCGTTGCCTTGACGGGACCCCTGGGTTCTTACTCAGCGGCCGGTCCGCCGGAAGCTCCCGTCAACCGGCCCTCCCCTAAAAACTCGTTTGCTCAGGTTGTCCGAGTGGTAGATCAATCAAGCAAAACTTTCAACAACGGATCTCTTGGTTCTGGCATCGATGAAGAACGCAGCGAAATGCGATAACTAATGTGAATTGCAGAATTCAGTGAATCATCGAATCTTTGAACGCACATTGCGCCCCTCGGTACCCCGGGGGGCATGCCTGTTCGAGCGTCATTGCACCCTTCAAGCGCAGCTTGGTTGTGGGTTTTCGCCCCCTTAAAAAGGGCGTACCTCAAAAGTAGTGGCGGTCCGGAGCGTCTTGCGAACGTAGTAAACATTATCCGTTCTGGAAGTCCGCTCCCGTGTCCTGCTGTAAAATTAAATTTCAATTCAACGATTGACCTCG
>sl18526_Psora_decipiensA
CAGAGAGGGGGCCTCCGGTCCCCGGGGGGGGGTTACGCCTCCCCCCGCCTCTATACCCGTGAAGATTTACCATTCTCCGTTGCCTTGACGGGTTCATACTCAGCGGCCGGTCCGCCGGAAGCTCCCGTCAACCGGCCCTCCCCTAAAAACTCGTTTGCTCAGGTTGTCCGAGTGGTAGATCAATCAAGCAAAACTTTCAACAACGGATCTCTTGGTTCTGGCATCGATGAAGAACGCAGCGAAATGCGATAACTAATGTGAATTGCAGAATTCAGTGAATCATCGAATCTTTGAACGCACATTGCGCCCCTCGGTACCCCGGGGGGCATGCCTGTTCGAGCGTCATTGCACCCTTCAAGCGCAGCTTGGTTGTGGGTTTTCGCCCCCTTAAAAAGGGCGTACCTCAAAAGTAGTGGCGGTCCGGAGCGTCTTGCGAACGTAGTAAACATTATCCGTTCTGGAAGTCCGCTCCCGTGTCCTGCTGTAAAATTAAATTTCAATTCAACGATTGACCTCG
>sl18615_Psora_decipiensA
CAGAGAGGGGGCCTCCGGTCCCCGGGGGGGGGTTACGCCTCCCCCCGCCTCTATACCCGTGAAGATTTACCATTCTCCGTTGCCTTGACGGGTTCATACTCAGCGGCCGGTCCGCCGGAAGCTCCCGTCAACCGGCCCTCCCCTAAAAACTCGTTTGCTCAGGTTGTCCGAGTGGTAGATCAATCAAGCAAAACTTTCAACAACGGATCTCTTGGTTCTGGCATCGATGAAGAACGCAGCGAAATGCGATAACTAATGTGAATTGCAGAATTCAGTGAATCATCGAATCTTTGAACGCACATTGCGCCCCTCGGTACCCCGGGGGGCATGCCTGTTCGAGCGTCATTGCACCCTTCAAGCGCAGCTTGGTTGTGGGTTTTCGCCCCCTTAAAAAGGGCGTACCTCAAAAGTAGTGGCGGTCCGGAGCGTCTTGCGAACGTAGTAAACATTATCCGTTCTGGAAGTCCGCTCCCGTGTCCTGCTGTAAAATTAAATTTCAATTCAACGATTGACCTCG
>sl18574a_Psora_decipiensA
CAGAGAGGGGGCCTCCGGTCCCCGGGGGGGGGTTACGCCTCGCCCCCGCCTCTATACCCGTGAAGATTTACCATTCTCCGTTGCCTTGACGGGTTCATACTCAGCGGCCGGTCCGCCGGAAGCTCCCGTCAACCGGCCCTCCCCTAAAAACTCGTTTGCTCAGGTTGTCCGAGTGGTAGATCAATCAAGCAAAACTTTCAACAACGGATCTCTTGGTTCTGGCATCGATGAAGAACGCAGCGAAATGCGATAACTAATGTGAATTGCAGAATTCAGTGAATCATCGAATCTTTGAACGCACATTGCGCCCCTCGGTACCCCGGGGGGCATGCCTGTTCGAGCGTCATTGCACCCTTCAAGCGCAGCTTGGTTGTGGGTTTTCGCCCCCTTAAAAAGGGCGTACCTCAAAAGTAGTGGCGGTCCGGAGCGTCTTGCGAACGTAGTAAACATTATCCGTTCTGGAAGTCCGCTCCCGTGTCCTGCTGTAAAATTAAATTTCAATTCAACGATTGACCTCG
>sl18500_Psora_himalayana
CAGAGAGGGGCCCTGGAGCTCCAGGGGGCTGCGTCCCCCGCCTCTACACCCGTGAATATCTACTCTTCCGTTGCTTTGACGGGACTTGGGAGAACATCCCTGCCGGTGTGCCGGAACGCGCCCGTCAATCGCCCCTAAACTCGTGTTTTCCAGAGTCGTCCGAGTGGTAATCCAATCAAAATAAAACTTTCAACAACGGATCTCTTGGTTCTGGCATCGATGAAGAACGCAGCGAAATGCGATAAATAATGTGAATTGCAGAATTCAGTGAATCATCGAATCTTTGAACGCACATTGCGCCCCTCGGCACCCCGGGGGGCATGCCTGTCCGAGCGTCATTGCACACCCCTCAAGCGTAGCTTGGTCATGGGTCTTCGCCCCTAGGCGTGCCTTAAAAATAGTAGCGGTCCAGAGTGATTTTTAGGCGAAGTAACCATCATCCGCTTTGAAATCTCGCTCTGTGCCCCGTTGAAACACCAACCATTCCAATGATTGACCTCG
>sl18500psora_Psora_himalayana
CAGAGAGGGGCCCTGGAGCTCCAGGGGGCTGCGTCCCCCGCCTCTACACCCGTGAATATCTACTCTTCCGTTGCTTTGACGGGACTTGGGAGAACATCCCTGCCGGTGTGCCGGAACGCGCCCGTCAATCGCCCCTAAACTCGTGTTTTCCAGAGTCGTCCGAGTGGTAATCCAATCAAAATAAAACTTTCAACAACGGATCTCTTGGTTCTGGCATCGATGAAGAACGCAGCGAAATGCGATAAATAATGTGAATTGCAGAATTCAGTGAATCATCGAATCTTTGAACGCACATTGCGCCCCTCGGCACCCCGGGGGGCATGCCTGTCCGAGCGTCATTGCACACCCCTCAAGCGTAGCTTGGTCATGGGTCTTCGCCCCTAGGCGTGCCTTAAAAATAGTAGCGGTCCAGAGTGATTTTTAGGCGAAGTAACCATCATCCGCTTTGAAATCTCGCTCTGTGCCCCGTTGAAACACCAACCATTCCAATGATTGACCTCG
>sl18502_Psora_himalayana
CAGAGAGGGGCCCTGGAGCTCCAGGGGGCTGCGTCCCCCGCCTCTACACCCGTGAATATCTACTCTTCCGTTGCTTTGACGGGACTTGGGAGAACATCCCTGCCGGTGTGCCGGAACGCGCCCGTCAATCGCCCCTAAACTCGTGTTTTCCAGAGTCGTCCGAGTGGTAATCCAATCAAAATAAAACTTTCAACAACGGATCTCTTGGTTCTGGCATCGATGAAGAACGCAGCGAAATGCGATAAATAATGTGAATTGCAGAATTCAGTGAATCATCGAATCTTTGAACGCACATTGCGCCCCTCGGCACCCCGGGGGGCATGCCTGTCCGAGCGTCATTGCACACCCCTCAAGCGTAGCTTGGTCATGGGTCTTCGCCCCTAGGCGTGCCTTAAAAATAGTAGCGGTCCAGAGTGATTTTTAGGCGAAGTAACCATCATCCGCTTTGAAATCTCGCTCTGTGCCCCGTTGAAACACCAACCATTCCAATGATTGACCTCG
>sl18505_Psora_himalayana
CAGAGAGGGGCCCTGGAGCTCCAGGGGGCTGCGTCCCCCGCCTCTACACCCGTGAATATCTACTCTTCCGTTGCTTTGACGGGACTTGGGAGAACATCCCTGCCGGTGTGCCGGAACGCGCCCGTCAATCGCCCCTAAACTCGTGTTTTCCAGAGTCGTCCGAGTGGTAATCCAATCAAAATAAAACTTTCAACAACGGATCTCTTGGTTCTGGCATCGATGAAGAACGCAGCGAAATGCGATAAATAATGTGAATTGCAGAATTCAGTGAATCATCGAATCTTTGAACGCACATTGCGCCCCTCGGCACCCCGGGGGGCATGCCTGTCCGAGCGTCATTGCACACCCCTCAAGCGTAGCTTGGTCATGGGTCTTCGCCCCTAGGCGTGCCTTAAAAATAGTAGCGGTCCAGAGTGATTTTTAGGCGAAGTAACCATCATCCGCTTTGAAATCTCGCTCTGTGCCCCGTTGAAACACCAACCATTCCAATGATTGACCTCG
>sl18505z_Psora_himalayana
CAGAGAGGGGCCCTGGAGCTCCAGGGGGCTGCGTCCCCCGCCTCTACACCCGTGAATATCTACTCTTCCGTTGCTTTGACGGGACTTGGGAGAACATCCCTGCCGGTGTGCCGGAACGCGCCCGTCAATCGCCCCTAAACTCGTGTTTTCCAGAGTCGTCCGAGTGGTAATCCAATCAAAATAAAACTTTCAACAACGGATCTCTTGGTTCTGGCATCGATGAAGAACGCAGCGAAATGCGATAAATAATGTGAATTGCAGAATTCAGTGAATCATCGAATCTTTGAACGCACATTGCGCCCCTCGGCACCCCGGGGGGCATGCCTGTCCGAGCGTCATTGCACACCCCTCAAGCGTAGCTTGGTCATGGGTCTTCGCCCCTAGGCGTGCCTTAAAAATAGTAGCGGTCCAGAGTGATTTTTAGGCGAAGTAACCATCATCCGCTTTGAAATCTCGCTCTGTGCCCCGTTGAAACACCAACCATTCCAATGATTGACCTCG
>sl18507_Psora_himalayana
CAGAGAGGGGCCCTGGAGCTCCAGGGGGCTGCGTCCCCCGCCTCTACACCCGTGAATATCTACTCTTCCGTTGCTTTGACGGGACTTGGGAGAACATCCCTGCCGGTGTGCCGGAACGCGCCCGTCAATCGCCCCTAAACTCGTGTTTTCCAGAGTCGTCCGAGTGGTAATCCAATCAAAATAAAACTTTCAACAACGGATCTCTTGGTTCTGGCATCGATGAAGAACGCAGCGAAATGCGATAAATAATGTGAATTGCAGAATTCAGTGAATCATCGAATCTTTGAACGCACATTGCGCCCCTCGGCACCCCGGGGGGCATGCCTGTCCGAGCGTCATTGCACACCCCTCAAGCGTAGCTTGGTCATGGGTCTTCGCCCCTAGGCGTGCCTTAAAAATAGTAGCGGTCCAGAGTGATTTTTAGGCGAAGTAACCATCATCCGCTTTGAAATCTCGCTCTGTGCCCCGTTGAAACACCAACCATTCCAATGATTGACCTCG
>sl18613a_Psora_himalayana
CAGAGAGGGGCCCTGGAGCTCCAGGGGGCTGCGTCCCCCGCCTCTACACCCGTGAATATCTACTCTTCCGTTGCTTTGACGGGACTTGGGAGAACATCCCTGCCGGTGTGCCGGAACGCGCCCGTCAATCGCCCCTAAACTCGTGTTTTCCAGAGTCGTCCGAGTGGTAATCCAATCAAAATAAAACTTTCAACAACGGATCTCTTGGTTCTGGCATCGATGAAGAACGCAGCGAAATGCGATAAATAATGTGAATTGCAGAATTCAGTGAATCATCGAATCTTTGAACGCACATTGCGCCCCTCGGCACCCCGGGGGGCATGCCTGTCCGAGCGTCATTGCACACCCCTCAAGCGTAGCTTGGTCATGGGTCTTCGCCCCTAGGCGTGCCTTAAAAATAGTAGCGGTCCAGAGTGATTTTTAGGCGAAGTAACCATCATCCGCTTTGAAATCTCGCTCTGTGCCCCGTTGAAACACCAACCATTCCAATGATTGACCTCG
>sl18504z_Psora_himalayana
CAGAGAGGGGCCCTGGAGCTCCAGGGGGCTGCGTCCCCCGCCTCTACACCCGTGAATATCTACTCTTCCGTTGCTTTGACGGGACTTGGGAGAACATCCCTGCCGGTTCGCCGGAACGCGCCCGTCAATCGCCCCTAAACTCGTGTTTTCCAGAGTCGTCCGAGTGGTAATCCAATCAAAATAAAACTTTCAACAACGGATCTCTTGGTTCTGGCATCGATGAAGAACGCAGCGAAATGCGATAAATAATGTGAATTGCAGAATTCAGTGAATCATCGAATCTTTGAACGCACATTGCGCCCCTCGGCACCCCGGGGGGCATGCCTGTCCGAGCGTCATTGCACACCCCTCAAGCGTAGCTTGGTCATGGGTCTTCGCCCCTAGGCGTGCCTTAAAAATAGTAGCGGTCCAGAGTGATTTTTAGGCGAAGTAACCATCATCCGCTTTGAAATCTCGCTCTGTGCCCCGTTGAAACACCGACCATTCCAATGATTGACCTCG
>sl18506z_Psora_himalayana
CAGAGAGGGGCCCTGGAGCTCCAGGGGGCTGCGTCCCCCGCCTCTACACCCGTGAATATCTACTCTTCCGTTGCTTTGACGGGACTTGGGAGAACATCCCTGCCGGTTCGCCGGAACGCGCCCGTCAATCGCCCCTAAACTCGTGTTTTCCAGAGTCGTCCGAGTGGTAATCCAATCAAAATAAAACTTTCAACAACGGATCTCTTGGTTCTGGCATCGATGAAGAACGCAGCGAAATGCGATAAATAATGTGAATTGCAGAATTCAGTGAATCATCGAATCTTTGAACGCACATTGCGCCCCTCGGCACCCCGGGGGGCATGCCTGTCCGAGCGTCATTGCACACCCCTCAAGCGTAGCTTGGTCATGGGTCTTCGCCCCTAGGCGTGCCTTAAAAATAGTAGCGGTCCAGAGTGATTTTTAGGCGAAGTAACCATCATCCGCTTTGAAATCTCGCTCTGTGCCCCGTTGAAACACCGACCATTCCAATGATTGACCTCG
>sl18388_Psora_tuckermanniiAFF
CAGAGAGGGGTTCCTGGAGCCCCAGGGGGGCTCGCCCCCCCGTCTCTACATCCGTGATTATCTACTTTTCCGTTGCTTTGACGGGACTTTGGGGCAATAACCCCATGCCGGCTCGCCGGAAAGCGCCCGTCAACCGCCCCCCAAAAATCCGTGTTTTCCTTCAGACGTCCGAGTGGTTATTAAAATGAAACAAAACTTTCAACAACGGATCTCTTGGTTCTGGCATCGATGAAGAACGCAGCGAAATGCGATAACTAATGTGAATTGCAGAATTCAGTGAATCATCGAATCTTTGAACGCACATTGCGCCCCTCGGTACCCCGGGGGGCATGCCTGTTCGAGCGTCATTGCACCCCTCAAGCGGTAGCTTGGTCTTGGGTTTTCGCCCCCGGGGCGTACCTCAAAAGCAGTAGCGGTCCAGAGTGATTTTTAAGCGAAGTAACTTTATTATCGGCTTTGAATTCTCGCTCGGTGTCCTGTCAAAAACAAAACTTCTTTCCAATGATTGACCTCG
>sl18393a_Psora_tuckermanniiAFF
CAGAGAGGGGTTCCTGGAGCCCCAGGGGGGCTCGCCCCCCCGTCTCTACATCCGTGATTATCTACTTTTCCGTTGCTTTGACGGGACTTTGGGGCAATAACCCCATGCCGGCTCGCCGGAAAGCGCCCGTCAACCGCCCCCCAAAAATCCGTGTTTTCCTTCAGACGTCCGAGTGGTTATTAAAATGAAACAAAACTTTCAACAACGGATCTCTTGGTTCTGGCATCGATGAAGAACGCAGCGAAATGCGATAACTAATGTGAATTGCAGAATTCAGTGAATCATCGAATCTTTGAACGCACATTGCGCCCCTCGGTACCCCGGGGGGCATGCCTGTTCGAGCGTCATTGCACCCCTCAAGCGGTAGCTTGGTCTTGGGTTTTCGCCCCCGGGGCGTACCTCAAAAGCAGTAGCGGTCCAGAGTGATTTTTAAGCGAAGTAACTTTATTATCGGCTTTGAATTCTCGCTCGGTGTCCTGTCAAAAACAAAACTTCTTTCCAATGATTGACCTCG
>sl18398_Psora_tuckermanniiAFF
CAGAGAGGGGTTCCTGGAGCCCCAGGGGGGCTCGCCCCCCCGTCTCTACATCCGTGATTATCTACTTTTCCGTTGCTTTGACGGGACTTTGGGGCAATAACCCCATGCCGGCTCGCCGGAAAGCGCCCGTCAACCGCCCCCCAAAAATCCGTGTTTTCCTTCAGACGTCCGAGTGGTTATTAAAATGAAACAAAACTTTCAACAACGGATCTCTTGGTTCTGGCATCGATGAAGAACGCAGCGAAATGCGATAACTAATGTGAATTGCAGAATTCAGTGAATCATCGAATCTTTGAACGCACATTGCGCCCCTCGGTACCCCGGGGGGCATGCCTGTTCGAGCGTCATTGCACCCCTCAAGCGGTAGCTTGGTCTTGGGTTTTCGCCCCCGGGGCGTACCTCAAAAGCAGTAGCGGTCCAGAGTGATTTTTAAGCGAAGTAACTTTATTATCGGCTTTGAATTCTCGCTCGGTGTCCTGTCAAAAACAAAACTTCTTTCCAATGATTGACCTCG
>sl18419_Psora_tuckermanniiAFF
CAGAGAGGGGTTCCTGGAGCCCCAGGGGGGCTCGCCCCCCCGTCTCTACATCCGTGATTATCTACTTTTCCGTTGCTTTGACGGGACTTTGGGGCAATAACCCCATGCCGGCTCGCCGGAAAGCGCCCGTCAACCGCCCCCCAAAAATCCGTGTTTTCCTTCAGACGTCCGAGTGGTTATTAAAATGAAACAAAACTTTCAACAACGGATCTCTTGGTTCTGGCATCGATGAAGAACGCAGCGAAATGCGATAACTAATGTGAATTGCAGAATTCAGTGAATCATCGAATCTTTGAACGCACATTGCGCCCCTCGGTACCCCGGGGGGCATGCCTGTTCGAGCGTCATTGCACCCCTCAAGCGGTAGCTTGGTCTTGGGTTTTCGCCCCCGGGGCGTACCTCAAAAGCAGTAGCGGTCCAGAGTGATTTTTAAGCGAAGTAACTTTATTATCGGCTTTGAATTCTCGCTCGGTGTCCTGTCAAAAACAAAACTTCTTTCCAATGATTGACCTCG
>sl18441a_Psora_tuckermanniiAFF
CAGAGAGGGGTTCCTGGAGCCCCAGGGGGGCTCGCCCCCCCGTCTCTACATCCGTGATTATCTACTTTTCCGTTGCTTTGACGGGACTTTGGGGCAATAACCCCATGCCGGCTCGCCGGAAAGCGCCCGTCAACCGCCCCCCAAAAATCCGTGTTTTCCTTCAGACGTCCGAGTGGTTATTAAAATGAAACAAAACTTTCAACAACGGATCTCTTGGTTCTGGCATCGATGAAGAACGCAGCGAAATGCGATAACTAATGTGAATTGCAGAATTCAGTGAATCATCGAATCTTTGAACGCACATTGCGCCCCTCGGTACCCCGGGGGGCATGCCTGTTCGAGCGTCATTGCACCCCTCAAGCGGTAGCTTGGTCTTGGGTTTTCGCCCCCGGGGCGTACCTCAAAAGCAGTAGCGGTCCAGAGTGATTTTTAAGCGAAGTAACTTTATTATCGGCTTTGAATTCTCGCTCGGTGTCCTGTCAAAAACAAAACTTCTTTCCAATGATTGACCTCG
>sl18416_Psora_tuckermanniiAFF
CAGAGAGGGGTTCCTGGAGTCCCAGGGGGGCTCGCCCCCCCGTCTCTACATCCGTGATTATCTACTTTTCCGTTGCTTTGACGGGACTTTGGGGCAATAACCCCATGCCGGCTCGCCGGAAAGCGCCCGTCAACCGCCCCCCAAAAATCCGTGTTTTCCTTCAGACGTCCGAGTGGTTATTAAAATGAAACAAAACTTTCAACAACGGATCTCTTGGTTCTGGCATCGATGAAGAACGCAGCGAAATGCGATAACTAATGTGAATTGCAGAATTCAGTGAATCATCGAATCTTTGAACGCACATTGCGCCCCTCGGTACCCCGGGGGGCATGCCTGTTCGAGCGTCATTGCACCCCTCAAGCGGTAGCTTGGTCTTGGGTTTTCGCCCCCGGGGCGTACCTCAAAAGCAGTAGCGGTCCAGAGTGATTTTTAAGCGAAGTAACTTTATTATCGGCTTTGAATTCTCGCTCGGTGTCCTGTCAAAAACAAAACTTCTTTCCAATGATTGACCTCG
>sl18440c_Psora_tuckermanniiAFF
CAGAGAGGGGTTCCTGGAGCCCCAGGGGGGCTCGCCCCCCCGTCTCTACATCCGTGATTATCTACTTTTCCGTTGCTTTGACGGGACTTTGGGGCAATAACCCCATGCCGGCTCGCCGGAAAGCGCCCGTCAACCGCCCCCCAAAAATCCGTGTTTTCCTTCAGACGTCCGAGTGGTTATTAAAATGAAACAAAACTTTCAACAACGGATCTCTTGGTTCTGGCATCGATGAAGAACGCAGCGAAATGCGATAACTAATGTGAATTGCAGAATTCAGTGAATCATCGAATCTTTGAACGCACATTGCGCCCCTCGGTACCCCGGGGGGCATGCCTGTTCGAGCGTCATTGCACCCCTCAAGCGGTAGCTTGGTCTTGGGTTTTCGCCCCCGGGGCGTACCTCAAAAGCAGTAGCGGTCCAGAGTGATTTTTAAGCGAAGTAACTTTATTATCGGCTTTGAATTCTCGCTCGGTGTCCTGTCAAAAACACAACATCTTTCCAATGATTGACCTCG
>sl18608v2_Scytinium_subtileAFF
CCGAGTTGGGGTCCCCCCGGGGGCCCAATCTCCAACCCTTGCCTATACCACCGCGTCGCTTCGGCGGGCGCGCTCCCCCGCGGAGCCGCCGGGGATCCCTATCCCGGGTCAGCGCCCGCCGACCGCGACCGCAGTCTTGAAGTACAATCACACAAAACTTTCAACAACGGATCTCTTGGCTCTGGCATCGATGAAGAACGCAGCGAAATGCGATAAGTAATGCGAATTGCAGAATTCCGCGAGTCATCGAATCTTTGAACGCACATTGCGCCCTCTGGTATTCCGGAGGGCATGCCTGTCCGAGCGTCATTATCCACCCTCAAGCCCGGCTTGACATTGGGTCCCGTCCGGGCCTGGCCCCCCGACGGATCTGAAAGATAGTGGCGGATCCCCGGGTGGATCTCAGACGCAGCGAGCTTCTGTGGCACGCGTCGCGGGGTTCCCCGGCTCCGCCTTGCACCTAACAGACGTAACCGGTTGACCTCG
>sl18611b_Agonimia_gelatinosaCF
TCGAGTTAGGGTCTTCTGGGCCCCATCTCCCACTCTTGTCTACCTTAATACGTTGTTTGACAGGCCCGTCCCTGACCAGACCGCCGGGGAATCTGTTCCCCGGCCCGCGCCCGTCAACGACCGCTTTTAAACTCTTGCAACCATGTCTAAACAAAATTAAATTATTAAAACTTTCAACAACGGATCTCTTGGTTCTGGCATCGATGAAGAACGCAGCGAAATGCGATAAGTAATGCGAATTGCAGAATTCCGTGAGTCATCGAATCTTTGAACGCACATTGCGCCCTTTGGTATTCCGAAGGGCATGCCTGTTCGAGCGTCATTATCGACCCTCAAGCCCGGCTTGGCGTTGGATCCCATCGTCGGCGACGGCGGTGGATCCAAAAGATAATGGCAGAGTCAGTGGGACCCTGAATGCAGCGAGCTTCTCAGCATGCATCTCCACGGTCCCCCGGCTCGGTCTTAACCAATTCACTTCATCTGGTTGACCTCG
>sl18616b_Agonimia_gelatinosaCF
TCGAGTTAGGGTCTTCTGGGCCCCATCTCCCACTCTTGTCTACCTTAATACGTTGTTTGACAGGCCCGTCCCTGACCAGACCGCCGGGGAATCTGTTCCCCGGCCCGCGCCCGTCAACGACCGCTTTTAAACTCTTGCAACCATGTCTAAACAAAATTAAATTATTAAAACTTTCAACAACGGATCTCTTGGTTCTGGCATCGATGAAGAACGCAGCGAAATGCGATAAGTAATGCGAATTGCAGAATTCCGTGAGTCATCGAATCTTTGAACGCACATTGCGCCCTTTGGTATTCCGAAGGGCATGCCTGTTCGAGCGTCATTATCGACCCTCAAGCCCGGCTTGGCGTTGGATCCCATCGTCGGCGACGGCGGTGGATCCAAAAGATAATGGCAGAGTCAGTGGGACCCTGAATGCAGCGAGTTCTCAGC
>sl18445_Endocarpon_pusillumCF
TCGAGTGAGGGTCCTCTGGGCCCCATCTCCAACCCGTGTCTACTCTACCATGTTGCTTTGGCGGGCCCGTCTGCAACCGGACCGCTGGGGACTCACGCCCCTGGCCCGCGCCCGTCAATAGCCCCCCAACTTCTTCTGATAGTGACAGTCTAAAAGTAAACGAGAATAACCAAAACTTTCAACAACGGATCTCTTGGTTCTGGCATCGATGAAGAACGCAGCGAAATGCGATAAGTAATGCGAATTGCAGAATTCCGTGAGTCATCGAATCTTTGAACGCACATTGCGCCCTCTGGTACTCCGGAGGGCATGCCTGTTCGAGCGTCATTGTCAACCGTCAAGCTCGGCTTGCTGTTGGGTCCCCGTCGTTGCTTTAGCGGCGGACCCGAAAGATAATGGCAGAGTCTGTGAGACCCTGGATGCAGCGAGCTTCTAGCACGCGTCTGGACGGTCTTTGGGCTCGGTCTCAACCACTTGTCAACCTCTGATTGACCTCG
>sl18262_Verrucaria_nigrescens
TCGAGTTAGGGTCCTCTGGGCCCCATCTCCAACCCTTGTCTATTCTACCATTGTTGCTTTGGCGGGCCCGTTCTTAACCGGACCGCCGGGGATTTACGTCCTTGGCCTGTGCCCGTCAGTAGCCCCCATAAATTCTCATCACGGTGATGTCTAAGCGTAACTATAATAATTAAAACTTTCAACAACGGATCTCTTGGTTCTGGCATCGATGAAGAACGCAGCGAAATGCGATAAGTAATGCGAATTGCAGAATTCCGTGAGTCATCGAATCTTTGAACGCACATTGCGCCCTCTGGTATTCCGGAGGGCATGCCTGTTCGAGCGTCATTATCAACCCTCAAGCTTGGCTTGCTGTTGGGTCACACCGTTGCAGAAACGGTGGATCCGAAAGATAATGGCAGAGTCCGTGGGACCCTGGATGCAGCGAGCTTTTAGCACGTGTCTGGACGGTTTCCGGGCTTGGTCTTAACCAATTCATTTCTTCTGGTTGACCTCG
>sl18662_Dermatocarpon_leptophyllodes
TCGAGTGAGGGTCCTCTTTGGGCCCCTTCTCCAACCCTTGCCTATTCTACCATGTTGCTTTGGCGGGCCCGTCCATCCCCGGACCGTCGGGGGCGTGCCCCTGACCCGTGCCCGTCATGAGCCCCCACCAAAATCCTTTGCACAGTGGTGTCTAAGTTTGAGGTAATTGACAAGCAAAACTTTCAACAACGGATCTCTTGGTTCTGGCATCGATGAAGAACGCAGCGAAATGCGATAAGTAATGCGAATTGCAGAATTCCGTGAGTCATCGAATCTTTGAACGCACATTGCGCCCTTTGGTATTCCGAAGGGCATGCCTGTTCGAGCGTCATTATCAACCCTCAAGCCCGGCTTGCTCCTGGGTCTCGCCGTCGGCGGTGGCGGCGGACCCGAAAGACAATGGCAGGGTTCCCGGGGGACTCTGGATGCAGCGAGCTTTCTGGCACGCGTCCGGATGATCCTTCAGGCCCGGCCTTGACCAAACAAGTCTATCCAGTTGACCTCG
>sl18373derm_Dermatocarpon_polyphyllizumAFF
CCGAGTTCGGGTCCTCTGGGGCCCCTCTCCAACCCTTGCCTACCCTACCACGTTGCTTTGGCGGGCCCGTCCCCCCCGGGCCGTTGGGGCTTCACCCCTGACCCGTGCCCGTCAATGGCCCCCCATCAACCCTTGAACAGAGATGTCTAAGTCCCAAGCAATTAAAATAAGCAAAACTTTCAACAACGGATCTCTTGGTTCTGGCATCGATGAAGAACGCAGCGAAATGCGATAAGTAATGCGAATTGCAGAATTCCGTGAGTCATCGAATCTTTGAACGCACATTGCGCCCTCCGGTATGCCGGAGGGCATGCCTGTCCGAGCGTCATTTTCAACCCTCAAGCTCGGCTTGCGGTTGGGTCTCGCCGTCGGCTTCGGCGGCGGACCCGAAAGATAATGGCCGGGCCCCGTGGGCTCTTGGATGCAGCGAGCTCTTTGGCACGCGTCCGGGGGCTGCGGGCTCGGCCTTAACCATCATATCTCCAGGTTGACCTCG
>sl18562b_Dermatocarpon_polyphyllizumAFF
CCGAGTTCGGGTCCTCTGGGGCCCCTCTCCAACCCTTGCCTACCCTACCACGTTGCTTTGGCGGGCCCGTCCCCCCCGGACCGTTGGGGCTTCACCCCTGACCCGTGCCCGTCAATGGCCCCCCATCAACCCTTGAACAGAGATGTCTAAGTCCCAAGCAATTAAAATAAGCAAAACTTTCAACAACGGATCTCTTGGTTCTGGCATCGATGAAGAACGCAGCGAAATGCGATAAGTAATGCGAATTGCAGAATTCCGTGAGTCATCGAATCTTTGAACGCACATTGCGCCCTCCGGTATGCCGGAGGGCATGCCTGTCCGAGCGTCATTTTCAACCCTCAAGCTCGGCTTGCGGTTGGGGTCTCGCCGTCGGCTTCGGCGGCGGACCCGAAAGATAATGGCCGGGCCCCGTGGGCTCTTGGATGCAGCGAGCTCTTTGGCACGCGTCCGGGGGCTGCGGGCTCGGCCTTAACCATCATATCTCCAGGT
>sl18508_Dermatocarpon_polyphyllizumAFF
CCGAGTTCGGGTCCTCCGGGGCCCCTCTCCAACCCTTGCCTACCCTACCACGTTGCTTTGGCGGGCCCGTCCCCCCCGGACCGTTGGGGCTTCACCCCTGACCCGTGCCCGTCAATGGCCCCCCATCAACCCTTGAACAGAGATGTCTAAGTCCCAAGCAATTAAAATAAGCAAAACTTTCAACAACGGATCTCTTGGTTCTGGCATCGATGAAGAACGCAGCGAAATGCGATAAGTAATGCGAATTGCAGAATTCCGTGAGTCATCGAATCTTTGAACGCACATTGCGCCCTCCGGTATGCCGGAGGGCATGCCTGTCCGAGCGTCATTTTCAACCCTCAAGCTCGGCTTGCGGTTGGGGTCTCGCCGTCGGCTTCGGCGGCGGACCCGAAAGATAATGGCCGGGCCCCGTGGGCTCTTGGATGCAGCGAGCTCTTTGGCACGCGTCCGGGGGCTGCGGGCTCGGCCTTAACCATCATATCTCCAGGT
>sl18638derm_Dermatocarpon_polyphyllizumAFF
CCGAGTTCGGGTCCTCTGGGGTCCCTCTCCAACCCTTGCCTACCCTACCACGTTGCTTTGGCGGGCCCGTCCCCCCCGGACCGTTGGGGCTTCACCCCTGACCCGTGCCCGTCAATGGCCCCCCATCAACCCTTGAACCAGAGATGTCTAAGTCCCAAGCAATTAAAGTAAGCAAAACTTTCAACAACGGATCTCTTGGTTCTGGCATCGATGAAGAACGCAGCGAAATGCGATAAGTAATGCGAATTGCAGAATTCCGTGAGTCATCGAATCTTTGAACGCACATTGCGCCCTCCGGTATGCCGGAGGGCATGCCTGTCCGAGCGTCATTTTCAACCCTCAAGCTCGGCTTGCGGTTGGGTC
>sl18556_Dermatocarpon_taminiumAFF1
CCGAGTCCGGGTCCTTCGGGGCCCCTCTCCAACCCTTGCCTACCCTACCACGTTGCTTTGGCGGGCCCGTCCCCCCCCGGACCGTCGGGGCCGACCCCCTGACCCGCGCCCGTCAATGGCCCCTTCAACCCTTTACCCAGTGGTGTCTGAGTCCCAAATACAGAATAAGCAAAACTTTCAACAACGGATCTCTTGGTTCTGGCATCGATGAAGAACGCAGCGAAATGCGATAAGTAATGCGAATTGCAGAATTCCGTGAGTCATCGAATCTTTGAACGCACATTGCGCCCTCCGGTATTCCGGAGGGCATGCCTGTCCGAGCGTCATTGTCACCCCTCAAGCCCGGCTTGCGCTTGGGTCTCGCCGTCGGCGGCGGACCCGAAAGACAATGGCCGGGCCCCGTGGGCCCCTGGATGCAGCGAGCTCTTTGGCACGCGTCCGGGCGGTCCCGGGGCTCGGCCTTGACCCCCATATCGCTCAGGTTTGACCTCG
>sl18562a_Dermatocarpon_taminiumAFF1
CCGAGTCCGGGTCCTTCGGGGCCCCTCTCCAACCCTTGCCTACCCTACCACGTTGCTTTGGCGGGCCCGTCCCCCCCGGACCGTCGGGGCCGACCCCCTGACCCGCGCCCGTCAATGGCCCCATCAACCCTTTACCCAGTGGTGTCTGAGTCCCAGATACAGAATAAGCAAAACTTTCAACAACGGATCTCTTGGTTCTGGCATCGATGAAGAACGCAGCGAAATGCGATAAGTAATGCGAATTGCAGAATTCCGTGAGTCATCGAATCTTTGAACGCACATTGCGCCCTCCGGTATTCCGGAGGGCATGCCTGTCCGAGCGTCATAATCACCCCTCAAGCCCGGCTTGCGCTTGGGTCTCGCCGGCGGCGGCGGACCCGAAAGACAATGGCCGGGCCCCGTGGGCCCCTGGATGCAGCGAGCTCTTTGGCACGCGTCCGGGCGGTCTCGGGGCTCGGCCTTGACCCCCATATCGCTCTGGTTGACCT
>sl18664_Dermatocarpon_taminiumAFF1
CCGAGTCCGGGTCCTTCGGGGCCCCTCTCCAACCCTTGCCTACCCTACCACGTTGCTTTGGCGGGCCCGTCCCCCCCCGGACCGTCGGGGCCGACCCCCCTGACCCGCGCCCGTCAATGGCCCCATCAACCCTTTACCCAGTGGTGTCTGAGTCCCAAATACAGAATAAGCAAAACTTTCAACAACGGATCTCTTGGTTCTGGCATCGATGAAGAACGTAGCGAAATGCGATAAGTAATGCGAATTGCAGAATTCCGTGAGTCATCGAATCTTTGAACGCACATTGCGCCCTCCGGTATTCCGGAGGGCATGCCTGTCCGAGCGTCATTATCACCCCTCAAGCCCGGCTTGCGCTTGGGTCTCGCCGTCGGCGGCGGACCCGAAAGACAATGGCCGGGCCCCGTGGGCCCCTGGATGCAGCGAGCTCTTTGGCACGCGTCCGGGCGGTCCCGGGGCTCGGCCTTGACCCCCATATCGCTCAGGTTGACCT
>sl18254staur_Staurothele_drummondii
CCGAGTTAGGGTCCCCTGGGCCCGACCTCCAACCCTTGCCTATCTTACCACGTTGCTTCGGCGGGCCCGACCCTAATCGGACCGTCGGGGATGTTCGTCCCCGGCCCGCGCCCGTCGAGAGCCCCCCACAAATTCCTTGACACTGACGTCTGAGTCCTAGATAAAATAGTATAAAACTTTCAACAACGGATCTCTTGGTTCTGGCATCGATGAAGAACGCAGCGAAATGCGATAAGTAATGCGAATTGCAGAATTCCGTGAGTCATCGAATCTTTGAACGCACATTGCGCCCTTTGGTATTCTGAAGGGCATGCCTGTTCGAGCGTCATTATCAACCCTCAAGCCCGGCTTGGCCGTTGGGTCCCGCACCGTGGAGACCACGGTGGGCCCGAAAGATAATGGCAGAGCCCGTGTGGACCCTTGGATGCAGCGAGCTTCTTTGGCACGCGTCCGGTCCTCCCGGCTCGGTCTCAACCCGAATTTCTTTCTCAGGTTGACCTCG
>sl18411_Staurothele_drummondii
CCGAGTTAGGGTCCCCTGGGCCCGACCTCCAACCCTTGCCTATCTTACCACGTTGCTTCGGCGGGCCCGACCCTAATCGGACCGTCGGGGATGTTCGTCCCCGGCCCGCGCCCGTCGAGAGCCCCCCACAAATTCCTTGACACTGACGTCTGAGTCCTAGATAAAATAGTATAAAACTTTCAACAACGGATCTCTTGGTTCTGGCATCGATGAAGAACGCAGCGAAATGCGATAAGTAATGCGAATTGCAGAATTCCGTGAGTCATCGAATCTTTGAACGCACATTGCGCCCTTTGGTATTCTGAAGGGCATGCCTGTTCGAGCGTCATTATCAACCCTCAAGCCCGGCTTGGCCGTTGGGTCCCGCACCGTGGAGACCACGGTGGGCCCGAAAGATAATGGCAGAGCCCGTGTGGACCCTTGGATGCAGCGAGCTTCTTTGGCACGCGTCCGGTCCTCCCGGCTCGGTCTCAACCCGAANTTCTTTCTCAGGTTGACCTCG
>sl18373_Staurothele_drummondii
CCGAGTTAGGGTCCCCTGGGCCCGACCTCCAACCCTTGCCTATCTTACCACGTTGCTTCGGCGGGCCCGACCCTAATCGGACCGTCGGGGWTGTTCGTCCCCGGCCCGCGCCCGTCGAGAGCCCCCCACAAATTCCTTGACACTGATGTCTGAGTCCTAGATAAAATAGTATAAAACTTTCAACAACGGATCTCTTGGTTCTGGCATCGATGAAGAACGCAGCGAAATGCGATAAGTAATGCGAATTGCAGAATTCCGTGAGTCATCGAATCTTTGAACGCACATTGCGCCCTTTGGTATTCCGAAGGGCATGCCTGTTCGAGCGTCATTATCAACCCTCAAGCCCGGCTTGGCCGTTGGGTCCCGCACCGTGGAGACCACGGTGGGCCCGAAAGATAATGGCAGAGCCCGTGTGGACCCTTGGATGCAGCGAGCTTCTTTGGCACGCGTCCGTCCGGTCCTCCCGGCTCGGTCTCAACCCGAATTTCTTTCTCAGGTTGACCTCG
>sl18405staur_Staurothele_drummondii
CCGAGTTAGGGTCCCCTGGGCCCGACCTCCAACCCTTGCCTATCCTACCACGTTGCTTCGGCGGGCCCGACCCTAATCGGACCGTCGGGGATGTTCGTCCCCGGCCCGCGCCCGTCGAGAGCCCCCCACAAATTCCTTGACACAGTGACGTCTGAGTCCTAGATAGAATAGTATAAAACTTTCAACAACGGATCTCTTGGTTCTGGCATCGATGAAGAACGCAGCGAAATGCGATAAGTAATGCGAATTGCAGAATTCCGTGAGTCATCGAATCTTTGAACGCACATTGCGCCCTTTGGTATTCCGAAGGGCATGCCTGTTCGAGCGTCATTATCAACCCTCAAGCCCGGCTTGGCCGTTGGGTCCCGCACCGTGGAGACCACGGTGGGCCCAAAAGATAATGGCAGAGCCCGTGTGGACCCTTGGATGCAGCGAGCTTCTTTGGCACGCGTCCGTCCGGTCCTCCCGGCTCGGTCTCAACCCGAATTTCTTTCTCAGGTTGACCTCG
>sl18647staur_Staurothele_drummondii
CCGAGTTAGGGTCCCCTGGGCCCGACCTCCAACCCTTGCTTATCTTACCACATTGCTTCGGCGGGCCCGACCCTAATCGGACCGTCGGGGATGTTCGTCCCCGGCCCGCGCCCGCCGAGAGCCCCCCACAAATTCCTTGACACAGTGACGTCTGAGTCCTAGATAAAATAGTATAAAACTTTCAACAACGGATCTCTTGGTTCTGGCATCGATGAAGAACGCAGCGAAATGCGATAAGTAATGCGAATTGCAGAATTCCGTGAGTCATCGAATCTTTGAACGCACATTGCGCCCTTTGGTATTCCGAAGGGCATGCCTGTTCGAGCGTCATTATCAACCCTCAAGCCCGGCTTGGCCGTTGGGTCCCGCACCGTGGAGACCACGGTGGGCCCGAAAGATAATGGCAGAGCCCGTGTGGACCTCTGGATGCAGCGAGCTTCTTTGGCACGCGTCTGTCCGGTCCTCCCGGCTCGGTCTCAACCCGAATTTCTTTCTCAGGTTGACCTCG
>sl18625_Staurothele_drummondii
CCGAGTTAGGGTCCCCTGGGCCCGACCTCCAACCCTTGTCTATCTTACCACGTTGCTTCGGCGGGCCCGATCCTAATCGGACCGTCGGGGATGTTCGTCCCCGGCCCGCGCCCGTCGAGAGCCCCCCACAAATTCCTTGACACAGTGACGTCTGAGTCTTAGATACAATAGTATAAAACTTTCAACAACGGATCTCTTGGTTCTGGCATCGATGAAGAACGCAGCGAAATGCGATAAGTAATGCGAATTGCAGAATTCCGTGAGTCATCGAATCTTTGAACGCATATTGCGCCCTTTGGCATTCCGAAGGGCATGCCTGTTCGAGCGTCATTATCAACCCTCAAGCCCGGCTTGGCCGTTGGGTCCCGCACCGTGGAGATCACGGTGGGCCCGAAAGATAATGGCAGAGCCCGTGTGGACCCTTGGATGCAGCGAGCTCCTTTGGCACGCGTCCGTCCGGTCCTCCCGGCTCGGTCTCAACCCGAATTTCTTTCTCAGGTTGACCTCG
>sl18539b_Staurothele_drummondii
CCGAGTTAGGGTCCTCTGGGCCCGACCTCCAACCCTTGCCTATCTTACCACGTTGCTTCGGCGGGCCCGTCCCTAATCGGACCGCCGGGGATGTTCGTCCCCGGCCCGCGCCCGCCGAGAGCCCCCCACAAATTCTTTYAAACAGTGACGTCTGAGTCCTAGATAAAATAGTATAAAACTTTCAACAACGGATCTCTTGGTTCTGGCATCGATGAAGAACGCAGCGAAATGCGATAAGTAATGCGAATTGCAGAATTCCGTGAGTCATCGAATCTTTGAACGCACATTGCGCCCTTTGGTATTCCGAAGGGCATGCCTGTTCGAGCGTCATTATCAACCCTCAAGCCCGGCTTGGCCGTTGGGTCCCGCACCGTGGAGACCACGGTGGGCCCGAAAGATAATGGCAGAGCCCGTGAGGACCCCTGGATGCAGCGAGCTTCTTTGGCACGCGTCCGTCCGGTCCCCCCGGCTCGGCCTTAACCCGAATTTCTTTCTCAGGTTGACCTCG
>sl18563_Staurothele_drummondii
CCGAGCCAGGGTCCCCTGGGCCCGACCTCCAACCCTTGCCTATCTTACCACGTTGCTTCGGCGGGCCCGACCCTAGTCGGACCGCCGGGGATGTTCGTCCCCGGCCCGCGCCCGTCGAGAGCCCCCCACAAATTCTTTCAAACAGTGACGTCTGAGTCCTAGATAGAATAGTATAAAACTTTCAACAACGGATCTCTTGGTTCTGGCATCGATGAAGAACGCAGCGAAATGCGATAAGTAATGCGAATTGCAGAATTCCGTGAGTCATCGAATCTTTGAACGCACATTGCGCCCTTTGGTATTCCGAAGGGCATGCCTGTTCGAGCGTCATTATCAACCCTCAAGCCCGGCTTGGCCGTTGGGTCCCGCACCGTGGAGACCACGGTGGGCCCGAAAGATAATGGCAGAGCCCGTGTGGACCCCTGGATGCAGCGAGCTTCTTTGGCACGCGTCCGTCCGGTCCTCCCGGCTCGGCCTCACCCGAATTTCTTTCTCAGGTT
>sl18584_Staurothele_drummondii
CCGAGTTAGGGTCCTCCGGGCCCGACCTCCAACCCTTGCCTACCTTACCACGTTGCTTCGGCGGGCCCGTCCCTAATCGGACCGCCGGGGATGTTTGTCCCCGGCCCGCGCCCGTCGAGAGCCCCCCACAAACCCTCTTAAACAGTGACGTCTGAGTCCTAGATGAAATAAGTATAAAACTTTCAACAACGGATCTCTTGGTTCTGGCATCGATGAAGAACGCAGCGAAATGCGATAAGTAATGCGAATTGCAGAATTCCGTGAGTCATCGAATCTTTGAACGCACATTGCGCCCTTTGGTATTCCGAAGGGCATGCCTGTTCGAGCGTCATTATCAACCCTCAAGCCCGGCTTGGCCGTTGGGTCCCGCACCGTGGAGACCACGGTGGGCCCGAAAGATAATGGCAGAGCCCGTGTGGACCCCTGGATGCAGCGAGCTTCTTTGGCACGCGTCCGTCCGGTCCTCCCGGCTCGGTCTCACCCGAATTTCTTTCTCAGGTTGACC
>sl18586_Staurothele_drummondii
CCGAGTTAGGGTCCTCCGGGCCCGACCTCCAACCCTTGCCTACCTTACCACGTTGCTTCGGCGGGCCCGTCCCTAATCGGACCGCCGGGGATGTTTGTCCCCGGCCCGCGCCCGTCGAGAGCCCCCCACAAACCCTCTTAAACAGTGACGTCTGAGTCCTAGATGAAATAAGTATAAAACTTTCAACAACGGATCTCTTGGTTCTGGCATCGATGAAGAACGCAGCGAAATGCGATAAGTAATGCGAATTGCAGAATTCCGTGAGTCATCGAATCTTTGAACGCACATTGCGCCCTTTGGTATTCCGAAGGGCATGCCTGTTCGAGCGTCATTATCAACCCTCAAGCCCGGCTTGGCCGTTGGGTCCCGCACCGTGGAGACCACGGTGGGCCCGAAAGATAATGGCAGAGCCCGTGTGGACCCCTGGATGCAGCGAGCTTCTTTGGCACGCGTCCGTCCGGTCCTCCCGGCTCGGTCTCACCCGAATTTCTTTCTCAGGTTGACCTCG
>sl18596_Staurothele_drummondii
CCGAGTTAGGGTCCTCTGGGCCCGACCTCCAACCCTTGCCTACCTTACACGTTGCTTCGGCGGGCCCGTCCCTAATCGGACCGCCGGGGATGTTTGTCCCCGGCCCGCGCCCGTCGAGAGCCCCCCACAAACCCTCTTAAACATTGACGTCTGAGTCCTAGATGAAATAAGTATAAAACTTTCAACAACGGATCTCTTGGTTCTGGCATCGATGAAGAACGCAGCGAAATGCGATAAGTAATGCGAATTGCAGAATTCCGTGAGTCATCGAATCTTTGAACGCACATTGCGCCCTTTGGTATTCCGAAGGGCATGCCTGTTCGAGCGTCATTATCAACCCTCAAGCCCGGCTTGGCCGTTGGGTCCCGCACCGTGGAGACCACGGTGGGCCCGAAAGATAATGGCAGAGCCCATGTGGACCCCTGGATGCAGCGAGCTTCTTTGGCACGCGTCCGTCCGGTCCTCCCGGCTCGGTCTCACCCGAATTTCTTTCTCAGGTTGACCTCG
>sl18585_Staurothele_drummondii
CCGAGTTAGGGTCCTCTGGGCCCGATCTCCAACCCTTGCCTACCTTACCACGTTGCTTCGGCGGGCCCGTCCCTAATCGGACCGCCGGGGATGTTCGTCCCCGGCCCGTGCCCGTCGAGAGCCCCCCACAAACCCTCTTGAACAGTGACGTCTGAGTCCTAGATGAAATAAGTATAAAACTTTCAACAACGGATCTCTTGGTTCTGGCATCGATGAAGAACGCAGCGAAATGCGATAAGTAATGCGAATTGCAGAATTCCGTGAGTCATCGAATCTTTGAACGCACATTGCGCCCTTTGGTATTCCGAAGGGCATGCCTGTTCGAGCGTCATTATCAACCCTCAAGCCCGGCTTGGCCGTTGGGTCCCGCACCGTGGAGACCACGGTGGGCCCGAAAGATAATGGCAGAGCCCGTGTGGACCCCTGGATGCAGCGAGCTTCTTTGGCACGCGTCCGTCCGGTCCTCCCGGCTCGGTCTCACCCGAATTTCTTTCTCAG
>sl18418placi_Placidium_lacinulatum
TCGAGTTTGGGGTCCCCCGGGCCCCCCTCTCCAACCCTTGCCTACCGTACCACTTGCTTTGGCGGGCCCGTCCCTCTCACCGGGGCCGTCGGGGACACCCGTTCTCCGGCCCGTGCCCGCCAGCAGCCCCGAACGAATTCTTCGAACCGTGACGTCTGAGCCCGAATCAGAAATAAAAAAAACTTTCAACAACGGATCTCTAGGTTCTGGCATCGATGAAGAACGCAGCGAAATGCGATAAGTAATGCGAATTGCAGAATTCCGTGAGTCATCGAATCTTTGAACGCACATTGCGCCCCCCGGCATTCCGGAGGGCATGCCTGTCCGAGCGTCATCGTCAACCCTCAAGCCCGGCTTGCCCTTGGGCCCTCTCGTGCCGCCCCCCCGCGGGTGGCTGGCCCCAAAGACAGTGGCGGAGTCCCCGGGACCCCGGACGCAGCGAGCTCCTTCGGCACGCGTCTCGGCGGTTGTTCTCGGGCGTCCGTCCGGACCGATGAATCTTCTCCGGTTGACCT
>sl18501_Catapyrenium_cinereum
CCGAGCTCGGGGTCCTCTGGGCCCCCTCTCCAACCCAGTGTCTACCTTGCCATGTTGCTTTTGGCGGGCCCGTCCAGACATCTGGACCGCCGGGGGGTTTCCCTCCGGGCATCCCCCGGGCCCGTGCCCGCCAGCAGTCACTGCAAACTCGTACCAACAGTGATGTCCCAGTGGCAGAACTAATTAGTTAAAACTTTCAACAACGGATCTCTTGGTTCTGGCATCGATGAAGAACGCAGCGAAATGCGATAAGTAATGCGAATTGCAGAATTCCGTGAGTCATCGAATCTTTGAACGCACATTGCGCCCTTTGGCACTCCGAAGGGCATGCCTGTCCGAGCGTCATCTTCCACCGTCAAGCTTGGCTTGCTGTTGGGTCCCGTCACCGGCGACGGCGGCGGACCCGAAAGACAATGGCGGTGCCCGTGAGGGGACCTGGACGCAACGAGCCTCCGCGCACGCGTTCCGGGCGTTCCTCCGGCCCCGCCCCCCAAACCCCCTCGC
>sl18632_Catapyrenium_cinereum
CCGAGCTCGGGGTCCTCTGGGCCCCCTCTCCAACCCAGTGTCTACCTTGCCATGTTGCTTTTGGCGGGCCCGTCCAGACATCTGGACCGCCGGGGGGTTTCCCTCCGGGCATCCCCCGGGCCCGTGCCCGCCAGCAGTCACTGCAAACTCGTACCAACAGTGATGTCCCAGTGGCAGAACTAATTAGTTAAAACTTTCAACAACGGATCTCTTGGTTCTGGCATCGATGAAGAACGCAGCGAAATGCGATAAGTAATGCGAATTGCAGAATTCCGTGAGTCATCGAATCTTTGAACGCACATTGCGCCCTTTGGCACTCCGAAGGGCATGCCTGTCCGAGCGTCATCTTCCACCGTCAAGCTTGGCTTGCTGTTGGGGTCCCGTCACCGGCGACGGCGGCGGACCCGAAAGACAATGGCGGTGCCCGTGAGGGGACCTGGACGCAACGAGCCTCCGCGCACGCGTCCGGGTGTTCCTCCGGCCCCGCCCCCCAAACCCCTCGCAGATTGACCTCG
>sl18577z_Catapyrenium_cinereum
CCGAGCTCGGGGTCCTCTGGGCCCCCTCTCCAACCCAGTGTCTACCTTGCCATGTTGCTTTTGGCGGGCCCGTCCAGACATCTGGACCGCCGGGGGGGTTTCCCTTCGGGCATCCACCCGGGCCCGTGCCCGCCAGCAGTCACTGCAAACTCGTACCAACAGTGATGTCCCAGTGGCAGAACTAATTAGTTAAAACTTTCAACAACGGATCTCTTGGTTCTGGCATCGATGAAGAACGCAGCGAAATGCGATAAGTAATGCGAATTGCAGAATTCCGTGAGTCATCGAATCTTTGAACGCACATTGCGCCCTTTGGCACTCCGAAGGGCATGCCTGTCCGAGCGTCATCTTCCACCGTCAAGCCCGGCTTGCTGTTGGGTCCCGTCACCGGCGACGGCGGCGGACCCGAAAGATAATGGCGGTGCCCGTGGGGGGACCTGGACGCAACGAGCCTCCGCGCACGCGTCCGGGCGTCCCTCCGGCCCCGTCCCCCCCCAAACCCCTCGCAGATTGACCTCG
>sl18414b_Catapyrenium_daedaleum
CCGAGCTCGGGGTCCTCTGGGCCCCCTCTCCAACCCTGTGTCTACCTTGCCATGTTGCTTTGGCGGGCCCGTCCGGATCTGGACCGCCGGGGGGTCTCTTGCACCCCCTGGCCCGCGCCCGCCAGCAGTCACTGCAAACTCGTACCAACAGTGATGTCCCAGTGGCAGAACAAATAGTTAAAAACTTTCAACAACGGATCTCTTGGTTCTGGCATCGATGAAGAACGCAGCGAAATGCGATAAGTAATGCGAATTGCAGAATTCCGTGAGTCATCGAATCTTTGAACGCACATTGCGCCCTTTGGCACTCCGAAGGGCATGCCTGTTCGAGCGTCATTTTCAACCGTCAAGCCCGGCTTGCTGTTGGGTCCCGTCGCCGGCGACGGCGGCGGACCCGAAAGACAATGGCGGTGCCCGCGGGGGGACCTGGACGCAACGAGCCTTCGCGCACGCGTCCGGGCGCCCCTCCGACCCCGTCCCCACCCAAACCCCCTCGCAGATTGACCTCG
>sl18681main_Catapyrenium_cinereum
CCGAGCTCGGGGTCCTGTGGGCCCCCTCTCCCACCCTGTGTCTACCTTGCCATGTTGCTTTGGCGGGCGCGTTCGGATCTGGACCGCCGGGGGGGGGCTCCCTCTTGGGGGCATCTCCCGGGCGCGCGCCTGCCAGCAGTCACTGCAAACTCGTACCAACAGTGATGTCCCCAGTGGCAGAACTAATTAGTTAAAACTTTCAACAACGGATCTCTTGGTTCTGGCATCGATGAAGAACGCAGCGAAATGCGATAAGTAATGCGAATTGCAGAATTCCGTGAGTCATCGAATCTTTGAACGCACATTGCGCCCTTTGGCACTCCGAAGGGCATGCCTGTTCGAGCGTCATCTTCCACCGTCAAGCCTGGCTTGCTGTTGGGTCCCGTCGCCGGTCACGGCGGCGGACCCGAAAGATAATGGCGGTGCCCGTGGGGGGACCCGGACGCAACGAGCCTCCGCGCACGCGTCCGGGCGTCCTTCCGGCCCCGTCCCTGCCCAAAACCCCTCGCAGATTGACCT
>sl18577placi_Placidium_lachneum
ACGAGTTTGGGTCCTCGGGGCCCCATCTCCCACCCCTGTCTACCCCACCACGCTGCGTGAGCGGGACCGCTCCCGTGGAGCCGCCGGCGGTCTCGATCGCCGGCCCGCGCCCGCCAGCAGCGCCCCCATCCATTCCACCGTGTCTACCCTACCGAAATAATCAGCAAAACTTTCAACAACGGATCTCTTGGTTCTGGCATCGATGAAGAACGCAGCGAAATGCGATAAGTAATGCGAATTGCAGATCTCCGTGAGTCATCGAATCTTTGAACGCACATTGCGCCCTCTGGTATTCCGGAGGGCATGCCTGTCCGAGCGTCATTGTCCACCCTCAAGCCCGGCTTGCGGTTGAGCCTCGCACCGTCCCCGGACGGTGGGCTCGAAAGATTCTCGGCGCCCGTGGGGTCTCCGGTGCAGCGAGCTCTCGGGCACGCATCGGGCGATCTCGGGCGACGGTC
>sl18610placi_Placidium_lachneum
ACGAGTTTGGGTCCTCGGGGCCCCATCTCCCACCCCTGTCTACCCCACCACGCTGCGTGAGCGGGACCGCTCCCCGTGGAGCCGCCGGCGGTCTCGATCGCCGGCCCGCGCCCGCCAGCAGCGCCCCCATCCATTCCACCGTGTCTACCCTACCGAAATAATCAGCAAAACTTTCAACAACGGATCTCTTGGTTCTGGCATCGATGAAGAACGCAGCGAAATGCGATAAGTAATGCGAATTGCAGATCTCCGTGAGTCATCGAATCTTTGAACGCACATTGCGCCCTCTGGTATTCCGGAGGGCATGCCTGTCCGAGCGTCATTGTCCACCCTCAAGCCCGGCTTGCGGTTGAGCCTCGCACCGTCCCCGGACGGTGGGCTCGAAAGATTCTCGGCGCCCGTGGGGTCTCCGGTGCAGCGAGCTCTCGGGCACGCATCGGGCGATCTCTCGGGCGACGGTCACCCCCCCCATCT
>sl18622placi_Placidium_lachneum
ACGAGTTTGGGTCCTCGGGGCCCCATCTCCCACCCCTGTCTACCCCACCACGCTGCGTGAGCGGGACCGCTCCCCGTGGAGCCGCCGGCGGTCTCGATCGCCGGCCCGCGCCCGCCAGCAGCGCCCCCATCCATTCCACCGTGTCTACCCTACCGAAATAATCAGCAAAACTTTCAACAACGGATCTCTTGGTTCTGGCATCGATGAAGAACGCAGCGAAATGCGATAAGTAATGCGAATTGCAGATCTCCGTGAGTCATCGAATCTTTGAACGCACATTGCGCCCTCTGGTATTCCGGAGGGCATGCCTGTCCGAGCGTCATTGTCCACCCTCAAGCCCGGCTTGCGGTTGAGCCTCGCACCGTCCCCGGACGGTGGGCTCGAAAGATTCTCGGCGCCCGTGGGGTCTCCGGTGCAGCGAGCTCTCGGGCACGCATCGGGCGATCTCTCGGGCGACGGTCACCCCCCCCATCTTCTCAGGTTGACCTC
>sl18619_Placidium_lachneum
ACGAGGTTGGGTCCTCGGGGCCCCATCTCCCACCCCTGTCTACCCCACCACGCTGCGTGAGCGGGACCGCTCCCCGTGGAGCCGCCGGCGGTCTCGATCGCCGGCCCGCGCCCGCCAGCAGCGCCCCCATCCATTCCACCGTGTCTACCCTACCGAAATAATCAGCAAAACTTTCAACAACGGATCTCTTGGTTCTGGCATCGATGAAGAACGCAGCGAAATGCGATAAGTAATGCGAATTGCAGATCTCCGTGAGTCATCGAATCTTTGAACGCACATTGCGCCCTCTGGTATTCCGGAGGGCATGCCTGTCCGAGCGTCATTGTCCACCCTCAAGCCCGGCTTGCGGTTGAGCCTCGCACCGTCCCCGGACGGTGGGCTCGAAAGATTCTCGGCGCTCGTGGGGTCTCCGGTGCAGCGAGCTCTCGGGCAC
>sl18478b_Heteroplacidium_zamenhofianumAFF1
TCGAGTTAGGGTCCTCGGGCCCCATCTCCAACTCTTGTCTATCTTACCACATGTTGCTGTGGTGGGCCCGTCTTTGACCGAACCGCTGGGGGCCATCCCTCCGGTCCGGGCTCCTCAGCGGCCCCCACAATCATTCAATCTTGTCTAAATCCCCAAAGAACAAAAAAACTTTCAACAACGGATCTCTTGGTTCTGGCATCGATGAAGAACGCAGCGAAATGCGATAAGTAATGCGAATTGCAGAATTCCGTGAGTCATCGAATCTTTGAACGCACATTGCGCCCTTTGGTATTCCGAAGGGCATGCCTGTTCGAGCGTCATTTCAACCATCAAGCGCGGCTTGCTGTTGGGCACCACCGCGAAAGTCGGCGGGCCCCAAAGACAATGGCAGAGCCCGTGGGGACCCTGGACGTAACGAGCCTTGCGGGCACGCGTCTGGGTGGTCCTTCGGCTCGGTCTTTAACCACATCTTCTCGTAGATTGACCTC
>sl18481_Heteroplacidium_zamenhofianumAFF1
TCGAGTTAGGGTCCTCGGGCCCCATCTCCAACTCTTGTCTATCTTACCACATGTTGCTGTGGTGGGCCCGTCTTTGACCGAACCGCTGGGGGCCATCCCTCCGGTCCGGGCTCCTCAGCGGCCCCCACAATCATTCAATCTTGTCTAAATCCCCAAAGAACAAAAAAACTTTCAACAACGGATCTCTTGGTTCTGGCATCGATGAAGAACGCAGCGAAATGCGATAAGTAATGCGAATTGCAGAATTCCGTGAGTCATCGAATCTTTGAACGCACATTGCGCCCTTTGGTATTCCGAAGGGCATGCCTGTTCGAGCGTCATTTCAACCATCAAGCGCGGCTTGCTGTTGGGCACCACCGCGAAAGTCGGCGGGCCCCAAAGACAATGGCAGAGCCCGTGGGGACCCTGGACGTAACGAGCCTTGCGGGCACGCGTCTGGGTGGTCCTTCGGCTCGGTCTTTAACCACATCTTCTCGTAGATTGACCTCT
>sl18287z_Heteroplacidium_zamenhofianumAFF2
TCGAGTTAGGGTCTTCGGGCCCCATCTCCAACTCTTGTCTATCTTACCACATGTTGCTGTGGTGGGCCCGTCGTTGACCGAACCGCTGGGGGTCATCCCTCCGGTCCGGGCCCGTCAGTGGCCCCCACAATCATTCAATCTTGTCCAAATGAACAACCAAAAAAAAACTTTCAACAACGGATCTCTTGGTTCTGGCATCGATGAAGAACGCAGCGAAATGCGATAAGTAATGCGAATTGCAGAATTCCGTGAGTCATCGAATCTTTGAACGCACATTGCGCCCTTTGGTATTCCGAAGGGCATGCCTGTTCGAGCGTCATTTCAACCATCAAGCGCGGCTTGCTGTTGGGCAYCRCCGCGAAAGCCGGCGGGCCCGAAAGACAATGGCAGAGCCCGTGGGGTCCCTGGACGTAACGAGCCTTGCGGCACGCGTCTGGGTGGTCCTTCGGCTCGGTCTTTAACCACATCTTCTCGTAGATTGACCTCG
>sl18641c_Heteroplacidium_zamenhofianumAFF2
TCGAGTTAGGGTCTTCGGGCCCCATCTCCAACTCTTGTCTATCTTACCACATGTTGCTGTGGTGGGCCCGTCGTTGACCGAACCGCTGGGGGTCATCCCTCCGGTCCGGGCCCGTCAGTGGCCCCCACAATCATTCAATCTTGTCCAAATGAACAACCAAAAAAAAACTTTCAACAACGGATCTCTTGGTTCTGGCATCGATGAAGAACGCAGCGAAATGCGATAAGTAATGCGAATTGCAGAATTCCGTGAGTCATCGAATCTTTGAACGCACATTGCGCCCTTTGGTATTCCGAAGGGCATGCCTGTTCGAGCGTCATTTCAACCATCAAGCGCGGCTTGCTGTTGGGCACCACCGCGAAAGCCGGCGGGCCCGAAAGACAATGGCAGAGCCCGTGGGGTCCCTGGACGTAACGAGCCTTGCGGCACGCGTCTGGGTGGTCCTTCGGCTCGGTCTTTAACCACATCTTCTCGTAGATTGACCTC
>sl18347_psuedoaspicilia_sp
CATTACCGAGCTAGGGTCTAACCGGCCCGACCTCCAACCCCCGCGTATATCAGACTCCGTTGCTTCGGCGGGCCGTCGGACACAAGTCCGCCGCGGGTAGGTCCGTGAGAGCCCGTCAGTGGACCTCGAAAACGCGTCTCGATGGTACGGYCTGAGTGGTAATTTAATCGTCTAAAACTTTCAACAACGGATCTCTTGGTTCCGGCATCGATGAAGAACGCAGCGAAATGCGATAAGTAATGTGAATTGCAGAATTCAGTGAATCATCGAATCTTTGAACGCACATTGCGCCCCTTGGTATTCCGGGGGGCATGCCCGTTCGAGCGTCATTTCAAAACTCGAGCCTTGGCTTGGTGTTGGGTCACGCCCTCTGGGGGCGGATCTTAAAGACGGTGGCGACGTTGCCTGGCTCCAAGCGTACCGGAATGCTCATCTCGACTTGGTGGWTTASGTTACGWCTGCCGGMTGCCAAATGGTCWGCCGCGCKACTTKTATAAKGTTGACCTCGGATC
>sl18347aspi_psuedoaspicilia_sp
CCGAGCTAGGGTCTAACCGGCCCGACCTCCAACCCCCGTGTATATCAGACTCCGTTGCTTCGGCGGGCCGTCGGACACAAGTCCGCCGCGGGTAGGTCCGTGAGAGCCCGTCAGTGGACCTCGAAAACGCGTCTCGATGGTACGGTCTGAGTGGTAATTTAATCGTCTAAAACTTTCAACAACGGATCTCTTGGTTCCGGCATCGATGAAGAACGCAGCGAAATGCGATAAGTAATGTGAATTGCAGAATTCAGTGAATCATCGAATCTTTGAACGCACATTGCGCCCCTTGGTATTCCGGGGGGCATGCCCGTTCGAGCGTCATTTCAAAACTCGAGCCTTGGCTTGGTGTTGGGTCACGCCCTCTGGGGGCGGATCTTAAAGACGGTGGCGACGTTGCCTGGCTCCAAGCGTACCGGAATGCTCATCTCGACTTGGTGGTTTAGGTTACGTCTGCCGGCTGCCAAATGGTCAGCCGCGCGACTTTTAGAAGGTTGACCTCG
>sl19205musc_Diploschistes_muscorum
CATTAGCGAGCTGGGGCCCCCCGGGGTCCCAACCTCCCGACCCCGTGCGTACCAAAAATCTGTTGCTTTGGCGGGTCCCCCCCGCCGAAGGTGCATCCAAACCCCTCTGAAATTCTGTCTGAACACGTACGAACGCAATTGCCAAAAACTTTCAACAACGGATCTCTTGGTTCTGGCATCGATGAAGAACGCAGCAAAATGCGATAAGTAATGTGAATTGCAGAATTCAGCGAATCATCGAATCTTTGAACGCACATTGCGCCCCCCGGCATTCCGGGGGGCATGTCTGTCCGAGCGTCGCGAAACCATCGTCGACCGGGGTCCTTTGGCCCCGGACGGAGTTGGGGGATGCGTTCCGACGAACGCCCCCGAAAATCAGCGGCGGTTCGGTCGAACCCCTAGCGCGGTGGATCATTCTCGCTACCGGGGATCCGACCGATCCCACCGGGCAACCCCCATTGCGCGGGCAGCCGCATGCTCTCCCTCCATCGACCTCGGATC
>sl19200a_LeptogiumCF_sp
CGTAACAAGGTCKCTGTAGGTGAACCTGCAGCGGGATCATTACCGGGAGCGTGGTCGGGGGATCAAGGCTCGCCCTTGCGCCCCCGGCCGCGAGGGGCCACGCGCCCCGCGCTCTTCGCCCGTGTCGACCATCCGTCCCATTCGCGCACCCCCGCACCTGAGCGTCTGAGCAGCACGGCAACGATGCCAATCGTGACCAAAACTTTCAACAACGGATCTCTTGGTTCTGGCATCGATGAAGAACGCAGCGAAATGCGATAAGTAATGTGAATTGCAGAATTCAGTGAATCATCGAATCTTTGAACGCACATTGCGCCCCTCGGCACTCCGGGGGGCATGCCTGTCCGAGCGTCATTGCACCCCTCGAGCCCCTGGCGGCTTGGTCGTGGGCGTCGCCCGGCCGCTCCCCGTCCGCGGGGAGAGGKCCGGGCGGGCCCGAAACGCAGTGGGCGGCCCCGTGAGGMGACTTCCAGCGSGATGACGAACCCTTCGCTGAAGGA
>sl18557_Peltigera_elisabethae
ATGAGGGCGTGTGGGCTAACATCCCCGCGAACCCTAACCCTCTGTTTACTGTCCCCTAGTGGTTTTATTACTTGGGCGCGGTTCTAGGGCTTTAAAAAGAAGTTTTTTTTTTGGGTCCTTAAAACTTCGTTCAAAAGACTGCCACAGTTGAAAATTCTAGTAATAATTATGATGTCTGAAAAACTTTTTAAACAAGCAAAACTTTCAACAACGGATCTCTTGGTTCCGGCATCGATGAAGAACGCAGCGAAATGCGATAAGTAATGTGGACCGCAGTACTCAGCGACTCATCGAATCTTTGAACGCATATTGCGCCCTTTGGTATCCCCAAGGGGCACACCTGTCCGAGCGTCATTATGCATCTCATCAAGCAAGTTGGCCTTGAGGCTGGATCCTCGCCGAGCTTGGTTTTGGACTCATTCTGCTTTATGTAGAAGTCTAAAAGTTTGTGGCTGCACAATTAAGCGTTCCAGCATAGTGATTTTATTAGCTGTAGAAATGTTTTTTTGGTATGCAATCAACACTTAATGAAGTCCAGGGTTTCTGTTGGAAGAAGCCTGATGAGACGTCTGATGGTTTTTGAAGGCAAAAATTTGGTTGGGTTTCCCGAATTATTGACCTCG
>sl18575_Peltigera_neorufescens
ATGAGGGCGTGTGGGCTAATATCCCCGCGAACCCTAACCCTCTGTTTACTGCCCCATTGTGGTTTTTACTTGGGCGCGGTTGGGCCTTTTTTTTTTTTTTTTTAAGAAAAGAAAAGAGAGAAAGAGCTCTTGTGATATGCCCAAAAGGCTGCCACAATTTCCCTTCCATCCCCCCCACCCCCCCCCCAAAAAAAAATAAAAACACACAAAAATAAAAATCTGATAACAAATATTTGATGTCTGAAGTAAAATCTTAAATAAGCAAAACTTTCAACAACGGATCTCTTGGTTCCGGCATCGATGAAGAACGCAGCGAAATGCGATAAGTAATGTGGACCGCAGTACTCAGCGACTCATCGAATCTTTGAACGCACATTGCGCCACTTGGTATCACCAAAGGGCACACCTGTTCGAGCGTCATCATACATCGCATCAAGTCAAGGGCCCGGCTTGCAAATGGGCTTTGTCTGCTTTATGTAGAAGTCTAAAAGTCAGTGGCGGTTAAGTTAGGCATTCCAGCGTAGTGGGATTAAATTAGCTGTTGAAATGTCTTTTACTTGACAGCCAAAATGTCCAGGGTTTCTGCTGGCGGAGACCCCCAGGGTTTCTGTTGGCGGAGACCCTTGGATTTTATCAACTATTGACCTCG
>sl18341_Peltigera_rufescensAFF
ATGAGGGCGTGTGGGCTAATATCCCCGCGAACCCTAATCCTCTGTTTACTGCCCCAATTGTGGTTTTTACTTGGGCGCGGTTGGGCTTTTNNNNNNNNNNNNNNNNNNNNNNNNNNNNNNNAAAAAAAACGAAACAAACAAAAAAAAAATCTGATAAATATTGATGTGTCTGAAGTAAATCTAAACAAGCAAAACTTTCAACAACGGATCTCTTGGTTCCGGCATCGATGAAGAACGCAGCGAAATGCGATAAGTAATGTGGACCGCAGTACTCAGCGACTCATCGAATCTTTGAACGCACATTGCGCCACTTGGTATCACCAAAGGGCACACCTGTTCGAGCGTCATCATACATCGTATCAAGTCAAGGGCCCGCTTGCAATTGGGCTTTGTCTGCTTTATGGTAGAAGTCTAAAAGTCAGTGACGGTTAAGTTAGGCATTCCAGCGTAGTGGTTTAAATTAGCTGTTGAAATGTCTTTTACATGACAGTCAAAACATCCATGGTATCTGCTGGCGGAGACCCCCAGGGTTTCCGTTGGCGGGGAGACCATTGGATTTTATATCAATTATTGACCTCG
>sl18548_Peltigera_rufescensAFF
ATGAGGGCGTGTGGGCTAATATCCCCGCGAACCCTAATCCTCTGTTTACTGCCCCAATTGTGGTTTTTACTTGGGCGCGGTTGGGCTTTTCTTATTTTTTTTTTTTTTTTTTTTNNNNNNNNNNNNCCCCCCAAAAAAAAACGAAACAAACAAAAAAAAAATCTGATAAATATTGATGTGTCTGAAGTAAATCTAAACAAGCAAAACTTTCAACAACGGATCTCTTGGTTCCGGCATCGATGAAGAACGCAGCGAAATGCGATAAGTAATGTGGACCGCAGTACTCAGCGACTCATCGAATCTTTGAACGCACATTGCGCCACTTGGTATCACCAAAGGGCACACCTGTTCGAGCGTCATCATACATCGTATCAAGTCAAGGGCCCGCTTGCAATTGGGCTTTGTCTGCTTTATGGTAGAAGTCTAAAAGTCAGTGACGGTTAAGTTAGGCATTCCAGCGTAGTGGTTTAAATTAGCTGTTGAAATGTCTTTTACATGACAGTCAAAACATCCATGGTATCTGCTGGCGGAGACCCCCAGGGTTTCCGTTGGCGGGGAGACCATTGGATTTTATATCAATTATTGACCTCG
>sl18343_Peltigera_rufescensAFF
CCCCCCCCCAAAAAAAACGAAACAAACAAAAAAAAAATCTGATAAATATTGATGTCTGAAGTAAATCTAAACAAGCAAAACTTTCAACAACGGATCTCTTGGTTCCGGCATCGATGAAGAACGCAGCGAAATGCGATAAGTAATGTGGACCGCAGTACTCAGCGACTCATCGAATCTTTGAACGCACATTGCGCCACTTGGTATCACCAAAGGGCACACCTGTTCGAGCGTCATCATACATCGTATCAAGTCAAGGGCCCGCTTGCAATTGGGCTTTGTCTGCTTTATGGTAGAAGTCTAAAAGTCAGTGACGGTTAAGTTAGGCATTCCAGCGTAGTGGTTTAAATTAGCTGTTGAAATGTCTTTTACATGACAGTCAAAACATCCATGGTATCTGCTGGCGGAGACCCCCAGGGTTTCCGTTGGCGGGGAGACCATTGGATTTCATATCAATTATTGACCTCG
>sl18432_Peltigera_rufescensAFF
ATGAGGGCGTGTGGGCTAATATCCCCGCGAACCCTAATCCTCTGTTTACTGCCCCAATTGTGGTTTTTACTTGGGCGCGGTTGGGCTTTTCTTATTTTTTTTTTTTTTTTTTTTWAAAAAAAAAAAAAANNNNNNNNNNNCCCCCCCMAAAAAAAACGAAACAAACAAAAAAAAAATCTGATAAATATTGATGTCTGAAGTAAATCTAAACAAGCAAAACTTTCAACAACGGATCTCTTGGTTCCGGCATCGATGAAGAACGCAGCGAAATGCGATAAGTAATGTGGACCGCAGTACTCAGCGACTCATCGAATCTTTGAACGCACATTGCGCCACTTGGTATCACCAAAGGGCACACCTGTTCGAGCGTCATCATACATCGTATCAAGTCAAGGGCCCGCTTGCAATTGGGCTTTGTCTGCTTTATGGTAGAAGTCTAAAAGTCAGTGACGGTTAAGTTAGGCATTCCAGCGTAGTGGTTTAAATTAGCTGTTGAAATGTCTTTTACATGACAGTCAAAACATCCATGGTATCTGCTGGCGGAGACCCCCAGGGTTTCCGTTGGCGGGGAGACCATTGGATTTTATATCAATTATTGACCTCG
>sl18606_Peltigera_rufescensAFF
CCCCCCCAAAAAAAACGAAACAAACAAAAAAAAAAATCTGATAAATATTGATGTCTGAAGTAAATCTAAACAAGCAAAACTTTCAACAACGGATCTCTTGGTTCCGGCATCGATGAAGAACGCAGCGAAATGCGATAAGTAATGTGGACCGCAGTACTCAGCGACTCATCGAATCTTTGAACGCACATTGCGCCACTTGGTATCACCAAAGGGCACACCTGTTCGAGCGTCATCATACATCGTATCAAGTCAAGGGCCCGCTTGCAATTGGGCTTTGTCTGCTTTATGGTAGAAGTCTAAAAGTCAGTGACGGTTAAGTTAGGCATTCCAGCGTAGTGGTTTAAATTAGCTGTTGAAATGTCTTTTACATGACAGTCAAAACATCCATGGTATCTGCTGGCGGAGACCCCCAGGGTTTCCGTTGGCGGGGAGACCATTGGATTTTATATCAATTATTGACCTCG
>sl18572z_Peltigera_rufescensAFF
ATGAGGGCGTGTGGGCTAATATCCCCGCGAACCCTAATCCTCTGTTTACTGCCCCAATTGTGGTTTTACTTGGGCGCGGTTGGGCTTTTCNNNNNNNNCCCCCCAAAAAAAAACGAAACAAACAAAAAAAAAATCTGATAAATATTGATGTCTGAAAGTAAATCTAAACAAGCAAAACTTTCAACAACGGATCTCTTGGTTCCGGCATCGATGAAGAACGCAGCGAAATGCGATAAGTAATGTGGACCGCAGTACTCAGCGACTCATCGAATCTTTGAACGCACATTGCGCCACTTGGTATCACCAAAGGGCACACCTGTTCGAGCGTCATCATACATCGTATCAAGTCAAGGGCCCGCTTGCAATTGGGCTTTGTCTGCTTTATGGTAGAAGTCTAAAAGTCAGTGACGGTTAAGTTAGGCATTCCAGCGTAGTGGTTTAAATTAGCTGTTGAAATGTCTTTTACATGACAGTCAAAACATCCATGGTATCTGCTGGCGGAGACCCCCAGGGTTTCCGTTGGCGGGGAGACCATTGGATTTTATATCAATTATTGACCTCG
>sl18445pelt_Peltigera_neorufescensCLADE6
ATGAGGGCGTGTGGGCTAATATCCCCGCGAACCCTAATCCTTTGTTTATTGTCCCATTATGGTTTTTACTTGGGCGCGGTTTGAAGCCTTGTGGATGTGTGCCCAAAAGGCTGCCACAGATTTCCCCCCCCCCCCTCCCAAAAAAAAACAAACAAACAAACAAAAATCTTAAATAAACACACATTGTGATGTCTGAAGTAAATTATTTAAACAAGCAAAACTTTCAACAACGGATCTCTTGGTTCCGGCATCGATGAAGAACGCAGCGAAATGCGATAAGTAATGTGGACCGCAGTATCAGCGACTCATCGAATCTTTGAACGCACATTGCGCCCCTTGGTATCACCAAAGGGCACACCTGTTCGAGCGTCATCATGCATCAGATCAGGCCAAGGGCCCGGCTTGCAATTGGGCTTTGTCTGCTTTATGTAGAAGTCTAAAAGTCAGTGGCGGTTAAGTTAGGCATTCCAGCGTAGTGGATTATATTAGCTGTTGAAATGTCTTTTACATAACAGTCAACATGTCTAGGGTTTCTGCTGGCGGAGACCTTTGGATTTTATCAGTTATTGACCTCG
>sl18679_Peltigera_neorufescensCLADE6
ATGAGGGCGTGTGGGCTAATATCCCCGCGAACCCTAATCCTTTGTTTATTGTCCCATTATGGTTTTTACTTGGGCGCGGTTTGAAGCCTTGTGGATGTGTGCCCAAAAGGCTGCCACAGATTTCCCCCCCCCCCTTCCCAAAAAAAAACAAACAAACAAACAAAAATCTTAAATAAACACACATTGTGATGTCTGAAGTAAATTATTTAAACAAGCAAAACTTTCAACAACGGATCTCTTGGTTCCGGCATCGATGAAGAACGCAGCGAAATGCGATAAGTAATGTGGACCGCAGTACTCAGCGACTCATCGAATCTTTGAACGCACATTGCGCCCCTTGGTATCACCAAAGGGCACACCTGTTCGAGCGTCATCATGCATCAGATCAGGCCAAGGGCCCGGCTTGCAATTGGGCTTTGTCTGCTTTATGTAGAAGTCTAAAAGTCAGTGGCGGTTAAGTTAGGCATTCCAGCGTAGTGGATTATATTAGCTGTTGAAATGTCTTTTACATAACAGTCAACATGTCTAGGGTTTCTGCTGGCGGAGACCTTTGGATTTTATCAGTTATTGACCTCG
>sl18449_Peltigera_neorufescensCLADE6
ATGAGGGCGTGTGGGCTAATATCCCCGCGAACCCTAATCCTTTGTTTATTGTCCCATTATGGTTTTTACTTGGGCGCGGTTTGAAGCCTTGTGGATGTGTGCCCAAAAGGCTGCCACAGATTTCCCCCCCCCCCTCCCAAAAAAAAACAAACAAACAAACAAAAATCTTAAATAAACACACATTGTGATGTCTGAAGTAAATTATTTAAACAAGCAAAACTTTCAACAACGGATCTCTTGGTTCCGGCATCGATGAAGAACGCAGCGAAATGCGATAAGTAATGTGGACCGCAGTACTCAGCGACTCATCGAATCTTTGAACGCACATTGCGCCCCTTGGTATCACCAAAGGGCACACCTGTTCGAGCGTCATCATGCATCAGATCAGGCCAAGGGCCCGGCTTGCAATTGGGCTTTGTCTGCTTTATGTAGAAGTCTAAAAGTCAGTGGCGGTTAAGTTAGGCATTCCAGCGTAGTGGATTATATTAGCTGTTGAAATGTCTTTTACATAACAGTCAACATGTCTAGGGTTTCTGCTGGCGGAGACCTTTGGATTTTATCAGTTATTGACCTCG
>sl18509_Peltigera_neorufescensCLADE6
ATGAGGGCGTGTGGGCTAATATCCCCGCGAACCCTAATCCTTTGTTTATTGTCCCATTATGGTTTTTACTTGGGCGCGGTTTGAAGCCTTGTGGATGTGTGCCCAAAAGGCTGCCACAGATTTCCCCCCCCCCCTCCCAAAAAAAAACAAACAAACAAACAAAAATCTTAAATAAACACACATTGTGATGTCTGAAGTAAATTATTTAAACAAGCAAAACTTTCAACAACGGATCTCTTGGTTCCGGCATCGATGAAGAACGCAGCGAAATGCGATAAGTAATGTGGACCGCAGTACTCAGCGACTCATCGAATCTTTGAACGCACATTGCGCCCCTTGGTATCACCAAAGGGCACACCTGTTCGAGCGTCATCATGCATCAGATCAGGCCAAGGGCCCGGCTTGCAATTGGGCTTTGTCTGCTTTATGTAGAAGTCTAAAAGTCAGTGGCGGTTAAGTTAGGCATTCCAGCGTAGTGGATTATATTAGCTGTTGAAATGTCTTTTACATAACAGTCAACATGTCTAGGGTTTCTGCTGGCGGAGACCTTTGGATTTTATCAGTTATTGACCTCG
>sl18451_Peltigera_neorufescensCLADE6
ATGAGGGCGTGTGGGCTAATATCCCCGCGAACCCTAATCCTTTGTTTATTGTCCCATTATGGTTTTTACTTGGGCGCGGTTTGAAGCCTTGTGGATGTGTGCCCAAAAGGCTGCCACAGATTTCCCCCCCCCCCCCCCCNNNCTCCCAAAAAAAAACAAACAAACAAACAAAAATCTTAAATAAACACACATTGTGATGTCTGAAGTAAATTATTTAAACAAGCAAAACTTTCAACAACGGATCTCTTGGTTCCGGCATCGATGAAGAACGCAGCGAAATGCGATAAGTAATGTGGACCGCAGTACTCAGCGACTCATCGAATCTTTGAACGCACATTGCGCCCCTTGGTATCACCAAAGGGCACACCTGTTCGAGCGTCATCATGCATCAGATCAGGCCAAGGGCCCGGCTTGCAATTGGGCTTTGTCTGCTTTATGTAGAAGTCTAAAAGTCAGTGGCGGTTAAGTTAGGCATTCCAGCGTAGTGGATTATATTAGCTGTTGAAATGTCTTTTACATAACAGTCAACATGTCTAGGGTTTCTGCTGGCGGAGACCTTTGGATTTTATCAGTTATTGACCTCG
>sl18450_Peltigera_neorufescensCLADE6
ATGAGGGCGTGTGGGCTAATATCCCCGCGAACCCTAATCCTTTGTTTATTGTCCCATTATGGTTTTTACTTGGGCGCGGTTTGAAGCCTTGTGGATGTGTGCCCAAAAGGCTGCCACAGATTTCCCCCCCCCCCCCCCCCAAAAAAAAACAAACAAACAAACAAAAATCTTAAATAAACACACATTGTGATGTCTGAAGTAAATTATTTAAACAAGCAAAACTTTCAACAACGGATCTCTTGGTTCCGGCATCGATGAAGAACGCAGCGAAATGCGATAAGTAATGTGGACCGCAGTACTCAGCGACTCATCGAATCTTTGAACGCACATTGCGCCCCTTGGTATCACCAAAGGGCACACCTGTTCGAGCGTCATCATGCATCAGATCAGGCCAAGGGCCCGGCTTGCAATTGGGCTTTGTCTGCTTTATGTAGAAGTCTAAAAGTCAGTGGCGGTTAAGTTAGGCATTCCAGCGTAGTGGATTATATTAGCTGTTGAAATGTCTTTTACATAACAGTCAACATGTCTAGGGTTTCTGCTGGCGGAGACCTTTGGATTTTATCAGTTATTGACCTCG
>sl18337_Peltigera_ponojensisCLADE
AAAAAAAAAAAACGAAACAAATTTTTAAAAAAAAATCTAATAATAAGTTGATGTCTGAAGCAAATTACTTGAACAAACAAAACTTTCAACAACGGATCTCTTGGTTCCGGCATCGATGAAGAACGCAGCGAAATGCGATAAGTAATGTGGACCGCAGTACTCAGCGACTCATCGAATCTTTGAACGCACATTGCGCCCCTTGGTATCACCAAAGGGCACACCTGTTCGAGCGTCATCATACATCGCTCAGGCTTTGGGCCCGGCTTGCATTGGGCTTTGTCTGCTTTACGTAGAAGTCTAAAAATCAGTGGCGGTTAAGTTAGGCATTCCAGCGTAGTGATTTTATTAGCTGATGAGATGTCTTTCACATAACAGTCAACATATTCAGAGTTTCTGCTGGCGGAAATTTTATCAATTATTGACCTCG
>sl18571_Peltigera_ponojensisCLADE
ATGAGGGCGTGTGGGCTAACATCCCCACGAACCCTAATCCTTTGTTTACTGTCCCAATGTGGTTTTTACTTGGGCACGCGTGGTTTGGCTTTTTATGTGATGTGCCCAAAAGGCTGCCATAGTCTCCTCACCCCCCCCCAAAAAAAAAAAACGAAACAAATCAAAAAAAATTCTATTAATAAACTGATGTGTCTGAAGCAAATCACTTAAAACAAAACTTTCAACAACGGATCTCTTGGTTCCGGCATCGATGAAGAACGCAGCGAAATGCGATAAGTAATGTGGACCGCAGTACTCAGCGACTCATCGAATCTTTGAACGCACATTGCGCCCCTTGGTATCACCAAAGGGCACACCTGTTCGAGCGTCATCATACATCGATCAAGTTTTGGGCCCGGCTTGCTATTGGACTTTGTCTGCTTTATGTAGAAGTCTAAAAATCAGTGGCGGTTAAGTTAGGCATTCCAGCGTAGTGATTTTATTAGCTGAGGAGATGTCTTTCACATAACAGTCAACATATTTAGAATTTCTGCTGGCGGAAATTTTATCAATTATTGACCTCG
>sl18680_Peltigera_ponojensisCLADE
ATGAGGGCGTGTGGGCTAATATCCCCACGAACCCTAATCCTTTGTTTACTGTCCCATTGTGGTTTTTACTTGGGCGCGGTTTTTGGCTTTTTATTTTAAAAGTTCTGTGATGTGCCCAAAAGGCTGCCAGAGTCCCCTCAACCCTCCGCCCAAAAAACAAAACAAATCAAAAAAATTCTAATAACAAAACTGATGTGTCTGAAGCAAATTACTTAAACAAACAAAACTTTCAACAACGGATCTCTTGGTTCCGGCATCGATGAAGAACGCAGCGAAATGCGATAAGTAATGTGGACCGCAGTACTCAGCGACTCATCGAATCTTTGAACGCACATTGCGCCCCTTGGTATCACCAAAGGGCACACCTGTTCGAGCGTCATCATACATCGATCAAGTTTTGGGCCCGGCTTGCAATTGGGCTTTGTCTGCTTTAATGTAGAAGTCTAAAAATCAGTGGCGGTTAAGTTAGGCATTCCAGCGTAGTGGTTTTATTAGCTGATGAGATGTCTTTCACATAACAGTCAACATATTCAGAATTTCTGCTGGGCGGAAATTTAACAATTATTGACCTCG
>sl18573_Peltigera_venosa
CTGAGGGCGTGTGGGCCAGTAACCCCGCGAACCTCCAACCCATTGTTTACTGTTCCCCTTGTGGTTTGCTTGGGTGTGTTAGTCACCCAAAAGACTACCAAAAAAAAAAAAAAACTCTTTTAAAAATAAACATGATGTCTGACTATTTTTATACAAACAAGCAAAACTTTCAACAACGGATCTCTTGGTTCCGGCATCGATGAAGAACGCAGCGAAATGCGATAAGTAATGTGGACCGCAGTACTCAGCGACTCATCGAATCTTTGAACGCATATTGCGCCCCTTGGTATCCCAAGGGGCACACCTGTTCGAGCGTCATTAGATATGTTATCAAGCAAACTGCGCAGGCTTGGTTTTGGGCTCATCTGCTAGTAGGTAGAAGCTTAAAAGTTATTGGGGGTTCAGTTAGGTGTTCCAGTGTAGTGATATTATTCGCTGTCGAAATGCTTTTTTGTACCTATTCCA
