# Supplementary material for: Alpine lichen diversity in an isolated sky island in the Colorado Plateau, USA—Insight from an integrative biodiversity inventory
Source: Ecol Evol. 2021 Jul 14;11(16):11090–101. doi: 10.1002/ece3.7896 (PMC8366874; doi:10.1002/ece3.7896)
Supplement: Supplementary file 4 — File S4 [file ECE3-11-11090-s006.zip › file_S4_protax_analysis/protax_fungi_results/krona.xml]

<krona>
	<attributes magnitude="num">
		<attribute display="Number of sequences">num</attribute>
		<attribute display="Confidence">probth</attribute>
	</attributes>
	<color attribute="probth" valueStart="1" valueEnd="6" hueStart="0" hueEnd="300"></color>
	<node name="Fungi">
		<num><val>732</val></num>
		<node name="Fungi">
			<num><val>732</val></num>
			<probth><val>3</val></probth>
			<node name="UNK">
				<num><val>130.765</val></num>
				<probth><val>6</val></probth>
				<node name="">
					<num><val>130.764669095559</val></num>
					<probth><val>6</val></probth>
				</node>
				<node name="tmp">
					<num><val>0</val></num>
					<probth><val>1</val></probth>
				</node>
			</node>
			<node name="Ascomycota">
				<num><val>599.022</val></num>
				<probth><val>3</val></probth>
				<node name="UNK">
					<num><val>137.39</val></num>
					<probth><val>6</val></probth>
					<node name="">
						<num><val>137.389609968243</val></num>
						<probth><val>6</val></probth>
					</node>
					<node name="tmp">
						<num><val>0</val></num>
						<probth><val>1</val></probth>
					</node>
				</node>
				<node name="Dothideomycetes">
					<num><val>1.87306</val></num>
					<probth><val>3</val></probth>
					<node name="UNK">
						<num><val>0.470282</val></num>
						<probth><val>6</val></probth>
						<node name="">
							<num><val>0.470282030388789</val></num>
							<probth><val>6</val></probth>
						</node>
						<node name="tmp">
							<num><val>0</val></num>
							<probth><val>1</val></probth>
						</node>
					</node>
					<node name="">
						<num><val>1.40277983202405</val></num>
						<probth><val>3</val></probth>
					</node>
					<node name="tmp">
						<num><val>0</val></num>
						<probth><val>1</val></probth>
					</node>
				</node>
				<node name="Eurotiomycetes">
					<num><val>14.4143</val></num>
					<probth><val>3</val></probth>
					<node name="UNK">
						<num><val>2.74703</val></num>
						<probth><val>6</val></probth>
						<node name="">
							<num><val>2.74702856527765</val></num>
							<probth><val>6</val></probth>
						</node>
						<node name="tmp">
							<num><val>0</val></num>
							<probth><val>1</val></probth>
						</node>
					</node>
					<node name="Verrucariales">
						<num><val>10.9142</val></num>
						<probth><val>3</val></probth>
						<node name="UNK">
							<num><val>0.373569</val></num>
							<probth><val>6</val></probth>
							<node name="">
								<num><val>0.373568697231465</val></num>
								<probth><val>6</val></probth>
							</node>
							<node name="tmp">
								<num><val>0</val></num>
								<probth><val>1</val></probth>
							</node>
						</node>
						<node name="Verrucariaceae">
							<num><val>10.4822</val></num>
							<probth><val>3</val></probth>
							<node name="UNK">
								<num><val>0.034758</val></num>
								<probth><val>6</val></probth>
								<node name="">
									<num><val>0.0347580477308021</val></num>
									<probth><val>6</val></probth>
								</node>
								<node name="tmp">
									<num><val>0</val></num>
									<probth><val>1</val></probth>
								</node>
							</node>
							<node name="Atla_120890">
								<num><val>0.0116991</val></num>
								<probth><val>3</val></probth>
								<node name="UNK">
									<num><val>0.0116991</val></num>
									<probth><val>6</val></probth>
								</node>
								<node name="tmp">
									<num><val>0</val></num>
									<probth><val>1</val></probth>
								</node>
							</node>
							<node name="Bagliettoa_121011">
								<num><val>0.277518</val></num>
								<probth><val>3</val></probth>
								<node name="UNK">
									<num><val>0.277515</val></num>
									<probth><val>6</val></probth>
								</node>
								<node name="">
									<num><val>2.879238284903e-06</val></num>
									<probth><val>3</val></probth>
								</node>
								<node name="tmp">
									<num><val>0</val></num>
									<probth><val>1</val></probth>
								</node>
							</node>
							<node name="Catapyrenium_121649">
								<num><val>0.163875</val></num>
								<probth><val>3</val></probth>
								<node name="UNK">
									<num><val>0.153886</val></num>
									<probth><val>6</val></probth>
								</node>
								<node name="">
									<num><val>0.00998879918741857</val></num>
									<probth><val>3</val></probth>
								</node>
								<node name="tmp">
									<num><val>0</val></num>
									<probth><val>1</val></probth>
								</node>
							</node>
							<node name="Dermatocarpon_122865">
								<num><val>0.802084</val></num>
								<probth><val>3</val></probth>
								<node name="UNK">
									<num><val>0.229944</val></num>
									<probth><val>6</val></probth>
								</node>
								<node name="Dermatocarpon_miniatum_var._complicatum_188714">
									<num><val>0.479288</val></num>
									<probth><val>3</val></probth>
								</node>
								<node name="Dermatocarpon_miniatum_var._miniatum_188715">
									<num><val>0.0344664</val></num>
									<probth><val>3</val></probth>
								</node>
								<node name="">
									<num><val>0.0583854729248134</val></num>
									<probth><val>3</val></probth>
								</node>
								<node name="tmp">
									<num><val>0</val></num>
									<probth><val>1</val></probth>
								</node>
							</node>
							<node name="Endocarpon_123351">
								<num><val>0.254722</val></num>
								<probth><val>3</val></probth>
								<node name="UNK">
									<num><val>0.0958334</val></num>
									<probth><val>6</val></probth>
								</node>
								<node name="Endocarpon_pusillum_146030">
									<num><val>0.158722</val></num>
									<probth><val>3</val></probth>
								</node>
								<node name="">
									<num><val>0.000166084834224284</val></num>
									<probth><val>3</val></probth>
								</node>
								<node name="tmp">
									<num><val>0</val></num>
									<probth><val>1</val></probth>
								</node>
							</node>
							<node name="Hydropunctaria_124622">
								<num><val>0.0253887</val></num>
								<probth><val>3</val></probth>
								<node name="UNK">
									<num><val>0.0253887</val></num>
									<probth><val>6</val></probth>
								</node>
								<node name="tmp">
									<num><val>0</val></num>
									<probth><val>1</val></probth>
								</node>
							</node>
							<node name="Polyblastia_127664">
								<num><val>0.0143802</val></num>
								<probth><val>3</val></probth>
								<node name="UNK">
									<num><val>0.0143802</val></num>
									<probth><val>6</val></probth>
								</node>
								<node name="tmp">
									<num><val>0</val></num>
									<probth><val>1</val></probth>
								</node>
							</node>
							<node name="Staurothele_129306">
								<num><val>4.30931</val></num>
								<probth><val>3</val></probth>
								<node name="UNK">
									<num><val>0.178888</val></num>
									<probth><val>6</val></probth>
								</node>
								<node name="Staurothele_areolata_176349">
									<num><val>0.0350218</val></num>
									<probth><val>3</val></probth>
								</node>
								<node name="Staurothele_frustulenta_176355">
									<num><val>3.02125</val></num>
									<probth><val>3</val></probth>
								</node>
								<node name="Staurothele_pulvinata_751438">
									<num><val>0.994337</val></num>
									<probth><val>3</val></probth>
								</node>
								<node name="">
									<num><val>0.0798186892436934</val></num>
									<probth><val>3</val></probth>
								</node>
								<node name="tmp">
									<num><val>0</val></num>
									<probth><val>1</val></probth>
								</node>
							</node>
							<node name="Thelidium_129721">
								<num><val>0.519315</val></num>
								<probth><val>3</val></probth>
								<node name="UNK">
									<num><val>0.5193</val></num>
									<probth><val>6</val></probth>
								</node>
								<node name="">
									<num><val>1.54514171148978e-05</val></num>
									<probth><val>3</val></probth>
								</node>
								<node name="tmp">
									<num><val>0</val></num>
									<probth><val>1</val></probth>
								</node>
							</node>
							<node name="Verrucaria_130266">
								<num><val>2.55831</val></num>
								<probth><val>3</val></probth>
								<node name="UNK">
									<num><val>2.16092</val></num>
									<probth><val>6</val></probth>
								</node>
								<node name="Verrucaria_nigrescens_181427">
									<num><val>0.397319</val></num>
									<probth><val>3</val></probth>
								</node>
								<node name="">
									<num><val>7.44347338493823e-05</val></num>
									<probth><val>3</val></probth>
								</node>
								<node name="tmp">
									<num><val>0</val></num>
									<probth><val>1</val></probth>
								</node>
							</node>
							<node name="Verruculopsis_130278">
								<num><val>0.091594</val></num>
								<probth><val>3</val></probth>
								<node name="UNK">
									<num><val>0.0913502</val></num>
									<probth><val>6</val></probth>
								</node>
								<node name="">
									<num><val>0.000243768577009251</val></num>
									<probth><val>3</val></probth>
								</node>
								<node name="tmp">
									<num><val>0</val></num>
									<probth><val>1</val></probth>
								</node>
							</node>
							<node name="Willeya_194300">
								<num><val>0.045177</val></num>
								<probth><val>3</val></probth>
								<node name="UNK">
									<num><val>0.0445351</val></num>
									<probth><val>6</val></probth>
								</node>
								<node name="">
									<num><val>0.000641879599165812</val></num>
									<probth><val>3</val></probth>
								</node>
								<node name="tmp">
									<num><val>0</val></num>
									<probth><val>1</val></probth>
								</node>
							</node>
							<node name="">
								<num><val>1.3740557886613</val></num>
								<probth><val>3</val></probth>
							</node>
							<node name="tmp">
								<num><val>0</val></num>
								<probth><val>1</val></probth>
							</node>
						</node>
						<node name="">
							<num><val>0.0584402924014764</val></num>
							<probth><val>3</val></probth>
						</node>
						<node name="tmp">
							<num><val>0</val></num>
							<probth><val>1</val></probth>
						</node>
					</node>
					<node name="">
						<num><val>0.753099073307137</val></num>
						<probth><val>3</val></probth>
					</node>
					<node name="tmp">
						<num><val>0</val></num>
						<probth><val>1</val></probth>
					</node>
				</node>
				<node name="Lecanoromycetes">
					<num><val>417.086</val></num>
					<probth><val>3</val></probth>
					<node name="UNK">
						<num><val>34.8928</val></num>
						<probth><val>6</val></probth>
						<node name="">
							<num><val>34.8928047496366</val></num>
							<probth><val>6</val></probth>
						</node>
						<node name="tmp">
							<num><val>0</val></num>
							<probth><val>1</val></probth>
						</node>
					</node>
					<node name="Acarosporales">
						<num><val>14.1717</val></num>
						<probth><val>3</val></probth>
						<node name="UNK">
							<num><val>0.110545</val></num>
							<probth><val>6</val></probth>
							<node name="">
								<num><val>0.110545478207301</val></num>
								<probth><val>6</val></probth>
							</node>
							<node name="tmp">
								<num><val>0</val></num>
								<probth><val>1</val></probth>
							</node>
						</node>
						<node name="Acarosporaceae">
							<num><val>13.9745</val></num>
							<probth><val>3</val></probth>
							<node name="UNK">
								<num><val>0.0219982</val></num>
								<probth><val>6</val></probth>
								<node name="">
									<num><val>0.0219981577023236</val></num>
									<probth><val>6</val></probth>
								</node>
								<node name="tmp">
									<num><val>0</val></num>
									<probth><val>1</val></probth>
								</node>
							</node>
							<node name="Acarospora_120090">
								<num><val>8.24825</val></num>
								<probth><val>3</val></probth>
								<node name="UNK">
									<num><val>8.04895</val></num>
									<probth><val>6</val></probth>
								</node>
								<node name="Acarospora_glaucocarpa_130828">
									<num><val>0.124003</val></num>
									<probth><val>3</val></probth>
								</node>
								<node name="Acarospora_moenium_182719">
									<num><val>0.0495426</val></num>
									<probth><val>3</val></probth>
								</node>
								<node name="">
									<num><val>0.0257509275026668</val></num>
									<probth><val>3</val></probth>
								</node>
								<node name="tmp">
									<num><val>0</val></num>
									<probth><val>1</val></probth>
								</node>
							</node>
							<node name="Myriospora_229579">
								<num><val>0.136656</val></num>
								<probth><val>3</val></probth>
								<node name="UNK">
									<num><val>0.136656</val></num>
									<probth><val>6</val></probth>
								</node>
								<node name="tmp">
									<num><val>0</val></num>
									<probth><val>1</val></probth>
								</node>
							</node>
							<node name="Pleopsidium_127552">
								<num><val>1.13192</val></num>
								<probth><val>3</val></probth>
								<node name="UNK">
									<num><val>0.225213</val></num>
									<probth><val>6</val></probth>
								</node>
								<node name="Pleopsidium_flavum_167709">
									<num><val>0.89145</val></num>
									<probth><val>3</val></probth>
								</node>
								<node name="">
									<num><val>0.0152571454323931</val></num>
									<probth><val>3</val></probth>
								</node>
								<node name="tmp">
									<num><val>0</val></num>
									<probth><val>1</val></probth>
								</node>
							</node>
							<node name="Polysporina_127713">
								<num><val>1.78992</val></num>
								<probth><val>3</val></probth>
								<node name="UNK">
									<num><val>0.0991545</val></num>
									<probth><val>6</val></probth>
								</node>
								<node name="Polysporina_subfuscescens_168504">
									<num><val>1.69004</val></num>
									<probth><val>3</val></probth>
								</node>
								<node name="">
									<num><val>0.000722547949835617</val></num>
									<probth><val>3</val></probth>
								</node>
								<node name="tmp">
									<num><val>0</val></num>
									<probth><val>1</val></probth>
								</node>
							</node>
							<node name="Sarcogyne_128667">
								<num><val>2.27054</val></num>
								<probth><val>3</val></probth>
								<node name="UNK">
									<num><val>2.20952</val></num>
									<probth><val>6</val></probth>
								</node>
								<node name="Sarcogyne_regularis_173568">
									<num><val>0.060976</val></num>
									<probth><val>3</val></probth>
								</node>
								<node name="">
									<num><val>4.74262738393433e-05</val></num>
									<probth><val>3</val></probth>
								</node>
								<node name="tmp">
									<num><val>0</val></num>
									<probth><val>1</val></probth>
								</node>
							</node>
							<node name="">
								<num><val>0.375221233627522</val></num>
								<probth><val>3</val></probth>
							</node>
							<node name="tmp">
								<num><val>0</val></num>
								<probth><val>1</val></probth>
							</node>
						</node>
						<node name="">
							<num><val>0.0866538130184402</val></num>
							<probth><val>3</val></probth>
						</node>
						<node name="tmp">
							<num><val>0</val></num>
							<probth><val>1</val></probth>
						</node>
					</node>
					<node name="Caliciales">
						<num><val>27.1172</val></num>
						<probth><val>3</val></probth>
						<node name="UNK">
							<num><val>0.994356</val></num>
							<probth><val>6</val></probth>
							<node name="">
								<num><val>0.994355869863565</val></num>
								<probth><val>6</val></probth>
							</node>
							<node name="tmp">
								<num><val>0</val></num>
								<probth><val>1</val></probth>
							</node>
						</node>
						<node name="Caliciaceae">
							<num><val>0.462843</val></num>
							<probth><val>3</val></probth>
							<node name="Buellia_121393">
								<num><val>0.055158</val></num>
								<probth><val>3</val></probth>
								<node name="UNK">
									<num><val>0.055158</val></num>
									<probth><val>6</val></probth>
								</node>
								<node name="tmp">
									<num><val>0</val></num>
									<probth><val>1</val></probth>
								</node>
							</node>
							<node name="">
								<num><val>0.407684735041106</val></num>
								<probth><val>3</val></probth>
							</node>
							<node name="tmp">
								<num><val>0</val></num>
								<probth><val>1</val></probth>
							</node>
						</node>
						<node name="Physciaceae">
							<num><val>25.3163</val></num>
							<probth><val>3</val></probth>
							<node name="Anaptychia_120435">
								<num><val>1.79337</val></num>
								<probth><val>3</val></probth>
								<node name="UNK">
									<num><val>1.79337</val></num>
									<probth><val>6</val></probth>
								</node>
								<node name="tmp">
									<num><val>0</val></num>
									<probth><val>1</val></probth>
								</node>
							</node>
							<node name="Heterodermia_124447">
								<num><val>0.401405</val></num>
								<probth><val>3</val></probth>
								<node name="UNK">
									<num><val>0.401405</val></num>
									<probth><val>6</val></probth>
								</node>
								<node name="tmp">
									<num><val>0</val></num>
									<probth><val>1</val></probth>
								</node>
							</node>
							<node name="Phaeophyscia_127167">
								<num><val>3.71243</val></num>
								<probth><val>3</val></probth>
								<node name="UNK">
									<num><val>2.90267</val></num>
									<probth><val>6</val></probth>
								</node>
								<node name="Phaeophyscia_ciliata_164411">
									<num><val>0.0331377</val></num>
									<probth><val>3</val></probth>
								</node>
								<node name="Phaeophyscia_hispidula_164422">
									<num><val>0.76413</val></num>
									<probth><val>3</val></probth>
								</node>
								<node name="">
									<num><val>0.0124937750346249</val></num>
									<probth><val>3</val></probth>
								</node>
								<node name="tmp">
									<num><val>0</val></num>
									<probth><val>1</val></probth>
								</node>
							</node>
							<node name="Physcia_127378">
								<num><val>5.55519</val></num>
								<probth><val>3</val></probth>
								<node name="UNK">
									<num><val>2.19745</val></num>
									<probth><val>6</val></probth>
								</node>
								<node name="Physcia_adscendens_167145">
									<num><val>0.0413794</val></num>
									<probth><val>3</val></probth>
								</node>
								<node name="Physcia_caesia_167155">
									<num><val>0.345577</val></num>
									<probth><val>3</val></probth>
								</node>
								<node name="Physcia_dubia_167161">
									<num><val>0.952467</val></num>
									<probth><val>3</val></probth>
								</node>
								<node name="Physcia_stellaris_167180">
									<num><val>0.211425</val></num>
									<probth><val>3</val></probth>
								</node>
								<node name="Physcia_tenella_167182">
									<num><val>1.72357</val></num>
									<probth><val>3</val></probth>
								</node>
								<node name="">
									<num><val>0.0833119340017374</val></num>
									<probth><val>3</val></probth>
								</node>
								<node name="tmp">
									<num><val>0</val></num>
									<probth><val>1</val></probth>
								</node>
							</node>
							<node name="Physconia_127381">
								<num><val>8.37503</val></num>
								<probth><val>3</val></probth>
								<node name="UNK">
									<num><val>1.43444</val></num>
									<probth><val>6</val></probth>
								</node>
								<node name="Physconia_muscigena_167205">
									<num><val>6.91303</val></num>
									<probth><val>3</val></probth>
								</node>
								<node name="">
									<num><val>0.0275609567988226</val></num>
									<probth><val>3</val></probth>
								</node>
								<node name="tmp">
									<num><val>0</val></num>
									<probth><val>1</val></probth>
								</node>
							</node>
							<node name="Rinodina_128497">
								<num><val>4.65256</val></num>
								<probth><val>3</val></probth>
								<node name="UNK">
									<num><val>4.65256</val></num>
									<probth><val>6</val></probth>
								</node>
								<node name="tmp">
									<num><val>0</val></num>
									<probth><val>1</val></probth>
								</node>
							</node>
							<node name="">
								<num><val>0.82627683250709</val></num>
								<probth><val>3</val></probth>
							</node>
							<node name="tmp">
								<num><val>0</val></num>
								<probth><val>1</val></probth>
							</node>
						</node>
						<node name="">
							<num><val>0.343778354029549</val></num>
							<probth><val>3</val></probth>
						</node>
						<node name="tmp">
							<num><val>0</val></num>
							<probth><val>1</val></probth>
						</node>
					</node>
					<node name="Candelariales">
						<num><val>53.5672</val></num>
						<probth><val>3</val></probth>
						<node name="UNK">
							<num><val>0.0806341</val></num>
							<probth><val>6</val></probth>
							<node name="">
								<num><val>0.0806341462460516</val></num>
								<probth><val>6</val></probth>
							</node>
							<node name="tmp">
								<num><val>0</val></num>
								<probth><val>1</val></probth>
							</node>
						</node>
						<node name="Candelariaceae">
							<num><val>53.0017</val></num>
							<probth><val>3</val></probth>
							<node name="UNK">
								<num><val>0.017249</val></num>
								<probth><val>6</val></probth>
								<node name="">
									<num><val>0.0172490191153463</val></num>
									<probth><val>6</val></probth>
								</node>
								<node name="tmp">
									<num><val>0</val></num>
									<probth><val>1</val></probth>
								</node>
							</node>
							<node name="Candelariella_121574">
								<num><val>52.773</val></num>
								<probth><val>3</val></probth>
								<node name="UNK">
									<num><val>52.773</val></num>
									<probth><val>6</val></probth>
								</node>
								<node name="tmp">
									<num><val>0</val></num>
									<probth><val>1</val></probth>
								</node>
							</node>
							<node name="">
								<num><val>0.211488338218793</val></num>
								<probth><val>3</val></probth>
							</node>
							<node name="tmp">
								<num><val>0</val></num>
								<probth><val>1</val></probth>
							</node>
						</node>
						<node name="Pycnoraceae">
							<num><val>0.0412896</val></num>
							<probth><val>3</val></probth>
							<node name="Pycnora_128165">
								<num><val>0.0254039</val></num>
								<probth><val>3</val></probth>
								<node name="UNK">
									<num><val>0.0253914</val></num>
									<probth><val>6</val></probth>
								</node>
								<node name="">
									<num><val>1.24879801305898e-05</val></num>
									<probth><val>3</val></probth>
								</node>
								<node name="tmp">
									<num><val>0</val></num>
									<probth><val>1</val></probth>
								</node>
							</node>
							<node name="">
								<num><val>0.0158856450234688</val></num>
								<probth><val>3</val></probth>
							</node>
							<node name="tmp">
								<num><val>0</val></num>
								<probth><val>1</val></probth>
							</node>
						</node>
						<node name="">
							<num><val>0.443531320329621</val></num>
							<probth><val>3</val></probth>
						</node>
						<node name="tmp">
							<num><val>0</val></num>
							<probth><val>1</val></probth>
						</node>
					</node>
					<node name="Lecanorales">
						<num><val>165.654</val></num>
						<probth><val>3</val></probth>
						<node name="UNK">
							<num><val>4.99842</val></num>
							<probth><val>6</val></probth>
							<node name="">
								<num><val>4.99842482945431</val></num>
								<probth><val>6</val></probth>
							</node>
							<node name="tmp">
								<num><val>0</val></num>
								<probth><val>1</val></probth>
							</node>
						</node>
						<node name="Cladoniaceae">
							<num><val>19.8582</val></num>
							<probth><val>3</val></probth>
							<node name="Cladonia_122065">
								<num><val>19.5699</val></num>
								<probth><val>3</val></probth>
								<node name="UNK">
									<num><val>0.394157</val></num>
									<probth><val>6</val></probth>
								</node>
								<node name="Cladonia_cervicornis_subsp._pulvinata_188188">
									<num><val>0.137349</val></num>
									<probth><val>3</val></probth>
								</node>
								<node name="Cladonia_cervicornis_subsp._verticillata_188189">
									<num><val>0.12588</val></num>
									<probth><val>3</val></probth>
								</node>
								<node name="Cladonia_chlorophaea_139207">
									<num><val>6.0163</val></num>
									<probth><val>3</val></probth>
								</node>
								<node name="Cladonia_cornuta_139222">
									<num><val>0.151455</val></num>
									<probth><val>3</val></probth>
								</node>
								<node name="Cladonia_gracilis_139265">
									<num><val>3.64743</val></num>
									<probth><val>3</val></probth>
								</node>
								<node name="Cladonia_ochrochlora_139318">
									<num><val>0.030951</val></num>
									<probth><val>3</val></probth>
								</node>
								<node name="Cladonia_pocillum_139334">
									<num><val>0.425576</val></num>
									<probth><val>3</val></probth>
								</node>
								<node name="Cladonia_rei_139356">
									<num><val>3.36271</val></num>
									<probth><val>3</val></probth>
								</node>
								<node name="Cladonia_scabriuscula_139366">
									<num><val>1.7446</val></num>
									<probth><val>3</val></probth>
								</node>
								<node name="Cladonia_squamosa_139377">
									<num><val>0.209624</val></num>
									<probth><val>3</val></probth>
								</node>
								<node name="Cladonia_subulata_139404">
									<num><val>0.536843</val></num>
									<probth><val>3</val></probth>
								</node>
								<node name="Cladonia_symphycarpia_139407">
									<num><val>2.46613</val></num>
									<probth><val>3</val></probth>
								</node>
								<node name="">
									<num><val>0.320942153674487</val></num>
									<probth><val>3</val></probth>
								</node>
								<node name="tmp">
									<num><val>0</val></num>
									<probth><val>1</val></probth>
								</node>
							</node>
							<node name="">
								<num><val>0.288215714827889</val></num>
								<probth><val>3</val></probth>
							</node>
							<node name="tmp">
								<num><val>0</val></num>
								<probth><val>1</val></probth>
							</node>
						</node>
						<node name="Lecanoraceae">
							<num><val>48.476</val></num>
							<probth><val>3</val></probth>
							<node name="Lecanora_125177">
								<num><val>31.6466</val></num>
								<probth><val>3</val></probth>
								<node name="UNK">
									<num><val>17.5924</val></num>
									<probth><val>6</val></probth>
								</node>
								<node name="Lecanora_albescens_154622">
									<num><val>0.641656</val></num>
									<probth><val>3</val></probth>
								</node>
								<node name="Lecanora_carpinea_154655">
									<num><val>0.198802</val></num>
									<probth><val>3</val></probth>
								</node>
								<node name="Lecanora_dispersa_154683">
									<num><val>2.60181</val></num>
									<probth><val>3</val></probth>
								</node>
								<node name="Lecanora_polytropa_154791">
									<num><val>9.7245</val></num>
									<probth><val>3</val></probth>
								</node>
								<node name="Lecanora_rugosella_154809">
									<num><val>0.16195</val></num>
									<probth><val>3</val></probth>
								</node>
								<node name="Lecanora_rupicola_154810">
									<num><val>0.64657</val></num>
									<probth><val>3</val></probth>
								</node>
								<node name="">
									<num><val>0.0788941403638524</val></num>
									<probth><val>3</val></probth>
								</node>
								<node name="tmp">
									<num><val>0</val></num>
									<probth><val>1</val></probth>
								</node>
							</node>
							<node name="Lecidella_125183">
								<num><val>7.3152</val></num>
								<probth><val>3</val></probth>
								<node name="UNK">
									<num><val>6.34124</val></num>
									<probth><val>6</val></probth>
								</node>
								<node name="Lecidella_elaeochroma_155085">
									<num><val>0.156811</val></num>
									<probth><val>3</val></probth>
								</node>
								<node name="Lecidella_scabra_155094">
									<num><val>0.817132</val></num>
									<probth><val>3</val></probth>
								</node>
								<node name="">
									<num><val>1.48539883075838e-05</val></num>
									<probth><val>3</val></probth>
								</node>
								<node name="tmp">
									<num><val>0</val></num>
									<probth><val>1</val></probth>
								</node>
							</node>
							<node name="Miriquidica_125954">
								<num><val>0.0955672</val></num>
								<probth><val>3</val></probth>
								<node name="UNK">
									<num><val>0.0955666</val></num>
									<probth><val>6</val></probth>
								</node>
								<node name="">
									<num><val>6.04716553317952e-07</val></num>
									<probth><val>3</val></probth>
								</node>
								<node name="tmp">
									<num><val>0</val></num>
									<probth><val>1</val></probth>
								</node>
							</node>
							<node name="Protoparmeliopsis_127835">
								<num><val>4.07525</val></num>
								<probth><val>3</val></probth>
								<node name="UNK">
									<num><val>2.1498</val></num>
									<probth><val>6</val></probth>
								</node>
								<node name="Protoparmeliopsis_muralis_168936">
									<num><val>1.91258</val></num>
									<probth><val>3</val></probth>
								</node>
								<node name="">
									<num><val>0.0128731197147611</val></num>
									<probth><val>3</val></probth>
								</node>
								<node name="tmp">
									<num><val>0</val></num>
									<probth><val>1</val></probth>
								</node>
							</node>
							<node name="Rhizoplaca_128410">
								<num><val>1.76674</val></num>
								<probth><val>3</val></probth>
								<node name="UNK">
									<num><val>1.39114</val></num>
									<probth><val>6</val></probth>
								</node>
								<node name="Rhizoplaca_chrysoleuca_172256">
									<num><val>0.373897</val></num>
									<probth><val>3</val></probth>
								</node>
								<node name="">
									<num><val>0.00169968268478043</val></num>
									<probth><val>3</val></probth>
								</node>
								<node name="tmp">
									<num><val>0</val></num>
									<probth><val>1</val></probth>
								</node>
							</node>
							<node name="">
								<num><val>3.57666315116163</val></num>
								<probth><val>3</val></probth>
							</node>
							<node name="tmp">
								<num><val>0</val></num>
								<probth><val>1</val></probth>
							</node>
						</node>
						<node name="Mycoblastaceae">
							<num><val>0.38624</val></num>
							<probth><val>3</val></probth>
							<node name="Mycoblastus_126141">
								<num><val>0.192611</val></num>
								<probth><val>3</val></probth>
								<node name="UNK">
									<num><val>0.19254</val></num>
									<probth><val>6</val></probth>
								</node>
								<node name="">
									<num><val>7.08693271536109e-05</val></num>
									<probth><val>3</val></probth>
								</node>
								<node name="tmp">
									<num><val>0</val></num>
									<probth><val>1</val></probth>
								</node>
							</node>
							<node name="">
								<num><val>0.19362941937664</val></num>
								<probth><val>3</val></probth>
							</node>
							<node name="tmp">
								<num><val>0</val></num>
								<probth><val>1</val></probth>
							</node>
						</node>
						<node name="Parmeliaceae">
							<num><val>51.6263</val></num>
							<probth><val>3</val></probth>
							<node name="Alectoria_120262">
								<num><val>0.366343</val></num>
								<probth><val>3</val></probth>
								<node name="UNK">
									<num><val>0.366343</val></num>
									<probth><val>6</val></probth>
								</node>
								<node name="tmp">
									<num><val>0</val></num>
									<probth><val>1</val></probth>
								</node>
							</node>
							<node name="Arctoparmelia_120661">
								<num><val>0.357604</val></num>
								<probth><val>3</val></probth>
								<node name="UNK">
									<num><val>0.308124</val></num>
									<probth><val>6</val></probth>
								</node>
								<node name="Arctoparmelia_centrifuga_132948">
									<num><val>0.0410574</val></num>
									<probth><val>3</val></probth>
								</node>
								<node name="">
									<num><val>0.00842292163551873</val></num>
									<probth><val>3</val></probth>
								</node>
								<node name="tmp">
									<num><val>0</val></num>
									<probth><val>1</val></probth>
								</node>
							</node>
							<node name="Bryoria_121386">
								<num><val>0.045859</val></num>
								<probth><val>3</val></probth>
								<node name="UNK">
									<num><val>0.045859</val></num>
									<probth><val>6</val></probth>
								</node>
								<node name="tmp">
									<num><val>0</val></num>
									<probth><val>1</val></probth>
								</node>
							</node>
							<node name="Cetraria_121795">
								<num><val>1.08802</val></num>
								<probth><val>3</val></probth>
								<node name="UNK">
									<num><val>1.05044</val></num>
									<probth><val>6</val></probth>
								</node>
								<node name="Cetraria_ericetorum_138074">
									<num><val>0.0113923</val></num>
									<probth><val>3</val></probth>
								</node>
								<node name="Cetraria_islandica_138076">
									<num><val>0.011793</val></num>
									<probth><val>3</val></probth>
								</node>
								<node name="Cetraria_sepincola_138085">
									<num><val>0.011793</val></num>
									<probth><val>3</val></probth>
								</node>
								<node name="">
									<num><val>0.00260695082157083</val></num>
									<probth><val>3</val></probth>
								</node>
								<node name="tmp">
									<num><val>0</val></num>
									<probth><val>1</val></probth>
								</node>
							</node>
							<node name="Cetrelia_121800">
								<num><val>0.0610114</val></num>
								<probth><val>3</val></probth>
								<node name="UNK">
									<num><val>0.0609763</val></num>
									<probth><val>6</val></probth>
								</node>
								<node name="">
									<num><val>3.50284628549899e-05</val></num>
									<probth><val>3</val></probth>
								</node>
								<node name="tmp">
									<num><val>0</val></num>
									<probth><val>1</val></probth>
								</node>
							</node>
							<node name="Evernia_123589">
								<num><val>0.442919</val></num>
								<probth><val>3</val></probth>
								<node name="UNK">
									<num><val>0.310701</val></num>
									<probth><val>6</val></probth>
								</node>
								<node name="Evernia_mesomorpha_147262">
									<num><val>0.127898</val></num>
									<probth><val>3</val></probth>
								</node>
								<node name="">
									<num><val>0.00431919172431525</val></num>
									<probth><val>3</val></probth>
								</node>
								<node name="tmp">
									<num><val>0</val></num>
									<probth><val>1</val></probth>
								</node>
							</node>
							<node name="Flavocetraria_123720">
								<num><val>0.503731</val></num>
								<probth><val>3</val></probth>
								<node name="UNK">
									<num><val>0.477893</val></num>
									<probth><val>6</val></probth>
								</node>
								<node name="Flavocetraria_cucullata_147792">
									<num><val>0.0179192</val></num>
									<probth><val>3</val></probth>
								</node>
								<node name="">
									<num><val>0.00791867019110204</val></num>
									<probth><val>3</val></probth>
								</node>
								<node name="tmp">
									<num><val>0</val></num>
									<probth><val>1</val></probth>
								</node>
							</node>
							<node name="Hypogymnia_124697">
								<num><val>2.1073</val></num>
								<probth><val>3</val></probth>
								<node name="UNK">
									<num><val>2.06622</val></num>
									<probth><val>6</val></probth>
								</node>
								<node name="Hypogymnia_physodes_152413">
									<num><val>0.0106107</val></num>
									<probth><val>3</val></probth>
								</node>
								<node name="Hypogymnia_tubulosa_152425">
									<num><val>0.0162904</val></num>
									<probth><val>3</val></probth>
								</node>
								<node name="Hypogymnia_vittata_152427">
									<num><val>0.0103878</val></num>
									<probth><val>3</val></probth>
								</node>
								<node name="">
									<num><val>0.00379102231016246</val></num>
									<probth><val>3</val></probth>
								</node>
								<node name="tmp">
									<num><val>0</val></num>
									<probth><val>1</val></probth>
								</node>
							</node>
							<node name="Hypotrachyna_124710">
								<num><val>0.0141401</val></num>
								<probth><val>3</val></probth>
								<node name="UNK">
									<num><val>0.0141401</val></num>
									<probth><val>6</val></probth>
								</node>
								<node name="tmp">
									<num><val>0</val></num>
									<probth><val>1</val></probth>
								</node>
							</node>
							<node name="Imshaugia_124760">
								<num><val>0.0388515</val></num>
								<probth><val>3</val></probth>
								<node name="UNK">
									<num><val>0.0124628</val></num>
									<probth><val>6</val></probth>
								</node>
								<node name="Imshaugia_aleurites_152789">
									<num><val>0.0183177</val></num>
									<probth><val>3</val></probth>
								</node>
								<node name="">
									<num><val>0.00807111490817784</val></num>
									<probth><val>3</val></probth>
								</node>
								<node name="tmp">
									<num><val>0</val></num>
									<probth><val>1</val></probth>
								</node>
							</node>
							<node name="Kaernefeltia_124894">
								<num><val>0.299922</val></num>
								<probth><val>3</val></probth>
								<node name="UNK">
									<num><val>0.278271</val></num>
									<probth><val>6</val></probth>
								</node>
								<node name="Kaernefeltia_merrillii_153490">
									<num><val>0.0185338</val></num>
									<probth><val>3</val></probth>
								</node>
								<node name="">
									<num><val>0.00311737871425748</val></num>
									<probth><val>3</val></probth>
								</node>
								<node name="tmp">
									<num><val>0</val></num>
									<probth><val>1</val></probth>
								</node>
							</node>
							<node name="Menegazzia_125789">
								<num><val>0.0110547</val></num>
								<probth><val>3</val></probth>
								<node name="UNK">
									<num><val>0.0110547</val></num>
									<probth><val>6</val></probth>
								</node>
								<node name="tmp">
									<num><val>0</val></num>
									<probth><val>1</val></probth>
								</node>
							</node>
							<node name="Myelochroa_126210">
								<num><val>0.125858</val></num>
								<probth><val>3</val></probth>
								<node name="UNK">
									<num><val>0.125857</val></num>
									<probth><val>6</val></probth>
								</node>
								<node name="">
									<num><val>1.68346671131081e-07</val></num>
									<probth><val>3</val></probth>
								</node>
								<node name="tmp">
									<num><val>0</val></num>
									<probth><val>1</val></probth>
								</node>
							</node>
							<node name="Parmelia_126929">
								<num><val>0.11104</val></num>
								<probth><val>3</val></probth>
								<node name="UNK">
									<num><val>0.0809364</val></num>
									<probth><val>6</val></probth>
								</node>
								<node name="Parmelia_sulcata_162504">
									<num><val>0.0209016</val></num>
									<probth><val>3</val></probth>
								</node>
								<node name="">
									<num><val>0.00920243329084235</val></num>
									<probth><val>3</val></probth>
								</node>
								<node name="tmp">
									<num><val>0</val></num>
									<probth><val>1</val></probth>
								</node>
							</node>
							<node name="Parmelina_126931">
								<num><val>1.11751</val></num>
								<probth><val>3</val></probth>
								<node name="UNK">
									<num><val>1.10274</val></num>
									<probth><val>6</val></probth>
								</node>
								<node name="Parmelina_tiliacea_162542">
									<num><val>0.0118462</val></num>
									<probth><val>3</val></probth>
								</node>
								<node name="">
									<num><val>0.00291732632741232</val></num>
									<probth><val>3</val></probth>
								</node>
								<node name="tmp">
									<num><val>0</val></num>
									<probth><val>1</val></probth>
								</node>
							</node>
							<node name="Parmotrema_126935">
								<num><val>3.05531</val></num>
								<probth><val>3</val></probth>
								<node name="UNK">
									<num><val>3.05529</val></num>
									<probth><val>6</val></probth>
								</node>
								<node name="">
									<num><val>1.14373474593421e-05</val></num>
									<probth><val>3</val></probth>
								</node>
								<node name="tmp">
									<num><val>0</val></num>
									<probth><val>1</val></probth>
								</node>
							</node>
							<node name="Platismatia_127502">
								<num><val>0.174481</val></num>
								<probth><val>3</val></probth>
								<node name="UNK">
									<num><val>0.174371</val></num>
									<probth><val>6</val></probth>
								</node>
								<node name="">
									<num><val>0.000110530171755274</val></num>
									<probth><val>3</val></probth>
								</node>
								<node name="tmp">
									<num><val>0</val></num>
									<probth><val>1</val></probth>
								</node>
							</node>
							<node name="Protoparmelia_127834">
								<num><val>2.02854</val></num>
								<probth><val>3</val></probth>
								<node name="UNK">
									<num><val>0.471983</val></num>
									<probth><val>6</val></probth>
								</node>
								<node name="Protoparmelia_badia_168924">
									<num><val>1.55653</val></num>
									<probth><val>3</val></probth>
								</node>
								<node name="">
									<num><val>2.11349883203482e-05</val></num>
									<probth><val>3</val></probth>
								</node>
								<node name="tmp">
									<num><val>0</val></num>
									<probth><val>1</val></probth>
								</node>
							</node>
							<node name="Pseudevernia_127866">
								<num><val>0.208939</val></num>
								<probth><val>3</val></probth>
								<node name="UNK">
									<num><val>0.208626</val></num>
									<probth><val>6</val></probth>
								</node>
								<node name="">
									<num><val>0.00031225153455966</val></num>
									<probth><val>3</val></probth>
								</node>
								<node name="tmp">
									<num><val>0</val></num>
									<probth><val>1</val></probth>
								</node>
							</node>
							<node name="Tuckermanopsis_130075">
								<num><val>2.8433</val></num>
								<probth><val>3</val></probth>
								<node name="UNK">
									<num><val>2.81165</val></num>
									<probth><val>6</val></probth>
								</node>
								<node name="Tuckermanopsis_chlorophylla_229671">
									<num><val>0.0242771</val></num>
									<probth><val>3</val></probth>
								</node>
								<node name="">
									<num><val>0.00737777545159352</val></num>
									<probth><val>3</val></probth>
								</node>
								<node name="tmp">
									<num><val>0</val></num>
									<probth><val>1</val></probth>
								</node>
							</node>
							<node name="Tuckneraria_130076">
								<num><val>0.166924</val></num>
								<probth><val>3</val></probth>
								<node name="UNK">
									<num><val>0.162261</val></num>
									<probth><val>6</val></probth>
								</node>
								<node name="">
									<num><val>0.00466264171188344</val></num>
									<probth><val>3</val></probth>
								</node>
								<node name="tmp">
									<num><val>0</val></num>
									<probth><val>1</val></probth>
								</node>
							</node>
							<node name="Usnea_130180">
								<num><val>3.16546</val></num>
								<probth><val>3</val></probth>
								<node name="UNK">
									<num><val>3.1649</val></num>
									<probth><val>6</val></probth>
								</node>
								<node name="">
									<num><val>0.000559121597017764</val></num>
									<probth><val>3</val></probth>
								</node>
								<node name="tmp">
									<num><val>0</val></num>
									<probth><val>1</val></probth>
								</node>
							</node>
							<node name="Vulpicida_130343">
								<num><val>0.0410923</val></num>
								<probth><val>3</val></probth>
								<node name="UNK">
									<num><val>0.0361608</val></num>
									<probth><val>6</val></probth>
								</node>
								<node name="">
									<num><val>0.00493144651619172</val></num>
									<probth><val>3</val></probth>
								</node>
								<node name="tmp">
									<num><val>0</val></num>
									<probth><val>1</val></probth>
								</node>
							</node>
							<node name="Xanthoparmelia_130421">
								<num><val>10.6979</val></num>
								<probth><val>3</val></probth>
								<node name="UNK">
									<num><val>3.66399</val></num>
									<probth><val>6</val></probth>
								</node>
								<node name="Xanthoparmelia_taractica_182164">
									<num><val>5.57365</val></num>
									<probth><val>3</val></probth>
								</node>
								<node name="Xanthoparmelia_tinctina_182170">
									<num><val>1.28855</val></num>
									<probth><val>3</val></probth>
								</node>
								<node name="">
									<num><val>0.17175041652843</val></num>
									<probth><val>3</val></probth>
								</node>
								<node name="tmp">
									<num><val>0</val></num>
									<probth><val>1</val></probth>
								</node>
							</node>
							<node name="">
								<num><val>22.5531190595119</val></num>
								<probth><val>3</val></probth>
							</node>
							<node name="tmp">
								<num><val>0</val></num>
								<probth><val>1</val></probth>
							</node>
						</node>
						<node name="Porpidiaceae">
							<num><val>12.0954</val></num>
							<probth><val>3</val></probth>
							<node name="Mycobilimbia_126140">
								<num><val>0.0304922</val></num>
								<probth><val>3</val></probth>
								<node name="UNK">
									<num><val>0.0304423</val></num>
									<probth><val>6</val></probth>
								</node>
								<node name="">
									<num><val>4.99663017616316e-05</val></num>
									<probth><val>3</val></probth>
								</node>
								<node name="tmp">
									<num><val>0</val></num>
									<probth><val>1</val></probth>
								</node>
							</node>
							<node name="Porpidia_127770">
								<num><val>11.2273</val></num>
								<probth><val>3</val></probth>
								<node name="UNK">
									<num><val>10.7745</val></num>
									<probth><val>6</val></probth>
								</node>
								<node name="Porpidia_melinodes_168712">
									<num><val>0.305952</val></num>
									<probth><val>3</val></probth>
								</node>
								<node name="">
									<num><val>0.146878947939905</val></num>
									<probth><val>3</val></probth>
								</node>
								<node name="tmp">
									<num><val>0</val></num>
									<probth><val>1</val></probth>
								</node>
							</node>
							<node name="">
								<num><val>0.837604509612087</val></num>
								<probth><val>3</val></probth>
							</node>
							<node name="tmp">
								<num><val>0</val></num>
								<probth><val>1</val></probth>
							</node>
						</node>
						<node name="Ramalinaceae">
							<num><val>3.94063</val></num>
							<probth><val>3</val></probth>
							<node name="UNK">
								<num><val>0.0119422</val></num>
								<probth><val>6</val></probth>
								<node name="">
									<num><val>0.0119421633779159</val></num>
									<probth><val>6</val></probth>
								</node>
								<node name="tmp">
									<num><val>0</val></num>
									<probth><val>1</val></probth>
								</node>
							</node>
							<node name="Bacidia_120982">
								<num><val>0.010789</val></num>
								<probth><val>3</val></probth>
								<node name="UNK">
									<num><val>0.0107887</val></num>
									<probth><val>6</val></probth>
								</node>
								<node name="">
									<num><val>3.23664556706529e-07</val></num>
									<probth><val>3</val></probth>
								</node>
								<node name="tmp">
									<num><val>0</val></num>
									<probth><val>1</val></probth>
								</node>
							</node>
							<node name="Bacidina_120983">
								<num><val>0.0278014</val></num>
								<probth><val>3</val></probth>
								<node name="UNK">
									<num><val>0.0278014</val></num>
									<probth><val>6</val></probth>
								</node>
								<node name="tmp">
									<num><val>0</val></num>
									<probth><val>1</val></probth>
								</node>
							</node>
							<node name="Biatora_121147">
								<num><val>0.370638</val></num>
								<probth><val>3</val></probth>
								<node name="UNK">
									<num><val>0.037125</val></num>
									<probth><val>6</val></probth>
								</node>
								<node name="Biatora_carneoalbida_134971">
									<num><val>0.333513</val></num>
									<probth><val>3</val></probth>
								</node>
								<node name="tmp">
									<num><val>0</val></num>
									<probth><val>1</val></probth>
								</node>
							</node>
							<node name="Lecania_125169">
								<num><val>0.116087</val></num>
								<probth><val>3</val></probth>
								<node name="UNK">
									<num><val>0.116076</val></num>
									<probth><val>6</val></probth>
								</node>
								<node name="">
									<num><val>1.0985564852739e-05</val></num>
									<probth><val>3</val></probth>
								</node>
								<node name="tmp">
									<num><val>0</val></num>
									<probth><val>1</val></probth>
								</node>
							</node>
							<node name="Ramalina_128264">
								<num><val>0.0981534</val></num>
								<probth><val>3</val></probth>
								<node name="UNK">
									<num><val>0.0981526</val></num>
									<probth><val>6</val></probth>
								</node>
								<node name="">
									<num><val>8.08893733106331e-07</val></num>
									<probth><val>3</val></probth>
								</node>
								<node name="tmp">
									<num><val>0</val></num>
									<probth><val>1</val></probth>
								</node>
							</node>
							<node name="">
								<num><val>3.30522001780963</val></num>
								<probth><val>3</val></probth>
							</node>
							<node name="tmp">
								<num><val>0</val></num>
								<probth><val>1</val></probth>
							</node>
						</node>
						<node name="Squamarinaceae">
							<num><val>0.0612346</val></num>
							<probth><val>3</val></probth>
							<node name="">
								<num><val>0.0612346393567994</val></num>
								<probth><val>3</val></probth>
							</node>
							<node name="tmp">
								<num><val>0</val></num>
								<probth><val>1</val></probth>
							</node>
						</node>
						<node name="Stereocaulaceae">
							<num><val>6.67327</val></num>
							<probth><val>3</val></probth>
							<node name="UNK">
								<num><val>0.1501</val></num>
								<probth><val>6</val></probth>
								<node name="">
									<num><val>0.150100491157431</val></num>
									<probth><val>6</val></probth>
								</node>
								<node name="tmp">
									<num><val>0</val></num>
									<probth><val>1</val></probth>
								</node>
							</node>
							<node name="Lepraria_125246">
								<num><val>5.34047</val></num>
								<probth><val>3</val></probth>
								<node name="UNK">
									<num><val>2.56283</val></num>
									<probth><val>6</val></probth>
								</node>
								<node name="Lepraria_finkii_215247">
									<num><val>0.490282</val></num>
									<probth><val>3</val></probth>
								</node>
								<node name="Lepraria_membranacea_155424">
									<num><val>0.193152</val></num>
									<probth><val>3</val></probth>
								</node>
								<node name="Lepraria_neglecta_155426">
									<num><val>2.08491</val></num>
									<probth><val>3</val></probth>
								</node>
								<node name="">
									<num><val>0.00929888333744211</val></num>
									<probth><val>3</val></probth>
								</node>
								<node name="tmp">
									<num><val>0</val></num>
									<probth><val>1</val></probth>
								</node>
							</node>
							<node name="Stereocaulon_129358">
								<num><val>0.687194</val></num>
								<probth><val>3</val></probth>
								<node name="UNK">
									<num><val>0.687194</val></num>
									<probth><val>6</val></probth>
								</node>
								<node name="tmp">
									<num><val>0</val></num>
									<probth><val>1</val></probth>
								</node>
							</node>
							<node name="">
								<num><val>0.495506241056974</val></num>
								<probth><val>3</val></probth>
							</node>
							<node name="tmp">
								<num><val>0</val></num>
								<probth><val>1</val></probth>
							</node>
						</node>
						<node name="Tephromelataceae">
							<num><val>1.76109</val></num>
							<probth><val>3</val></probth>
							<node name="UNK">
								<num><val>0.24626</val></num>
								<probth><val>6</val></probth>
								<node name="">
									<num><val>0.246260089876805</val></num>
									<probth><val>6</val></probth>
								</node>
								<node name="tmp">
									<num><val>0</val></num>
									<probth><val>1</val></probth>
								</node>
							</node>
							<node name="Calvitimela_121518">
								<num><val>0.54414</val></num>
								<probth><val>3</val></probth>
								<node name="Calvitimela_melaleuca_136495">
									<num><val>0.544136</val></num>
									<probth><val>3</val></probth>
								</node>
								<node name="">
									<num><val>4.45494708933847e-06</val></num>
									<probth><val>3</val></probth>
								</node>
								<node name="tmp">
									<num><val>0</val></num>
									<probth><val>1</val></probth>
								</node>
							</node>
							<node name="Tephromela_129629">
								<num><val>0.278912</val></num>
								<probth><val>3</val></probth>
								<node name="UNK">
									<num><val>0.278912</val></num>
									<probth><val>6</val></probth>
								</node>
								<node name="tmp">
									<num><val>0</val></num>
									<probth><val>1</val></probth>
								</node>
							</node>
							<node name="">
								<num><val>0.691776541321566</val></num>
								<probth><val>3</val></probth>
							</node>
							<node name="tmp">
								<num><val>0</val></num>
								<probth><val>1</val></probth>
							</node>
						</node>
						<node name="">
							<num><val>15.7770278649587</val></num>
							<probth><val>3</val></probth>
						</node>
						<node name="tmp">
							<num><val>0</val></num>
							<probth><val>1</val></probth>
						</node>
					</node>
					<node name="Lecideales">
						<num><val>31.8781</val></num>
						<probth><val>3</val></probth>
						<node name="UNK">
							<num><val>1.03505</val></num>
							<probth><val>6</val></probth>
							<node name="">
								<num><val>1.03505206731028</val></num>
								<probth><val>6</val></probth>
							</node>
							<node name="tmp">
								<num><val>0</val></num>
								<probth><val>1</val></probth>
							</node>
						</node>
						<node name="Lecideaceae">
							<num><val>30.5251</val></num>
							<probth><val>3</val></probth>
							<node name="Lecidea_125182">
								<num><val>30.0749</val></num>
								<probth><val>3</val></probth>
								<node name="UNK">
									<num><val>30.0326</val></num>
									<probth><val>6</val></probth>
								</node>
								<node name="">
									<num><val>0.0423079755278479</val></num>
									<probth><val>3</val></probth>
								</node>
								<node name="tmp">
									<num><val>0</val></num>
									<probth><val>1</val></probth>
								</node>
							</node>
							<node name="">
								<num><val>0.450178438624285</val></num>
								<probth><val>3</val></probth>
							</node>
							<node name="tmp">
								<num><val>0</val></num>
								<probth><val>1</val></probth>
							</node>
						</node>
						<node name="">
							<num><val>0.317950808110837</val></num>
							<probth><val>3</val></probth>
						</node>
						<node name="tmp">
							<num><val>0</val></num>
							<probth><val>1</val></probth>
						</node>
					</node>
					<node name="Ostropales">
						<num><val>0.906103</val></num>
						<probth><val>3</val></probth>
						<node name="Graphidaceae">
							<num><val>0.892336</val></num>
							<probth><val>3</val></probth>
							<node name="UNK">
								<num><val>0.0320157</val></num>
								<probth><val>6</val></probth>
								<node name="">
									<num><val>0.032015663870287</val></num>
									<probth><val>6</val></probth>
								</node>
								<node name="tmp">
									<num><val>0</val></num>
									<probth><val>1</val></probth>
								</node>
							</node>
							<node name="Diploschistes_123102">
								<num><val>0.845427</val></num>
								<probth><val>3</val></probth>
								<node name="Diploschistes_muscorum_145428">
									<num><val>0.344718</val></num>
									<probth><val>3</val></probth>
								</node>
								<node name="Diploschistes_scruposus_145432">
									<num><val>0.50071</val></num>
									<probth><val>3</val></probth>
								</node>
								<node name="">
									<num><val>2.77254133984606e-07</val></num>
									<probth><val>3</val></probth>
								</node>
								<node name="tmp">
									<num><val>0</val></num>
									<probth><val>1</val></probth>
								</node>
							</node>
							<node name="">
								<num><val>0.0148925381635205</val></num>
								<probth><val>3</val></probth>
							</node>
							<node name="tmp">
								<num><val>0</val></num>
								<probth><val>1</val></probth>
							</node>
						</node>
						<node name="">
							<num><val>0.0137678608867468</val></num>
							<probth><val>3</val></probth>
						</node>
						<node name="tmp">
							<num><val>0</val></num>
							<probth><val>1</val></probth>
						</node>
					</node>
					<node name="Peltigerales">
						<num><val>9.056</val></num>
						<probth><val>3</val></probth>
						<node name="UNK">
							<num><val>0.565482</val></num>
							<probth><val>6</val></probth>
							<node name="">
								<num><val>0.565481577746554</val></num>
								<probth><val>6</val></probth>
							</node>
							<node name="tmp">
								<num><val>0</val></num>
								<probth><val>1</val></probth>
							</node>
						</node>
						<node name="Collemataceae">
							<num><val>0.141571</val></num>
							<probth><val>3</val></probth>
							<node name="">
								<num><val>0.141571243820622</val></num>
								<probth><val>3</val></probth>
							</node>
							<node name="tmp">
								<num><val>0</val></num>
								<probth><val>1</val></probth>
							</node>
						</node>
						<node name="Pannariaceae">
							<num><val>0.0621956</val></num>
							<probth><val>3</val></probth>
							<node name="">
								<num><val>0.0621956290587688</val></num>
								<probth><val>3</val></probth>
							</node>
							<node name="tmp">
								<num><val>0</val></num>
								<probth><val>1</val></probth>
							</node>
						</node>
						<node name="Peltigeraceae">
							<num><val>7.83877</val></num>
							<probth><val>3</val></probth>
							<node name="UNK">
								<num><val>0.156499</val></num>
								<probth><val>6</val></probth>
								<node name="">
									<num><val>0.15649933821316</val></num>
									<probth><val>6</val></probth>
								</node>
								<node name="tmp">
									<num><val>0</val></num>
									<probth><val>1</val></probth>
								</node>
							</node>
							<node name="Peltigera_126999">
								<num><val>7.64281</val></num>
								<probth><val>3</val></probth>
								<node name="UNK">
									<num><val>7.64265</val></num>
									<probth><val>6</val></probth>
								</node>
								<node name="">
									<num><val>0.000162241181717704</val></num>
									<probth><val>3</val></probth>
								</node>
								<node name="tmp">
									<num><val>0</val></num>
									<probth><val>1</val></probth>
								</node>
							</node>
							<node name="">
								<num><val>0.0394613468796283</val></num>
								<probth><val>3</val></probth>
							</node>
							<node name="tmp">
								<num><val>0</val></num>
								<probth><val>1</val></probth>
							</node>
						</node>
						<node name="">
							<num><val>0.447986468992069</val></num>
							<probth><val>3</val></probth>
						</node>
						<node name="tmp">
							<num><val>0</val></num>
							<probth><val>1</val></probth>
						</node>
					</node>
					<node name="Pertusariales">
						<num><val>6.04201</val></num>
						<probth><val>3</val></probth>
						<node name="UNK">
							<num><val>0.262319</val></num>
							<probth><val>6</val></probth>
							<node name="">
								<num><val>0.262318805029947</val></num>
								<probth><val>6</val></probth>
							</node>
							<node name="tmp">
								<num><val>0</val></num>
								<probth><val>1</val></probth>
							</node>
						</node>
						<node name="Megasporaceae">
							<num><val>4.23223</val></num>
							<probth><val>3</val></probth>
							<node name="Aspicilia_120813">
								<num><val>1.2676</val></num>
								<probth><val>3</val></probth>
								<node name="UNK">
									<num><val>0.963884</val></num>
									<probth><val>6</val></probth>
								</node>
								<node name="Aspicilia_cinerea_134037">
									<num><val>0.272514</val></num>
									<probth><val>3</val></probth>
								</node>
								<node name="">
									<num><val>0.0311982027913544</val></num>
									<probth><val>3</val></probth>
								</node>
								<node name="tmp">
									<num><val>0</val></num>
									<probth><val>1</val></probth>
								</node>
							</node>
							<node name="Circinaria_122037">
								<num><val>2.61089</val></num>
								<probth><val>3</val></probth>
								<node name="UNK">
									<num><val>1.90402</val></num>
									<probth><val>6</val></probth>
								</node>
								<node name="Circinaria_caesiocinerea_229379">
									<num><val>0.668163</val></num>
									<probth><val>3</val></probth>
								</node>
								<node name="">
									<num><val>0.0387108088076978</val></num>
									<probth><val>3</val></probth>
								</node>
								<node name="tmp">
									<num><val>0</val></num>
									<probth><val>1</val></probth>
								</node>
							</node>
							<node name="Lobothallia_125447">
								<num><val>0.0202537</val></num>
								<probth><val>3</val></probth>
								<node name="Lobothallia_alphoplaca_156407">
									<num><val>0.0202409</val></num>
									<probth><val>3</val></probth>
								</node>
								<node name="">
									<num><val>1.27557842567252e-05</val></num>
									<probth><val>3</val></probth>
								</node>
								<node name="tmp">
									<num><val>0</val></num>
									<probth><val>1</val></probth>
								</node>
							</node>
							<node name="">
								<num><val>0.333489097488956</val></num>
								<probth><val>3</val></probth>
							</node>
							<node name="tmp">
								<num><val>0</val></num>
								<probth><val>1</val></probth>
							</node>
						</node>
						<node name="Ochrolechiaceae">
							<num><val>0.694823</val></num>
							<probth><val>3</val></probth>
							<node name="Ochrolechia_126572">
								<num><val>0.664095</val></num>
								<probth><val>3</val></probth>
								<node name="UNK">
									<num><val>0.655028</val></num>
									<probth><val>6</val></probth>
								</node>
								<node name="">
									<num><val>0.00906651534362035</val></num>
									<probth><val>3</val></probth>
								</node>
								<node name="tmp">
									<num><val>0</val></num>
									<probth><val>1</val></probth>
								</node>
							</node>
							<node name="">
								<num><val>0.0307277855571111</val></num>
								<probth><val>3</val></probth>
							</node>
							<node name="tmp">
								<num><val>0</val></num>
								<probth><val>1</val></probth>
							</node>
						</node>
						<node name="">
							<num><val>0.852639413187253</val></num>
							<probth><val>3</val></probth>
						</node>
						<node name="tmp">
							<num><val>0</val></num>
							<probth><val>1</val></probth>
						</node>
					</node>
					<node name="Rhizocarpales">
						<num><val>3.50275</val></num>
						<probth><val>3</val></probth>
						<node name="Rhizocarpaceae">
							<num><val>3.35824</val></num>
							<probth><val>3</val></probth>
							<node name="Rhizocarpon_128390">
								<num><val>3.30791</val></num>
								<probth><val>3</val></probth>
								<node name="UNK">
									<num><val>0.163612</val></num>
									<probth><val>6</val></probth>
								</node>
								<node name="Rhizocarpon_geographicum_172084">
									<num><val>3.07968</val></num>
									<probth><val>3</val></probth>
								</node>
								<node name="Rhizocarpon_lecanorinum_172096">
									<num><val>0.0132277</val></num>
									<probth><val>3</val></probth>
								</node>
								<node name="">
									<num><val>0.0513873132215911</val></num>
									<probth><val>3</val></probth>
								</node>
								<node name="tmp">
									<num><val>0</val></num>
									<probth><val>1</val></probth>
								</node>
							</node>
							<node name="">
								<num><val>0.0503253673488868</val></num>
								<probth><val>3</val></probth>
							</node>
							<node name="tmp">
								<num><val>0</val></num>
								<probth><val>1</val></probth>
							</node>
						</node>
						<node name="">
							<num><val>0.14450762414099</val></num>
							<probth><val>3</val></probth>
						</node>
						<node name="tmp">
							<num><val>0</val></num>
							<probth><val>1</val></probth>
						</node>
					</node>
					<node name="Teloschistales">
						<num><val>34.9734</val></num>
						<probth><val>3</val></probth>
						<node name="UNK">
							<num><val>1.28663</val></num>
							<probth><val>6</val></probth>
							<node name="">
								<num><val>1.2866278217518</val></num>
								<probth><val>6</val></probth>
							</node>
							<node name="tmp">
								<num><val>0</val></num>
								<probth><val>1</val></probth>
							</node>
						</node>
						<node name="Teloschistaceae">
							<num><val>32.6471</val></num>
							<probth><val>3</val></probth>
							<node name="UNK">
								<num><val>0.34502</val></num>
								<probth><val>6</val></probth>
								<node name="">
									<num><val>0.345020074565997</val></num>
									<probth><val>6</val></probth>
								</node>
								<node name="tmp">
									<num><val>0</val></num>
									<probth><val>1</val></probth>
								</node>
							</node>
							<node name="Athallia_120879">
								<num><val>4.62563</val></num>
								<probth><val>3</val></probth>
								<node name="UNK">
									<num><val>3.24538</val></num>
									<probth><val>6</val></probth>
								</node>
								<node name="Athallia_cerinella_229500">
									<num><val>1.26421</val></num>
									<probth><val>3</val></probth>
								</node>
								<node name="Athallia_pyracea_211524">
									<num><val>0.0344896</val></num>
									<probth><val>3</val></probth>
								</node>
								<node name="">
									<num><val>0.0815529024318338</val></num>
									<probth><val>3</val></probth>
								</node>
								<node name="tmp">
									<num><val>0</val></num>
									<probth><val>1</val></probth>
								</node>
							</node>
							<node name="Calogaya_121495">
								<num><val>3.63643</val></num>
								<probth><val>3</val></probth>
								<node name="UNK">
									<num><val>1.7896</val></num>
									<probth><val>6</val></probth>
								</node>
								<node name="Calogaya_pusilla_136135">
									<num><val>1.84566</val></num>
									<probth><val>3</val></probth>
								</node>
								<node name="">
									<num><val>0.00117018917282641</val></num>
									<probth><val>3</val></probth>
								</node>
								<node name="tmp">
									<num><val>0</val></num>
									<probth><val>1</val></probth>
								</node>
							</node>
							<node name="Caloplaca_121503">
								<num><val>13.6922</val></num>
								<probth><val>3</val></probth>
								<node name="UNK">
									<num><val>9.26881</val></num>
									<probth><val>6</val></probth>
								</node>
								<node name="Caloplaca_aractina_136242">
									<num><val>0.807545</val></num>
									<probth><val>3</val></probth>
								</node>
								<node name="Caloplaca_arnoldii_136248">
									<num><val>0.253213</val></num>
									<probth><val>3</val></probth>
								</node>
								<node name="Caloplaca_arnoldii_subsp._oblitterata_666956">
									<num><val>0.208139</val></num>
									<probth><val>3</val></probth>
								</node>
								<node name="Caloplaca_cerina_var._chloroleuca_188515">
									<num><val>3.11751</val></num>
									<probth><val>3</val></probth>
								</node>
								<node name="">
									<num><val>0.0369835008991113</val></num>
									<probth><val>3</val></probth>
								</node>
								<node name="tmp">
									<num><val>0</val></num>
									<probth><val>1</val></probth>
								</node>
							</node>
							<node name="Flavoplaca_123725">
								<num><val>1.64671</val></num>
								<probth><val>3</val></probth>
								<node name="UNK">
									<num><val>1.6467</val></num>
									<probth><val>6</val></probth>
								</node>
								<node name="">
									<num><val>1.34329721708237e-05</val></num>
									<probth><val>3</val></probth>
								</node>
								<node name="tmp">
									<num><val>0</val></num>
									<probth><val>1</val></probth>
								</node>
							</node>
							<node name="Gallowayella_229545">
								<num><val>0.0457407</val></num>
								<probth><val>3</val></probth>
								<node name="UNK">
									<num><val>0.0457402</val></num>
									<probth><val>6</val></probth>
								</node>
								<node name="">
									<num><val>4.57404674546191e-07</val></num>
									<probth><val>3</val></probth>
								</node>
								<node name="tmp">
									<num><val>0</val></num>
									<probth><val>1</val></probth>
								</node>
							</node>
							<node name="Gyalolechia_124158">
								<num><val>0.341255</val></num>
								<probth><val>3</val></probth>
								<node name="UNK">
									<num><val>0.272256</val></num>
									<probth><val>6</val></probth>
								</node>
								<node name="Gyalolechia_flavorubescens_149726">
									<num><val>0.043266</val></num>
									<probth><val>3</val></probth>
								</node>
								<node name="Gyalolechia_fulgens_149727">
									<num><val>0.0168798</val></num>
									<probth><val>3</val></probth>
								</node>
								<node name="">
									<num><val>0.00885348421956046</val></num>
									<probth><val>3</val></probth>
								</node>
								<node name="tmp">
									<num><val>0</val></num>
									<probth><val>1</val></probth>
								</node>
							</node>
							<node name="Leproplaca_125254">
								<num><val>0.128072</val></num>
								<probth><val>3</val></probth>
								<node name="UNK">
									<num><val>0.127933</val></num>
									<probth><val>6</val></probth>
								</node>
								<node name="">
									<num><val>0.000139707407335682</val></num>
									<probth><val>3</val></probth>
								</node>
								<node name="tmp">
									<num><val>0</val></num>
									<probth><val>1</val></probth>
								</node>
							</node>
							<node name="Polycauliona_127667">
								<num><val>2.66577</val></num>
								<probth><val>3</val></probth>
								<node name="UNK">
									<num><val>2.66577</val></num>
									<probth><val>6</val></probth>
								</node>
								<node name="">
									<num><val>6.08990663186759e-06</val></num>
									<probth><val>3</val></probth>
								</node>
								<node name="tmp">
									<num><val>0</val></num>
									<probth><val>1</val></probth>
								</node>
							</node>
							<node name="Rufoplaca_128583">
								<num><val>0.497249</val></num>
								<probth><val>3</val></probth>
								<node name="UNK">
									<num><val>0.495766</val></num>
									<probth><val>6</val></probth>
								</node>
								<node name="">
									<num><val>0.00148255927674329</val></num>
									<probth><val>3</val></probth>
								</node>
								<node name="tmp">
									<num><val>0</val></num>
									<probth><val>1</val></probth>
								</node>
							</node>
							<node name="Variospora_130229">
								<num><val>0.0653166</val></num>
								<probth><val>3</val></probth>
								<node name="UNK">
									<num><val>0.0653165</val></num>
									<probth><val>6</val></probth>
								</node>
								<node name="">
									<num><val>1.01828026136119e-07</val></num>
									<probth><val>3</val></probth>
								</node>
								<node name="tmp">
									<num><val>0</val></num>
									<probth><val>1</val></probth>
								</node>
							</node>
							<node name="Xanthocarpia_130413">
								<num><val>0.743694</val></num>
								<probth><val>3</val></probth>
								<node name="UNK">
									<num><val>0.74368</val></num>
									<probth><val>6</val></probth>
								</node>
								<node name="">
									<num><val>1.42555865587646e-05</val></num>
									<probth><val>3</val></probth>
								</node>
								<node name="tmp">
									<num><val>0</val></num>
									<probth><val>1</val></probth>
								</node>
							</node>
							<node name="Xanthomendoza_130420">
								<num><val>0.0326382</val></num>
								<probth><val>3</val></probth>
								<node name="UNK">
									<num><val>0.0326382</val></num>
									<probth><val>6</val></probth>
								</node>
								<node name="tmp">
									<num><val>0</val></num>
									<probth><val>1</val></probth>
								</node>
							</node>
							<node name="Xanthoria_130427">
								<num><val>0.373279</val></num>
								<probth><val>3</val></probth>
								<node name="UNK">
									<num><val>0.17345</val></num>
									<probth><val>6</val></probth>
								</node>
								<node name="Xanthoria_elegans_182222">
									<num><val>0.197076</val></num>
									<probth><val>3</val></probth>
								</node>
								<node name="">
									<num><val>0.00275278046831723</val></num>
									<probth><val>3</val></probth>
								</node>
								<node name="tmp">
									<num><val>0</val></num>
									<probth><val>1</val></probth>
								</node>
							</node>
							<node name="">
								<num><val>3.80804739724661</val></num>
								<probth><val>3</val></probth>
							</node>
							<node name="tmp">
								<num><val>0</val></num>
								<probth><val>1</val></probth>
							</node>
						</node>
						<node name="">
							<num><val>1.03968316804686</val></num>
							<probth><val>3</val></probth>
						</node>
						<node name="tmp">
							<num><val>0</val></num>
							<probth><val>1</val></probth>
						</node>
					</node>
					<node name="Umbilicariales">
						<num><val>16.2009</val></num>
						<probth><val>3</val></probth>
						<node name="UNK">
							<num><val>0.390079</val></num>
							<probth><val>6</val></probth>
							<node name="">
								<num><val>0.390078635858133</val></num>
								<probth><val>6</val></probth>
							</node>
							<node name="tmp">
								<num><val>0</val></num>
								<probth><val>1</val></probth>
							</node>
						</node>
						<node name="Ophioparmaceae">
							<num><val>0.416194</val></num>
							<probth><val>3</val></probth>
							<node name="Hypocenomyce_124678">
								<num><val>0.0233923</val></num>
								<probth><val>3</val></probth>
								<node name="UNK">
									<num><val>0.0147175</val></num>
									<probth><val>6</val></probth>
								</node>
								<node name="">
									<num><val>0.00867479106847141</val></num>
									<probth><val>3</val></probth>
								</node>
								<node name="tmp">
									<num><val>0</val></num>
									<probth><val>1</val></probth>
								</node>
							</node>
							<node name="Ophioparma_126673">
								<num><val>0.212165</val></num>
								<probth><val>3</val></probth>
								<node name="UNK">
									<num><val>0.212164</val></num>
									<probth><val>6</val></probth>
								</node>
								<node name="">
									<num><val>8.43972996406039e-07</val></num>
									<probth><val>3</val></probth>
								</node>
								<node name="tmp">
									<num><val>0</val></num>
									<probth><val>1</val></probth>
								</node>
							</node>
							<node name="">
								<num><val>0.180637237385344</val></num>
								<probth><val>3</val></probth>
							</node>
							<node name="tmp">
								<num><val>0</val></num>
								<probth><val>1</val></probth>
							</node>
						</node>
						<node name="Umbilicariaceae">
							<num><val>14.6851</val></num>
							<probth><val>3</val></probth>
							<node name="Lasallia_125123">
								<num><val>0.804454</val></num>
								<probth><val>3</val></probth>
								<node name="UNK">
									<num><val>0.394474</val></num>
									<probth><val>6</val></probth>
								</node>
								<node name="Lasallia_pensylvanica_666993">
									<num><val>0.0769371</val></num>
									<probth><val>3</val></probth>
								</node>
								<node name="Lasallia_pertusa_154412">
									<num><val>0.252252</val></num>
									<probth><val>3</val></probth>
								</node>
								<node name="">
									<num><val>0.0807905179587253</val></num>
									<probth><val>3</val></probth>
								</node>
								<node name="tmp">
									<num><val>0</val></num>
									<probth><val>1</val></probth>
								</node>
							</node>
							<node name="Umbilicaria_130129">
								<num><val>13.252</val></num>
								<probth><val>3</val></probth>
								<node name="UNK">
									<num><val>0.458705</val></num>
									<probth><val>6</val></probth>
								</node>
								<node name="Umbilicaria_decussata_180094">
									<num><val>2.43381</val></num>
									<probth><val>3</val></probth>
								</node>
								<node name="Umbilicaria_havaasii_180101">
									<num><val>0.0961884</val></num>
									<probth><val>3</val></probth>
								</node>
								<node name="Umbilicaria_proboscidea_180119">
									<num><val>0.384527</val></num>
									<probth><val>3</val></probth>
								</node>
								<node name="Umbilicaria_virginis_180130">
									<num><val>9.67338</val></num>
									<probth><val>3</val></probth>
								</node>
								<node name="">
									<num><val>0.205424340242018</val></num>
									<probth><val>3</val></probth>
								</node>
								<node name="tmp">
									<num><val>0</val></num>
									<probth><val>1</val></probth>
								</node>
							</node>
							<node name="Xylopsora_211219">
								<num><val>0.439762</val></num>
								<probth><val>3</val></probth>
								<node name="UNK">
									<num><val>0.0911239</val></num>
									<probth><val>6</val></probth>
								</node>
								<node name="Xylopsora_friesii_214814">
									<num><val>0.295943</val></num>
									<probth><val>3</val></probth>
								</node>
								<node name="">
									<num><val>0.0526943583797083</val></num>
									<probth><val>3</val></probth>
								</node>
								<node name="tmp">
									<num><val>0</val></num>
									<probth><val>1</val></probth>
								</node>
							</node>
							<node name="">
								<num><val>0.188896655573636</val></num>
								<probth><val>3</val></probth>
							</node>
							<node name="tmp">
								<num><val>0</val></num>
								<probth><val>1</val></probth>
							</node>
						</node>
						<node name="">
							<num><val>0.70949775079816</val></num>
							<probth><val>3</val></probth>
						</node>
						<node name="tmp">
							<num><val>0</val></num>
							<probth><val>1</val></probth>
						</node>
					</node>
					<node name="dummy_order_Sarea">
						<num><val>0.103731</val></num>
						<probth><val>3</val></probth>
						<node name="UNK">
							<num><val>0.0107203</val></num>
							<probth><val>6</val></probth>
							<node name="">
								<num><val>0.0107202586053184</val></num>
								<probth><val>6</val></probth>
							</node>
							<node name="tmp">
								<num><val>0</val></num>
								<probth><val>1</val></probth>
							</node>
						</node>
						<node name="dummy_family_Sarea">
							<num><val>0.0453809</val></num>
							<probth><val>3</val></probth>
							<node name="Sarea_128686">
								<num><val>0.0301551</val></num>
								<probth><val>3</val></probth>
								<node name="UNK">
									<num><val>0.0256285</val></num>
									<probth><val>6</val></probth>
								</node>
								<node name="">
									<num><val>0.0045266298611835</val></num>
									<probth><val>3</val></probth>
								</node>
								<node name="tmp">
									<num><val>0</val></num>
									<probth><val>1</val></probth>
								</node>
							</node>
							<node name="">
								<num><val>0.0152257522377163</val></num>
								<probth><val>3</val></probth>
							</node>
							<node name="tmp">
								<num><val>0</val></num>
								<probth><val>1</val></probth>
							</node>
						</node>
						<node name="">
							<num><val>0.0476300143604745</val></num>
							<probth><val>3</val></probth>
						</node>
						<node name="tmp">
							<num><val>0</val></num>
							<probth><val>1</val></probth>
						</node>
					</node>
					<node name="">
						<num><val>19.0205461762806</val></num>
						<probth><val>3</val></probth>
					</node>
					<node name="tmp">
						<num><val>0</val></num>
						<probth><val>1</val></probth>
					</node>
				</node>
				<node name="Leotiomycetes">
					<num><val>1.9311</val></num>
					<probth><val>3</val></probth>
					<node name="UNK">
						<num><val>0.761342</val></num>
						<probth><val>6</val></probth>
						<node name="">
							<num><val>0.761341551303947</val></num>
							<probth><val>6</val></probth>
						</node>
						<node name="tmp">
							<num><val>0</val></num>
							<probth><val>1</val></probth>
						</node>
					</node>
					<node name="Helotiales">
						<num><val>0.168568</val></num>
						<probth><val>3</val></probth>
						<node name="Dermateaceae">
							<num><val>0.0554907</val></num>
							<probth><val>3</val></probth>
							<node name="Neofabraea_126381">
								<num><val>0.0291838</val></num>
								<probth><val>3</val></probth>
								<node name="UNK">
									<num><val>0.0291777</val></num>
									<probth><val>6</val></probth>
								</node>
								<node name="">
									<num><val>6.12796384562297e-06</val></num>
									<probth><val>3</val></probth>
								</node>
								<node name="tmp">
									<num><val>0</val></num>
									<probth><val>1</val></probth>
								</node>
							</node>
							<node name="">
								<num><val>0.0263068468061093</val></num>
								<probth><val>3</val></probth>
							</node>
							<node name="tmp">
								<num><val>0</val></num>
								<probth><val>1</val></probth>
							</node>
						</node>
						<node name="Hyaloscyphaceae">
							<num><val>0.0474509</val></num>
							<probth><val>3</val></probth>
							<node name="Clavidisculum_122113">
								<num><val>0.0126099</val></num>
								<probth><val>3</val></probth>
								<node name="UNK">
									<num><val>0.0126099</val></num>
									<probth><val>6</val></probth>
								</node>
								<node name="tmp">
									<num><val>0</val></num>
									<probth><val>1</val></probth>
								</node>
							</node>
							<node name="">
								<num><val>0.034840951305236</val></num>
								<probth><val>3</val></probth>
							</node>
							<node name="tmp">
								<num><val>0</val></num>
								<probth><val>1</val></probth>
							</node>
						</node>
						<node name="">
							<num><val>0.0656260415581372</val></num>
							<probth><val>3</val></probth>
						</node>
						<node name="tmp">
							<num><val>0</val></num>
							<probth><val>1</val></probth>
						</node>
					</node>
					<node name="">
						<num><val>1.00119575702391</val></num>
						<probth><val>3</val></probth>
					</node>
					<node name="tmp">
						<num><val>0</val></num>
						<probth><val>1</val></probth>
					</node>
				</node>
				<node name="Sordariomycetes">
					<num><val>1.79198</val></num>
					<probth><val>3</val></probth>
					<node name="UNK">
						<num><val>0.0435042</val></num>
						<probth><val>6</val></probth>
						<node name="">
							<num><val>0.0435042193371407</val></num>
							<probth><val>6</val></probth>
						</node>
						<node name="tmp">
							<num><val>0</val></num>
							<probth><val>1</val></probth>
						</node>
					</node>
					<node name="">
						<num><val>1.74847088441556</val></num>
						<probth><val>3</val></probth>
					</node>
					<node name="tmp">
						<num><val>0</val></num>
						<probth><val>1</val></probth>
					</node>
				</node>
				<node name="">
					<num><val>24.5351315091318</val></num>
					<probth><val>3</val></probth>
				</node>
				<node name="tmp">
					<num><val>0</val></num>
					<probth><val>1</val></probth>
				</node>
			</node>
			<node name="">
				<num><val>2.21382669221305</val></num>
				<probth><val>3</val></probth>
			</node>
			<node name="tmp">
				<num><val>0</val></num>
				<probth><val>1</val></probth>
			</node>
		</node>
</krona>
