# Supplementary material for: Alpine lichen diversity in an isolated sky island in the Colorado Plateau, USA—Insight from an integrative biodiversity inventory
Source: Ecol Evol. 2021 Jul 14;11(16):11090–101. doi: 10.1002/ece3.7896 (PMC8366874; doi:10.1002/ece3.7896)
Supplement: Supplementary file 4 — File S4 [file ECE3-11-11090-s006.zip › file_S4_protax_analysis/protax_fungi_results/query.lensize]

id	size	len
sl18241sar_Acarospora_erratica	1	489
sl18260_Acarospora_erratica	1	489
sl18289z_Acarospora_oligospora	1	488
sl18474acaro_Acarospora_nitrophila	1	472
sl18291a1_Acarospora_stapfiana	1	489
sl18362b_Acarospora_stapfiana	1	488
sl18603_Polysporina_gyrocarpaAFF	1	493
sl18665acaro_Acarospora_nitrophilaAFF	1	481
sl18541polysp_Polysporina_simplexAFF1	1	490
sl18259a_Acarospora_thamnina	1	489
sl18567b_Acarospora_thamnina	1	486
sl18629a_Polysporina_simplexAFF2	1	491
sl18328_Candelariella_aggregata1	1	487
sl18546_Candelariella_aggregata1	1	487
sl18379d_Candelariella_aggregata1	1	487
sl18382d_Candelariella_aggregata1	1	487
sl18419cand_Candelariella_aggregata1	1	487
sl18254_Candelariella_aggregata2	1	487
sl18330_Candelariella_aggregata2	1	487
sl18331_Candelariella_aggregata2	1	487
sl18383_Candelariella_aggregata3	1	487
sl18422cand_Candelariella_aggregata4	1	487
sl18426b_Candelariella_antenaria1	1	486
sl18257cand_Candelariella_vitellinaAFF	1	488
sl18593cand_Candelariella_vitellinaAFF	1	486
sl18304a_Candelariella_rosulans	1	486
sl18304cand_Candelariella_rosulans	1	486
sl18407e_Candelariella_rosulans	1	486
sl18380_Candelariella_rosulans	1	486
sl18367_Candelariella_rosulans	1	486
sl18370f_Candelariella_sp1AGG	1	486
sl18626_Candelariella_sp1AGG	1	486
sl18641a_Candelariella_sp1AGG	1	486
sl18351cand_Candelariella_sp1AGG	1	487
sl18358b_Candelariella_sp1AGG	1	486
sl18479cand_Candelariella_aurella1	1	490
sl18499_Candelariella_aurella1	1	489
sl19204cand_Candelariella_aurella1	1	486
sl18307_Candelariella_aurella2	1	487
sl18503_Candelariella_aurella2	1	487
sl18269_Candelariella_aurella3	1	485
sl18291b_Candelariella_aurella3	1	350
sl18483b_Candelariella_aurella4	1	483
sl18240b_Candelariella_vitellina1	1	485
sl18404d_Candelariella_vitellina1	1	485
sl18243cand_Candelariella_vitellina1	1	486
sl18273b_Candelariella_vitellina1	1	486
sl18473c_Candelariella_vitellina1	1	486
sl18244calo_Candelariella_vitellina1	1	486
sl18294c_Candelariella_vitellina1	1	486
sl18599b_Candelariella_vitellina1	1	486
sl18294cand_Candelariella_vitellina1	1	486
sl18405cand2_Candelariella_vitellina1	1	486
sl18521cand_Candelariella_vitellina1	1	486
sl18251c_Candelariella_vitellina1	1	486
sl18291a2_Candelariella_vitellina2	1	486
sl18589cand_Candelariella_vitellina2	1	486
sl18613b_Candelariella_vitellina2	1	486
sl18273z_Candelariella_vitellina1	1	485
sl18306_Candelariella_vitellina1	1	485
sl18372cand_Candelariella_vitellina1	1	487
sl18667b_Candelariella_vitellina4	1	486
sl18669cand_Candelariella_vitellina4	1	486
sl18281cand_Candelariella_vitellina3	1	485
sl18298_Candelariella_vitellina3	1	485
sl18533cand_Candelariella_vitellina5	1	485
sl18465_Candelariella_xanthostigma	1	487
sl18466_Candelariella_xanthostigma	1	487
sl18468_Candelariella_xanthostigma	1	487
sl18267b_Umbilicaria_virginis	1	492
sl18368a_Umbilicaria_virginis	1	493
sl18407c_Umbilicaria_virginis	1	493
sl18368b_Umbilicaria_virginis	1	495
sl18290b_Umbilicaria_virginis	1	492
sl18635_Umbilicaria_virginis	1	492
sl18310_Umbilicaria_virginis	1	492
sl18350b_Umbilicaria_virginis	1	492
sl18623_Umbilicaria_virginis	1	492
sl18536_Umbilicaria_virginis	1	493
sl18591_Umbilicaria_virginis	1	493
sl18676_Umbilicaria_virginis	1	493
sl18433_Umbilicaria_virginis	1	490
sl18359um_Umbilicaria_decussata	1	493
sl18376a_Umbilicaria_virginis	1	491
sl18362a_Umbilicaria_sp	1	498
sl18590_Umbilicaria_decussataAFF	1	495
sl18278b_Pleopsidium_flavumAGG1	1	486
sl18355_Pleopsidium_flavumAGG1	1	486
sl18300_Pleopsidium_flavumAGG2	1	489
sl18579_Sarcogyne_arenosaAFF	1	490
sl18515_Lecideoid_andersoniiAGG1	1	514
sl18599a_Lecideoid_andersoniiAGG1	1	514
sl18597_Lecideoid_andersoniiAGG2	1	495
sl18297_Lecideoid_deoidSPUR00135	1	508
sl18439_Lecideoid_deoidSPUR00135	1	509
sl18601_Lecideoid_deoidSPUR00195	1	511
sl18637_Lecideoid_deoidSPUR00195	1	511
sl18668_Lecideoid_deoidSPUR00195	1	511
sl18602_Lecideoid_laboriosaAFF1	1	511
sl18628_Lecideoid_laboriosaAFF1	1	511
sl18648_Lecideoid_laboriosaAFF1	1	511
sl18292_Lecideoid_laboriosaAFF2	1	511
sl18455a_Lecideoid_atrobrunneaAGG2	1	515
sl18566a_Lecideoid_atrobrunneaAGG2	1	514
sl18645atro_Lecideoid_atrobrunneaAGG2	1	514
sl18600_Lecideoid_atrobrunneaAGG2	1	513
sl18639_Lecideoid_atrobrunneaAGG2	1	514
sl18653atro_Lecideoid_atrobrunneaAGG2	1	514
sl18568a_Lecideoid_atrobrunneaAGG2	1	514
sl18650_Lecideoid_atrobrunneaAGG2	1	514
sl18278c_Lecideoid_perlatolica	1	514
sl18299b_Lecideoid_perlatolica	1	514
sl18511_Lecideoid_perlatolica	1	514
sl18511_Lecideoid_perlatolica.2	1	514
sl18510_Lecideoid_perlatolica	1	514
sl18640e_Lecideoid_perlatolica	1	514
sl18646_Lecideoid_perlatolica	1	513
sl18294atrob_Lecideoid_perlatolica	1	513
sl18583atro1_Lecideoid_perlatolica	1	513
sl18281b_Lecideoid_perlatolica	1	514
sl18657_Lecideoid_perlatolica	1	514
sl18460a_Lecideoid_perlatolica	1	514
sl18283_Lecideoid_perlatolica	1	513
sl18565_Lecideoid_promiscensAFF1	1	515
sl18644_Lecideoid_promiscensAFF1	1	515
sl18280atro_Lecideoid_syncarpa	1	515
sl18349news_Lecideoid_syncarpa	1	515
sl18347c_Lecideoid_syncarpa	1	515
sl18370c_Lecideoid_syncarpa	1	515
sl18370h_Lecideoid_syncarpa	1	515
sl18404c_Lecideoid_syncarpa	1	515
sl18462_Lecideoid_syncarpa	1	515
sl18583atro2_Lecideoid_syncarpa	1	515
sl18405d_Lecideoid_syncarpa	1	515
sl18460b_Lecideoid_syncarpa	1	515
sl18631z_Lecideoid_syncarpa	1	515
sl18480_Lecideoid_syncarpa	1	515
sl18659b_Lecideoid_syncarpa	1	515
sl18627_Lecideoid_syncarpa	1	515
sl18631_Lecideoid_syncarpa	1	515
sl18488_Lecideoid_syncarpa	1	515
sl18454c_Lecideoid_syncarpa	1	514
sl18521_Lecideoid_syncarpa	1	485
sl18582atro2_Lecideoid_syncarpa	1	514
sl18405lecidea_Lecideoid_syncarpa	1	516
sl18248b1_Lecideoid_syncarpa	1	403
sl18642q_lecideoid_atrobrunneaAGG1	1	507
sl18653squam_Lecideoid_atrobrunneaAGG1	1	515
sl18658_Lecideoid_atrobrunneaAGG3	1	513
sl18266_Lecideoid_promiscens	1	511
sl18474c_Lecideoid_promiscens	1	511
sl18665b_Lecideoid_promiscens	1	511
sl18665c_Lecideoid_promiscens	1	511
sl18266z_Lecideoid_promiscens	1	512
sl18460d_Lecideoid_leucothallinaAFF	1	515
sl18652a_Lecideoid_leucothallinaAFF	1	515
sl18461_Lecideoid_leucothallinaAFF	1	514
sl18489_Lecideoid_deoidSP1	1	518
sl18498_Lecideoid_deoidSP1	1	518
sl18649z_Lecideoid_deoidSP1	1	518
sl18496_Lecideoid_deoidSP1	1	519
sl18369_Lecideoid_tessellataAGG1	1	513
sl18407leci_Lecideoid_tessellataAGG1	1	513
sl18350d_Lecideoid_tessellataAGG4	1	513
sl18493_Lecideoid_tessellataAGG4	1	513
sl18656_Lecideoid_tessellataAGG3	1	512
sl18659a_Lecideoid_tessellataAGG3	1	513
sl18284_Lecideoid_tessellataAGG2	1	515
sl18346b_Lecideoid_tessellataAGG2	1	515
sl18304lecidel_Lecideoid_tessellataAGG2	1	515
sl18278y_Caloplaca_epithallina	1	360
sl18385b_Athallia_holocarpaAFF	1	530
sl18385calo_Athallia_holocarpaAFF	1	530
sl18426a_Athallia_holocarpaAFF	1	530
sl18420_Athallia_holocarpaAFF	1	529
sl18513_Caloplaca_xanthostigmoideaAFF	1	534
sl18645unk_Caloplaca_xanthostigmoideaAFF	1	527
sl18264a_Rusavskia_elegans	1	494
sl18271_Rusavskia_elegans	1	533
sl18366_Rusavskia_elegans	1	533
sl18295_Rusavskia_elegans	1	534
sl18467xantho_Rusavskia_elegans	1	534
sl18537a_Rusavskia_elegans	1	534
sl18409a_Rusavskia_elegans	1	534
sl18670_Rusavskia_elegans	1	534
sl18511rusa_Rusavskia_elegans	1	534
sl18395calo_Rusavskia_elegans	1	534
sl19200b_Rusavskia_elegans	1	533
sl18356b_Rusavskia_elegans	1	532
sl18403d_Rusavskia_elegans	1	530
sl18378_Rusavskia_elegans	1	533
sl18427a_Rusavskia_elegans	1	532
sl18249a_Rusavskia_sorediata	1	446
sl18410b_Rusavskia_sorediata	1	532
sl18593_Rusavskia_sorediata	1	532
sl18638b_Rusavskia_sorediata	1	532
sl18538_Rusavskia_sorediata	1	483
sl18370g_Rusavskia_sorediata	1	531
sl18505rusa_Rusavskia_sorediata	1	364
sl18243c_Caloplaca_saxicola	1	527
sl18353_Caloplaca_saxicola	1	527
sl18672_Caloplaca_saxicola	1	527
sl18633_Pachypeltis_invadens	1	522
sl18246b_Pachypeltis_phoenicopta	1	534
sl18346e_Pachypeltis_phoenicopta	1	534
sl18405b_Pachypeltis_phoenicopta	1	534
sl18405calo_Pachypeltis_phoenicopta	1	534
sl18280a_Pachypeltis_phoenicopta	1	532
sl18305a_Pachypeltis_phoenicopta	1	533
sl18269xantho_Xanthomendoza_trachyphylla	1	531
sl18476_Xanthomendoza_trachyphylla	1	531
sl19204calo_Xanthomendoza_trachyphylla	1	531
sl18391d_Parvoplaca_tiroliensis	1	522
sl18605b_Parvoplaca_tiroliensis	1	523
sl18605c_Parvoplaca_tiroliensis	1	520
sl18470_Parvoplaca_tiroliensis	1	523
sl18471lec2_Austrolecia_sp	1	513
sl18348unk_lecanoraceaeCF_sp	1	519
sl18543_Lecanora_epibyron	1	489
sl18541z_Lecanora_polytropaAFF1	1	514
sl18251a_Lecanora_polytropaAGG1	1	511
sl18273b_Lecanora_polytropaAGG1	1	511
sl18376b_Lecanora_polytropaAGG1	1	511
sl18405c_Lecanora_polytropaAGG1	1	511
sl18375b_Lecanora_polytropaAGG1	1	511
sl18455c_Lecanora_polytropaAGG1	1	511
sl18280c_Lecanora_polytropaAGG1	1	510
sl18256_Lecanora_polytropaAGG1	1	511
sl18355poly_Lecanora_polytropaAGG1	1	511
sl18521poly_Lecanora_polytropaAGG1	1	511
sl18273poly_Lecanora_polytropaAGG1	1	512
sl18282b_Lecanora_polytropaAGG1	1	512
sl18583poly_Lecanora_polytropaAGG1	1	512
sl18259b_Lecanora_polytropaAGG2	1	481
sl18304b_Lecanora_polytropaAGG2	1	516
sl18402_Lecanora_polytropaAGG2	1	516
sl18404b_Lecanora_polytropaAGG2	1	516
sl18370a_Lecanora_polytropaAGG2	1	516
sl18346d_Lecanora_polytropaAGG2	1	512
sl18356poly_Lecanora_polytropaAGG2	1	515
sl18358a_Lecanora_polytropaAGG2	1	514
sl18595_Lecanora_polytropaAGG8	1	511
sl18665poly_Lecanora_polytropaAGG6	1	511
sl18669_Lecanora_polytropaAGG6	1	510
sl18455b_Lecanora_polytropaAGG7	1	512
sl18522a_Lecanora_polytropaAGG5	1	511
sl18522b_Lecanora_polytropaAGG5	1	511
sl18539a_Lecanora_polytropaAGG4	1	511
sl18653poly_Lecanora_polytropaAGG4	1	511
sl18598poly_Lecanora_polytropaAGG4	1	512
sl18641f_Lecanora_polytropaAGG4	1	482
sl18474a_Lecanora_polytropaAGG9	1	509
sl18457poly_Lecanora_polytropaAGG3	1	510
sl18598_Lecanora_polytropaAGG10	1	508
sl18454_Lecanora_polytropaAFF2	1	506
sl18454a_Lecanora_polytropaAFF2	1	516
sl18418_Protoparmeliopsis_garovaglii	1	514
sl18429b_Protoparmeliopsis_garovaglii	1	514
sl18241proto_Protoparmeliopsis_muralisAGG1	1	515
sl18277_Protoparmeliopsis_muralisAGG1	1	515
sl18364_Protoparmeliopsis_muralisAGG1	1	513
sl18279_Protoparmeliopsis_muralisAGG3	1	517
sl18589c_Protoparmeliopsis_muralisAGG3	1	517
sl18535_Protoparmeliopsis_muralisAGG3	1	518
sl18258b_Protoparmeliopsis_muralisAGG2	1	514
sl18274_Protoparmeliopsis_muralisAGG2	1	514
sl18282c_Rhizoplaca_melanophthalma	1	514
sl18311_Rhizoplaca_melanophthalma	1	514
sl18371_Rhizoplaca_melanophthalma	1	514
sl18592_Rhizoplaca_melanophthalma	1	514
sl19192_Rhizoplaca_melanophthalma	1	513
sl18516v1_Rhizoplaca_novomexicanaAGG1	1	514
sl18516v2_Rhizoplaca_novomexicanaAGG1	1	513
sl18267a_Rhizoplaca_novomexicanaAGG2	1	514
sl18290c_Rhizoplaca_novomexicanaAGG2	1	515
sl18358d_Rhizoplaca_novomexicanaAGG2	1	513
sl18370b_Rhizoplaca_novomexicanaAGG2	1	514
sl18678_Rhizoplaca_novomexicanaAGG2	1	514
sl18458_Rhizoplaca_novomexicanaAFF	1	513
sl18673_Rhizoplaca_novomexicanaAFF	1	513
sl18519b_Rhizoplaca_novomexicanaAGG2	1	512
sl18651c_Rhizoplaca_groupNOVA	1	501
sl18651lepr_Rhizoplaca_groupNOVA	1	520
sl18468lec_Lecanora_sp1	1	501
sl18261c_Protoparmeliopsis_peltata	1	515
sl18345_Protoparmeliopsis_peltata	1	515
sl18344_Rhizoplaca_chrysoleucaCLADEd	1	515
sl18581_Rhizoplaca_chrysoleucaCLADEe	1	517
sl18405a_Lecanora_sp2	1	517
sl18405rhizo_Lecanora_sp2	1	516
sl18272c_Lecanora_rupicolaAFF1	1	442
sl18375c_Lecanora_rupicolaAFF1	1	511
sl18240a_Lecanora_rupicolaAGG1	1	518
sl18355rup_Lecanora_rupicolaAGG1	1	519
sl18455rupi_Lecanora_rupicolaAGG1	1	519
sl18655_Lecanora_rupicolaAGG1	1	519
sl18454b_Lecanora_rupicolaAGG1	1	519
sl18275_Lecanora_rupicolaAGG1	1	445
sl18404rupi_Lecanora_rupicolaAGG1	1	502
sl18294a_Lecanora_rupicolaAGG2	1	520
sl18460c_Lecanora_rupicolaAGG2	1	520
sl18428_Evernia_divaricata	1	510
sl19193_Pseudephebe_minuscula	1	340
sl18339_Xanthoparmelia_wyomingica	1	503
sl18604_Xanthoparmelia_subcumberlandia	1	503
sl18340_Xanthoparmelia_wyomingica	1	503
sl18464_Xanthoparmelia_subcumberlandia	1	503
sl18671xantho_Xanthoparmelia_subcumberlandia	1	503
sl18673xantho_Xanthoparmelia_subcumberlandia	1	503
sl18308_Xanthoparmelia_wyomingica	1	503
sl18675_Xanthoparmelia_wyomingica	1	503
sl18677_Xanthoparmelia_wyomingica	1	503
sl18245new_Xanthoparmelia_wyomingica	1	503
sl18408_Xanthoparmelia_wyomingica	1	501
sl18523_Xanthoparmelia_wyomingica	1	491
sl18349side_Lecanora_subcavicolaAFF1	1	516
sl18349subcavi_Lecanora_subcavicolaAFF1	1	516
sl18364b_Lecanora_subcavicolaAFF1	1	516
sl18372a_Lecanora_subcavicolaAFF1	1	516
sl18407a;18-407d_Lecanora_subcavicolaAFF1	1	516
sl18349b_Lecanora_subcavicolaAFF2	1	518
sl18349bat_Lecanora_subcavicolaAFF2	1	518
sl18567sore_Lecanora_subcavicolaAFF2	1	518
sl18403sideSOR_Lecanora_subcavicolaAFF2	1	518
sl18347f_Lecidella_stigmateaAGG1	1	512
sl18347lec_Lecidella_stigmateaAGG1	1	511
sl18360_Lecidella_stigmateaAGG1	1	517
sl18374_Lecidella_stigmateaAGG1	1	517
sl18492_Lecidella_stigmateaAGG1	1	516
sl18500leci_Lecidella_stigmateaAGG1	1	515
sl18367z_Lecidella_stigmateaAGG1	1	515
sl18369rino_Lecidella_stigmateaAGG1	1	515
sl18409b_Lecidella_stigmateaAGG1	1	517
sl18475_Lecidella_stigmateaAGG1	1	520
sl18512_Lecidella_stigmateaAGG1	1	515
sl18537c_Lecidella_stigmateaAGG1	1	451
sl18257b_Lecidella_stigmateaAGG2	1	515
sl18294d_Lecidella_stigmateaAGG2	1	514
sl18467unk_Lecidella_stigmateaAGG2	1	515
sl18582a_Lecidella_stigmateaAGG2	1	514
sl18582e_Lecidella_stigmateaAGG2	1	514
sl18583i_Lecidella_stigmateaAGG2	1	514
sl19208leci_Lecidella_stigmateaAGG1	1	516
sl18347b_Lecidella_stigmateaAGG4	1	516
sl18347e_Lecidella_stigmateaAGG4	1	516
sl18511della_Lecidella_stigmateaAGG1	1	515
sl18517_Lecidella_stigmateaAGG1	1	515
sl18528_Lecidella_stigmateaAGG3	1	518
sl18681blackAPO_Lecidella_stigmateaAGG3	1	517
sl18681brownAPO_Lecidella_stigmateaAGG3	1	517
sl18348grey_Lecanora_spGREY	1	520
sl18403tetra_Lecanora_spGREY	1	520
sl18354_Lecanora_spGREY	1	520
sl18365b_Lecanora_spGREY	1	520
sl18248a_Lecideoid_formosaAGG1	1	517
sl18302e_Lecideoid_formosaAGG1	1	517
sl18280b_Lecideoid_formosaAGG1	1	518
sl18285_Lecideoid_formosaAGG1	1	518
sl18372b_Lecideoid_formosaAGG1	1	518
sl18403a_Lecideoid_formosaAGG1	1	518
sl18580_Lecideoid_formosaAGG1	1	518
sl19195_Lecideoid_formosaAGG1	1	515
sl18302form_Lecideoid_formosaAGG1	1	512
sl18302b_Lecideoid_formosaAGG2	1	514
sl18567e_Lecideoid_formosaAGG2	1	514
sl18437b_Lecanora_prolificans	1	501
sl18471_Lecanora_prolificans	1	501
sl18427b_Myriolecis_hageniiAFF	1	510
sl18473b_Myriolecis_hageniiAFF	1	510
sl18269z_Myriolecis_myrioSP1	1	483
sl18478a_Myriolecis_semipallida	1	510
sl18629b_Myriolecis_semipallida	1	510
sl18651b_Myriolecis_semipallida	1	510
sl18483a_Myriolecis_semipallida	1	510
sl18478quest_Myriolecis_semipallida	1	509
sl18651a_Myriolecis_semipallida	1	476
sl18651d_Myriolecis_semipallida	1	491
sl18490_Myriolecis_semipallida	1	509
sl18494_Myriolecis_semipallida	1	509
sl18467rino1_Myriolecis_myrioSP2	1	510
sl18419rino_Myriolecis_myrioSP3	1	512
sl18248b2_Calvitimela_armeniaca	1	525
sl18278a_Calvitimela_armeniaca	1	525
sl18248quest_Calvitimela_armeniaca	1	525
sl18278green_Calvitimela_armeniaca	1	525
sl18372c_Calvitimela_armeniaca	1	525
sl18403b_Calvitimela_armeniaca	1	525
sl18404e_Calvitimela_armeniaca	1	525
sl18567a_Calvitimela_armeniaca	1	525
sl18570_Calvitimela_armeniaca	1	525
sl18302d_Calvitimela_armeniaca	1	524
sl18302quest_Calvitimela_armeniaca	1	524
sl18359_Calvitimela_armeniaca	1	524
sl18540_Lecanora_cenisiaAFF	1	537
sl18588_Lecanora_cenisiaAFF	1	537
sl18634_Lecanora_cenisiaAFF	1	535
sl18437a_Lecidella_elaeochroma	1	519
sl18473a_Lecidella_elaeochroma	1	519
sl18472_Lecidella_elaeochroma	1	519
sl18620y_Lecidella_wulfeniiAFF	1	522
sl18238a_Protoparmelia_badia	1	516
sl18403f_Protoparmelia_badia	1	516
sl18243a_Protoparmelia_badia	1	516
sl18456_Protoparmelia_badia	1	515
sl18255a_Protoparmelia_badia	1	486
sl18261a_Protoparmelia_badia	1	486
sl18453_Protoparmelia_badia	1	515
sl18452_Protoparmelia_badia	1	516
sl18361asp_Arctidea_sp1	1	496
sl18477_Arctidea_candidaAFF	1	495
sl18350arctidea_Arctidea_circularisAFF2	1	491
sl19204mega_Arctidea_circularisAFF2	1	491
sl18404f_Sagedia_sp1	1	468
sl18404sage1_Sagedia_sp1	1	468
sl18519a_Arctidea_circularisAFF1	1	410
sl18350c_Arctidea_circularisAFF1	1	414
sl18246z_Aspicilia_americanaAFF1	1	504
sl18251b_Aspicilia_americanaAFF1	1	504
sl18274asp_Aspicilia_americanaAFF1	1	504
sl18305asp_Aspicilia_americanaAFF1	1	504
sl18270_Aspicilia_americanaAFF1	1	503
sl18299c_Aspicilia_americanaAFF1	1	503
sl18487_Aspicilia_americanaAFF2	1	507
sl18349asp_Aspicilia_americanaAFF3	1	504
sl18349pea_Aspicilia_americanaAFF3	1	502
sl18351_Aspicilia_americanaAFF4	1	502
sl18491_Aspicilia_americanaAFF5	1	504
sl18495_Aspicilia_americanaAFF5	1	504
sl18564_Aspicilia_americanaAFF5	1	504
sl18594aspi_Aspicilia_americanaAFF5	1	504
sl18626aspi_Aspicilia_americanaAFF5	1	504
sl18645b_Aspicilia_americanaAFF5	1	504
sl18288_Aspicilia_fumosaAGG1	1	497
sl18296_Aspicilia_fumosaAGG1	1	497
sl18346a_Aspicilia_fumosaAGG1	1	497
sl18294b_Aspicilia_fumosaAGG2	1	497
sl18361b_Aspicilia_arizonicaAFF1	1	499
sl18404a_Aspicilia_arizonicaAFF1	1	499
sl18361r_Aspicilia_arizonicaAFF1	1	497
sl18370e_Aspicilia_arizonicaAFF1	1	499
sl18638a_Aspicilia_arizonicaAFF1	1	499
sl18238b_Aspicilia_arizonicaAFF2	1	498
sl18275unk_Aspicilia_arizonicaAFF4	1	497
sl18352a_Aspicilia_arizonicaAFF4	1	497
sl18349aspy_Aspicilia_arizonicaAFF4	1	497
sl18364aspi_Aspicilia_arizonicaAFF4	1	497
sl18358e_Aspicilia_arizonicaAFF3	1	497
sl18377_Aspicilia_arizonicaAFF3	1	497
sl18520_Aspicilia_arizonicaAFF3	1	497
sl18407asp_Aspicilia_arizonicaAFF3	1	497
sl18624b_Aspicilia_indeterminata	1	495
sl18640b_Aspicilia_indeterminata	1	473
sl18640c_Aspicilia_indeterminata	1	496
sl18282a_Aspicilia_cinereaAFF	1	488
sl18412_Aspicilia_bufoidesAGG2	1	500
sl18568c_Aspicilia_bufoidesAGG1	1	500
sl18583unk_Aspicilia_bufoidesAGG1	1	500
sl18667a_Aspicilia_bufoidesAGG1	1	502
sl18669aspi_Aspicilia_bufoidesAGG1	1	499
sl18643_Aspicilia_bufoidesAGG1	1	501
sl18661_Lobothallia_alphoplaca	1	507
sl18263_Circinaria_aridaCF1	1	503
sl18514_Circinaria_aridaCF1	1	503
sl18674z_Circinaria_aridaCF1	1	503
sl18366asp_Circinaria_aridaCF1	1	502
sl18239circ_Circinaria_aridaCF2	1	500
sl18265z_Circinaria_aridaCF2	1	500
sl18301_Circinaria_aridaCF3	1	465
sl18558_Stereocaulaceae_Lepraria_caesioalba	1	526
sl18560_Stereocaulaceae_Lepraria_caesioalba	1	526
sl18561_Stereocaulaceae_Lepraria_leprSP1	1	525
sl18497_Stereocaulaceae_Lepraria_neglectaAFF1	1	523
sl18609_Stereocaulaceae_Lepraria_neglectaAFF1	1	522
sl18622lepr_Stereocaulaceae_Lepraria_neglectaAFF1	1	523
sl18534_Stereocaulaceae_Lepraria_neglectaAFF1	1	523
sl18660_Stereocaulaceae_Lepraria_neglectaAFF1	1	525
sl18616a_Stereocaulaceae_Lepraria_finkii	1	490
sl18624a_Stereocaulaceae_Lepraria_finkii	1	491
sl18414a_Pertusariaceae_Ochrolechia_upsaliensis	1	497
sl18422_Pertusariaceae_Ochrolechia_upsaliensis	1	497
sl18423_Pertusariaceae_Ochrolechia_upsaliensis	1	497
sl18285_Sporastatia_testudinea	1	480
sl18290a_Sporastatia_testudinea	1	480
sl18356a_Sporastatia_testudinea	1	480
sl18357_Sporastatia_testudinea	1	480
sl18658unk_Sporastatia_testudinea	1	480
sl18569_Sporastatia_testudinea	1	480
sl18569a_Sporastatia_testudinea	1	480
sl18469b_Blastenia_furfuracea	1	521
sl18574calo_Bryoplaca_cinnamomea	1	529
sl18621_Bryoplaca_sinapisperma	1	524
sl18482_Pyrenodesmia_variabilis	1	494
sl18482crust_Pyrenodesmia_variabilis	1	522
sl18486_Pyrenodesmia_variabilis	1	512
sl18504_Pyrenodesmia_variabilis	1	499
sl18419calo_Caloplaca_stillicidiorumAGG	1	515
sl18529b_Caloplaca_stillicidiorumAGG	1	523
sl18614_Caloplaca_stillicidiorumAGG	1	522
sl18467_Caloplaca_stillicidiorumAGG	1	526
sl18440b_Gyaloechia_bracteata	1	524
sl18421a_Gyaloechia_epiphyta	1	523
sl18421cand_Gyaloechia_epiphyta	1	523
sl18429a_Gyaloechia_epiphyta	1	523
sl18457_Rufoplaca_arenaria	1	519
sl18474b_Rufoplaca_arenaria	1	523
sl18463_Rufoplaca_arenaria	1	525
sl18654_Rufoplaca_arenaria	1	525
sl18665a_Rufoplaca_arenaria	1	524
sl18611a_Mycobilimbia_berengeriana	1	498
sl18612_Mycobilimbia_berengeriana	1	498
sl18574ton_ToniniaCF_mesoideaAFF	1	513
sl18574d_ToniniaCF_sp	1	511
sl18444clado_Cladonia_cariosaAFF1	1	580
sl18620clado_Cladonia_cariosaAFF1	1	579
sl18430_Cladonia_symphycarpa	1	578
sl18436z_Cladonia_symphycarpa	1	578
sl18610clado_Cladonia_cariosaAFF2	1	570
sl19199clado_Cladonia_cariosaAFF2	1	570
sl18335_Cladonia_cariosaAFF3	1	569
sl18336_Cladonia_cariosaAFF3	1	569
sl18442clado_Cladonia_cariosaAFF3	1	568
sl18448_Cladonia_cariosaAFF3	1	568
sl18415_Cladonia_macrophyllodes	1	570
sl18443b_Cladonia_pocillumAGG1	1	555
sl19196clado_Cladonia_pocillumAGG1	1	554
sl18447_Cladonia_pocillumAGG1	1	567
sl18617_Cladonia_pocillumAGG1	1	567
sl19207clado_Cladonia_pocillumAGG1	1	567
sl18576z_Cladonia_pocillumAGG1	1	567
sl18607_Cladonia_pocillumAGG1	1	567
sl18553clado_Cladonia_pocillumAGG1	1	567
sl18555clado_Cladonia_pocillumAGG1	1	567
sl18343_Cladonia_pocillumAGG3	1	568
sl18578_Cladonia_pocillumAGG2	1	568
sl18616clado_Cladonia_pocillumAGG2	1	568
sl18551_Cladonia_squamSP1	1	572
sl18438_Amandinea_punctataAFF	1	502
sl18402side2_Tetramelas_papillatusCF	1	514
sl18403e_Tetramelas_papillatusCF	1	514
sl18403sideAPO_Tetramelas_papillatusCF	1	514
sl18405e_Tetramelas_pulverulentusAFF	1	514
sl18454leci_Tetramelas_pulverulentusAFF	1	513
sl18393e_Phaeophyscia_constipata	1	488
sl18393f_Phaeophyscia_constipata	1	490
sl18399z_Phaeophyscia_constipata	1	488
sl18385rino_PhaeophysDINA_dina3	1	494
sl18401_PhaeophysDINA_dina3	1	494
sl18269star_PhaeophysDINA_castanomelodes	1	496
sl18363_PhaeophysDINA_castanomelodes	1	496
sl18312_PhaeophysDINA_guzzinii	1	497
sl18382b_PhaeophysDINA_roscidaAFF1	1	438
sl18379z_PhaeophysDINA_dina2	1	474
sl18529a_PhaeophysDINA_roscidaAFF2	1	495
sl18529rino_PhaeophysDINA_roscidaAFF2	1	495
sl18529z_PhaeophysDINA_roscidaAFF2	1	495
sl18485_Physcia_albineoides	1	489
sl18518_Physcia_albineoides	1	489
sl18242a_Physcia_dubiaAFF1	1	489
sl18273c_Physcia_dubiaAFF1	1	489
sl18554_Physcia_dubiaAFF1	1	489
sl18663_Physcia_dubiaAFF1	1	489
sl18506_Physcia_dubiaAFF1	1	489
sl18349c_Physcia_dubiaAFF2	1	488
sl18364a_Physcia_dubiaAFF2	1	488
sl18410a_Physcia_caesia	1	488
sl18386a_PhysciDINA_pyrina	1	494
sl18400b_PhysciDINA_pyrina	1	494
sl18391a_PhysciDINA_pyrina	1	494
sl18395b_PhysciDINA_pyrina	1	494
sl18420rino_PhysciDINA_pyrina	1	493
sl18422rino_PhysciDINA_pyrina	1	493
sl18396a_Phaeorrhiza_nimbosa	1	495
sl18396b_Phaeorrhiza_nimbosa	1	495
sl18425b_Phaeorrhiza_nimbosa	1	495
sl18381_Phaeorrhiza_sareptana	1	496
sl18384_Phaeorrhiza_sareptana	1	496
sl18389_Phaeorrhiza_sareptana	1	496
sl18400a_Phaeorrhiza_sareptana	1	496
sl18542_Phaeorrhiza_sareptana	1	496
sl18527a_Phaeorrhiza_sareptana	1	496
sl18250_Physconia_muscigena	1	493
sl18382a_Physconia_muscigena	1	493
sl18392_Physconia_muscigena	1	493
sl18441b_Physconia_muscigena	1	493
sl18387_Physconia_muscigena	1	493
sl18431_Physconia_muscigena	1	493
sl18531a_Physconia_muscigena	1	493
sl18421b_Physconia_muscigena	1	493
sl18397_Physconia_muscigena	1	493
sl18532_Physconia_muscigena	1	493
sl18385a_Physconia_muscigena	1	494
sl18396d_Physconia_muscigena	1	494
sl18545_Physconia_muscigena	1	494
sl18417_Physconia_muscigena	1	494
sl18386b_Physconia_muscigena	1	494
sl18426c_Physconia_muscigena	1	494
sl18435_Physconia_muscigena	1	494
sl18550_Physconia_muscigena	1	494
sl18425a_Physconia_muscigena	1	493
sl18553_Rinodina_mniaraea	1	502
sl18559_Rinodina_mniaraea	1	502
sl18442_Rinodina_mniaraeaAFF1	1	501
sl18443a_Rinodina_mniaraeaAFF1	1	501
sl18444b_Rinodina_mniaraeaAFF1	1	501
sl18444rino1_Rinodina_mniaraeaAFF1	1	501
sl18444a_Rinodina_mniaraeaAFF2	1	499
sl18444rino2_Rinodina_mniaraeaAFF2	1	499
sl18391c_Megaspora_verrucosa	1	494
sl18395a_Megaspora_verrucosa	1	494
sl18549_Megaspora_verrucosa	1	494
sl18608_Megaspora_verrucosa	1	496
sl18424_Megaspora_verrucosa	1	497
sl18530_Megaspora_verrucosa	1	499
sl18530y_Megaspora_verrucosa	1	499
sl18247a_Rhizocarpon_geographicumSL1	1	489
sl18249b_Rhizocarpon_geographicumSL1	1	489
sl18255rhi_Rhizocarpon_geographicumSL1	1	489
sl18278b_Rhizocarpon_geographicumSL1	1	489
sl18521geogr_Rhizocarpon_geographicumSL1	1	489
sl18587geo_Rhizocarpon_geographicumSL1	1	489
sl18255b_Rhizocarpon_geographicumSL1	1	489
sl18280d_Rhizocarpon_geographicumSL1	1	489
sl18305b_Rhizocarpon_geographicumSL1	1	489
sl18567d_Rhizocarpon_geographicumSL1	1	489
sl18533_Rhizocarpon_geographicumSL3	1	493
sl18533mega_Rhizocarpon_geographicumSL3	1	493
sl18566b_Rhizocarpon_geographicumSL3	1	489
sl18583g_Rhizocarpon_geographicumSL3	1	489
sl18583rhizo2_Rhizocarpon_geographicumSL3	1	489
sl18459_Rhizocarpon_geographicumSL4	1	489
sl18583f_Rhizocarpon_geographicumSL4	1	489
sl18583rhizo1_Rhizocarpon_geographicumSL4	1	489
sl18652b_Rhizocarpon_geographicumSL4	1	489
sl18582rhizo2_Rhizocarpon_geographicumSL4	1	489
sl18589b_Rhizocarpon_geographicumSL4	1	489
sl18671rhizo2_Rhizocarpon_geographicumSL4	1	489
sl18645a_Rhizocarpon_geographicumSL4	1	489
sl18645geo_Rhizocarpon_geographicumSL4	1	489
sl18630_Rhizocarpon_geographicumSL4	1	489
sl18582rhizo1_Rhizocarpon_geographicumSL4	1	490
sl18671_Rhizocarpon_geographicumSL2	1	491
sl18671rhizo1_Rhizocarpon_geographicumSL2	1	491
sl18522geogr_Rhizocarpon_geographicumSL5	1	487
sl18348_Rhizocarpon_intermediellum	1	485
sl18349d_Rhizocarpon_intermediellum	1	485
sl18403c_Rhizocarpon_intermediellum	1	485
sl18404geogra_Rhizocarpon_intermediellum	1	485
sl18365a_Rhizocarpon_intermediellum	1	485
sl18346c_Rhizocarpon_intermediellum	1	485
sl18278rhizoc_Rhizocarpon_intermediellum	1	415
sl18394_Psora_decipiensA	1	527
sl18574c_Psora_decipiensA	1	526
sl18526_Psora_decipiensA	1	517
sl18615_Psora_decipiensA	1	517
sl18574a_Psora_decipiensA	1	518
sl18500_Psora_himalayana	1	501
sl18500psora_Psora_himalayana	1	501
sl18502_Psora_himalayana	1	501
sl18505_Psora_himalayana	1	501
sl18505z_Psora_himalayana	1	501
sl18507_Psora_himalayana	1	501
sl18613a_Psora_himalayana	1	501
sl18504z_Psora_himalayana	1	501
sl18506z_Psora_himalayana	1	501
sl18388_Psora_tuckermanniiAFF	1	514
sl18393a_Psora_tuckermanniiAFF	1	514
sl18398_Psora_tuckermanniiAFF	1	514
sl18419_Psora_tuckermanniiAFF	1	514
sl18441a_Psora_tuckermanniiAFF	1	514
sl18416_Psora_tuckermanniiAFF	1	514
sl18440c_Psora_tuckermanniiAFF	1	514
sl18608v2_Scytinium_subtileAFF	1	486
sl18611b_Agonimia_gelatinosaCF	1	493
sl18616b_Agonimia_gelatinosaCF	1	432
sl18445_Endocarpon_pusillumCF	1	497
sl18262_Verrucaria_nigrescens	1	496
sl18662_Dermatocarpon_leptophyllodes	1	505
sl18373derm_Dermatocarpon_polyphyllizumAFF	1	496
sl18562b_Dermatocarpon_polyphyllizumAFF	1	489
sl18508_Dermatocarpon_polyphyllizumAFF	1	489
sl18638derm_Dermatocarpon_polyphyllizumAFF	1	363
sl18556_Dermatocarpon_taminiumAFF1	1	492
sl18562a_Dermatocarpon_taminiumAFF1	1	488
sl18664_Dermatocarpon_taminiumAFF1	1	490
sl18254staur_Staurothele_drummondii	1	502
sl18411_Staurothele_drummondii	1	502
sl18373_Staurothele_drummondii	1	506
sl18405staur_Staurothele_drummondii	1	508
sl18647staur_Staurothele_drummondii	1	508
sl18625_Staurothele_drummondii	1	508
sl18539b_Staurothele_drummondii	1	508
sl18563_Staurothele_drummondii	1	500
sl18584_Staurothele_drummondii	1	505
sl18586_Staurothele_drummondii	1	508
sl18596_Staurothele_drummondii	1	507
sl18585_Staurothele_drummondii	1	498
sl18418placi_Placidium_lacinulatum	1	515
sl18501_Catapyrenium_cinereum	1	504
sl18632_Catapyrenium_cinereum	1	515
sl18577z_Catapyrenium_cinereum	1	519
sl18414b_Catapyrenium_daedaleum	1	509
sl18681main_Catapyrenium_cinereum	1	519
sl18577placi_Placidium_lachneum	1	458
sl18610placi_Placidium_lachneum	1	474
sl18622placi_Placidium_lachneum	1	489
sl18619_Placidium_lachneum	1	433
sl18478b_Heteroplacidium_zamenhofianumAFF1	1	488
sl18481_Heteroplacidium_zamenhofianumAFF1	1	489
sl18287z_Heteroplacidium_zamenhofianumAFF2	1	487
sl18641c_Heteroplacidium_zamenhofianumAFF2	1	486
sl18347_psuedoaspicilia_sp	1	512
sl18347aspi_psuedoaspicilia_sp	1	503
sl19205musc_Diploschistes_muscorum	1	501
sl19200a_LeptogiumCF_sp	1	500
sl18557_Peltigera_elisabethae	1	623
sl18575_Peltigera_neorufescens	1	649
sl18341_Peltigera_rufescensAFF	1	579
sl18548_Peltigera_rufescensAFF	1	591
sl18343_Peltigera_rufescensAFF	1	465
sl18432_Peltigera_rufescensAFF	1	604
sl18606_Peltigera_rufescensAFF	1	464
sl18572z_Peltigera_rufescensAFF	1	562
sl18445pelt_Peltigera_neorufescensCLADE6	1	575
sl18679_Peltigera_neorufescensCLADE6	1	576
sl18449_Peltigera_neorufescensCLADE6	1	575
sl18509_Peltigera_neorufescensCLADE6	1	575
sl18451_Peltigera_neorufescensCLADE6	1	584
sl18450_Peltigera_neorufescensCLADE6	1	577
sl18337_Peltigera_ponojensisCLADE	1	427
sl18571_Peltigera_ponojensisCLADE	1	563
sl18680_Peltigera_ponojensisCLADE	1	573
sl18573_Peltigera_venosa	1	465
