# Supplementary material for: Alpine lichen diversity in an isolated sky island in the Colorado Plateau, USA—Insight from an integrative biodiversity inventory
Source: Ecol Evol. 2021 Jul 14;11(16):11090–101. doi: 10.1002/ece3.7896 (PMC8366874; doi:10.1002/ece3.7896)
Supplement: Supplementary file 4 — File S4 [file ECE3-11-11090-s006.zip › file_S4_protax_analysis/protax_fungi_results/query.m8]

sl18328_Candelariella_aggregata1	SH1614755.08FU_KR052103	92.1
sl18328_Candelariella_aggregata1	SH1614732.08FU_UDB024193	91.6
sl18328_Candelariella_aggregata1	SH2594163.08FU_MG271779	91.5
sl18328_Candelariella_aggregata1	SH1215208.08FU_MK778596	90.4
sl18328_Candelariella_aggregata1	SH1650479.08FU_HQ650602	88.6
sl18328_Candelariella_aggregata1	SH2706836.08FU_MG694275	88.5
sl18328_Candelariella_aggregata1	SH2706836.08FU_MG694274	88.5
sl18328_Candelariella_aggregata1	SH1650479.08FU_MG694271	88.2
sl18328_Candelariella_aggregata1	SH2594165.08FU_MG271777	87.6
sl18328_Candelariella_aggregata1	SH1215149.08FU_LR585976	85.3
sl18328_Candelariella_aggregata1	SH2592154.08FU_MH857702	85.2
sl18328_Candelariella_aggregata1	SH1215149.08FU_LR585977	84.9
sl18328_Candelariella_aggregata1	SH1614768.08FU_LN810810	84.6
sl18328_Candelariella_aggregata1	SH1614768.08FU_LN810809	84.6
sl18328_Candelariella_aggregata1	SH1614728.08FU_LN810841	84.5
sl18328_Candelariella_aggregata1	SH1614728.08FU_LN810835	84.5
sl18328_Candelariella_aggregata1	SH1614728.08FU_LN810834	84.5
sl18328_Candelariella_aggregata1	SH1614728.08FU_LN810824	84.5
sl18328_Candelariella_aggregata1	SH2595922.08FU_LR585978	84.2
sl18328_Candelariella_aggregata1	SH2711708.08FU_LR584985	84.2
sl18328_Candelariella_aggregata1	SH1650465.08FU_KF993412	84.2
sl18328_Candelariella_aggregata1	SH1521798.08FU_UDB024174	84.1
sl18328_Candelariella_aggregata1	SH1521798.08FU_MN387142	84.1
sl18328_Candelariella_aggregata1	SH1614737.08FU_LN810812	84.0
sl18328_Candelariella_aggregata1	SH1215192.08FU_DQ525530	83.9
sl18328_Candelariella_aggregata1	SH1215129.08FU_LN810844	83.9
sl18328_Candelariella_aggregata1	SH1191209.08FU_GU184109	83.9
sl18328_Candelariella_aggregata1	SH1521798.08FU_KY947864	83.9
sl18328_Candelariella_aggregata1	SH1215129.08FU_LN810840	83.8
sl18328_Candelariella_aggregata1	SH1614716.08FU_KY439889	83.7
sl18328_Candelariella_aggregata1	SH1614716.08FU_MG838741	83.7
sl18328_Candelariella_aggregata1	SH1614716.08FU_MK503500	83.7
sl18328_Candelariella_aggregata1	SH1614719.08FU_GU184122	83.6
sl18328_Candelariella_aggregata1	SH1650472.08FU_KX132977	83.6
sl18328_Candelariella_aggregata1	SH1215198.08FU_LN810829	83.6
sl18328_Candelariella_aggregata1	SH1650465.08FU_MH856727	83.6
sl18328_Candelariella_aggregata1	SH1614754.08FU_LN890274	83.5
sl18328_Candelariella_aggregata1	SH1650465.08FU_MH857896	83.5
sl18328_Candelariella_aggregata1	SH2705163.08FU_MK494916	83.5
sl18328_Candelariella_aggregata1	SH1215194.08FU_DQ534451	83.5
sl18328_Candelariella_aggregata1	SH1614716.08FU_MG838742	83.5
sl18328_Candelariella_aggregata1	SH1614746.08FU_LN810837	83.4
sl18328_Candelariella_aggregata1	SH1573294.08FU_LN810859	83.4
sl18328_Candelariella_aggregata1	SH1573294.08FU_LN810858	83.4
sl18328_Candelariella_aggregata1	SH1215206.08FU_KM879334	83.4
sl18328_Candelariella_aggregata1	SH1614712.08FU_DQ525486	83.4
sl18328_Candelariella_aggregata1	SH1614754.08FU_LN890273	83.3
sl18328_Candelariella_aggregata1	SH1521798.08FU_HQ650632	83.3
sl18328_Candelariella_aggregata1	SH1614772.08FU_LN810846	83.3
sl18328_Candelariella_aggregata1	SH1614719.08FU_GU184116	83.3
sl18328_Candelariella_aggregata1	SH1614713.08FU_LN810805	83.3
sl18328_Candelariella_aggregata1	SH1614719.08FU_MG738309	83.2
sl18328_Candelariella_aggregata1	SH1215207.08FU_LN810882	83.2
sl18328_Candelariella_aggregata1	SH1614750.08FU_LN810826	83.2
sl18328_Candelariella_aggregata1	SH1614762.08FU_DQ525509	83.2
sl18328_Candelariella_aggregata1	SH1614712.08FU_DQ525489	83.2
sl18328_Candelariella_aggregata1	SH1614712.08FU_DQ525487	83.2
sl18328_Candelariella_aggregata1	SH1614712.08FU_DQ525476	83.2
sl18328_Candelariella_aggregata1	SH1614712.08FU_DQ525475	83.2
sl18328_Candelariella_aggregata1	SH1614712.08FU_DQ525474	83.2
sl18328_Candelariella_aggregata1	SH2705163.08FU_MK500835	83.1
sl18328_Candelariella_aggregata1	SH1215195.08FU_KC592261	83.0
sl18328_Candelariella_aggregata1	SH1215106.08FU_LN810830	83.0
sl18328_Candelariella_aggregata1	SH1548942.08FU_MH857111	83.0
sl18328_Candelariella_aggregata1	SH1548942.08FU_MH854935	83.0
sl18328_Candelariella_aggregata1	SH1614712.08FU_DQ525483	83.0
sl18328_Candelariella_aggregata1	SH1614712.08FU_DQ525482	83.0
sl18328_Candelariella_aggregata1	SH1614712.08FU_DQ525480	83.0
sl18328_Candelariella_aggregata1	SH1614772.08FU_LN810847	82.9
sl18328_Candelariella_aggregata1	SH2705163.08FU_MK496051	82.9
sl18328_Candelariella_aggregata1	SH2705164.08FU_MK495370	82.9
sl18328_Candelariella_aggregata1	SH1215124.08FU_DQ525523	82.8
sl18328_Candelariella_aggregata1	SH1614712.08FU_DQ525477	82.7
sl18328_Candelariella_aggregata1	SH1215189.08FU_KC990376	82.7
sl18328_Candelariella_aggregata1	SH1614779.08FU_LN810777	82.7
sl18328_Candelariella_aggregata1	SH1614779.08FU_LN810775	82.7
sl18328_Candelariella_aggregata1	SH2705163.08FU_MK500837	82.7
sl18328_Candelariella_aggregata1	SH1614720.08FU_DQ525517	82.6
sl18328_Candelariella_aggregata1	SH1614720.08FU_DQ525507	82.6
sl18328_Candelariella_aggregata1	SH1614719.08FU_MK503446	82.6
sl18328_Candelariella_aggregata1	SH2705164.08FU_MK494182	82.6
sl18328_Candelariella_aggregata1	SH1215106.08FU_LN810838	82.6
sl18328_Candelariella_aggregata1	SH1614712.08FU_DQ525488	82.5
sl18328_Candelariella_aggregata1	SH1614712.08FU_DQ525479	82.5
sl18328_Candelariella_aggregata1	SH1614712.08FU_DQ525478	82.5
sl18328_Candelariella_aggregata1	SH1614712.08FU_DQ525473	82.5
sl18328_Candelariella_aggregata1	SH1157029.08FU_KR052105	82.5
sl18328_Candelariella_aggregata1	SH1614741.08FU_GU184123	82.5
sl18328_Candelariella_aggregata1	SH1215140.08FU_LN810776	82.5
sl18328_Candelariella_aggregata1	SH1614717.08FU_MK178279	82.5
sl18328_Candelariella_aggregata1	SH1614720.08FU_DQ525521	82.4
sl18328_Candelariella_aggregata1	SH1614720.08FU_DQ525516	82.4
sl18328_Candelariella_aggregata1	SH1614720.08FU_DQ525514	82.4
sl18328_Candelariella_aggregata1	SH1614720.08FU_DQ525508	82.4
sl18328_Candelariella_aggregata1	SH1191207.08FU_LN810802	82.4
sl18328_Candelariella_aggregata1	SH1215161.08FU_LN810822	82.4
sl18328_Candelariella_aggregata1	SH1614773.08FU_LN810778	82.4
sl18328_Candelariella_aggregata1	SH1521803.08FU_AF096211	82.4
sl18328_Candelariella_aggregata1	SH1614712.08FU_DQ525484	82.4
sl18328_Candelariella_aggregata1	SH1614712.08FU_DQ525481	82.4
sl18328_Candelariella_aggregata1	SH1614712.08FU_DQ525472	82.4
sl18328_Candelariella_aggregata1	SH1521860.08FU_KY947740	82.4
sl18328_Candelariella_aggregata1	SH1215140.08FU_MK503441	82.3
sl18328_Candelariella_aggregata1	SH1614785.08FU_DQ525522	82.3
sl18328_Candelariella_aggregata1	SH1215161.08FU_LN810828	82.2
sl18328_Candelariella_aggregata1	SH1191196.08FU_LN810804	82.2
sl18328_Candelariella_aggregata1	SH1548942.08FU_MH857390	82.2
sl18328_Candelariella_aggregata1	SH1215196.08FU_KC990378	82.2
sl18328_Candelariella_aggregata1	SH1521803.08FU_HM161455	82.2
sl18328_Candelariella_aggregata1	SH1521812.08FU_MH481925	82.1
sl18328_Candelariella_aggregata1	SH1521812.08FU_MH481923	82.1
sl18328_Candelariella_aggregata1	SH1614785.08FU_DQ525524	82.1
sl18328_Candelariella_aggregata1	SH1215191.08FU_LN810814	82.1
sl18328_Candelariella_aggregata1	SH1614725.08FU_GU184115	82.0
sl18328_Candelariella_aggregata1	SH1614725.08FU_MG738310	82.0
sl18328_Candelariella_aggregata1	SH1215129.08FU_LN810839	82.0
sl18328_Candelariella_aggregata1	SH1521793.08FU_HM161491	82.0
sl18328_Candelariella_aggregata1	SH1521793.08FU_KY947822	82.0
sl18328_Candelariella_aggregata1	SH1614778.08FU_LN810821	82.0
sl18328_Candelariella_aggregata1	SH1614782.08FU_DQ525503	81.9
sl18328_Candelariella_aggregata1	SH1614777.08FU_LN810849	81.9
sl18328_Candelariella_aggregata1	SH1614823.08FU_MK123382	81.9
sl18328_Candelariella_aggregata1	SH1614712.08FU_LN810813	81.9
sl18328_Candelariella_aggregata1	SH1521793.08FU_KY947852	81.8
sl18328_Candelariella_aggregata1	SH1614778.08FU_LN810820	81.8
sl18328_Candelariella_aggregata1	SH1521793.08FU_KY948013	81.8
sl18328_Candelariella_aggregata1	SH1614782.08FU_DQ525502	81.7
sl18328_Candelariella_aggregata1	SH1215105.08FU_GU184114	81.7
sl18328_Candelariella_aggregata1	SH1614777.08FU_LN810850	81.7
sl18328_Candelariella_aggregata1	SH1614733.08FU_MF134869	81.7
sl18328_Candelariella_aggregata1	SH1215167.08FU_MF188905	81.7
sl18328_Candelariella_aggregata1	SH1215187.08FU_GU184119	81.6
sl18328_Candelariella_aggregata1	SH1573295.08FU_LN890277	81.6
sl18328_Candelariella_aggregata1	SH1573295.08FU_LN890276	81.6
sl18328_Candelariella_aggregata1	SH1521803.08FU_AF096212	81.6
sl18328_Candelariella_aggregata1	SH1647616.08FU_MH865520	81.6
sl18328_Candelariella_aggregata1	SH1215140.08FU_MK129269	81.5
sl18328_Candelariella_aggregata1	SH1175151.08FU_MH855597	81.4
sl18328_Candelariella_aggregata1	SH1215202.08FU_LN810774	81.3
sl18328_Candelariella_aggregata1	SH1614823.08FU_GU184108	81.3
sl18328_Candelariella_aggregata1	SH1614733.08FU_DQ525527	81.3
sl18328_Candelariella_aggregata1	SH1614733.08FU_MF134868	81.3
sl18328_Candelariella_aggregata1	SH1614733.08FU_MF134867	81.3
sl18328_Candelariella_aggregata1	SH1614733.08FU_MK500857	81.3
sl18328_Candelariella_aggregata1	SH1614733.08FU_MK500844	81.3
sl18328_Candelariella_aggregata1	SH1614733.08FU_MK500841	81.3
sl18328_Candelariella_aggregata1	SH1154833.08FU_KY947733	81.2
sl18328_Candelariella_aggregata1	SH1215102.08FU_MG738311	81.2
sl18328_Candelariella_aggregata1	SH1215184.08FU_MG738305	81.1
sl18328_Candelariella_aggregata1	SH1647616.08FU_MH858096	81.1
sl18328_Candelariella_aggregata1	SH1521818.08FU_AF297669	81.1
sl18328_Candelariella_aggregata1	SH1647616.08FU_HG935916	81.0
sl18328_Candelariella_aggregata1	SH1521799.08FU_AF096214	81.0
sl18328_Candelariella_aggregata1	SH1614724.08FU_LN810763	81.0
sl18328_Candelariella_aggregata1	SH1548944.08FU_MH425297	80.9
sl18328_Candelariella_aggregata1	SH1215188.08FU_LN810790	80.9
sl18328_Candelariella_aggregata1	SH1191197.08FU_DQ525504	80.8
sl18328_Candelariella_aggregata1	SH1647616.08FU_HG935918	80.8
sl18328_Candelariella_aggregata1	SH1647616.08FU_HG935915	80.8
sl18328_Candelariella_aggregata1	SH1647616.08FU_HG935914	80.8
sl18328_Candelariella_aggregata1	SH1647616.08FU_HG935912	80.8
sl18328_Candelariella_aggregata1	SH1647616.08FU_HG935910	80.8
sl18328_Candelariella_aggregata1	SH1647616.08FU_HG935908	80.8
sl18328_Candelariella_aggregata1	SH1647616.08FU_HG935905	80.8
sl18328_Candelariella_aggregata1	SH1647616.08FU_HG935902	80.8
sl18328_Candelariella_aggregata1	SH1647616.08FU_HG935899	80.8
sl18328_Candelariella_aggregata1	SH1647616.08FU_HG935893	80.8
sl18328_Candelariella_aggregata1	SH1647616.08FU_HG935892	80.8
sl18328_Candelariella_aggregata1	SH1647616.08FU_HG935891	80.8
sl18328_Candelariella_aggregata1	SH1647616.08FU_HG935889	80.8
sl18328_Candelariella_aggregata1	SH1647616.08FU_HG935888	80.8
sl18328_Candelariella_aggregata1	SH1647616.08FU_HG935887	80.8
sl18328_Candelariella_aggregata1	SH1647616.08FU_HG935886	80.8
sl18328_Candelariella_aggregata1	SH1647616.08FU_HG935885	80.8
sl18328_Candelariella_aggregata1	SH1647616.08FU_HG935881	80.8
sl18328_Candelariella_aggregata1	SH1647616.08FU_HG935880	80.8
sl18328_Candelariella_aggregata1	SH1647616.08FU_HG935879	80.8
sl18328_Candelariella_aggregata1	SH1647616.08FU_HG935878	80.8
sl18328_Candelariella_aggregata1	SH1647616.08FU_HG935876	80.8
sl18328_Candelariella_aggregata1	SH1647616.08FU_HG935874	80.8
sl18328_Candelariella_aggregata1	SH1647616.08FU_HG935873	80.8
sl18328_Candelariella_aggregata1	SH1647616.08FU_HG937128	80.8
sl18328_Candelariella_aggregata1	SH1215204.08FU_DQ525528	80.8
sl18328_Candelariella_aggregata1	SH1548944.08FU_MH425275	80.7
sl18328_Candelariella_aggregata1	SH1614724.08FU_LN810762	80.7
sl18328_Candelariella_aggregata1	SH1521859.08FU_KY947808	80.7
sl18328_Candelariella_aggregata1	SH1647616.08FU_HG935872	80.6
sl18328_Candelariella_aggregata1	SH1521822.08FU_HM161502	80.6
sl18328_Candelariella_aggregata1	SH1521833.08FU_KY947858	80.6
sl18328_Candelariella_aggregata1	SH1521791.08FU_AF297666	80.6
sl18328_Candelariella_aggregata1	SH1521790.08FU_JF796687	80.5
sl18328_Candelariella_aggregata1	SH1521790.08FU_JF796683	80.5
sl18328_Candelariella_aggregata1	SH1521790.08FU_JQ036202	80.5
sl18328_Candelariella_aggregata1	SH1521790.08FU_JQ036200	80.5
sl18328_Candelariella_aggregata1	SH1521790.08FU_JQ036198	80.5
sl18328_Candelariella_aggregata1	SH1521790.08FU_JQ036203	80.5
sl18328_Candelariella_aggregata1	SH1521790.08FU_JQ036201	80.5
sl18328_Candelariella_aggregata1	SH1521790.08FU_JQ036199	80.5
sl18328_Candelariella_aggregata1	SH1614724.08FU_GU184121	80.5
sl18328_Candelariella_aggregata1	SH1521859.08FU_KY947844	80.5
sl18328_Candelariella_aggregata1	SH1614724.08FU_GU184120	80.4
sl18328_Candelariella_aggregata1	SH1521822.08FU_HM161483	80.4
sl18328_Candelariella_aggregata1	SH1647616.08FU_UDB0754374	80.4
sl18328_Candelariella_aggregata1	SH1647616.08FU_UDB0754379	80.4
sl18328_Candelariella_aggregata1	SH1647616.08FU_MN077478	80.4
sl18328_Candelariella_aggregata1	SH1215182.08FU_KC990377	80.3
sl18328_Candelariella_aggregata1	SH1521834.08FU_KY948011	80.3
sl18328_Candelariella_aggregata1	SH1614783.08FU_DQ525491	80.2
sl18328_Candelariella_aggregata1	SH1614783.08FU_DQ525490	80.2
sl18328_Candelariella_aggregata1	SH1647616.08FU_KJ702023	80.2
sl18328_Candelariella_aggregata1	SH1647616.08FU_KJ702021	80.2
sl18328_Candelariella_aggregata1	SH1614724.08FU_MK494180	80.2
sl18328_Candelariella_aggregata1	SH1521791.08FU_AF096204	80.2
sl18328_Candelariella_aggregata1	SH1521791.08FU_JF796694	80.2
sl18328_Candelariella_aggregata1	SH1521791.08FU_JF796695	80.2
sl18328_Candelariella_aggregata1	SH1521791.08FU_JQ036216	80.2
sl18328_Candelariella_aggregata1	SH1521791.08FU_JQ036214	80.2
sl18328_Candelariella_aggregata1	SH1521791.08FU_KY947997	80.2
sl18328_Candelariella_aggregata1	SH1647616.08FU_EU826895	80.2
sl18328_Candelariella_aggregata1	SH1647616.08FU_EU826884	80.2
sl18328_Candelariella_aggregata1	SH1647616.08FU_HM037637	80.2
sl18328_Candelariella_aggregata1	SH1647616.08FU_GU934582	80.2
sl18328_Candelariella_aggregata1	SH1647616.08FU_KT265187	80.2
sl18328_Candelariella_aggregata1	SH1647616.08FU_KU556501	80.2
sl18328_Candelariella_aggregata1	SH1647616.08FU_HG935919	80.2
sl18328_Candelariella_aggregata1	SH1647616.08FU_HG935917	80.2
sl18328_Candelariella_aggregata1	SH1647616.08FU_HG935909	80.2
sl18328_Candelariella_aggregata1	SH1647616.08FU_HG935897	80.2
sl18328_Candelariella_aggregata1	SH1647616.08FU_HG935895	80.2
sl18328_Candelariella_aggregata1	SH1647616.08FU_HG935894	80.2
sl18328_Candelariella_aggregata1	SH1647616.08FU_HG935875	80.2
sl18328_Candelariella_aggregata1	SH1647616.08FU_KU534849	80.2
sl18328_Candelariella_aggregata1	SH1647616.08FU_MF692976	80.2
sl18328_Candelariella_aggregata1	SH1647616.08FU_MF692975	80.2
sl18328_Candelariella_aggregata1	SH1647616.08FU_KY977542	80.2
sl18328_Candelariella_aggregata1	SH1647616.08FU_MF375774	80.2
sl18328_Candelariella_aggregata1	SH1647616.08FU_MK734065	80.2
sl18328_Candelariella_aggregata1	SH1647616.08FU_MH865205	80.2
sl18328_Candelariella_aggregata1	SH1647616.08FU_MH856712	80.2
sl18328_Candelariella_aggregata1	SH1647616.08FU_MK163746	80.2
sl18328_Candelariella_aggregata1	SH1647616.08FU_MK163745	80.2
sl18328_Candelariella_aggregata1	SH1647616.08FU_MK163744	80.2
sl18328_Candelariella_aggregata1	SH1647616.08FU_MK163743	80.2
sl18328_Candelariella_aggregata1	SH1647616.08FU_MK163735	80.2
sl18328_Candelariella_aggregata1	SH1647616.08FU_KY646431	80.2
sl18328_Candelariella_aggregata1	SH1647616.08FU_MN265920	80.2
sl18328_Candelariella_aggregata1	SH1647616.08FU_MN265918	80.2
sl18328_Candelariella_aggregata1	SH1647616.08FU_MN265917	80.2
sl18328_Candelariella_aggregata1	SH1647616.08FU_MN265916	80.2
sl18328_Candelariella_aggregata1	SH1647616.08FU_MN265915	80.2
sl18328_Candelariella_aggregata1	SH1647616.08FU_MN265914	80.2
sl18328_Candelariella_aggregata1	SH1647616.08FU_MN265913	80.2
sl18328_Candelariella_aggregata1	SH1647616.08FU_MN265912	80.2
sl18328_Candelariella_aggregata1	SH1647616.08FU_MN265911	80.2
sl18328_Candelariella_aggregata1	SH1647616.08FU_MN265910	80.2
sl18328_Candelariella_aggregata1	SH1647616.08FU_MN265909	80.2
sl18328_Candelariella_aggregata1	SH1647616.08FU_MN265908	80.2
sl18328_Candelariella_aggregata1	SH1647616.08FU_MN265907	80.2
sl18328_Candelariella_aggregata1	SH1647616.08FU_MN265906	80.2
sl18328_Candelariella_aggregata1	SH1647616.08FU_MH864832	80.2
sl18328_Candelariella_aggregata1	SH1647616.08FU_MH864831	80.2
sl18328_Candelariella_aggregata1	SH1647616.08FU_MH191248	80.2
sl18328_Candelariella_aggregata1	SH1521790.08FU_JF796684	80.2
sl18328_Candelariella_aggregata1	SH1521790.08FU_JF796682	80.2
sl18328_Candelariella_aggregata1	SH1521790.08FU_JF796685	80.2
sl18328_Candelariella_aggregata1	SH1521790.08FU_JQ004690	80.2
sl18328_Candelariella_aggregata1	SH1521790.08FU_KY947856	80.2
sl18328_Candelariella_aggregata1	SH1521791.08FU_JQ036212	80.1
sl18328_Candelariella_aggregata1	SH1521834.08FU_KY947859	80.0
sl18328_Candelariella_aggregata1	SH1154897.08FU_AF096218	80.0
sl18328_Candelariella_aggregata1	SH1521791.08FU_JQ036213	80.0
sl18328_Candelariella_aggregata1	SH1521791.08FU_AF297667	80.0
sl18328_Candelariella_aggregata1	SH1521791.08FU_FJ854380	80.0
sl18328_Candelariella_aggregata1	SH1521791.08FU_FJ854379	80.0
sl18328_Candelariella_aggregata1	SH1521791.08FU_FJ854378	80.0
sl18328_Candelariella_aggregata1	SH1521791.08FU_FJ854377	80.0
sl18328_Candelariella_aggregata1	SH1521791.08FU_FJ854376	80.0
sl18328_Candelariella_aggregata1	SH1521791.08FU_FJ854375	80.0
sl18328_Candelariella_aggregata1	SH1521791.08FU_FJ854374	80.0
sl18328_Candelariella_aggregata1	SH1521791.08FU_FJ854373	80.0
sl18328_Candelariella_aggregata1	SH1521791.08FU_FJ854372	80.0
sl18328_Candelariella_aggregata1	SH1521791.08FU_FJ854371	80.0
sl18328_Candelariella_aggregata1	SH1521791.08FU_FJ854370	80.0
sl18328_Candelariella_aggregata1	SH1521791.08FU_FJ854369	80.0
sl18328_Candelariella_aggregata1	SH1521791.08FU_FJ854368	80.0
sl18328_Candelariella_aggregata1	SH1521791.08FU_FJ854367	80.0
sl18328_Candelariella_aggregata1	SH1521791.08FU_FJ854366	80.0
sl18328_Candelariella_aggregata1	SH1521791.08FU_FJ854365	80.0
sl18328_Candelariella_aggregata1	SH1521791.08FU_FJ854364	80.0
sl18328_Candelariella_aggregata1	SH1521791.08FU_FJ854363	80.0
sl18328_Candelariella_aggregata1	SH1521791.08FU_JF796688	80.0
sl18328_Candelariella_aggregata1	SH1521791.08FU_JF796693	80.0
sl18328_Candelariella_aggregata1	SH1521791.08FU_JF796689	80.0
sl18328_Candelariella_aggregata1	SH1521791.08FU_JQ036210	80.0
sl18328_Candelariella_aggregata1	SH1521791.08FU_JQ036211	80.0
sl18328_Candelariella_aggregata1	SH1521791.08FU_KT232215	80.0
sl18328_Candelariella_aggregata1	SH1647616.08FU_UDB0757057	80.0
sl18328_Candelariella_aggregata1	SH1614752.08FU_UDB024195	80.0
sl18328_Candelariella_aggregata1	SH1614752.08FU_LN810860	80.0
sl18328_Candelariella_aggregata1	SH1647616.08FU_FJ378726	80.0
sl18328_Candelariella_aggregata1	SH1647616.08FU_HG935913	80.0
sl18328_Candelariella_aggregata1	SH1647616.08FU_HG935907	80.0
sl18328_Candelariella_aggregata1	SH1647616.08FU_HG935906	80.0
sl18328_Candelariella_aggregata1	SH1647616.08FU_HG935904	80.0
sl18328_Candelariella_aggregata1	SH1647616.08FU_HG935901	80.0
sl18328_Candelariella_aggregata1	SH1647616.08FU_HG935883	80.0
sl18328_Candelariella_aggregata1	SH1647616.08FU_HG935877	80.0
sl18328_Candelariella_aggregata1	SH1521881.08FU_KY947742	79.9
sl18328_Candelariella_aggregata1	SH1521791.08FU_JQ036215	79.8
sl18328_Candelariella_aggregata1	SH1647616.08FU_UDB0767100	79.8
sl18328_Candelariella_aggregata1	SH1647616.08FU_HG935900	79.7
sl18328_Candelariella_aggregata1	SH1521791.08FU_KY948005	79.7
sl18328_Candelariella_aggregata1	SH1647616.08FU_EU437430	79.6
sl18328_Candelariella_aggregata1	SH1647616.08FU_JX545184	79.6
sl18328_Candelariella_aggregata1	SH1647616.08FU_KU556499	79.6
sl18328_Candelariella_aggregata1	SH1647616.08FU_MH860256	79.6
sl18328_Candelariella_aggregata1	SH1647616.08FU_MH859352	79.6
sl18328_Candelariella_aggregata1	SH1647616.08FU_MH858209	79.6
sl18328_Candelariella_aggregata1	SH1647616.08FU_MH857368	79.6
sl18328_Candelariella_aggregata1	SH1614786.08FU_DQ525501	79.5
sl18328_Candelariella_aggregata1	SH1521826.08FU_HM161505	79.2
sl18328_Candelariella_aggregata1	SH1521811.08FU_KY948007	79.2
sl18328_Candelariella_aggregata1	SH1521811.08FU_KY947823	79.2
sl18328_Candelariella_aggregata1	SH1614786.08FU_DQ525499	79.1
sl18328_Candelariella_aggregata1	SH1564439.08FU_KC965775	79.0
sl18328_Candelariella_aggregata1	SH1614799.08FU_KM879336	78.5
sl18328_Candelariella_aggregata1	SH1614799.08FU_KM879335	78.5
sl18328_Candelariella_aggregata1	SH1154839.08FU_KY948012	78.4
sl18328_Candelariella_aggregata1	SH1521820.08FU_FN185984	78.4
sl18328_Candelariella_aggregata1	SH1521820.08FU_FN185983	78.4
sl18328_Candelariella_aggregata1	SH1521820.08FU_KY947831	78.4
sl18328_Candelariella_aggregata1	SH1521820.08FU_KY947801	78.4
sl18328_Candelariella_aggregata1	SH1614781.08FU_LN810855	78.3
sl18328_Candelariella_aggregata1	SH1145626.08FU_GU366687	78.2
sl18328_Candelariella_aggregata1	SH1641879.08FU_KY105569	78.1
sl18328_Candelariella_aggregata1	SH1564475.08FU_GU083256	78.1
sl18328_Candelariella_aggregata1	SH1523787.08FU_JF300398	78.0
sl18328_Candelariella_aggregata1	SH1564475.08FU_GU083117	77.9
sl18328_Candelariella_aggregata1	SH1641877.08FU_KY657581	77.8
sl18328_Candelariella_aggregata1	SH1564496.08FU_HQ850132	77.8
sl18328_Candelariella_aggregata1	SH1240031.08FU_AM260855	77.7
sl18328_Candelariella_aggregata1	SH1641877.08FU_KT264651	77.7
sl18328_Candelariella_aggregata1	SH1155854.08FU_HQ211541	77.6
sl18328_Candelariella_aggregata1	SH1641877.08FU_MF594685	77.4
sl18328_Candelariella_aggregata1	SH2714436.08FU_UDB0758038	77.4
sl18328_Candelariella_aggregata1	SH1523787.08FU_KP889693	77.1
sl18328_Candelariella_aggregata1	SH1523777.08FU_GU997932	77.1
sl18328_Candelariella_aggregata1	SH1523777.08FU_HQ211778	77.1
sl18328_Candelariella_aggregata1	SH1185400.08FU_JX135046	77.1
sl18328_Candelariella_aggregata1	SH1523777.08FU_KF617352	77.1
sl18328_Candelariella_aggregata1	SH1564498.08FU_GU055726	77.0
sl18328_Candelariella_aggregata1	SH1564498.08FU_DQ420920	77.0
sl18328_Candelariella_aggregata1	SH1564498.08FU_UDB0769889	77.0
sl18328_Candelariella_aggregata1	SH1523771.08FU_KC876276	76.9
sl18328_Candelariella_aggregata1	SH1523798.08FU_JN033440	76.9
sl18328_Candelariella_aggregata1	SH1523798.08FU_LC438602	76.9
sl18328_Candelariella_aggregata1	SH1523777.08FU_HQ211526	76.7
sl18328_Candelariella_aggregata1	SH1523771.08FU_KC876281	76.7
sl18328_Candelariella_aggregata1	SH1523771.08FU_KC876278	76.7
sl18328_Candelariella_aggregata1	SH1523771.08FU_KC876277	76.7
sl18328_Candelariella_aggregata1	SH1523771.08FU_KC876275	76.7
sl18328_Candelariella_aggregata1	SH1523319.08FU_KF617931	76.7
sl18328_Candelariella_aggregata1	SH1523754.08FU_HM164577	76.6
sl18328_Candelariella_aggregata1	SH1523771.08FU_KC876280	76.5
sl18328_Candelariella_aggregata1	SH2705247.08FU_MH863722	76.2
sl18328_Candelariella_aggregata1	SH1523791.08FU_HQ211594	76.2
sl18328_Candelariella_aggregata1	SH1156114.08FU_JN225933	76.2
sl18328_Candelariella_aggregata1	SH1523753.08FU_EF434060	76.2
sl18328_Candelariella_aggregata1	SH1172198.08FU_HF947868	76.1
sl18328_Candelariella_aggregata1	SH1523801.08FU_KY769526	75.9
sl18328_Candelariella_aggregata1	SH1155893.08FU_KF297217	75.6
sl18328_Candelariella_aggregata1	SH1523753.08FU_FN393100	75.5
sl18328_Candelariella_aggregata1	SH1523755.08FU_DQ309226	75.4
sl18328_Candelariella_aggregata1	SH1515097.08FU_HQ211576	75.2
sl18328_Candelariella_aggregata1	SH1651197.08FU_KM231856	75.1
sl18328_Candelariella_aggregata1	SH1523758.08FU_HQ157928	75.1
sl18328_Candelariella_aggregata1	SH1523758.08FU_HQ157927	75.1
sl18382d_Candelariella_aggregata1	SH1614755.08FU_KR052103	92.1
sl18382d_Candelariella_aggregata1	SH1614732.08FU_UDB024193	91.6
sl18382d_Candelariella_aggregata1	SH2594163.08FU_MG271779	91.5
sl18382d_Candelariella_aggregata1	SH1215208.08FU_MK778596	90.4
sl18382d_Candelariella_aggregata1	SH1650479.08FU_HQ650602	88.6
sl18382d_Candelariella_aggregata1	SH2706836.08FU_MG694275	88.5
sl18382d_Candelariella_aggregata1	SH2706836.08FU_MG694274	88.5
sl18382d_Candelariella_aggregata1	SH1650479.08FU_MG694271	88.2
sl18382d_Candelariella_aggregata1	SH2594165.08FU_MG271777	87.6
sl18382d_Candelariella_aggregata1	SH1215149.08FU_LR585976	85.3
sl18382d_Candelariella_aggregata1	SH2592154.08FU_MH857702	85.2
sl18382d_Candelariella_aggregata1	SH1215149.08FU_LR585977	84.9
sl18382d_Candelariella_aggregata1	SH1614768.08FU_LN810810	84.6
sl18382d_Candelariella_aggregata1	SH1614768.08FU_LN810809	84.6
sl18382d_Candelariella_aggregata1	SH1614728.08FU_LN810841	84.5
sl18382d_Candelariella_aggregata1	SH1614728.08FU_LN810835	84.5
sl18382d_Candelariella_aggregata1	SH1614728.08FU_LN810834	84.5
sl18382d_Candelariella_aggregata1	SH1614728.08FU_LN810824	84.5
sl18382d_Candelariella_aggregata1	SH2595922.08FU_LR585978	84.2
sl18382d_Candelariella_aggregata1	SH2711708.08FU_LR584985	84.2
sl18382d_Candelariella_aggregata1	SH1650465.08FU_KF993412	84.2
sl18382d_Candelariella_aggregata1	SH1521798.08FU_UDB024174	84.1
sl18382d_Candelariella_aggregata1	SH1521798.08FU_MN387142	84.1
sl18382d_Candelariella_aggregata1	SH1614737.08FU_LN810812	84.0
sl18382d_Candelariella_aggregata1	SH1215192.08FU_DQ525530	83.9
sl18382d_Candelariella_aggregata1	SH1215129.08FU_LN810844	83.9
sl18382d_Candelariella_aggregata1	SH1191209.08FU_GU184109	83.9
sl18382d_Candelariella_aggregata1	SH1650472.08FU_KX132977	83.9
sl18382d_Candelariella_aggregata1	SH1521798.08FU_KY947864	83.9
sl18382d_Candelariella_aggregata1	SH1215129.08FU_LN810840	83.8
sl18382d_Candelariella_aggregata1	SH1614716.08FU_KY439889	83.7
sl18382d_Candelariella_aggregata1	SH1614716.08FU_MG838741	83.7
sl18382d_Candelariella_aggregata1	SH1614716.08FU_MK503500	83.7
sl18382d_Candelariella_aggregata1	SH1614719.08FU_GU184122	83.6
sl18382d_Candelariella_aggregata1	SH1215198.08FU_LN810829	83.6
sl18382d_Candelariella_aggregata1	SH1650465.08FU_MH856727	83.6
sl18382d_Candelariella_aggregata1	SH1614754.08FU_LN890274	83.5
sl18382d_Candelariella_aggregata1	SH1650465.08FU_MH857896	83.5
sl18382d_Candelariella_aggregata1	SH2705163.08FU_MK494916	83.5
sl18382d_Candelariella_aggregata1	SH1215194.08FU_DQ534451	83.5
sl18382d_Candelariella_aggregata1	SH1614716.08FU_MG838742	83.5
sl18382d_Candelariella_aggregata1	SH1614746.08FU_LN810837	83.4
sl18382d_Candelariella_aggregata1	SH1573294.08FU_LN810859	83.4
sl18382d_Candelariella_aggregata1	SH1573294.08FU_LN810858	83.4
sl18382d_Candelariella_aggregata1	SH1215206.08FU_KM879334	83.4
sl18382d_Candelariella_aggregata1	SH1614712.08FU_DQ525486	83.4
sl18382d_Candelariella_aggregata1	SH1614754.08FU_LN890273	83.3
sl18382d_Candelariella_aggregata1	SH1521798.08FU_HQ650632	83.3
sl18382d_Candelariella_aggregata1	SH1614772.08FU_LN810846	83.3
sl18382d_Candelariella_aggregata1	SH1614719.08FU_GU184116	83.3
sl18382d_Candelariella_aggregata1	SH1614713.08FU_LN810805	83.3
sl18382d_Candelariella_aggregata1	SH1614719.08FU_MG738309	83.2
sl18382d_Candelariella_aggregata1	SH1215207.08FU_LN810882	83.2
sl18382d_Candelariella_aggregata1	SH1614762.08FU_DQ525509	83.2
sl18382d_Candelariella_aggregata1	SH1614712.08FU_DQ525489	83.2
sl18382d_Candelariella_aggregata1	SH1614712.08FU_DQ525487	83.2
sl18382d_Candelariella_aggregata1	SH1614712.08FU_DQ525476	83.2
sl18382d_Candelariella_aggregata1	SH1614712.08FU_DQ525475	83.2
sl18382d_Candelariella_aggregata1	SH1614712.08FU_DQ525474	83.2
sl18382d_Candelariella_aggregata1	SH2705163.08FU_MK500835	83.1
sl18382d_Candelariella_aggregata1	SH1215195.08FU_KC592261	83.0
sl18382d_Candelariella_aggregata1	SH1614750.08FU_LN810826	83.0
sl18382d_Candelariella_aggregata1	SH1215106.08FU_LN810830	83.0
sl18382d_Candelariella_aggregata1	SH1548942.08FU_MH857111	83.0
sl18382d_Candelariella_aggregata1	SH1548942.08FU_MH854935	83.0
sl18382d_Candelariella_aggregata1	SH1614712.08FU_DQ525483	83.0
sl18382d_Candelariella_aggregata1	SH1614712.08FU_DQ525482	83.0
sl18382d_Candelariella_aggregata1	SH1614712.08FU_DQ525480	83.0
sl18382d_Candelariella_aggregata1	SH1614772.08FU_LN810847	82.9
sl18382d_Candelariella_aggregata1	SH2705163.08FU_MK496051	82.9
sl18382d_Candelariella_aggregata1	SH1614720.08FU_DQ525521	82.9
sl18382d_Candelariella_aggregata1	SH2705164.08FU_MK495370	82.9
sl18382d_Candelariella_aggregata1	SH1521803.08FU_AF096211	82.8
sl18382d_Candelariella_aggregata1	SH1215124.08FU_DQ525523	82.8
sl18382d_Candelariella_aggregata1	SH1614712.08FU_DQ525477	82.7
sl18382d_Candelariella_aggregata1	SH1157029.08FU_KR052105	82.7
sl18382d_Candelariella_aggregata1	SH1215189.08FU_KC990376	82.7
sl18382d_Candelariella_aggregata1	SH1614779.08FU_LN810777	82.7
sl18382d_Candelariella_aggregata1	SH1614779.08FU_LN810775	82.7
sl18382d_Candelariella_aggregata1	SH2705163.08FU_MK500837	82.7
sl18382d_Candelariella_aggregata1	SH1614720.08FU_DQ525517	82.6
sl18382d_Candelariella_aggregata1	SH1614720.08FU_DQ525507	82.6
sl18382d_Candelariella_aggregata1	SH1614719.08FU_MK503446	82.6
sl18382d_Candelariella_aggregata1	SH2705164.08FU_MK494182	82.6
sl18382d_Candelariella_aggregata1	SH1521803.08FU_HM161455	82.6
sl18382d_Candelariella_aggregata1	SH1614712.08FU_DQ525488	82.5
sl18382d_Candelariella_aggregata1	SH1614712.08FU_DQ525479	82.5
sl18382d_Candelariella_aggregata1	SH1614712.08FU_DQ525478	82.5
sl18382d_Candelariella_aggregata1	SH1614712.08FU_DQ525473	82.5
sl18382d_Candelariella_aggregata1	SH1614741.08FU_GU184123	82.5
sl18382d_Candelariella_aggregata1	SH1215140.08FU_LN810776	82.5
sl18382d_Candelariella_aggregata1	SH1614717.08FU_MK178279	82.5
sl18382d_Candelariella_aggregata1	SH1614720.08FU_DQ525516	82.4
sl18382d_Candelariella_aggregata1	SH1614720.08FU_DQ525514	82.4
sl18382d_Candelariella_aggregata1	SH1614720.08FU_DQ525508	82.4
sl18382d_Candelariella_aggregata1	SH1215106.08FU_LN810838	82.4
sl18382d_Candelariella_aggregata1	SH1191207.08FU_LN810802	82.4
sl18382d_Candelariella_aggregata1	SH1521793.08FU_HM161491	82.4
sl18382d_Candelariella_aggregata1	SH1521793.08FU_KY947822	82.4
sl18382d_Candelariella_aggregata1	SH1215161.08FU_LN810822	82.4
sl18382d_Candelariella_aggregata1	SH1614773.08FU_LN810778	82.4
sl18382d_Candelariella_aggregata1	SH1614712.08FU_DQ525484	82.4
sl18382d_Candelariella_aggregata1	SH1614712.08FU_DQ525481	82.4
sl18382d_Candelariella_aggregata1	SH1614712.08FU_DQ525472	82.4
sl18382d_Candelariella_aggregata1	SH1521860.08FU_KY947740	82.4
sl18382d_Candelariella_aggregata1	SH1614782.08FU_DQ525503	82.3
sl18382d_Candelariella_aggregata1	SH1215140.08FU_MK503441	82.3
sl18382d_Candelariella_aggregata1	SH1614785.08FU_DQ525522	82.3
sl18382d_Candelariella_aggregata1	SH1215161.08FU_LN810828	82.2
sl18382d_Candelariella_aggregata1	SH1191196.08FU_LN810804	82.2
sl18382d_Candelariella_aggregata1	SH1521793.08FU_KY947852	82.2
sl18382d_Candelariella_aggregata1	SH1548942.08FU_MH857390	82.2
sl18382d_Candelariella_aggregata1	SH1215196.08FU_KC990378	82.2
sl18382d_Candelariella_aggregata1	SH1521793.08FU_KY948013	82.2
sl18382d_Candelariella_aggregata1	SH1614782.08FU_DQ525502	82.2
sl18382d_Candelariella_aggregata1	SH1521812.08FU_MH481925	82.1
sl18382d_Candelariella_aggregata1	SH1521812.08FU_MH481923	82.1
sl18382d_Candelariella_aggregata1	SH1614785.08FU_DQ525524	82.1
sl18382d_Candelariella_aggregata1	SH1215191.08FU_LN810814	82.1
sl18382d_Candelariella_aggregata1	SH1614725.08FU_GU184115	82.0
sl18382d_Candelariella_aggregata1	SH1614725.08FU_MG738310	82.0
sl18382d_Candelariella_aggregata1	SH1215129.08FU_LN810839	82.0
sl18382d_Candelariella_aggregata1	SH1647616.08FU_MH865520	82.0
sl18382d_Candelariella_aggregata1	SH1521803.08FU_AF096212	82.0
sl18382d_Candelariella_aggregata1	SH1614778.08FU_LN810821	82.0
sl18382d_Candelariella_aggregata1	SH1614777.08FU_LN810849	81.9
sl18382d_Candelariella_aggregata1	SH1614823.08FU_MK123382	81.9
sl18382d_Candelariella_aggregata1	SH1614712.08FU_LN810813	81.9
sl18382d_Candelariella_aggregata1	SH1614778.08FU_LN810820	81.8
sl18382d_Candelariella_aggregata1	SH1215105.08FU_GU184114	81.7
sl18382d_Candelariella_aggregata1	SH1614777.08FU_LN810850	81.7
sl18382d_Candelariella_aggregata1	SH1614733.08FU_MF134869	81.7
sl18382d_Candelariella_aggregata1	SH1215167.08FU_MF188905	81.7
sl18382d_Candelariella_aggregata1	SH1215187.08FU_GU184119	81.6
sl18382d_Candelariella_aggregata1	SH1154833.08FU_KY947733	81.6
sl18382d_Candelariella_aggregata1	SH1573295.08FU_LN890277	81.6
sl18382d_Candelariella_aggregata1	SH1573295.08FU_LN890276	81.6
sl18382d_Candelariella_aggregata1	SH1215140.08FU_MK129269	81.5
sl18382d_Candelariella_aggregata1	SH1647616.08FU_MH858096	81.5
sl18382d_Candelariella_aggregata1	SH1521818.08FU_AF297669	81.5
sl18382d_Candelariella_aggregata1	SH1647616.08FU_HG935916	81.5
sl18382d_Candelariella_aggregata1	SH1521799.08FU_AF096214	81.4
sl18382d_Candelariella_aggregata1	SH1175151.08FU_MH855597	81.4
sl18382d_Candelariella_aggregata1	SH1215202.08FU_LN810774	81.3
sl18382d_Candelariella_aggregata1	SH1614823.08FU_GU184108	81.3
sl18382d_Candelariella_aggregata1	SH1614733.08FU_DQ525527	81.3
sl18382d_Candelariella_aggregata1	SH1614733.08FU_MF134868	81.3
sl18382d_Candelariella_aggregata1	SH1614733.08FU_MF134867	81.3
sl18382d_Candelariella_aggregata1	SH1614733.08FU_MK500857	81.3
sl18382d_Candelariella_aggregata1	SH1614733.08FU_MK500844	81.3
sl18382d_Candelariella_aggregata1	SH1614733.08FU_MK500841	81.3
sl18382d_Candelariella_aggregata1	SH1647616.08FU_HG935918	81.2
sl18382d_Candelariella_aggregata1	SH1647616.08FU_HG935915	81.2
sl18382d_Candelariella_aggregata1	SH1647616.08FU_HG935914	81.2
sl18382d_Candelariella_aggregata1	SH1647616.08FU_HG935912	81.2
sl18382d_Candelariella_aggregata1	SH1647616.08FU_HG935910	81.2
sl18382d_Candelariella_aggregata1	SH1647616.08FU_HG935908	81.2
sl18382d_Candelariella_aggregata1	SH1647616.08FU_HG935905	81.2
sl18382d_Candelariella_aggregata1	SH1647616.08FU_HG935902	81.2
sl18382d_Candelariella_aggregata1	SH1647616.08FU_HG935899	81.2
sl18382d_Candelariella_aggregata1	SH1647616.08FU_HG935893	81.2
sl18382d_Candelariella_aggregata1	SH1647616.08FU_HG935892	81.2
sl18382d_Candelariella_aggregata1	SH1647616.08FU_HG935891	81.2
sl18382d_Candelariella_aggregata1	SH1647616.08FU_HG935889	81.2
sl18382d_Candelariella_aggregata1	SH1647616.08FU_HG935888	81.2
sl18382d_Candelariella_aggregata1	SH1647616.08FU_HG935887	81.2
sl18382d_Candelariella_aggregata1	SH1647616.08FU_HG935886	81.2
sl18382d_Candelariella_aggregata1	SH1647616.08FU_HG935885	81.2
sl18382d_Candelariella_aggregata1	SH1647616.08FU_HG935881	81.2
sl18382d_Candelariella_aggregata1	SH1647616.08FU_HG935880	81.2
sl18382d_Candelariella_aggregata1	SH1647616.08FU_HG935879	81.2
sl18382d_Candelariella_aggregata1	SH1647616.08FU_HG935878	81.2
sl18382d_Candelariella_aggregata1	SH1647616.08FU_HG935876	81.2
sl18382d_Candelariella_aggregata1	SH1647616.08FU_HG935874	81.2
sl18382d_Candelariella_aggregata1	SH1647616.08FU_HG935873	81.2
sl18382d_Candelariella_aggregata1	SH1647616.08FU_HG937128	81.2
sl18382d_Candelariella_aggregata1	SH1215102.08FU_MG738311	81.2
sl18382d_Candelariella_aggregata1	SH1215184.08FU_MG738305	81.1
sl18382d_Candelariella_aggregata1	SH1521859.08FU_KY947808	81.1
sl18382d_Candelariella_aggregata1	SH1647616.08FU_HG935872	81.0
sl18382d_Candelariella_aggregata1	SH1521822.08FU_HM161502	81.0
sl18382d_Candelariella_aggregata1	SH1521833.08FU_KY947858	81.0
sl18382d_Candelariella_aggregata1	SH1521791.08FU_AF297666	81.0
sl18382d_Candelariella_aggregata1	SH1614724.08FU_LN810763	81.0
sl18382d_Candelariella_aggregata1	SH1521790.08FU_JF796687	80.9
sl18382d_Candelariella_aggregata1	SH1521790.08FU_JF796683	80.9
sl18382d_Candelariella_aggregata1	SH1521790.08FU_JQ036202	80.9
sl18382d_Candelariella_aggregata1	SH1521790.08FU_JQ036200	80.9
sl18382d_Candelariella_aggregata1	SH1521790.08FU_JQ036198	80.9
sl18382d_Candelariella_aggregata1	SH1521790.08FU_JQ036203	80.9
sl18382d_Candelariella_aggregata1	SH1521790.08FU_JQ036201	80.9
sl18382d_Candelariella_aggregata1	SH1521790.08FU_JQ036199	80.9
sl18382d_Candelariella_aggregata1	SH1548944.08FU_MH425297	80.9
sl18382d_Candelariella_aggregata1	SH1215188.08FU_LN810790	80.9
sl18382d_Candelariella_aggregata1	SH1521859.08FU_KY947844	80.9
sl18382d_Candelariella_aggregata1	SH1191197.08FU_DQ525504	80.8
sl18382d_Candelariella_aggregata1	SH1521822.08FU_HM161483	80.8
sl18382d_Candelariella_aggregata1	SH1647616.08FU_UDB0754374	80.8
sl18382d_Candelariella_aggregata1	SH1647616.08FU_UDB0754379	80.8
sl18382d_Candelariella_aggregata1	SH1647616.08FU_MN077478	80.8
sl18382d_Candelariella_aggregata1	SH1215204.08FU_DQ525528	80.8
sl18382d_Candelariella_aggregata1	SH1521834.08FU_KY948011	80.7
sl18382d_Candelariella_aggregata1	SH1548944.08FU_MH425275	80.7
sl18382d_Candelariella_aggregata1	SH1614783.08FU_DQ525491	80.7
sl18382d_Candelariella_aggregata1	SH1614783.08FU_DQ525490	80.7
sl18382d_Candelariella_aggregata1	SH1614724.08FU_LN810762	80.7
sl18382d_Candelariella_aggregata1	SH1647616.08FU_KJ702023	80.6
sl18382d_Candelariella_aggregata1	SH1647616.08FU_KJ702021	80.6
sl18382d_Candelariella_aggregata1	SH1521791.08FU_AF096204	80.6
sl18382d_Candelariella_aggregata1	SH1521791.08FU_JF796694	80.6
sl18382d_Candelariella_aggregata1	SH1521791.08FU_JF796695	80.6
sl18382d_Candelariella_aggregata1	SH1521791.08FU_JQ036216	80.6
sl18382d_Candelariella_aggregata1	SH1521791.08FU_JQ036214	80.6
sl18382d_Candelariella_aggregata1	SH1521791.08FU_KY947997	80.6
sl18382d_Candelariella_aggregata1	SH1647616.08FU_EU826895	80.6
sl18382d_Candelariella_aggregata1	SH1647616.08FU_EU826884	80.6
sl18382d_Candelariella_aggregata1	SH1647616.08FU_HM037637	80.6
sl18382d_Candelariella_aggregata1	SH1647616.08FU_GU934582	80.6
sl18382d_Candelariella_aggregata1	SH1647616.08FU_KT265187	80.6
sl18382d_Candelariella_aggregata1	SH1647616.08FU_KU556501	80.6
sl18382d_Candelariella_aggregata1	SH1647616.08FU_HG935919	80.6
sl18382d_Candelariella_aggregata1	SH1647616.08FU_HG935917	80.6
sl18382d_Candelariella_aggregata1	SH1647616.08FU_HG935909	80.6
sl18382d_Candelariella_aggregata1	SH1647616.08FU_HG935897	80.6
sl18382d_Candelariella_aggregata1	SH1647616.08FU_HG935895	80.6
sl18382d_Candelariella_aggregata1	SH1647616.08FU_HG935894	80.6
sl18382d_Candelariella_aggregata1	SH1647616.08FU_HG935875	80.6
sl18382d_Candelariella_aggregata1	SH1647616.08FU_KU534849	80.6
sl18382d_Candelariella_aggregata1	SH1647616.08FU_MF692976	80.6
sl18382d_Candelariella_aggregata1	SH1647616.08FU_MF692975	80.6
sl18382d_Candelariella_aggregata1	SH1647616.08FU_KY977542	80.6
sl18382d_Candelariella_aggregata1	SH1647616.08FU_MF375774	80.6
sl18382d_Candelariella_aggregata1	SH1647616.08FU_MK734065	80.6
sl18382d_Candelariella_aggregata1	SH1647616.08FU_MH865205	80.6
sl18382d_Candelariella_aggregata1	SH1647616.08FU_MH856712	80.6
sl18382d_Candelariella_aggregata1	SH1647616.08FU_MK163746	80.6
sl18382d_Candelariella_aggregata1	SH1647616.08FU_MK163745	80.6
sl18382d_Candelariella_aggregata1	SH1647616.08FU_MK163744	80.6
sl18382d_Candelariella_aggregata1	SH1647616.08FU_MK163743	80.6
sl18382d_Candelariella_aggregata1	SH1647616.08FU_MK163735	80.6
sl18382d_Candelariella_aggregata1	SH1647616.08FU_KY646431	80.6
sl18382d_Candelariella_aggregata1	SH1647616.08FU_MN265920	80.6
sl18382d_Candelariella_aggregata1	SH1647616.08FU_MN265918	80.6
sl18382d_Candelariella_aggregata1	SH1647616.08FU_MN265917	80.6
sl18382d_Candelariella_aggregata1	SH1647616.08FU_MN265916	80.6
sl18382d_Candelariella_aggregata1	SH1647616.08FU_MN265915	80.6
sl18382d_Candelariella_aggregata1	SH1647616.08FU_MN265914	80.6
sl18382d_Candelariella_aggregata1	SH1647616.08FU_MN265913	80.6
sl18382d_Candelariella_aggregata1	SH1647616.08FU_MN265912	80.6
sl18382d_Candelariella_aggregata1	SH1647616.08FU_MN265911	80.6
sl18382d_Candelariella_aggregata1	SH1647616.08FU_MN265910	80.6
sl18382d_Candelariella_aggregata1	SH1647616.08FU_MN265909	80.6
sl18382d_Candelariella_aggregata1	SH1647616.08FU_MN265908	80.6
sl18382d_Candelariella_aggregata1	SH1647616.08FU_MN265907	80.6
sl18382d_Candelariella_aggregata1	SH1647616.08FU_MN265906	80.6
sl18382d_Candelariella_aggregata1	SH1647616.08FU_MH864832	80.6
sl18382d_Candelariella_aggregata1	SH1647616.08FU_MH864831	80.6
sl18382d_Candelariella_aggregata1	SH1647616.08FU_MH191248	80.6
sl18382d_Candelariella_aggregata1	SH1521790.08FU_JF796684	80.6
sl18382d_Candelariella_aggregata1	SH1521790.08FU_JF796682	80.6
sl18382d_Candelariella_aggregata1	SH1521790.08FU_JF796685	80.6
sl18382d_Candelariella_aggregata1	SH1521790.08FU_JQ004690	80.6
sl18382d_Candelariella_aggregata1	SH1521790.08FU_KY947856	80.6
sl18382d_Candelariella_aggregata1	SH1521791.08FU_JQ036212	80.5
sl18382d_Candelariella_aggregata1	SH1614724.08FU_GU184121	80.5
sl18382d_Candelariella_aggregata1	SH1521834.08FU_KY947859	80.5
sl18382d_Candelariella_aggregata1	SH1154897.08FU_AF096218	80.4
sl18382d_Candelariella_aggregata1	SH1521791.08FU_JQ036213	80.4
sl18382d_Candelariella_aggregata1	SH1647616.08FU_UDB0757057	80.4
sl18382d_Candelariella_aggregata1	SH1614724.08FU_GU184120	80.4
sl18382d_Candelariella_aggregata1	SH1521791.08FU_AF297667	80.4
sl18382d_Candelariella_aggregata1	SH1521791.08FU_FJ854380	80.4
sl18382d_Candelariella_aggregata1	SH1521791.08FU_FJ854379	80.4
sl18382d_Candelariella_aggregata1	SH1521791.08FU_FJ854378	80.4
sl18382d_Candelariella_aggregata1	SH1521791.08FU_FJ854377	80.4
sl18382d_Candelariella_aggregata1	SH1521791.08FU_FJ854376	80.4
sl18382d_Candelariella_aggregata1	SH1521791.08FU_FJ854375	80.4
sl18382d_Candelariella_aggregata1	SH1521791.08FU_FJ854374	80.4
sl18382d_Candelariella_aggregata1	SH1521791.08FU_FJ854373	80.4
sl18382d_Candelariella_aggregata1	SH1521791.08FU_FJ854372	80.4
sl18382d_Candelariella_aggregata1	SH1521791.08FU_FJ854371	80.4
sl18382d_Candelariella_aggregata1	SH1521791.08FU_FJ854370	80.4
sl18382d_Candelariella_aggregata1	SH1521791.08FU_FJ854369	80.4
sl18382d_Candelariella_aggregata1	SH1521791.08FU_FJ854368	80.4
sl18382d_Candelariella_aggregata1	SH1521791.08FU_FJ854367	80.4
sl18382d_Candelariella_aggregata1	SH1521791.08FU_FJ854366	80.4
sl18382d_Candelariella_aggregata1	SH1521791.08FU_FJ854365	80.4
sl18382d_Candelariella_aggregata1	SH1521791.08FU_FJ854364	80.4
sl18382d_Candelariella_aggregata1	SH1521791.08FU_FJ854363	80.4
sl18382d_Candelariella_aggregata1	SH1521791.08FU_JF796688	80.4
sl18382d_Candelariella_aggregata1	SH1521791.08FU_JF796693	80.4
sl18382d_Candelariella_aggregata1	SH1521791.08FU_JF796689	80.4
sl18382d_Candelariella_aggregata1	SH1521791.08FU_JQ036210	80.4
sl18382d_Candelariella_aggregata1	SH1521791.08FU_JQ036211	80.4
sl18382d_Candelariella_aggregata1	SH1521791.08FU_KT232215	80.4
sl18382d_Candelariella_aggregata1	SH1647616.08FU_FJ378726	80.4
sl18382d_Candelariella_aggregata1	SH1647616.08FU_HG935913	80.4
sl18382d_Candelariella_aggregata1	SH1647616.08FU_HG935907	80.4
sl18382d_Candelariella_aggregata1	SH1647616.08FU_HG935906	80.4
sl18382d_Candelariella_aggregata1	SH1647616.08FU_HG935904	80.4
sl18382d_Candelariella_aggregata1	SH1647616.08FU_HG935901	80.4
sl18382d_Candelariella_aggregata1	SH1647616.08FU_HG935883	80.4
sl18382d_Candelariella_aggregata1	SH1647616.08FU_HG935877	80.4
sl18382d_Candelariella_aggregata1	SH1614786.08FU_DQ525501	80.3
sl18382d_Candelariella_aggregata1	SH1215182.08FU_KC990377	80.3
sl18382d_Candelariella_aggregata1	SH1521881.08FU_KY947742	80.3
sl18382d_Candelariella_aggregata1	SH1647616.08FU_UDB0767100	80.2
sl18382d_Candelariella_aggregata1	SH1614724.08FU_MK494180	80.2
sl18382d_Candelariella_aggregata1	SH1521791.08FU_JQ036215	80.2
sl18382d_Candelariella_aggregata1	SH1647616.08FU_HG935900	80.2
sl18382d_Candelariella_aggregata1	SH1521791.08FU_KY948005	80.1
sl18382d_Candelariella_aggregata1	SH1647616.08FU_EU437430	80.0
sl18382d_Candelariella_aggregata1	SH1647616.08FU_JX545184	80.0
sl18382d_Candelariella_aggregata1	SH1647616.08FU_KU556499	80.0
sl18382d_Candelariella_aggregata1	SH1647616.08FU_MH860256	80.0
sl18382d_Candelariella_aggregata1	SH1647616.08FU_MH859352	80.0
sl18382d_Candelariella_aggregata1	SH1647616.08FU_MH858209	80.0
sl18382d_Candelariella_aggregata1	SH1647616.08FU_MH857368	80.0
sl18382d_Candelariella_aggregata1	SH1614752.08FU_UDB024195	80.0
sl18382d_Candelariella_aggregata1	SH1614752.08FU_LN810860	80.0
sl18382d_Candelariella_aggregata1	SH1614786.08FU_DQ525499	79.9
sl18382d_Candelariella_aggregata1	SH1521826.08FU_HM161505	79.6
sl18382d_Candelariella_aggregata1	SH1647616.08FU_JX545188	79.6
sl18382d_Candelariella_aggregata1	SH1564439.08FU_KC965775	79.2
sl18382d_Candelariella_aggregata1	SH1154839.08FU_KY948012	78.9
sl18382d_Candelariella_aggregata1	SH1521820.08FU_FN185984	78.8
sl18382d_Candelariella_aggregata1	SH1521820.08FU_FN185983	78.8
sl18382d_Candelariella_aggregata1	SH1521820.08FU_KY947831	78.8
sl18382d_Candelariella_aggregata1	SH1521820.08FU_KY947801	78.8
sl18382d_Candelariella_aggregata1	SH1614799.08FU_KM879336	78.5
sl18382d_Candelariella_aggregata1	SH1614799.08FU_KM879335	78.5
sl18382d_Candelariella_aggregata1	SH1145626.08FU_GU366687	78.4
sl18382d_Candelariella_aggregata1	SH1564475.08FU_GU083256	78.3
sl18382d_Candelariella_aggregata1	SH1614781.08FU_LN810855	78.3
sl18382d_Candelariella_aggregata1	SH1523787.08FU_JF300398	78.2
sl18382d_Candelariella_aggregata1	SH1641879.08FU_KY105569	78.1
sl18382d_Candelariella_aggregata1	SH1564475.08FU_GU083117	78.1
sl18382d_Candelariella_aggregata1	SH1564496.08FU_HQ850132	78.0
sl18382d_Candelariella_aggregata1	SH1641877.08FU_KY657581	77.8
sl18382d_Candelariella_aggregata1	SH1240031.08FU_AM260855	77.7
sl18382d_Candelariella_aggregata1	SH1641877.08FU_KT264651	77.7
sl18382d_Candelariella_aggregata1	SH1155854.08FU_HQ211541	77.6
sl18382d_Candelariella_aggregata1	SH2714436.08FU_UDB0758038	77.6
sl18382d_Candelariella_aggregata1	SH1641877.08FU_MF594685	77.4
sl18382d_Candelariella_aggregata1	SH1523787.08FU_KP889693	77.3
sl18382d_Candelariella_aggregata1	SH1523777.08FU_GU997932	77.3
sl18382d_Candelariella_aggregata1	SH1523777.08FU_HQ211778	77.3
sl18382d_Candelariella_aggregata1	SH1185400.08FU_JX135046	77.3
sl18382d_Candelariella_aggregata1	SH1523777.08FU_KF617352	77.3
sl18382d_Candelariella_aggregata1	SH1564498.08FU_GU055726	77.2
sl18382d_Candelariella_aggregata1	SH1564498.08FU_DQ420920	77.2
sl18382d_Candelariella_aggregata1	SH1564498.08FU_UDB0769889	77.2
sl18382d_Candelariella_aggregata1	SH1523771.08FU_KC876276	77.1
sl18382d_Candelariella_aggregata1	SH1523319.08FU_KF617931	77.1
sl18382d_Candelariella_aggregata1	SH1523798.08FU_JN033440	77.1
sl18382d_Candelariella_aggregata1	SH1523798.08FU_LC438602	77.1
sl18382d_Candelariella_aggregata1	SH1523777.08FU_HQ211526	76.9
sl18382d_Candelariella_aggregata1	SH1523771.08FU_KC876281	76.9
sl18382d_Candelariella_aggregata1	SH1523771.08FU_KC876278	76.9
sl18382d_Candelariella_aggregata1	SH1523771.08FU_KC876277	76.9
sl18382d_Candelariella_aggregata1	SH1523771.08FU_KC876275	76.9
sl18382d_Candelariella_aggregata1	SH1523771.08FU_KC876280	76.7
sl18382d_Candelariella_aggregata1	SH2705247.08FU_MH863722	76.5
sl18382d_Candelariella_aggregata1	SH1523791.08FU_HQ211594	76.4
sl18382d_Candelariella_aggregata1	SH1156114.08FU_JN225933	76.4
sl18382d_Candelariella_aggregata1	SH1523801.08FU_KY769526	76.2
sl18382d_Candelariella_aggregata1	SH1172198.08FU_HF947868	76.1
sl18382d_Candelariella_aggregata1	SH1155893.08FU_KF297217	75.8
sl18382d_Candelariella_aggregata1	SH1523753.08FU_FN393100	75.7
sl18382d_Candelariella_aggregata1	SH1523755.08FU_DQ309226	75.6
sl18382d_Candelariella_aggregata1	SH1651197.08FU_KM231856	75.3
sl18382d_Candelariella_aggregata1	SH1523758.08FU_HQ157928	75.3
sl18382d_Candelariella_aggregata1	SH1523758.08FU_HQ157927	75.3
sl18382d_Candelariella_aggregata1	SH1523767.08FU_HQ157882	75.2
sl18382d_Candelariella_aggregata1	SH1523767.08FU_HQ157839	75.2
sl18382d_Candelariella_aggregata1	SH1523767.08FU_HQ157838	75.2
sl18382d_Candelariella_aggregata1	SH1523767.08FU_HQ157837	75.2
sl18382d_Candelariella_aggregata1	SH1523767.08FU_HQ157836	75.2
sl18382d_Candelariella_aggregata1	SH1515097.08FU_HQ211576	75.2
sl18382d_Candelariella_aggregata1	SH1523758.08FU_HQ157883	75.1
sl18382d_Candelariella_aggregata1	SH1523758.08FU_MH018933	75.1
sl18382d_Candelariella_aggregata1	SH1523758.08FU_HQ157842	75.0
sl18382d_Candelariella_aggregata1	SH1523758.08FU_KC876248	75.0
sl18382d_Candelariella_aggregata1	SH1523758.08FU_UDB0768994	75.0
sl18546_Candelariella_aggregata1	SH1614755.08FU_KR052103	92.3
sl18546_Candelariella_aggregata1	SH1614732.08FU_UDB024193	91.9
sl18546_Candelariella_aggregata1	SH2594163.08FU_MG271779	91.7
sl18546_Candelariella_aggregata1	SH1215208.08FU_MK778596	90.6
sl18546_Candelariella_aggregata1	SH1650479.08FU_HQ650602	88.8
sl18546_Candelariella_aggregata1	SH2706836.08FU_MG694275	88.7
sl18546_Candelariella_aggregata1	SH2706836.08FU_MG694274	88.7
sl18546_Candelariella_aggregata1	SH1650479.08FU_MG694271	88.4
sl18546_Candelariella_aggregata1	SH2594165.08FU_MG271777	87.8
sl18546_Candelariella_aggregata1	SH1215149.08FU_LR585976	85.5
sl18546_Candelariella_aggregata1	SH2592154.08FU_MH857702	85.4
sl18546_Candelariella_aggregata1	SH1215149.08FU_LR585977	85.1
sl18546_Candelariella_aggregata1	SH1614768.08FU_LN810810	84.8
sl18546_Candelariella_aggregata1	SH1614768.08FU_LN810809	84.8
sl18546_Candelariella_aggregata1	SH1614728.08FU_LN810841	84.7
sl18546_Candelariella_aggregata1	SH1614728.08FU_LN810835	84.7
sl18546_Candelariella_aggregata1	SH1614728.08FU_LN810834	84.7
sl18546_Candelariella_aggregata1	SH1614728.08FU_LN810824	84.7
sl18546_Candelariella_aggregata1	SH2595922.08FU_LR585978	84.4
sl18546_Candelariella_aggregata1	SH2711708.08FU_LR584985	84.4
sl18546_Candelariella_aggregata1	SH1650465.08FU_KF993412	84.4
sl18546_Candelariella_aggregata1	SH1521798.08FU_UDB024174	84.3
sl18546_Candelariella_aggregata1	SH1521798.08FU_MN387142	84.3
sl18546_Candelariella_aggregata1	SH1614737.08FU_LN810812	84.2
sl18546_Candelariella_aggregata1	SH1215192.08FU_DQ525530	84.1
sl18546_Candelariella_aggregata1	SH1215129.08FU_LN810844	84.1
sl18546_Candelariella_aggregata1	SH1191209.08FU_GU184109	84.1
sl18546_Candelariella_aggregata1	SH1521798.08FU_KY947864	84.1
sl18546_Candelariella_aggregata1	SH1215129.08FU_LN810840	84.0
sl18546_Candelariella_aggregata1	SH1614716.08FU_KY439889	83.9
sl18546_Candelariella_aggregata1	SH1614716.08FU_MG838741	83.9
sl18546_Candelariella_aggregata1	SH1614716.08FU_MK503500	83.9
sl18546_Candelariella_aggregata1	SH1614719.08FU_GU184122	83.9
sl18546_Candelariella_aggregata1	SH1650472.08FU_KX132977	83.9
sl18546_Candelariella_aggregata1	SH1215198.08FU_LN810829	83.8
sl18546_Candelariella_aggregata1	SH1650465.08FU_MH856727	83.8
sl18546_Candelariella_aggregata1	SH1614754.08FU_LN890274	83.8
sl18546_Candelariella_aggregata1	SH1650465.08FU_MH857896	83.8
sl18546_Candelariella_aggregata1	SH2705163.08FU_MK494916	83.7
sl18546_Candelariella_aggregata1	SH1215194.08FU_DQ534451	83.7
sl18546_Candelariella_aggregata1	SH1614716.08FU_MG838742	83.7
sl18546_Candelariella_aggregata1	SH1614746.08FU_LN810837	83.6
sl18546_Candelariella_aggregata1	SH1573294.08FU_LN810859	83.6
sl18546_Candelariella_aggregata1	SH1573294.08FU_LN810858	83.6
sl18546_Candelariella_aggregata1	SH1215206.08FU_KM879334	83.6
sl18546_Candelariella_aggregata1	SH1614712.08FU_DQ525486	83.6
sl18546_Candelariella_aggregata1	SH1614754.08FU_LN890273	83.5
sl18546_Candelariella_aggregata1	SH1521798.08FU_HQ650632	83.5
sl18546_Candelariella_aggregata1	SH1614772.08FU_LN810846	83.5
sl18546_Candelariella_aggregata1	SH1614719.08FU_GU184116	83.5
sl18546_Candelariella_aggregata1	SH1614713.08FU_LN810805	83.5
sl18546_Candelariella_aggregata1	SH1614719.08FU_MG738309	83.4
sl18546_Candelariella_aggregata1	SH1215207.08FU_LN810882	83.4
sl18546_Candelariella_aggregata1	SH1614750.08FU_LN810826	83.4
sl18546_Candelariella_aggregata1	SH1614762.08FU_DQ525509	83.4
sl18546_Candelariella_aggregata1	SH1614712.08FU_DQ525489	83.4
sl18546_Candelariella_aggregata1	SH1614712.08FU_DQ525487	83.4
sl18546_Candelariella_aggregata1	SH1614712.08FU_DQ525476	83.4
sl18546_Candelariella_aggregata1	SH1614712.08FU_DQ525475	83.4
sl18546_Candelariella_aggregata1	SH1614712.08FU_DQ525474	83.4
sl18546_Candelariella_aggregata1	SH2705163.08FU_MK500835	83.3
sl18546_Candelariella_aggregata1	SH1215195.08FU_KC592261	83.2
sl18546_Candelariella_aggregata1	SH1215106.08FU_LN810830	83.2
sl18546_Candelariella_aggregata1	SH1548942.08FU_MH857111	83.2
sl18546_Candelariella_aggregata1	SH1548942.08FU_MH854935	83.2
sl18546_Candelariella_aggregata1	SH1614712.08FU_DQ525483	83.2
sl18546_Candelariella_aggregata1	SH1614712.08FU_DQ525482	83.2
sl18546_Candelariella_aggregata1	SH1614712.08FU_DQ525480	83.2
sl18546_Candelariella_aggregata1	SH1614772.08FU_LN810847	83.1
sl18546_Candelariella_aggregata1	SH2705163.08FU_MK496051	83.1
sl18546_Candelariella_aggregata1	SH2705164.08FU_MK495370	83.1
sl18546_Candelariella_aggregata1	SH1215124.08FU_DQ525523	83.0
sl18546_Candelariella_aggregata1	SH1614712.08FU_DQ525477	83.0
sl18546_Candelariella_aggregata1	SH1215189.08FU_KC990376	82.9
sl18546_Candelariella_aggregata1	SH1614779.08FU_LN810777	82.9
sl18546_Candelariella_aggregata1	SH1614779.08FU_LN810775	82.9
sl18546_Candelariella_aggregata1	SH2705163.08FU_MK500837	82.9
sl18546_Candelariella_aggregata1	SH1614720.08FU_DQ525517	82.9
sl18546_Candelariella_aggregata1	SH1614720.08FU_DQ525507	82.9
sl18546_Candelariella_aggregata1	SH1614719.08FU_MK503446	82.9
sl18546_Candelariella_aggregata1	SH2705164.08FU_MK494182	82.9
sl18546_Candelariella_aggregata1	SH1215106.08FU_LN810838	82.8
sl18546_Candelariella_aggregata1	SH1614712.08FU_DQ525488	82.7
sl18546_Candelariella_aggregata1	SH1614712.08FU_DQ525479	82.7
sl18546_Candelariella_aggregata1	SH1614712.08FU_DQ525478	82.7
sl18546_Candelariella_aggregata1	SH1614712.08FU_DQ525473	82.7
sl18546_Candelariella_aggregata1	SH1157029.08FU_KR052105	82.7
sl18546_Candelariella_aggregata1	SH1614741.08FU_GU184123	82.7
sl18546_Candelariella_aggregata1	SH1215140.08FU_LN810776	82.7
sl18546_Candelariella_aggregata1	SH1614717.08FU_MK178279	82.7
sl18546_Candelariella_aggregata1	SH1614720.08FU_DQ525521	82.6
sl18546_Candelariella_aggregata1	SH1614720.08FU_DQ525516	82.6
sl18546_Candelariella_aggregata1	SH1614720.08FU_DQ525514	82.6
sl18546_Candelariella_aggregata1	SH1614720.08FU_DQ525508	82.6
sl18546_Candelariella_aggregata1	SH1191207.08FU_LN810802	82.6
sl18546_Candelariella_aggregata1	SH1215161.08FU_LN810822	82.6
sl18546_Candelariella_aggregata1	SH1614773.08FU_LN810778	82.6
sl18546_Candelariella_aggregata1	SH1521803.08FU_AF096211	82.6
sl18546_Candelariella_aggregata1	SH1614712.08FU_DQ525484	82.6
sl18546_Candelariella_aggregata1	SH1614712.08FU_DQ525481	82.6
sl18546_Candelariella_aggregata1	SH1614712.08FU_DQ525472	82.6
sl18546_Candelariella_aggregata1	SH1521860.08FU_KY947740	82.6
sl18546_Candelariella_aggregata1	SH1215140.08FU_MK503441	82.5
sl18546_Candelariella_aggregata1	SH1614785.08FU_DQ525522	82.5
sl18546_Candelariella_aggregata1	SH1215161.08FU_LN810828	82.4
sl18546_Candelariella_aggregata1	SH1191196.08FU_LN810804	82.4
sl18546_Candelariella_aggregata1	SH1548942.08FU_MH857390	82.4
sl18546_Candelariella_aggregata1	SH1215196.08FU_KC990378	82.4
sl18546_Candelariella_aggregata1	SH1521803.08FU_HM161455	82.4
sl18546_Candelariella_aggregata1	SH1521812.08FU_MH481925	82.3
sl18546_Candelariella_aggregata1	SH1521812.08FU_MH481923	82.3
sl18546_Candelariella_aggregata1	SH1614785.08FU_DQ525524	82.3
sl18546_Candelariella_aggregata1	SH1215191.08FU_LN810814	82.3
sl18546_Candelariella_aggregata1	SH1614725.08FU_GU184115	82.2
sl18546_Candelariella_aggregata1	SH1614725.08FU_MG738310	82.2
sl18546_Candelariella_aggregata1	SH1215129.08FU_LN810839	82.2
sl18546_Candelariella_aggregata1	SH1521793.08FU_HM161491	82.2
sl18546_Candelariella_aggregata1	SH1521793.08FU_KY947822	82.2
sl18546_Candelariella_aggregata1	SH1614778.08FU_LN810821	82.2
sl18546_Candelariella_aggregata1	SH1614782.08FU_DQ525503	82.1
sl18546_Candelariella_aggregata1	SH1614777.08FU_LN810849	82.1
sl18546_Candelariella_aggregata1	SH1614823.08FU_MK123382	82.1
sl18546_Candelariella_aggregata1	SH1614712.08FU_LN810813	82.1
sl18546_Candelariella_aggregata1	SH1521793.08FU_KY947852	82.0
sl18546_Candelariella_aggregata1	SH1614778.08FU_LN810820	82.0
sl18546_Candelariella_aggregata1	SH1521793.08FU_KY948013	82.0
sl18546_Candelariella_aggregata1	SH1614782.08FU_DQ525502	82.0
sl18546_Candelariella_aggregata1	SH1215105.08FU_GU184114	81.9
sl18546_Candelariella_aggregata1	SH1614777.08FU_LN810850	81.9
sl18546_Candelariella_aggregata1	SH1215167.08FU_MF188905	81.9
sl18546_Candelariella_aggregata1	SH1614733.08FU_MF134869	81.9
sl18546_Candelariella_aggregata1	SH1215187.08FU_GU184119	81.9
sl18546_Candelariella_aggregata1	SH1573295.08FU_LN890277	81.8
sl18546_Candelariella_aggregata1	SH1573295.08FU_LN890276	81.8
sl18546_Candelariella_aggregata1	SH1521803.08FU_AF096212	81.8
sl18546_Candelariella_aggregata1	SH1647616.08FU_MH865520	81.8
sl18546_Candelariella_aggregata1	SH1215140.08FU_MK129269	81.7
sl18546_Candelariella_aggregata1	SH1175151.08FU_MH855597	81.6
sl18546_Candelariella_aggregata1	SH1215202.08FU_LN810774	81.5
sl18546_Candelariella_aggregata1	SH1614823.08FU_GU184108	81.5
sl18546_Candelariella_aggregata1	SH1614733.08FU_DQ525527	81.5
sl18546_Candelariella_aggregata1	SH1614733.08FU_MF134868	81.5
sl18546_Candelariella_aggregata1	SH1614733.08FU_MF134867	81.5
sl18546_Candelariella_aggregata1	SH1614733.08FU_MK500857	81.5
sl18546_Candelariella_aggregata1	SH1614733.08FU_MK500844	81.5
sl18546_Candelariella_aggregata1	SH1614733.08FU_MK500841	81.5
sl18546_Candelariella_aggregata1	SH1154833.08FU_KY947733	81.4
sl18546_Candelariella_aggregata1	SH1215102.08FU_MG738311	81.4
sl18546_Candelariella_aggregata1	SH1215184.08FU_MG738305	81.4
sl18546_Candelariella_aggregata1	SH1647616.08FU_MH858096	81.3
sl18546_Candelariella_aggregata1	SH1521818.08FU_AF297669	81.3
sl18546_Candelariella_aggregata1	SH1647616.08FU_HG935916	81.2
sl18546_Candelariella_aggregata1	SH1521799.08FU_AF096214	81.2
sl18546_Candelariella_aggregata1	SH1614724.08FU_LN810763	81.2
sl18546_Candelariella_aggregata1	SH1548944.08FU_MH425297	81.1
sl18546_Candelariella_aggregata1	SH1215188.08FU_LN810790	81.1
sl18546_Candelariella_aggregata1	SH1191197.08FU_DQ525504	81.0
sl18546_Candelariella_aggregata1	SH1647616.08FU_HG935918	81.0
sl18546_Candelariella_aggregata1	SH1647616.08FU_HG935915	81.0
sl18546_Candelariella_aggregata1	SH1647616.08FU_HG935914	81.0
sl18546_Candelariella_aggregata1	SH1647616.08FU_HG935912	81.0
sl18546_Candelariella_aggregata1	SH1647616.08FU_HG935910	81.0
sl18546_Candelariella_aggregata1	SH1647616.08FU_HG935908	81.0
sl18546_Candelariella_aggregata1	SH1647616.08FU_HG935905	81.0
sl18546_Candelariella_aggregata1	SH1647616.08FU_HG935902	81.0
sl18546_Candelariella_aggregata1	SH1647616.08FU_HG935899	81.0
sl18546_Candelariella_aggregata1	SH1647616.08FU_HG935893	81.0
sl18546_Candelariella_aggregata1	SH1647616.08FU_HG935892	81.0
sl18546_Candelariella_aggregata1	SH1647616.08FU_HG935891	81.0
sl18546_Candelariella_aggregata1	SH1647616.08FU_HG935889	81.0
sl18546_Candelariella_aggregata1	SH1647616.08FU_HG935888	81.0
sl18546_Candelariella_aggregata1	SH1647616.08FU_HG935887	81.0
sl18546_Candelariella_aggregata1	SH1647616.08FU_HG935886	81.0
sl18546_Candelariella_aggregata1	SH1647616.08FU_HG935885	81.0
sl18546_Candelariella_aggregata1	SH1647616.08FU_HG935881	81.0
sl18546_Candelariella_aggregata1	SH1647616.08FU_HG935880	81.0
sl18546_Candelariella_aggregata1	SH1647616.08FU_HG935879	81.0
sl18546_Candelariella_aggregata1	SH1647616.08FU_HG935878	81.0
sl18546_Candelariella_aggregata1	SH1647616.08FU_HG935876	81.0
sl18546_Candelariella_aggregata1	SH1647616.08FU_HG935874	81.0
sl18546_Candelariella_aggregata1	SH1647616.08FU_HG935873	81.0
sl18546_Candelariella_aggregata1	SH1647616.08FU_HG937128	81.0
sl18546_Candelariella_aggregata1	SH1215204.08FU_DQ525528	81.0
sl18546_Candelariella_aggregata1	SH1548944.08FU_MH425275	80.9
sl18546_Candelariella_aggregata1	SH1614724.08FU_LN810762	80.9
sl18546_Candelariella_aggregata1	SH1521859.08FU_KY947808	80.9
sl18546_Candelariella_aggregata1	SH1647616.08FU_HG935872	80.8
sl18546_Candelariella_aggregata1	SH1521822.08FU_HM161502	80.8
sl18546_Candelariella_aggregata1	SH1521833.08FU_KY947858	80.8
sl18546_Candelariella_aggregata1	SH1521791.08FU_AF297666	80.8
sl18546_Candelariella_aggregata1	SH1521790.08FU_JF796687	80.7
sl18546_Candelariella_aggregata1	SH1521790.08FU_JF796683	80.7
sl18546_Candelariella_aggregata1	SH1521790.08FU_JQ036202	80.7
sl18546_Candelariella_aggregata1	SH1521790.08FU_JQ036200	80.7
sl18546_Candelariella_aggregata1	SH1521790.08FU_JQ036198	80.7
sl18546_Candelariella_aggregata1	SH1521790.08FU_JQ036203	80.7
sl18546_Candelariella_aggregata1	SH1521790.08FU_JQ036201	80.7
sl18546_Candelariella_aggregata1	SH1521790.08FU_JQ036199	80.7
sl18546_Candelariella_aggregata1	SH1614724.08FU_GU184121	80.7
sl18546_Candelariella_aggregata1	SH1521859.08FU_KY947844	80.7
sl18546_Candelariella_aggregata1	SH1614724.08FU_GU184120	80.6
sl18546_Candelariella_aggregata1	SH1521822.08FU_HM161483	80.6
sl18546_Candelariella_aggregata1	SH1647616.08FU_UDB0754374	80.6
sl18546_Candelariella_aggregata1	SH1647616.08FU_UDB0754379	80.6
sl18546_Candelariella_aggregata1	SH1647616.08FU_MN077478	80.6
sl18546_Candelariella_aggregata1	SH1215182.08FU_KC990377	80.5
sl18546_Candelariella_aggregata1	SH1521834.08FU_KY948011	80.5
sl18546_Candelariella_aggregata1	SH1614783.08FU_DQ525491	80.5
sl18546_Candelariella_aggregata1	SH1614783.08FU_DQ525490	80.5
sl18546_Candelariella_aggregata1	SH1647616.08FU_KJ702023	80.4
sl18546_Candelariella_aggregata1	SH1647616.08FU_KJ702021	80.4
sl18546_Candelariella_aggregata1	SH1614724.08FU_MK494180	80.4
sl18546_Candelariella_aggregata1	SH1521791.08FU_AF096204	80.4
sl18546_Candelariella_aggregata1	SH1521791.08FU_JF796694	80.4
sl18546_Candelariella_aggregata1	SH1521791.08FU_JF796695	80.4
sl18546_Candelariella_aggregata1	SH1521791.08FU_JQ036216	80.4
sl18546_Candelariella_aggregata1	SH1521791.08FU_JQ036214	80.4
sl18546_Candelariella_aggregata1	SH1521791.08FU_KY947997	80.4
sl18546_Candelariella_aggregata1	SH1647616.08FU_EU826895	80.4
sl18546_Candelariella_aggregata1	SH1647616.08FU_EU826884	80.4
sl18546_Candelariella_aggregata1	SH1647616.08FU_HM037637	80.4
sl18546_Candelariella_aggregata1	SH1647616.08FU_GU934582	80.4
sl18546_Candelariella_aggregata1	SH1647616.08FU_KT265187	80.4
sl18546_Candelariella_aggregata1	SH1647616.08FU_KU556501	80.4
sl18546_Candelariella_aggregata1	SH1647616.08FU_HG935919	80.4
sl18546_Candelariella_aggregata1	SH1647616.08FU_HG935917	80.4
sl18546_Candelariella_aggregata1	SH1647616.08FU_HG935909	80.4
sl18546_Candelariella_aggregata1	SH1647616.08FU_HG935897	80.4
sl18546_Candelariella_aggregata1	SH1647616.08FU_HG935895	80.4
sl18546_Candelariella_aggregata1	SH1647616.08FU_HG935894	80.4
sl18546_Candelariella_aggregata1	SH1647616.08FU_HG935875	80.4
sl18546_Candelariella_aggregata1	SH1647616.08FU_KU534849	80.4
sl18546_Candelariella_aggregata1	SH1647616.08FU_MF692976	80.4
sl18546_Candelariella_aggregata1	SH1647616.08FU_MF692975	80.4
sl18546_Candelariella_aggregata1	SH1647616.08FU_KY977542	80.4
sl18546_Candelariella_aggregata1	SH1647616.08FU_MF375774	80.4
sl18546_Candelariella_aggregata1	SH1647616.08FU_MK734065	80.4
sl18546_Candelariella_aggregata1	SH1647616.08FU_MH865205	80.4
sl18546_Candelariella_aggregata1	SH1647616.08FU_MH856712	80.4
sl18546_Candelariella_aggregata1	SH1647616.08FU_MK163746	80.4
sl18546_Candelariella_aggregata1	SH1647616.08FU_MK163745	80.4
sl18546_Candelariella_aggregata1	SH1647616.08FU_MK163744	80.4
sl18546_Candelariella_aggregata1	SH1647616.08FU_MK163743	80.4
sl18546_Candelariella_aggregata1	SH1647616.08FU_MK163735	80.4
sl18546_Candelariella_aggregata1	SH1647616.08FU_KY646431	80.4
sl18546_Candelariella_aggregata1	SH1647616.08FU_MN265920	80.4
sl18546_Candelariella_aggregata1	SH1647616.08FU_MN265918	80.4
sl18546_Candelariella_aggregata1	SH1647616.08FU_MN265917	80.4
sl18546_Candelariella_aggregata1	SH1647616.08FU_MN265916	80.4
sl18546_Candelariella_aggregata1	SH1647616.08FU_MN265915	80.4
sl18546_Candelariella_aggregata1	SH1647616.08FU_MN265914	80.4
sl18546_Candelariella_aggregata1	SH1647616.08FU_MN265913	80.4
sl18546_Candelariella_aggregata1	SH1647616.08FU_MN265912	80.4
sl18546_Candelariella_aggregata1	SH1647616.08FU_MN265911	80.4
sl18546_Candelariella_aggregata1	SH1647616.08FU_MN265910	80.4
sl18546_Candelariella_aggregata1	SH1647616.08FU_MN265909	80.4
sl18546_Candelariella_aggregata1	SH1647616.08FU_MN265908	80.4
sl18546_Candelariella_aggregata1	SH1647616.08FU_MN265907	80.4
sl18546_Candelariella_aggregata1	SH1647616.08FU_MN265906	80.4
sl18546_Candelariella_aggregata1	SH1647616.08FU_MH864832	80.4
sl18546_Candelariella_aggregata1	SH1647616.08FU_MH864831	80.4
sl18546_Candelariella_aggregata1	SH1647616.08FU_MH191248	80.4
sl18546_Candelariella_aggregata1	SH1521790.08FU_JF796684	80.4
sl18546_Candelariella_aggregata1	SH1521790.08FU_JF796682	80.4
sl18546_Candelariella_aggregata1	SH1521790.08FU_JF796685	80.4
sl18546_Candelariella_aggregata1	SH1521790.08FU_JQ004690	80.4
sl18546_Candelariella_aggregata1	SH1521790.08FU_KY947856	80.4
sl18546_Candelariella_aggregata1	SH1521791.08FU_JQ036212	80.3
sl18546_Candelariella_aggregata1	SH1521834.08FU_KY947859	80.2
sl18546_Candelariella_aggregata1	SH1154897.08FU_AF096218	80.2
sl18546_Candelariella_aggregata1	SH1521791.08FU_JQ036213	80.2
sl18546_Candelariella_aggregata1	SH1647616.08FU_UDB0757057	80.2
sl18546_Candelariella_aggregata1	SH1521791.08FU_AF297667	80.2
sl18546_Candelariella_aggregata1	SH1521791.08FU_FJ854380	80.2
sl18546_Candelariella_aggregata1	SH1521791.08FU_FJ854379	80.2
sl18546_Candelariella_aggregata1	SH1521791.08FU_FJ854378	80.2
sl18546_Candelariella_aggregata1	SH1521791.08FU_FJ854377	80.2
sl18546_Candelariella_aggregata1	SH1521791.08FU_FJ854376	80.2
sl18546_Candelariella_aggregata1	SH1521791.08FU_FJ854375	80.2
sl18546_Candelariella_aggregata1	SH1521791.08FU_FJ854374	80.2
sl18546_Candelariella_aggregata1	SH1521791.08FU_FJ854373	80.2
sl18546_Candelariella_aggregata1	SH1521791.08FU_FJ854372	80.2
sl18546_Candelariella_aggregata1	SH1521791.08FU_FJ854371	80.2
sl18546_Candelariella_aggregata1	SH1521791.08FU_FJ854370	80.2
sl18546_Candelariella_aggregata1	SH1521791.08FU_FJ854369	80.2
sl18546_Candelariella_aggregata1	SH1521791.08FU_FJ854368	80.2
sl18546_Candelariella_aggregata1	SH1521791.08FU_FJ854367	80.2
sl18546_Candelariella_aggregata1	SH1521791.08FU_FJ854366	80.2
sl18546_Candelariella_aggregata1	SH1521791.08FU_FJ854365	80.2
sl18546_Candelariella_aggregata1	SH1521791.08FU_FJ854364	80.2
sl18546_Candelariella_aggregata1	SH1521791.08FU_FJ854363	80.2
sl18546_Candelariella_aggregata1	SH1521791.08FU_JF796688	80.2
sl18546_Candelariella_aggregata1	SH1521791.08FU_JF796693	80.2
sl18546_Candelariella_aggregata1	SH1521791.08FU_JF796689	80.2
sl18546_Candelariella_aggregata1	SH1521791.08FU_JQ036210	80.2
sl18546_Candelariella_aggregata1	SH1521791.08FU_JQ036211	80.2
sl18546_Candelariella_aggregata1	SH1521791.08FU_KT232215	80.2
sl18546_Candelariella_aggregata1	SH1647616.08FU_FJ378726	80.2
sl18546_Candelariella_aggregata1	SH1647616.08FU_HG935913	80.2
sl18546_Candelariella_aggregata1	SH1647616.08FU_HG935907	80.2
sl18546_Candelariella_aggregata1	SH1647616.08FU_HG935906	80.2
sl18546_Candelariella_aggregata1	SH1647616.08FU_HG935904	80.2
sl18546_Candelariella_aggregata1	SH1647616.08FU_HG935901	80.2
sl18546_Candelariella_aggregata1	SH1647616.08FU_HG935883	80.2
sl18546_Candelariella_aggregata1	SH1647616.08FU_HG935877	80.2
sl18546_Candelariella_aggregata1	SH1614752.08FU_UDB024195	80.2
sl18546_Candelariella_aggregata1	SH1614752.08FU_LN810860	80.2
sl18546_Candelariella_aggregata1	SH1521881.08FU_KY947742	80.1
sl18546_Candelariella_aggregata1	SH1521791.08FU_JQ036215	80.0
sl18546_Candelariella_aggregata1	SH1647616.08FU_UDB0767100	80.0
sl18546_Candelariella_aggregata1	SH1647616.08FU_HG935900	80.0
sl18546_Candelariella_aggregata1	SH1521791.08FU_KY948005	79.9
sl18546_Candelariella_aggregata1	SH1647616.08FU_EU437430	79.8
sl18546_Candelariella_aggregata1	SH1647616.08FU_JX545184	79.8
sl18546_Candelariella_aggregata1	SH1647616.08FU_KU556499	79.8
sl18546_Candelariella_aggregata1	SH1647616.08FU_MH860256	79.8
sl18546_Candelariella_aggregata1	SH1647616.08FU_MH859352	79.8
sl18546_Candelariella_aggregata1	SH1647616.08FU_MH858209	79.8
sl18546_Candelariella_aggregata1	SH1647616.08FU_MH857368	79.8
sl18546_Candelariella_aggregata1	SH1614786.08FU_DQ525501	79.7
sl18546_Candelariella_aggregata1	SH1521826.08FU_HM161505	79.4
sl18546_Candelariella_aggregata1	SH1521811.08FU_KY948007	79.4
sl18546_Candelariella_aggregata1	SH1521811.08FU_KY947823	79.4
sl18546_Candelariella_aggregata1	SH1614786.08FU_DQ525499	79.3
sl18546_Candelariella_aggregata1	SH1564439.08FU_KC965775	79.2
sl18546_Candelariella_aggregata1	SH1614799.08FU_KM879336	78.7
sl18546_Candelariella_aggregata1	SH1614799.08FU_KM879335	78.7
sl18546_Candelariella_aggregata1	SH1154839.08FU_KY948012	78.6
sl18546_Candelariella_aggregata1	SH1521820.08FU_FN185984	78.6
sl18546_Candelariella_aggregata1	SH1521820.08FU_FN185983	78.6
sl18546_Candelariella_aggregata1	SH1521820.08FU_KY947831	78.6
sl18546_Candelariella_aggregata1	SH1521820.08FU_KY947801	78.6
sl18546_Candelariella_aggregata1	SH1614781.08FU_LN810855	78.5
sl18546_Candelariella_aggregata1	SH1145626.08FU_GU366687	78.4
sl18546_Candelariella_aggregata1	SH1641879.08FU_KY105569	78.3
sl18546_Candelariella_aggregata1	SH1564475.08FU_GU083256	78.3
sl18546_Candelariella_aggregata1	SH1523787.08FU_JF300398	78.2
sl18546_Candelariella_aggregata1	SH1564475.08FU_GU083117	78.1
sl18546_Candelariella_aggregata1	SH1641877.08FU_KY657581	78.0
sl18546_Candelariella_aggregata1	SH1564496.08FU_HQ850132	78.0
sl18546_Candelariella_aggregata1	SH1240031.08FU_AM260855	77.9
sl18546_Candelariella_aggregata1	SH1641877.08FU_KT264651	77.9
sl18546_Candelariella_aggregata1	SH1155854.08FU_HQ211541	77.8
sl18546_Candelariella_aggregata1	SH1641877.08FU_MF594685	77.6
sl18546_Candelariella_aggregata1	SH2714436.08FU_UDB0758038	77.6
sl18546_Candelariella_aggregata1	SH1523787.08FU_KP889693	77.3
sl18546_Candelariella_aggregata1	SH1523777.08FU_GU997932	77.3
sl18546_Candelariella_aggregata1	SH1523777.08FU_HQ211778	77.3
sl18546_Candelariella_aggregata1	SH1185400.08FU_JX135046	77.3
sl18546_Candelariella_aggregata1	SH1523777.08FU_KF617352	77.3
sl18546_Candelariella_aggregata1	SH1564498.08FU_GU055726	77.2
sl18546_Candelariella_aggregata1	SH1564498.08FU_DQ420920	77.2
sl18546_Candelariella_aggregata1	SH1564498.08FU_UDB0769889	77.2
sl18546_Candelariella_aggregata1	SH1523771.08FU_KC876276	77.1
sl18546_Candelariella_aggregata1	SH1523798.08FU_JN033440	77.1
sl18546_Candelariella_aggregata1	SH1523798.08FU_LC438602	77.1
sl18546_Candelariella_aggregata1	SH1523777.08FU_HQ211526	76.9
sl18546_Candelariella_aggregata1	SH1523771.08FU_KC876281	76.9
sl18546_Candelariella_aggregata1	SH1523771.08FU_KC876278	76.9
sl18546_Candelariella_aggregata1	SH1523771.08FU_KC876277	76.9
sl18546_Candelariella_aggregata1	SH1523771.08FU_KC876275	76.9
sl18546_Candelariella_aggregata1	SH1523319.08FU_KF617931	76.9
sl18546_Candelariella_aggregata1	SH1523771.08FU_KC876280	76.7
sl18546_Candelariella_aggregata1	SH2705247.08FU_MH863722	76.5
sl18546_Candelariella_aggregata1	SH1523791.08FU_HQ211594	76.4
sl18546_Candelariella_aggregata1	SH1156114.08FU_JN225933	76.4
sl18546_Candelariella_aggregata1	SH1172198.08FU_HF947868	76.3
sl18546_Candelariella_aggregata1	SH1523801.08FU_KY769526	76.2
sl18546_Candelariella_aggregata1	SH1155893.08FU_KF297217	75.8
sl18546_Candelariella_aggregata1	SH1523753.08FU_FN393100	75.7
sl18546_Candelariella_aggregata1	SH1523755.08FU_DQ309226	75.6
sl18546_Candelariella_aggregata1	SH1515097.08FU_HQ211576	75.4
sl18546_Candelariella_aggregata1	SH1651197.08FU_KM231856	75.3
sl18546_Candelariella_aggregata1	SH1523758.08FU_HQ157928	75.3
sl18546_Candelariella_aggregata1	SH1523758.08FU_HQ157927	75.3
sl18546_Candelariella_aggregata1	SH1523767.08FU_HQ157882	75.2
sl18546_Candelariella_aggregata1	SH1523767.08FU_HQ157839	75.2
sl18546_Candelariella_aggregata1	SH1523767.08FU_HQ157838	75.2
sl18546_Candelariella_aggregata1	SH1523767.08FU_HQ157837	75.2
sl18546_Candelariella_aggregata1	SH1523767.08FU_HQ157836	75.2
sl18546_Candelariella_aggregata1	SH1523758.08FU_HQ157883	75.1
sl18546_Candelariella_aggregata1	SH1523758.08FU_MH018933	75.1
sl18546_Candelariella_aggregata1	SH1523758.08FU_HQ157842	75.0
sl18546_Candelariella_aggregata1	SH1523758.08FU_KC876248	75.0
sl18546_Candelariella_aggregata1	SH1523758.08FU_UDB0768994	75.0
sl18419cand_Candelariella_aggregata1	SH1614755.08FU_KR052103	92.1
sl18419cand_Candelariella_aggregata1	SH1614732.08FU_UDB024193	91.6
sl18419cand_Candelariella_aggregata1	SH2594163.08FU_MG271779	91.5
sl18419cand_Candelariella_aggregata1	SH1215208.08FU_MK778596	90.4
sl18419cand_Candelariella_aggregata1	SH1650479.08FU_HQ650602	88.6
sl18419cand_Candelariella_aggregata1	SH2706836.08FU_MG694275	88.5
sl18419cand_Candelariella_aggregata1	SH2706836.08FU_MG694274	88.5
sl18419cand_Candelariella_aggregata1	SH1650479.08FU_MG694271	88.2
sl18419cand_Candelariella_aggregata1	SH2594165.08FU_MG271777	87.6
sl18419cand_Candelariella_aggregata1	SH1215149.08FU_LR585976	85.3
sl18419cand_Candelariella_aggregata1	SH2592154.08FU_MH857702	85.2
sl18419cand_Candelariella_aggregata1	SH1215149.08FU_LR585977	84.9
sl18419cand_Candelariella_aggregata1	SH1614768.08FU_LN810810	84.6
sl18419cand_Candelariella_aggregata1	SH1614768.08FU_LN810809	84.6
sl18419cand_Candelariella_aggregata1	SH1614728.08FU_LN810841	84.5
sl18419cand_Candelariella_aggregata1	SH1614728.08FU_LN810835	84.5
sl18419cand_Candelariella_aggregata1	SH1614728.08FU_LN810834	84.5
sl18419cand_Candelariella_aggregata1	SH1614728.08FU_LN810824	84.5
sl18419cand_Candelariella_aggregata1	SH2595922.08FU_LR585978	84.2
sl18419cand_Candelariella_aggregata1	SH2711708.08FU_LR584985	84.2
sl18419cand_Candelariella_aggregata1	SH1650465.08FU_KF993412	84.2
sl18419cand_Candelariella_aggregata1	SH1521798.08FU_UDB024174	84.1
sl18419cand_Candelariella_aggregata1	SH1521798.08FU_MN387142	84.1
sl18419cand_Candelariella_aggregata1	SH1614737.08FU_LN810812	84.0
sl18419cand_Candelariella_aggregata1	SH1215192.08FU_DQ525530	83.9
sl18419cand_Candelariella_aggregata1	SH1215129.08FU_LN810844	83.9
sl18419cand_Candelariella_aggregata1	SH1191209.08FU_GU184109	83.9
sl18419cand_Candelariella_aggregata1	SH1650472.08FU_KX132977	83.9
sl18419cand_Candelariella_aggregata1	SH1521798.08FU_KY947864	83.9
sl18419cand_Candelariella_aggregata1	SH1215129.08FU_LN810840	83.8
sl18419cand_Candelariella_aggregata1	SH1614716.08FU_KY439889	83.7
sl18419cand_Candelariella_aggregata1	SH1614716.08FU_MG838741	83.7
sl18419cand_Candelariella_aggregata1	SH1614716.08FU_MK503500	83.7
sl18419cand_Candelariella_aggregata1	SH1614719.08FU_GU184122	83.6
sl18419cand_Candelariella_aggregata1	SH1215198.08FU_LN810829	83.6
sl18419cand_Candelariella_aggregata1	SH1650465.08FU_MH856727	83.6
sl18419cand_Candelariella_aggregata1	SH1614754.08FU_LN890274	83.5
sl18419cand_Candelariella_aggregata1	SH1650465.08FU_MH857896	83.5
sl18419cand_Candelariella_aggregata1	SH2705163.08FU_MK494916	83.5
sl18419cand_Candelariella_aggregata1	SH1215194.08FU_DQ534451	83.5
sl18419cand_Candelariella_aggregata1	SH1614716.08FU_MG838742	83.5
sl18419cand_Candelariella_aggregata1	SH1614746.08FU_LN810837	83.4
sl18419cand_Candelariella_aggregata1	SH1573294.08FU_LN810859	83.4
sl18419cand_Candelariella_aggregata1	SH1573294.08FU_LN810858	83.4
sl18419cand_Candelariella_aggregata1	SH1215206.08FU_KM879334	83.4
sl18419cand_Candelariella_aggregata1	SH1614712.08FU_DQ525486	83.4
sl18419cand_Candelariella_aggregata1	SH1614754.08FU_LN890273	83.3
sl18419cand_Candelariella_aggregata1	SH1521798.08FU_HQ650632	83.3
sl18419cand_Candelariella_aggregata1	SH1614772.08FU_LN810846	83.3
sl18419cand_Candelariella_aggregata1	SH1614719.08FU_GU184116	83.3
sl18419cand_Candelariella_aggregata1	SH1614713.08FU_LN810805	83.3
sl18419cand_Candelariella_aggregata1	SH1614719.08FU_MG738309	83.2
sl18419cand_Candelariella_aggregata1	SH1215207.08FU_LN810882	83.2
sl18419cand_Candelariella_aggregata1	SH1614762.08FU_DQ525509	83.2
sl18419cand_Candelariella_aggregata1	SH1614712.08FU_DQ525489	83.2
sl18419cand_Candelariella_aggregata1	SH1614712.08FU_DQ525487	83.2
sl18419cand_Candelariella_aggregata1	SH1614712.08FU_DQ525476	83.2
sl18419cand_Candelariella_aggregata1	SH1614712.08FU_DQ525475	83.2
sl18419cand_Candelariella_aggregata1	SH1614712.08FU_DQ525474	83.2
sl18419cand_Candelariella_aggregata1	SH2705163.08FU_MK500835	83.1
sl18419cand_Candelariella_aggregata1	SH1215195.08FU_KC592261	83.0
sl18419cand_Candelariella_aggregata1	SH1614750.08FU_LN810826	83.0
sl18419cand_Candelariella_aggregata1	SH1215106.08FU_LN810830	83.0
sl18419cand_Candelariella_aggregata1	SH1548942.08FU_MH857111	83.0
sl18419cand_Candelariella_aggregata1	SH1548942.08FU_MH854935	83.0
sl18419cand_Candelariella_aggregata1	SH1614712.08FU_DQ525483	83.0
sl18419cand_Candelariella_aggregata1	SH1614712.08FU_DQ525482	83.0
sl18419cand_Candelariella_aggregata1	SH1614712.08FU_DQ525480	83.0
sl18419cand_Candelariella_aggregata1	SH1614772.08FU_LN810847	82.9
sl18419cand_Candelariella_aggregata1	SH2705163.08FU_MK496051	82.9
sl18419cand_Candelariella_aggregata1	SH1614720.08FU_DQ525521	82.9
sl18419cand_Candelariella_aggregata1	SH2705164.08FU_MK495370	82.9
sl18419cand_Candelariella_aggregata1	SH1521803.08FU_AF096211	82.8
sl18419cand_Candelariella_aggregata1	SH1215124.08FU_DQ525523	82.8
sl18419cand_Candelariella_aggregata1	SH1614712.08FU_DQ525477	82.7
sl18419cand_Candelariella_aggregata1	SH1157029.08FU_KR052105	82.7
sl18419cand_Candelariella_aggregata1	SH1215189.08FU_KC990376	82.7
sl18419cand_Candelariella_aggregata1	SH1614779.08FU_LN810777	82.7
sl18419cand_Candelariella_aggregata1	SH1614779.08FU_LN810775	82.7
sl18419cand_Candelariella_aggregata1	SH2705163.08FU_MK500837	82.7
sl18419cand_Candelariella_aggregata1	SH1614720.08FU_DQ525517	82.6
sl18419cand_Candelariella_aggregata1	SH1614720.08FU_DQ525507	82.6
sl18419cand_Candelariella_aggregata1	SH1614719.08FU_MK503446	82.6
sl18419cand_Candelariella_aggregata1	SH2705164.08FU_MK494182	82.6
sl18419cand_Candelariella_aggregata1	SH1521803.08FU_HM161455	82.6
sl18419cand_Candelariella_aggregata1	SH1614712.08FU_DQ525488	82.5
sl18419cand_Candelariella_aggregata1	SH1614712.08FU_DQ525479	82.5
sl18419cand_Candelariella_aggregata1	SH1614712.08FU_DQ525478	82.5
sl18419cand_Candelariella_aggregata1	SH1614712.08FU_DQ525473	82.5
sl18419cand_Candelariella_aggregata1	SH1614741.08FU_GU184123	82.5
sl18419cand_Candelariella_aggregata1	SH1215140.08FU_LN810776	82.5
sl18419cand_Candelariella_aggregata1	SH1614717.08FU_MK178279	82.5
sl18419cand_Candelariella_aggregata1	SH1614720.08FU_DQ525516	82.4
sl18419cand_Candelariella_aggregata1	SH1614720.08FU_DQ525514	82.4
sl18419cand_Candelariella_aggregata1	SH1614720.08FU_DQ525508	82.4
sl18419cand_Candelariella_aggregata1	SH1215106.08FU_LN810838	82.4
sl18419cand_Candelariella_aggregata1	SH1191207.08FU_LN810802	82.4
sl18419cand_Candelariella_aggregata1	SH1521793.08FU_HM161491	82.4
sl18419cand_Candelariella_aggregata1	SH1521793.08FU_KY947822	82.4
sl18419cand_Candelariella_aggregata1	SH1215161.08FU_LN810822	82.4
sl18419cand_Candelariella_aggregata1	SH1614773.08FU_LN810778	82.4
sl18419cand_Candelariella_aggregata1	SH1614712.08FU_DQ525484	82.4
sl18419cand_Candelariella_aggregata1	SH1614712.08FU_DQ525481	82.4
sl18419cand_Candelariella_aggregata1	SH1614712.08FU_DQ525472	82.4
sl18419cand_Candelariella_aggregata1	SH1521860.08FU_KY947740	82.4
sl18419cand_Candelariella_aggregata1	SH1614782.08FU_DQ525503	82.3
sl18419cand_Candelariella_aggregata1	SH1215140.08FU_MK503441	82.3
sl18419cand_Candelariella_aggregata1	SH1614785.08FU_DQ525522	82.3
sl18419cand_Candelariella_aggregata1	SH1215161.08FU_LN810828	82.2
sl18419cand_Candelariella_aggregata1	SH1191196.08FU_LN810804	82.2
sl18419cand_Candelariella_aggregata1	SH1521793.08FU_KY947852	82.2
sl18419cand_Candelariella_aggregata1	SH1548942.08FU_MH857390	82.2
sl18419cand_Candelariella_aggregata1	SH1215196.08FU_KC990378	82.2
sl18419cand_Candelariella_aggregata1	SH1521793.08FU_KY948013	82.2
sl18419cand_Candelariella_aggregata1	SH1614782.08FU_DQ525502	82.2
sl18419cand_Candelariella_aggregata1	SH1521812.08FU_MH481925	82.1
sl18419cand_Candelariella_aggregata1	SH1521812.08FU_MH481923	82.1
sl18419cand_Candelariella_aggregata1	SH1614785.08FU_DQ525524	82.1
sl18419cand_Candelariella_aggregata1	SH1215191.08FU_LN810814	82.1
sl18419cand_Candelariella_aggregata1	SH1614725.08FU_GU184115	82.0
sl18419cand_Candelariella_aggregata1	SH1614725.08FU_MG738310	82.0
sl18419cand_Candelariella_aggregata1	SH1215129.08FU_LN810839	82.0
sl18419cand_Candelariella_aggregata1	SH1647616.08FU_MH865520	82.0
sl18419cand_Candelariella_aggregata1	SH1521803.08FU_AF096212	82.0
sl18419cand_Candelariella_aggregata1	SH1614778.08FU_LN810821	82.0
sl18419cand_Candelariella_aggregata1	SH1614777.08FU_LN810849	81.9
sl18419cand_Candelariella_aggregata1	SH1614823.08FU_MK123382	81.9
sl18419cand_Candelariella_aggregata1	SH1614712.08FU_LN810813	81.9
sl18419cand_Candelariella_aggregata1	SH1614778.08FU_LN810820	81.8
sl18419cand_Candelariella_aggregata1	SH1215105.08FU_GU184114	81.7
sl18419cand_Candelariella_aggregata1	SH1614777.08FU_LN810850	81.7
sl18419cand_Candelariella_aggregata1	SH1614733.08FU_MF134869	81.7
sl18419cand_Candelariella_aggregata1	SH1215167.08FU_MF188905	81.7
sl18419cand_Candelariella_aggregata1	SH1215187.08FU_GU184119	81.6
sl18419cand_Candelariella_aggregata1	SH1154833.08FU_KY947733	81.6
sl18419cand_Candelariella_aggregata1	SH1573295.08FU_LN890277	81.6
sl18419cand_Candelariella_aggregata1	SH1573295.08FU_LN890276	81.6
sl18419cand_Candelariella_aggregata1	SH1215140.08FU_MK129269	81.5
sl18419cand_Candelariella_aggregata1	SH1647616.08FU_MH858096	81.5
sl18419cand_Candelariella_aggregata1	SH1521818.08FU_AF297669	81.5
sl18419cand_Candelariella_aggregata1	SH1647616.08FU_HG935916	81.5
sl18419cand_Candelariella_aggregata1	SH1521799.08FU_AF096214	81.4
sl18419cand_Candelariella_aggregata1	SH1175151.08FU_MH855597	81.4
sl18419cand_Candelariella_aggregata1	SH1215202.08FU_LN810774	81.3
sl18419cand_Candelariella_aggregata1	SH1614823.08FU_GU184108	81.3
sl18419cand_Candelariella_aggregata1	SH1614733.08FU_DQ525527	81.3
sl18419cand_Candelariella_aggregata1	SH1614733.08FU_MF134868	81.3
sl18419cand_Candelariella_aggregata1	SH1614733.08FU_MF134867	81.3
sl18419cand_Candelariella_aggregata1	SH1614733.08FU_MK500857	81.3
sl18419cand_Candelariella_aggregata1	SH1614733.08FU_MK500844	81.3
sl18419cand_Candelariella_aggregata1	SH1614733.08FU_MK500841	81.3
sl18419cand_Candelariella_aggregata1	SH1647616.08FU_HG935918	81.2
sl18419cand_Candelariella_aggregata1	SH1647616.08FU_HG935915	81.2
sl18419cand_Candelariella_aggregata1	SH1647616.08FU_HG935914	81.2
sl18419cand_Candelariella_aggregata1	SH1647616.08FU_HG935912	81.2
sl18419cand_Candelariella_aggregata1	SH1647616.08FU_HG935910	81.2
sl18419cand_Candelariella_aggregata1	SH1647616.08FU_HG935908	81.2
sl18419cand_Candelariella_aggregata1	SH1647616.08FU_HG935905	81.2
sl18419cand_Candelariella_aggregata1	SH1647616.08FU_HG935902	81.2
sl18419cand_Candelariella_aggregata1	SH1647616.08FU_HG935899	81.2
sl18419cand_Candelariella_aggregata1	SH1647616.08FU_HG935893	81.2
sl18419cand_Candelariella_aggregata1	SH1647616.08FU_HG935892	81.2
sl18419cand_Candelariella_aggregata1	SH1647616.08FU_HG935891	81.2
sl18419cand_Candelariella_aggregata1	SH1647616.08FU_HG935889	81.2
sl18419cand_Candelariella_aggregata1	SH1647616.08FU_HG935888	81.2
sl18419cand_Candelariella_aggregata1	SH1647616.08FU_HG935887	81.2
sl18419cand_Candelariella_aggregata1	SH1647616.08FU_HG935886	81.2
sl18419cand_Candelariella_aggregata1	SH1647616.08FU_HG935885	81.2
sl18419cand_Candelariella_aggregata1	SH1647616.08FU_HG935881	81.2
sl18419cand_Candelariella_aggregata1	SH1647616.08FU_HG935880	81.2
sl18419cand_Candelariella_aggregata1	SH1647616.08FU_HG935879	81.2
sl18419cand_Candelariella_aggregata1	SH1647616.08FU_HG935878	81.2
sl18419cand_Candelariella_aggregata1	SH1647616.08FU_HG935876	81.2
sl18419cand_Candelariella_aggregata1	SH1647616.08FU_HG935874	81.2
sl18419cand_Candelariella_aggregata1	SH1647616.08FU_HG935873	81.2
sl18419cand_Candelariella_aggregata1	SH1647616.08FU_HG937128	81.2
sl18419cand_Candelariella_aggregata1	SH1215102.08FU_MG738311	81.2
sl18419cand_Candelariella_aggregata1	SH1215184.08FU_MG738305	81.1
sl18419cand_Candelariella_aggregata1	SH1521859.08FU_KY947808	81.1
sl18419cand_Candelariella_aggregata1	SH1647616.08FU_HG935872	81.0
sl18419cand_Candelariella_aggregata1	SH1521822.08FU_HM161502	81.0
sl18419cand_Candelariella_aggregata1	SH1521833.08FU_KY947858	81.0
sl18419cand_Candelariella_aggregata1	SH1521791.08FU_AF297666	81.0
sl18419cand_Candelariella_aggregata1	SH1614724.08FU_LN810763	81.0
sl18419cand_Candelariella_aggregata1	SH1521790.08FU_JF796687	80.9
sl18419cand_Candelariella_aggregata1	SH1521790.08FU_JF796683	80.9
sl18419cand_Candelariella_aggregata1	SH1521790.08FU_JQ036202	80.9
sl18419cand_Candelariella_aggregata1	SH1521790.08FU_JQ036200	80.9
sl18419cand_Candelariella_aggregata1	SH1521790.08FU_JQ036198	80.9
sl18419cand_Candelariella_aggregata1	SH1521790.08FU_JQ036203	80.9
sl18419cand_Candelariella_aggregata1	SH1521790.08FU_JQ036201	80.9
sl18419cand_Candelariella_aggregata1	SH1521790.08FU_JQ036199	80.9
sl18419cand_Candelariella_aggregata1	SH1548944.08FU_MH425297	80.9
sl18419cand_Candelariella_aggregata1	SH1215188.08FU_LN810790	80.9
sl18419cand_Candelariella_aggregata1	SH1521859.08FU_KY947844	80.9
sl18419cand_Candelariella_aggregata1	SH1191197.08FU_DQ525504	80.8
sl18419cand_Candelariella_aggregata1	SH1521822.08FU_HM161483	80.8
sl18419cand_Candelariella_aggregata1	SH1647616.08FU_UDB0754374	80.8
sl18419cand_Candelariella_aggregata1	SH1647616.08FU_UDB0754379	80.8
sl18419cand_Candelariella_aggregata1	SH1647616.08FU_MN077478	80.8
sl18419cand_Candelariella_aggregata1	SH1215204.08FU_DQ525528	80.8
sl18419cand_Candelariella_aggregata1	SH1521834.08FU_KY948011	80.7
sl18419cand_Candelariella_aggregata1	SH1548944.08FU_MH425275	80.7
sl18419cand_Candelariella_aggregata1	SH1614783.08FU_DQ525491	80.7
sl18419cand_Candelariella_aggregata1	SH1614783.08FU_DQ525490	80.7
sl18419cand_Candelariella_aggregata1	SH1614724.08FU_LN810762	80.7
sl18419cand_Candelariella_aggregata1	SH1647616.08FU_KJ702023	80.6
sl18419cand_Candelariella_aggregata1	SH1647616.08FU_KJ702021	80.6
sl18419cand_Candelariella_aggregata1	SH1521791.08FU_AF096204	80.6
sl18419cand_Candelariella_aggregata1	SH1521791.08FU_JF796694	80.6
sl18419cand_Candelariella_aggregata1	SH1521791.08FU_JF796695	80.6
sl18419cand_Candelariella_aggregata1	SH1521791.08FU_JQ036216	80.6
sl18419cand_Candelariella_aggregata1	SH1521791.08FU_JQ036214	80.6
sl18419cand_Candelariella_aggregata1	SH1521791.08FU_KY947997	80.6
sl18419cand_Candelariella_aggregata1	SH1647616.08FU_EU826895	80.6
sl18419cand_Candelariella_aggregata1	SH1647616.08FU_EU826884	80.6
sl18419cand_Candelariella_aggregata1	SH1647616.08FU_HM037637	80.6
sl18419cand_Candelariella_aggregata1	SH1647616.08FU_GU934582	80.6
sl18419cand_Candelariella_aggregata1	SH1647616.08FU_KT265187	80.6
sl18419cand_Candelariella_aggregata1	SH1647616.08FU_KU556501	80.6
sl18419cand_Candelariella_aggregata1	SH1647616.08FU_HG935919	80.6
sl18419cand_Candelariella_aggregata1	SH1647616.08FU_HG935917	80.6
sl18419cand_Candelariella_aggregata1	SH1647616.08FU_HG935909	80.6
sl18419cand_Candelariella_aggregata1	SH1647616.08FU_HG935897	80.6
sl18419cand_Candelariella_aggregata1	SH1647616.08FU_HG935895	80.6
sl18419cand_Candelariella_aggregata1	SH1647616.08FU_HG935894	80.6
sl18419cand_Candelariella_aggregata1	SH1647616.08FU_HG935875	80.6
sl18419cand_Candelariella_aggregata1	SH1647616.08FU_KU534849	80.6
sl18419cand_Candelariella_aggregata1	SH1647616.08FU_MF692976	80.6
sl18419cand_Candelariella_aggregata1	SH1647616.08FU_MF692975	80.6
sl18419cand_Candelariella_aggregata1	SH1647616.08FU_KY977542	80.6
sl18419cand_Candelariella_aggregata1	SH1647616.08FU_MF375774	80.6
sl18419cand_Candelariella_aggregata1	SH1647616.08FU_MK734065	80.6
sl18419cand_Candelariella_aggregata1	SH1647616.08FU_MH865205	80.6
sl18419cand_Candelariella_aggregata1	SH1647616.08FU_MH856712	80.6
sl18419cand_Candelariella_aggregata1	SH1647616.08FU_MK163746	80.6
sl18419cand_Candelariella_aggregata1	SH1647616.08FU_MK163745	80.6
sl18419cand_Candelariella_aggregata1	SH1647616.08FU_MK163744	80.6
sl18419cand_Candelariella_aggregata1	SH1647616.08FU_MK163743	80.6
sl18419cand_Candelariella_aggregata1	SH1647616.08FU_MK163735	80.6
sl18419cand_Candelariella_aggregata1	SH1647616.08FU_KY646431	80.6
sl18419cand_Candelariella_aggregata1	SH1647616.08FU_MN265920	80.6
sl18419cand_Candelariella_aggregata1	SH1647616.08FU_MN265918	80.6
sl18419cand_Candelariella_aggregata1	SH1647616.08FU_MN265917	80.6
sl18419cand_Candelariella_aggregata1	SH1647616.08FU_MN265916	80.6
sl18419cand_Candelariella_aggregata1	SH1647616.08FU_MN265915	80.6
sl18419cand_Candelariella_aggregata1	SH1647616.08FU_MN265914	80.6
sl18419cand_Candelariella_aggregata1	SH1647616.08FU_MN265913	80.6
sl18419cand_Candelariella_aggregata1	SH1647616.08FU_MN265912	80.6
sl18419cand_Candelariella_aggregata1	SH1647616.08FU_MN265911	80.6
sl18419cand_Candelariella_aggregata1	SH1647616.08FU_MN265910	80.6
sl18419cand_Candelariella_aggregata1	SH1647616.08FU_MN265909	80.6
sl18419cand_Candelariella_aggregata1	SH1647616.08FU_MN265908	80.6
sl18419cand_Candelariella_aggregata1	SH1647616.08FU_MN265907	80.6
sl18419cand_Candelariella_aggregata1	SH1647616.08FU_MN265906	80.6
sl18419cand_Candelariella_aggregata1	SH1647616.08FU_MH864832	80.6
sl18419cand_Candelariella_aggregata1	SH1647616.08FU_MH864831	80.6
sl18419cand_Candelariella_aggregata1	SH1647616.08FU_MH191248	80.6
sl18419cand_Candelariella_aggregata1	SH1521790.08FU_JF796684	80.6
sl18419cand_Candelariella_aggregata1	SH1521790.08FU_JF796682	80.6
sl18419cand_Candelariella_aggregata1	SH1521790.08FU_JF796685	80.6
sl18419cand_Candelariella_aggregata1	SH1521790.08FU_JQ004690	80.6
sl18419cand_Candelariella_aggregata1	SH1521790.08FU_KY947856	80.6
sl18419cand_Candelariella_aggregata1	SH1521791.08FU_JQ036212	80.5
sl18419cand_Candelariella_aggregata1	SH1614724.08FU_GU184121	80.5
sl18419cand_Candelariella_aggregata1	SH1521834.08FU_KY947859	80.5
sl18419cand_Candelariella_aggregata1	SH1154897.08FU_AF096218	80.4
sl18419cand_Candelariella_aggregata1	SH1521791.08FU_JQ036213	80.4
sl18419cand_Candelariella_aggregata1	SH1647616.08FU_UDB0757057	80.4
sl18419cand_Candelariella_aggregata1	SH1614724.08FU_GU184120	80.4
sl18419cand_Candelariella_aggregata1	SH1521791.08FU_AF297667	80.4
sl18419cand_Candelariella_aggregata1	SH1521791.08FU_FJ854380	80.4
sl18419cand_Candelariella_aggregata1	SH1521791.08FU_FJ854379	80.4
sl18419cand_Candelariella_aggregata1	SH1521791.08FU_FJ854378	80.4
sl18419cand_Candelariella_aggregata1	SH1521791.08FU_FJ854377	80.4
sl18419cand_Candelariella_aggregata1	SH1521791.08FU_FJ854376	80.4
sl18419cand_Candelariella_aggregata1	SH1521791.08FU_FJ854375	80.4
sl18419cand_Candelariella_aggregata1	SH1521791.08FU_FJ854374	80.4
sl18419cand_Candelariella_aggregata1	SH1521791.08FU_FJ854373	80.4
sl18419cand_Candelariella_aggregata1	SH1521791.08FU_FJ854372	80.4
sl18419cand_Candelariella_aggregata1	SH1521791.08FU_FJ854371	80.4
sl18419cand_Candelariella_aggregata1	SH1521791.08FU_FJ854370	80.4
sl18419cand_Candelariella_aggregata1	SH1521791.08FU_FJ854369	80.4
sl18419cand_Candelariella_aggregata1	SH1521791.08FU_FJ854368	80.4
sl18419cand_Candelariella_aggregata1	SH1521791.08FU_FJ854367	80.4
sl18419cand_Candelariella_aggregata1	SH1521791.08FU_FJ854366	80.4
sl18419cand_Candelariella_aggregata1	SH1521791.08FU_FJ854365	80.4
sl18419cand_Candelariella_aggregata1	SH1521791.08FU_FJ854364	80.4
sl18419cand_Candelariella_aggregata1	SH1521791.08FU_FJ854363	80.4
sl18419cand_Candelariella_aggregata1	SH1521791.08FU_JF796688	80.4
sl18419cand_Candelariella_aggregata1	SH1521791.08FU_JF796693	80.4
sl18419cand_Candelariella_aggregata1	SH1521791.08FU_JF796689	80.4
sl18419cand_Candelariella_aggregata1	SH1521791.08FU_JQ036210	80.4
sl18419cand_Candelariella_aggregata1	SH1521791.08FU_JQ036211	80.4
sl18419cand_Candelariella_aggregata1	SH1521791.08FU_KT232215	80.4
sl18419cand_Candelariella_aggregata1	SH1647616.08FU_FJ378726	80.4
sl18419cand_Candelariella_aggregata1	SH1647616.08FU_HG935913	80.4
sl18419cand_Candelariella_aggregata1	SH1647616.08FU_HG935907	80.4
sl18419cand_Candelariella_aggregata1	SH1647616.08FU_HG935906	80.4
sl18419cand_Candelariella_aggregata1	SH1647616.08FU_HG935904	80.4
sl18419cand_Candelariella_aggregata1	SH1647616.08FU_HG935901	80.4
sl18419cand_Candelariella_aggregata1	SH1647616.08FU_HG935883	80.4
sl18419cand_Candelariella_aggregata1	SH1647616.08FU_HG935877	80.4
sl18419cand_Candelariella_aggregata1	SH1614786.08FU_DQ525501	80.3
sl18419cand_Candelariella_aggregata1	SH1215182.08FU_KC990377	80.3
sl18419cand_Candelariella_aggregata1	SH1521881.08FU_KY947742	80.3
sl18419cand_Candelariella_aggregata1	SH1647616.08FU_UDB0767100	80.2
sl18419cand_Candelariella_aggregata1	SH1614724.08FU_MK494180	80.2
sl18419cand_Candelariella_aggregata1	SH1521791.08FU_JQ036215	80.2
sl18419cand_Candelariella_aggregata1	SH1647616.08FU_HG935900	80.2
sl18419cand_Candelariella_aggregata1	SH1521791.08FU_KY948005	80.1
sl18419cand_Candelariella_aggregata1	SH1647616.08FU_EU437430	80.0
sl18419cand_Candelariella_aggregata1	SH1647616.08FU_JX545184	80.0
sl18419cand_Candelariella_aggregata1	SH1647616.08FU_KU556499	80.0
sl18419cand_Candelariella_aggregata1	SH1647616.08FU_MH860256	80.0
sl18419cand_Candelariella_aggregata1	SH1647616.08FU_MH859352	80.0
sl18419cand_Candelariella_aggregata1	SH1647616.08FU_MH858209	80.0
sl18419cand_Candelariella_aggregata1	SH1647616.08FU_MH857368	80.0
sl18419cand_Candelariella_aggregata1	SH1614752.08FU_UDB024195	80.0
sl18419cand_Candelariella_aggregata1	SH1614752.08FU_LN810860	80.0
sl18419cand_Candelariella_aggregata1	SH1614786.08FU_DQ525499	79.9
sl18419cand_Candelariella_aggregata1	SH1521826.08FU_HM161505	79.6
sl18419cand_Candelariella_aggregata1	SH1647616.08FU_JX545188	79.6
sl18419cand_Candelariella_aggregata1	SH1564439.08FU_KC965775	79.2
sl18419cand_Candelariella_aggregata1	SH1154839.08FU_KY948012	78.9
sl18419cand_Candelariella_aggregata1	SH1521820.08FU_FN185984	78.8
sl18419cand_Candelariella_aggregata1	SH1521820.08FU_FN185983	78.8
sl18419cand_Candelariella_aggregata1	SH1521820.08FU_KY947831	78.8
sl18419cand_Candelariella_aggregata1	SH1521820.08FU_KY947801	78.8
sl18419cand_Candelariella_aggregata1	SH1614799.08FU_KM879336	78.5
sl18419cand_Candelariella_aggregata1	SH1614799.08FU_KM879335	78.5
sl18419cand_Candelariella_aggregata1	SH1145626.08FU_GU366687	78.4
sl18419cand_Candelariella_aggregata1	SH1564475.08FU_GU083256	78.3
sl18419cand_Candelariella_aggregata1	SH1614781.08FU_LN810855	78.3
sl18419cand_Candelariella_aggregata1	SH1523787.08FU_JF300398	78.2
sl18419cand_Candelariella_aggregata1	SH1641879.08FU_KY105569	78.1
sl18419cand_Candelariella_aggregata1	SH1564475.08FU_GU083117	78.1
sl18419cand_Candelariella_aggregata1	SH1564496.08FU_HQ850132	78.0
sl18419cand_Candelariella_aggregata1	SH1641877.08FU_KY657581	77.8
sl18419cand_Candelariella_aggregata1	SH1240031.08FU_AM260855	77.7
sl18419cand_Candelariella_aggregata1	SH1641877.08FU_KT264651	77.7
sl18419cand_Candelariella_aggregata1	SH1155854.08FU_HQ211541	77.6
sl18419cand_Candelariella_aggregata1	SH2714436.08FU_UDB0758038	77.6
sl18419cand_Candelariella_aggregata1	SH1641877.08FU_MF594685	77.4
sl18419cand_Candelariella_aggregata1	SH1523787.08FU_KP889693	77.3
sl18419cand_Candelariella_aggregata1	SH1523777.08FU_GU997932	77.3
sl18419cand_Candelariella_aggregata1	SH1523777.08FU_HQ211778	77.3
sl18419cand_Candelariella_aggregata1	SH1185400.08FU_JX135046	77.3
sl18419cand_Candelariella_aggregata1	SH1523777.08FU_KF617352	77.3
sl18419cand_Candelariella_aggregata1	SH1564498.08FU_GU055726	77.2
sl18419cand_Candelariella_aggregata1	SH1564498.08FU_DQ420920	77.2
sl18419cand_Candelariella_aggregata1	SH1564498.08FU_UDB0769889	77.2
sl18419cand_Candelariella_aggregata1	SH1523771.08FU_KC876276	77.1
sl18419cand_Candelariella_aggregata1	SH1523319.08FU_KF617931	77.1
sl18419cand_Candelariella_aggregata1	SH1523798.08FU_JN033440	77.1
sl18419cand_Candelariella_aggregata1	SH1523798.08FU_LC438602	77.1
sl18419cand_Candelariella_aggregata1	SH1523777.08FU_HQ211526	76.9
sl18419cand_Candelariella_aggregata1	SH1523771.08FU_KC876281	76.9
sl18419cand_Candelariella_aggregata1	SH1523771.08FU_KC876278	76.9
sl18419cand_Candelariella_aggregata1	SH1523771.08FU_KC876277	76.9
sl18419cand_Candelariella_aggregata1	SH1523771.08FU_KC876275	76.9
sl18419cand_Candelariella_aggregata1	SH1523771.08FU_KC876280	76.7
sl18419cand_Candelariella_aggregata1	SH2705247.08FU_MH863722	76.5
sl18419cand_Candelariella_aggregata1	SH1523791.08FU_HQ211594	76.4
sl18419cand_Candelariella_aggregata1	SH1156114.08FU_JN225933	76.4
sl18419cand_Candelariella_aggregata1	SH1523801.08FU_KY769526	76.2
sl18419cand_Candelariella_aggregata1	SH1172198.08FU_HF947868	76.1
sl18419cand_Candelariella_aggregata1	SH1155893.08FU_KF297217	75.8
sl18419cand_Candelariella_aggregata1	SH1523753.08FU_FN393100	75.7
sl18419cand_Candelariella_aggregata1	SH1523755.08FU_DQ309226	75.6
sl18419cand_Candelariella_aggregata1	SH1651197.08FU_KM231856	75.3
sl18419cand_Candelariella_aggregata1	SH1523758.08FU_HQ157928	75.3
sl18419cand_Candelariella_aggregata1	SH1523758.08FU_HQ157927	75.3
sl18419cand_Candelariella_aggregata1	SH1523767.08FU_HQ157882	75.2
sl18419cand_Candelariella_aggregata1	SH1523767.08FU_HQ157839	75.2
sl18419cand_Candelariella_aggregata1	SH1523767.08FU_HQ157838	75.2
sl18419cand_Candelariella_aggregata1	SH1523767.08FU_HQ157837	75.2
sl18419cand_Candelariella_aggregata1	SH1523767.08FU_HQ157836	75.2
sl18419cand_Candelariella_aggregata1	SH1515097.08FU_HQ211576	75.2
sl18419cand_Candelariella_aggregata1	SH1523758.08FU_HQ157883	75.1
sl18419cand_Candelariella_aggregata1	SH1523758.08FU_MH018933	75.1
sl18419cand_Candelariella_aggregata1	SH1523758.08FU_HQ157842	75.0
sl18419cand_Candelariella_aggregata1	SH1523758.08FU_KC876248	75.0
sl18419cand_Candelariella_aggregata1	SH1523758.08FU_UDB0768994	75.0
sl18379d_Candelariella_aggregata1	SH1614755.08FU_KR052103	91.9
sl18379d_Candelariella_aggregata1	SH2594163.08FU_MG271779	91.5
sl18379d_Candelariella_aggregata1	SH1614732.08FU_UDB024193	91.4
sl18379d_Candelariella_aggregata1	SH1215208.08FU_MK778596	90.4
sl18379d_Candelariella_aggregata1	SH2706836.08FU_MG694275	88.7
sl18379d_Candelariella_aggregata1	SH2706836.08FU_MG694274	88.7
sl18379d_Candelariella_aggregata1	SH1650479.08FU_HQ650602	88.4
sl18379d_Candelariella_aggregata1	SH1650479.08FU_MG694271	88.0
sl18379d_Candelariella_aggregata1	SH2594165.08FU_MG271777	87.3
sl18379d_Candelariella_aggregata1	SH1215149.08FU_LR585976	85.5
sl18379d_Candelariella_aggregata1	SH2592154.08FU_MH857702	85.4
sl18379d_Candelariella_aggregata1	SH1215149.08FU_LR585977	85.1
sl18379d_Candelariella_aggregata1	SH1614768.08FU_LN810810	84.8
sl18379d_Candelariella_aggregata1	SH1614768.08FU_LN810809	84.8
sl18379d_Candelariella_aggregata1	SH1614728.08FU_LN810841	84.7
sl18379d_Candelariella_aggregata1	SH1614728.08FU_LN810835	84.7
sl18379d_Candelariella_aggregata1	SH1614728.08FU_LN810834	84.7
sl18379d_Candelariella_aggregata1	SH1614728.08FU_LN810824	84.7
sl18379d_Candelariella_aggregata1	SH2595922.08FU_LR585978	84.4
sl18379d_Candelariella_aggregata1	SH2711708.08FU_LR584985	84.4
sl18379d_Candelariella_aggregata1	SH1650465.08FU_KF993412	84.4
sl18379d_Candelariella_aggregata1	SH1521798.08FU_UDB024174	84.3
sl18379d_Candelariella_aggregata1	SH1521798.08FU_MN387142	84.3
sl18379d_Candelariella_aggregata1	SH1614737.08FU_LN810812	84.2
sl18379d_Candelariella_aggregata1	SH1215192.08FU_DQ525530	84.1
sl18379d_Candelariella_aggregata1	SH1215129.08FU_LN810844	84.1
sl18379d_Candelariella_aggregata1	SH1191209.08FU_GU184109	84.1
sl18379d_Candelariella_aggregata1	SH1650472.08FU_KX132977	84.1
sl18379d_Candelariella_aggregata1	SH1521798.08FU_KY947864	84.1
sl18379d_Candelariella_aggregata1	SH1215129.08FU_LN810840	84.0
sl18379d_Candelariella_aggregata1	SH1614716.08FU_KY439889	83.9
sl18379d_Candelariella_aggregata1	SH1614716.08FU_MG838741	83.9
sl18379d_Candelariella_aggregata1	SH1614716.08FU_MK503500	83.9
sl18379d_Candelariella_aggregata1	SH1614719.08FU_GU184122	83.9
sl18379d_Candelariella_aggregata1	SH1215198.08FU_LN810829	83.8
sl18379d_Candelariella_aggregata1	SH1650465.08FU_MH856727	83.8
sl18379d_Candelariella_aggregata1	SH1650465.08FU_MH857896	83.8
sl18379d_Candelariella_aggregata1	SH2705163.08FU_MK494916	83.7
sl18379d_Candelariella_aggregata1	SH1215194.08FU_DQ534451	83.7
sl18379d_Candelariella_aggregata1	SH1614716.08FU_MG838742	83.7
sl18379d_Candelariella_aggregata1	SH1614746.08FU_LN810837	83.6
sl18379d_Candelariella_aggregata1	SH1573294.08FU_LN810859	83.6
sl18379d_Candelariella_aggregata1	SH1573294.08FU_LN810858	83.6
sl18379d_Candelariella_aggregata1	SH1215206.08FU_KM879334	83.6
sl18379d_Candelariella_aggregata1	SH1614712.08FU_DQ525486	83.6
sl18379d_Candelariella_aggregata1	SH1614754.08FU_LN890274	83.5
sl18379d_Candelariella_aggregata1	SH1521798.08FU_HQ650632	83.5
sl18379d_Candelariella_aggregata1	SH1614772.08FU_LN810846	83.5
sl18379d_Candelariella_aggregata1	SH1614719.08FU_GU184116	83.5
sl18379d_Candelariella_aggregata1	SH1614713.08FU_LN810805	83.5
sl18379d_Candelariella_aggregata1	SH1614719.08FU_MG738309	83.4
sl18379d_Candelariella_aggregata1	SH1215207.08FU_LN810882	83.4
sl18379d_Candelariella_aggregata1	SH1614762.08FU_DQ525509	83.4
sl18379d_Candelariella_aggregata1	SH1614712.08FU_DQ525489	83.4
sl18379d_Candelariella_aggregata1	SH1614712.08FU_DQ525487	83.4
sl18379d_Candelariella_aggregata1	SH1614712.08FU_DQ525476	83.4
sl18379d_Candelariella_aggregata1	SH1614712.08FU_DQ525475	83.4
sl18379d_Candelariella_aggregata1	SH1614712.08FU_DQ525474	83.4
sl18379d_Candelariella_aggregata1	SH1614754.08FU_LN890273	83.3
sl18379d_Candelariella_aggregata1	SH2705163.08FU_MK500835	83.3
sl18379d_Candelariella_aggregata1	SH1215195.08FU_KC592261	83.2
sl18379d_Candelariella_aggregata1	SH1614750.08FU_LN810826	83.2
sl18379d_Candelariella_aggregata1	SH1215106.08FU_LN810830	83.2
sl18379d_Candelariella_aggregata1	SH1614712.08FU_DQ525483	83.2
sl18379d_Candelariella_aggregata1	SH1614712.08FU_DQ525482	83.2
sl18379d_Candelariella_aggregata1	SH1614712.08FU_DQ525480	83.2
sl18379d_Candelariella_aggregata1	SH1521803.08FU_AF096211	83.1
sl18379d_Candelariella_aggregata1	SH1614772.08FU_LN810847	83.1
sl18379d_Candelariella_aggregata1	SH2705163.08FU_MK496051	83.1
sl18379d_Candelariella_aggregata1	SH1614720.08FU_DQ525521	83.1
sl18379d_Candelariella_aggregata1	SH2705164.08FU_MK495370	83.1
sl18379d_Candelariella_aggregata1	SH1548942.08FU_MH857111	83.0
sl18379d_Candelariella_aggregata1	SH1548942.08FU_MH854935	83.0
sl18379d_Candelariella_aggregata1	SH1614712.08FU_DQ525477	83.0
sl18379d_Candelariella_aggregata1	SH1521803.08FU_HM161455	82.9
sl18379d_Candelariella_aggregata1	SH1215189.08FU_KC990376	82.9
sl18379d_Candelariella_aggregata1	SH1614779.08FU_LN810777	82.9
sl18379d_Candelariella_aggregata1	SH1614779.08FU_LN810775	82.9
sl18379d_Candelariella_aggregata1	SH2705163.08FU_MK500837	82.9
sl18379d_Candelariella_aggregata1	SH1614720.08FU_DQ525517	82.9
sl18379d_Candelariella_aggregata1	SH1614720.08FU_DQ525507	82.9
sl18379d_Candelariella_aggregata1	SH1614719.08FU_MK503446	82.9
sl18379d_Candelariella_aggregata1	SH2705164.08FU_MK494182	82.9
sl18379d_Candelariella_aggregata1	SH1614712.08FU_DQ525488	82.7
sl18379d_Candelariella_aggregata1	SH1614712.08FU_DQ525479	82.7
sl18379d_Candelariella_aggregata1	SH1614712.08FU_DQ525478	82.7
sl18379d_Candelariella_aggregata1	SH1614712.08FU_DQ525473	82.7
sl18379d_Candelariella_aggregata1	SH1521793.08FU_HM161491	82.7
sl18379d_Candelariella_aggregata1	SH1521793.08FU_KY947822	82.7
sl18379d_Candelariella_aggregata1	SH1614741.08FU_GU184123	82.7
sl18379d_Candelariella_aggregata1	SH1215140.08FU_LN810776	82.7
sl18379d_Candelariella_aggregata1	SH1614717.08FU_MK178279	82.7
sl18379d_Candelariella_aggregata1	SH1614720.08FU_DQ525516	82.6
sl18379d_Candelariella_aggregata1	SH1614720.08FU_DQ525514	82.6
sl18379d_Candelariella_aggregata1	SH1614720.08FU_DQ525508	82.6
sl18379d_Candelariella_aggregata1	SH1215106.08FU_LN810838	82.6
sl18379d_Candelariella_aggregata1	SH1191207.08FU_LN810802	82.6
sl18379d_Candelariella_aggregata1	SH1215161.08FU_LN810822	82.6
sl18379d_Candelariella_aggregata1	SH1614773.08FU_LN810778	82.6
sl18379d_Candelariella_aggregata1	SH1215124.08FU_DQ525523	82.6
sl18379d_Candelariella_aggregata1	SH1614712.08FU_DQ525484	82.6
sl18379d_Candelariella_aggregata1	SH1614712.08FU_DQ525481	82.6
sl18379d_Candelariella_aggregata1	SH1614712.08FU_DQ525472	82.6
sl18379d_Candelariella_aggregata1	SH1521860.08FU_KY947740	82.6
sl18379d_Candelariella_aggregata1	SH1614782.08FU_DQ525503	82.5
sl18379d_Candelariella_aggregata1	SH1614712.08FU_LN810813	82.5
sl18379d_Candelariella_aggregata1	SH1521793.08FU_KY947852	82.5
sl18379d_Candelariella_aggregata1	SH1215140.08FU_MK503441	82.5
sl18379d_Candelariella_aggregata1	SH1614785.08FU_DQ525522	82.5
sl18379d_Candelariella_aggregata1	SH1157029.08FU_KR052105	82.5
sl18379d_Candelariella_aggregata1	SH1215161.08FU_LN810828	82.4
sl18379d_Candelariella_aggregata1	SH1215196.08FU_KC990378	82.4
sl18379d_Candelariella_aggregata1	SH1614782.08FU_DQ525502	82.4
sl18379d_Candelariella_aggregata1	SH1614785.08FU_DQ525524	82.3
sl18379d_Candelariella_aggregata1	SH1521803.08FU_AF096212	82.3
sl18379d_Candelariella_aggregata1	SH1215191.08FU_LN810814	82.3
sl18379d_Candelariella_aggregata1	SH1614725.08FU_GU184115	82.2
sl18379d_Candelariella_aggregata1	SH1614725.08FU_MG738310	82.2
sl18379d_Candelariella_aggregata1	SH1215129.08FU_LN810839	82.2
sl18379d_Candelariella_aggregata1	SH1521812.08FU_MH481925	82.2
sl18379d_Candelariella_aggregata1	SH1521812.08FU_MH481923	82.2
sl18379d_Candelariella_aggregata1	SH1548942.08FU_MH857390	82.2
sl18379d_Candelariella_aggregata1	SH1647616.08FU_MH865520	82.2
sl18379d_Candelariella_aggregata1	SH1521793.08FU_KY948013	82.2
sl18379d_Candelariella_aggregata1	SH1614823.08FU_MK123382	82.1
sl18379d_Candelariella_aggregata1	SH1191196.08FU_LN810804	82.0
sl18379d_Candelariella_aggregata1	SH1614778.08FU_LN810821	82.0
sl18379d_Candelariella_aggregata1	SH1614784.08FU_LN810791	82.0
sl18379d_Candelariella_aggregata1	SH1215105.08FU_GU184114	81.9
sl18379d_Candelariella_aggregata1	SH1215167.08FU_MF188905	81.9
sl18379d_Candelariella_aggregata1	SH1614733.08FU_MF134869	81.9
sl18379d_Candelariella_aggregata1	SH1215187.08FU_GU184119	81.9
sl18379d_Candelariella_aggregata1	SH1154833.08FU_KY947733	81.9
sl18379d_Candelariella_aggregata1	SH1614778.08FU_LN810820	81.8
sl18379d_Candelariella_aggregata1	SH1215140.08FU_MK129269	81.7
sl18379d_Candelariella_aggregata1	SH1647616.08FU_MH858096	81.7
sl18379d_Candelariella_aggregata1	SH1521822.08FU_HM161502	81.7
sl18379d_Candelariella_aggregata1	SH1614777.08FU_LN810850	81.7
sl18379d_Candelariella_aggregata1	SH1647616.08FU_HG935916	81.7
sl18379d_Candelariella_aggregata1	SH1521799.08FU_AF096214	81.6
sl18379d_Candelariella_aggregata1	SH1573295.08FU_LN890277	81.6
sl18379d_Candelariella_aggregata1	SH1573295.08FU_LN890276	81.6
sl18379d_Candelariella_aggregata1	SH1215202.08FU_LN810774	81.5
sl18379d_Candelariella_aggregata1	SH1521818.08FU_AF297669	81.5
sl18379d_Candelariella_aggregata1	SH1614823.08FU_GU184108	81.5
sl18379d_Candelariella_aggregata1	SH1521822.08FU_HM161483	81.5
sl18379d_Candelariella_aggregata1	SH1614733.08FU_DQ525527	81.5
sl18379d_Candelariella_aggregata1	SH1614733.08FU_MF134868	81.5
sl18379d_Candelariella_aggregata1	SH1614733.08FU_MF134867	81.5
sl18379d_Candelariella_aggregata1	SH1614733.08FU_MK500857	81.5
sl18379d_Candelariella_aggregata1	SH1614733.08FU_MK500844	81.5
sl18379d_Candelariella_aggregata1	SH1614733.08FU_MK500841	81.5
sl18379d_Candelariella_aggregata1	SH1647616.08FU_HG935918	81.5
sl18379d_Candelariella_aggregata1	SH1647616.08FU_HG935915	81.5
sl18379d_Candelariella_aggregata1	SH1647616.08FU_HG935914	81.5
sl18379d_Candelariella_aggregata1	SH1647616.08FU_HG935912	81.5
sl18379d_Candelariella_aggregata1	SH1647616.08FU_HG935910	81.5
sl18379d_Candelariella_aggregata1	SH1647616.08FU_HG935908	81.5
sl18379d_Candelariella_aggregata1	SH1647616.08FU_HG935905	81.5
sl18379d_Candelariella_aggregata1	SH1647616.08FU_HG935902	81.5
sl18379d_Candelariella_aggregata1	SH1647616.08FU_HG935899	81.5
sl18379d_Candelariella_aggregata1	SH1647616.08FU_HG935893	81.5
sl18379d_Candelariella_aggregata1	SH1647616.08FU_HG935892	81.5
sl18379d_Candelariella_aggregata1	SH1647616.08FU_HG935891	81.5
sl18379d_Candelariella_aggregata1	SH1647616.08FU_HG935889	81.5
sl18379d_Candelariella_aggregata1	SH1647616.08FU_HG935888	81.5
sl18379d_Candelariella_aggregata1	SH1647616.08FU_HG935887	81.5
sl18379d_Candelariella_aggregata1	SH1647616.08FU_HG935886	81.5
sl18379d_Candelariella_aggregata1	SH1647616.08FU_HG935885	81.5
sl18379d_Candelariella_aggregata1	SH1647616.08FU_HG935881	81.5
sl18379d_Candelariella_aggregata1	SH1647616.08FU_HG935880	81.5
sl18379d_Candelariella_aggregata1	SH1647616.08FU_HG935879	81.5
sl18379d_Candelariella_aggregata1	SH1647616.08FU_HG935878	81.5
sl18379d_Candelariella_aggregata1	SH1647616.08FU_HG935876	81.5
sl18379d_Candelariella_aggregata1	SH1647616.08FU_HG935874	81.5
sl18379d_Candelariella_aggregata1	SH1647616.08FU_HG935873	81.5
sl18379d_Candelariella_aggregata1	SH1647616.08FU_HG937128	81.5
sl18379d_Candelariella_aggregata1	SH1215102.08FU_MG738311	81.4
sl18379d_Candelariella_aggregata1	SH1614724.08FU_GU184121	81.4
sl18379d_Candelariella_aggregata1	SH1215184.08FU_MG738305	81.4
sl18379d_Candelariella_aggregata1	SH1175151.08FU_MH855597	81.4
sl18379d_Candelariella_aggregata1	SH1521859.08FU_KY947808	81.3
sl18379d_Candelariella_aggregata1	SH1614777.08FU_LN810849	81.3
sl18379d_Candelariella_aggregata1	SH1647616.08FU_HG935872	81.2
sl18379d_Candelariella_aggregata1	SH1521791.08FU_AF297666	81.2
sl18379d_Candelariella_aggregata1	SH1614724.08FU_LN810763	81.2
sl18379d_Candelariella_aggregata1	SH1521790.08FU_JF796687	81.1
sl18379d_Candelariella_aggregata1	SH1521790.08FU_JF796683	81.1
sl18379d_Candelariella_aggregata1	SH1521790.08FU_JQ036202	81.1
sl18379d_Candelariella_aggregata1	SH1521790.08FU_JQ036200	81.1
sl18379d_Candelariella_aggregata1	SH1521790.08FU_JQ036198	81.1
sl18379d_Candelariella_aggregata1	SH1521790.08FU_JQ036203	81.1
sl18379d_Candelariella_aggregata1	SH1521790.08FU_JQ036201	81.1
sl18379d_Candelariella_aggregata1	SH1521790.08FU_JQ036199	81.1
sl18379d_Candelariella_aggregata1	SH1215204.08FU_DQ525528	81.1
sl18379d_Candelariella_aggregata1	SH1521834.08FU_KY947859	81.1
sl18379d_Candelariella_aggregata1	SH1215188.08FU_LN810790	81.1
sl18379d_Candelariella_aggregata1	SH1521859.08FU_KY947844	81.1
sl18379d_Candelariella_aggregata1	SH1191197.08FU_DQ525504	81.0
sl18379d_Candelariella_aggregata1	SH1521833.08FU_KY947858	81.0
sl18379d_Candelariella_aggregata1	SH1647616.08FU_UDB0754374	81.0
sl18379d_Candelariella_aggregata1	SH1647616.08FU_UDB0754379	81.0
sl18379d_Candelariella_aggregata1	SH1647616.08FU_MN077478	81.0
sl18379d_Candelariella_aggregata1	SH1521834.08FU_KY948011	80.9
sl18379d_Candelariella_aggregata1	SH1548944.08FU_MH425297	80.9
sl18379d_Candelariella_aggregata1	SH1647616.08FU_KJ702023	80.8
sl18379d_Candelariella_aggregata1	SH1647616.08FU_KJ702021	80.8
sl18379d_Candelariella_aggregata1	SH1521791.08FU_AF096204	80.8
sl18379d_Candelariella_aggregata1	SH1521791.08FU_JF796694	80.8
sl18379d_Candelariella_aggregata1	SH1521791.08FU_JF796695	80.8
sl18379d_Candelariella_aggregata1	SH1521791.08FU_JQ036216	80.8
sl18379d_Candelariella_aggregata1	SH1521791.08FU_JQ036214	80.8
sl18379d_Candelariella_aggregata1	SH1521791.08FU_KY947997	80.8
sl18379d_Candelariella_aggregata1	SH1647616.08FU_EU826895	80.8
sl18379d_Candelariella_aggregata1	SH1647616.08FU_EU826884	80.8
sl18379d_Candelariella_aggregata1	SH1647616.08FU_HM037637	80.8
sl18379d_Candelariella_aggregata1	SH1647616.08FU_GU934582	80.8
sl18379d_Candelariella_aggregata1	SH1647616.08FU_KT265187	80.8
sl18379d_Candelariella_aggregata1	SH1647616.08FU_KU556501	80.8
sl18379d_Candelariella_aggregata1	SH1647616.08FU_HG935919	80.8
sl18379d_Candelariella_aggregata1	SH1647616.08FU_HG935917	80.8
sl18379d_Candelariella_aggregata1	SH1647616.08FU_HG935909	80.8
sl18379d_Candelariella_aggregata1	SH1647616.08FU_HG935897	80.8
sl18379d_Candelariella_aggregata1	SH1647616.08FU_HG935895	80.8
sl18379d_Candelariella_aggregata1	SH1647616.08FU_HG935894	80.8
sl18379d_Candelariella_aggregata1	SH1647616.08FU_HG935875	80.8
sl18379d_Candelariella_aggregata1	SH1647616.08FU_KU534849	80.8
sl18379d_Candelariella_aggregata1	SH1647616.08FU_MF692976	80.8
sl18379d_Candelariella_aggregata1	SH1647616.08FU_MF692975	80.8
sl18379d_Candelariella_aggregata1	SH1647616.08FU_KY977542	80.8
sl18379d_Candelariella_aggregata1	SH1647616.08FU_MF375774	80.8
sl18379d_Candelariella_aggregata1	SH1647616.08FU_MK734065	80.8
sl18379d_Candelariella_aggregata1	SH1647616.08FU_MH865205	80.8
sl18379d_Candelariella_aggregata1	SH1647616.08FU_MH856712	80.8
sl18379d_Candelariella_aggregata1	SH1647616.08FU_MK163746	80.8
sl18379d_Candelariella_aggregata1	SH1647616.08FU_MK163745	80.8
sl18379d_Candelariella_aggregata1	SH1647616.08FU_MK163744	80.8
sl18379d_Candelariella_aggregata1	SH1647616.08FU_MK163743	80.8
sl18379d_Candelariella_aggregata1	SH1647616.08FU_MK163735	80.8
sl18379d_Candelariella_aggregata1	SH1647616.08FU_KY646431	80.8
sl18379d_Candelariella_aggregata1	SH1647616.08FU_MN265920	80.8
sl18379d_Candelariella_aggregata1	SH1647616.08FU_MN265918	80.8
sl18379d_Candelariella_aggregata1	SH1647616.08FU_MN265917	80.8
sl18379d_Candelariella_aggregata1	SH1647616.08FU_MN265916	80.8
sl18379d_Candelariella_aggregata1	SH1647616.08FU_MN265915	80.8
sl18379d_Candelariella_aggregata1	SH1647616.08FU_MN265914	80.8
sl18379d_Candelariella_aggregata1	SH1647616.08FU_MN265913	80.8
sl18379d_Candelariella_aggregata1	SH1647616.08FU_MN265912	80.8
sl18379d_Candelariella_aggregata1	SH1647616.08FU_MN265911	80.8
sl18379d_Candelariella_aggregata1	SH1647616.08FU_MN265910	80.8
sl18379d_Candelariella_aggregata1	SH1647616.08FU_MN265909	80.8
sl18379d_Candelariella_aggregata1	SH1647616.08FU_MN265908	80.8
sl18379d_Candelariella_aggregata1	SH1647616.08FU_MN265907	80.8
sl18379d_Candelariella_aggregata1	SH1647616.08FU_MN265906	80.8
sl18379d_Candelariella_aggregata1	SH1647616.08FU_MH864832	80.8
sl18379d_Candelariella_aggregata1	SH1647616.08FU_MH864831	80.8
sl18379d_Candelariella_aggregata1	SH1647616.08FU_MH191248	80.8
sl18379d_Candelariella_aggregata1	SH1614724.08FU_LN810762	80.8
sl18379d_Candelariella_aggregata1	SH1521790.08FU_JF796684	80.8
sl18379d_Candelariella_aggregata1	SH1521790.08FU_JF796682	80.8
sl18379d_Candelariella_aggregata1	SH1521790.08FU_JF796685	80.8
sl18379d_Candelariella_aggregata1	SH1521790.08FU_JQ004690	80.8
sl18379d_Candelariella_aggregata1	SH1521790.08FU_KY947856	80.8
sl18379d_Candelariella_aggregata1	SH1521791.08FU_JQ036212	80.7
sl18379d_Candelariella_aggregata1	SH1548944.08FU_MH425275	80.7
sl18379d_Candelariella_aggregata1	SH1614783.08FU_DQ525491	80.7
sl18379d_Candelariella_aggregata1	SH1614783.08FU_DQ525490	80.7
sl18379d_Candelariella_aggregata1	SH1154897.08FU_AF096218	80.7
sl18379d_Candelariella_aggregata1	SH1647616.08FU_UDB0757057	80.6
sl18379d_Candelariella_aggregata1	SH1521791.08FU_AF297667	80.6
sl18379d_Candelariella_aggregata1	SH1521791.08FU_FJ854380	80.6
sl18379d_Candelariella_aggregata1	SH1521791.08FU_FJ854379	80.6
sl18379d_Candelariella_aggregata1	SH1521791.08FU_FJ854378	80.6
sl18379d_Candelariella_aggregata1	SH1521791.08FU_FJ854377	80.6
sl18379d_Candelariella_aggregata1	SH1521791.08FU_FJ854376	80.6
sl18379d_Candelariella_aggregata1	SH1521791.08FU_FJ854375	80.6
sl18379d_Candelariella_aggregata1	SH1521791.08FU_FJ854374	80.6
sl18379d_Candelariella_aggregata1	SH1521791.08FU_FJ854373	80.6
sl18379d_Candelariella_aggregata1	SH1521791.08FU_FJ854372	80.6
sl18379d_Candelariella_aggregata1	SH1521791.08FU_FJ854371	80.6
sl18379d_Candelariella_aggregata1	SH1521791.08FU_FJ854370	80.6
sl18379d_Candelariella_aggregata1	SH1521791.08FU_FJ854369	80.6
sl18379d_Candelariella_aggregata1	SH1521791.08FU_FJ854368	80.6
sl18379d_Candelariella_aggregata1	SH1521791.08FU_FJ854367	80.6
sl18379d_Candelariella_aggregata1	SH1521791.08FU_FJ854366	80.6
sl18379d_Candelariella_aggregata1	SH1521791.08FU_FJ854365	80.6
sl18379d_Candelariella_aggregata1	SH1521791.08FU_FJ854364	80.6
sl18379d_Candelariella_aggregata1	SH1521791.08FU_FJ854363	80.6
sl18379d_Candelariella_aggregata1	SH1521791.08FU_JF796688	80.6
sl18379d_Candelariella_aggregata1	SH1521791.08FU_JF796693	80.6
sl18379d_Candelariella_aggregata1	SH1521791.08FU_JF796689	80.6
sl18379d_Candelariella_aggregata1	SH1521791.08FU_JQ036210	80.6
sl18379d_Candelariella_aggregata1	SH1521791.08FU_JQ036211	80.6
sl18379d_Candelariella_aggregata1	SH1521791.08FU_KT232215	80.6
sl18379d_Candelariella_aggregata1	SH1647616.08FU_FJ378726	80.6
sl18379d_Candelariella_aggregata1	SH1647616.08FU_HG935913	80.6
sl18379d_Candelariella_aggregata1	SH1647616.08FU_HG935907	80.6
sl18379d_Candelariella_aggregata1	SH1647616.08FU_HG935906	80.6
sl18379d_Candelariella_aggregata1	SH1647616.08FU_HG935904	80.6
sl18379d_Candelariella_aggregata1	SH1647616.08FU_HG935901	80.6
sl18379d_Candelariella_aggregata1	SH1647616.08FU_HG935883	80.6
sl18379d_Candelariella_aggregata1	SH1647616.08FU_HG935877	80.6
sl18379d_Candelariella_aggregata1	SH1614786.08FU_DQ525501	80.5
sl18379d_Candelariella_aggregata1	SH1215182.08FU_KC990377	80.5
sl18379d_Candelariella_aggregata1	SH1647616.08FU_UDB0767100	80.4
sl18379d_Candelariella_aggregata1	SH1521791.08FU_JQ036215	80.4
sl18379d_Candelariella_aggregata1	SH1647616.08FU_HG935900	80.4
sl18379d_Candelariella_aggregata1	SH1647616.08FU_EU437430	80.2
sl18379d_Candelariella_aggregata1	SH1647616.08FU_JX545184	80.2
sl18379d_Candelariella_aggregata1	SH1647616.08FU_KU556499	80.2
sl18379d_Candelariella_aggregata1	SH1647616.08FU_MH860256	80.2
sl18379d_Candelariella_aggregata1	SH1647616.08FU_MH859352	80.2
sl18379d_Candelariella_aggregata1	SH1647616.08FU_MH858209	80.2
sl18379d_Candelariella_aggregata1	SH1647616.08FU_MH857368	80.2
sl18379d_Candelariella_aggregata1	SH1614724.08FU_GU184120	80.2
sl18379d_Candelariella_aggregata1	SH1614752.08FU_UDB024195	80.2
sl18379d_Candelariella_aggregata1	SH1614752.08FU_LN810860	80.2
sl18379d_Candelariella_aggregata1	SH1521881.08FU_KY947742	80.2
sl18379d_Candelariella_aggregata1	SH1614786.08FU_DQ525499	80.1
sl18379d_Candelariella_aggregata1	SH1614724.08FU_MK494180	80.0
sl18379d_Candelariella_aggregata1	SH1521826.08FU_HM161505	79.8
sl18379d_Candelariella_aggregata1	SH1647616.08FU_JX545188	79.8
sl18379d_Candelariella_aggregata1	SH1521791.08FU_KY948005	79.8
sl18379d_Candelariella_aggregata1	SH1521791.08FU_JQ036213	79.6
sl18379d_Candelariella_aggregata1	SH1564439.08FU_KC965775	79.4
sl18379d_Candelariella_aggregata1	SH1521820.08FU_FN185984	79.0
sl18379d_Candelariella_aggregata1	SH1521820.08FU_FN185983	79.0
sl18379d_Candelariella_aggregata1	SH1521820.08FU_KY947831	79.0
sl18379d_Candelariella_aggregata1	SH1521820.08FU_KY947801	79.0
sl18379d_Candelariella_aggregata1	SH1154839.08FU_KY948012	78.9
sl18379d_Candelariella_aggregata1	SH1614799.08FU_KM879336	78.7
sl18379d_Candelariella_aggregata1	SH1614799.08FU_KM879335	78.7
sl18379d_Candelariella_aggregata1	SH1145626.08FU_GU366687	78.6
sl18379d_Candelariella_aggregata1	SH1564439.08FU_GQ921746	78.6
sl18379d_Candelariella_aggregata1	SH1564439.08FU_HG327912	78.6
sl18379d_Candelariella_aggregata1	SH1564439.08FU_KX343161	78.6
sl18379d_Candelariella_aggregata1	SH1564439.08FU_MF971975	78.6
sl18379d_Candelariella_aggregata1	SH1564475.08FU_GU083256	78.5
sl18379d_Candelariella_aggregata1	SH1564439.08FU_JN859275	78.5
sl18379d_Candelariella_aggregata1	SH1564439.08FU_KF385370	78.5
sl18379d_Candelariella_aggregata1	SH1564439.08FU_KR063523	78.5
sl18379d_Candelariella_aggregata1	SH1564439.08FU_MG719688	78.5
sl18379d_Candelariella_aggregata1	SH1564439.08FU_MG719687	78.5
sl18379d_Candelariella_aggregata1	SH1641879.08FU_KY105569	78.5
sl18379d_Candelariella_aggregata1	SH1614781.08FU_LN810855	78.5
sl18379d_Candelariella_aggregata1	SH1564475.08FU_GU083117	78.3
sl18379d_Candelariella_aggregata1	SH1564439.08FU_JN859274	78.3
sl18379d_Candelariella_aggregata1	SH1564439.08FU_KT768252	78.3
sl18379d_Candelariella_aggregata1	SH1564496.08FU_HQ850132	78.2
sl18379d_Candelariella_aggregata1	SH2707780.08FU_MK182928	78.0
sl18379d_Candelariella_aggregata1	SH1641877.08FU_KY657581	78.0
sl18379d_Candelariella_aggregata1	SH1240031.08FU_AM260855	77.9
sl18379d_Candelariella_aggregata1	SH1641877.08FU_KT264651	77.9
sl18379d_Candelariella_aggregata1	SH1155854.08FU_HQ211541	77.8
sl18379d_Candelariella_aggregata1	SH2714436.08FU_UDB0758038	77.8
sl18379d_Candelariella_aggregata1	SH1564498.08FU_UDB0761462	77.8
sl18379d_Candelariella_aggregata1	SH1564504.08FU_KC966362	77.7
sl18379d_Candelariella_aggregata1	SH1641877.08FU_MF594685	77.6
sl18379d_Candelariella_aggregata1	SH1185400.08FU_JX135046	77.5
sl18379d_Candelariella_aggregata1	SH1564504.08FU_KF297099	77.5
sl18379d_Candelariella_aggregata1	SH1564498.08FU_GU055726	77.4
sl18379d_Candelariella_aggregata1	SH1564498.08FU_DQ420920	77.4
sl18379d_Candelariella_aggregata1	SH1564498.08FU_UDB0769889	77.4
sl18379d_Candelariella_aggregata1	SH1523771.08FU_KC876276	77.3
sl18379d_Candelariella_aggregata1	SH1523319.08FU_KF617931	77.3
sl18379d_Candelariella_aggregata1	SH1523771.08FU_KC876281	77.1
sl18379d_Candelariella_aggregata1	SH1523771.08FU_KC876278	77.1
sl18379d_Candelariella_aggregata1	SH1523771.08FU_KC876277	77.1
sl18379d_Candelariella_aggregata1	SH1523771.08FU_KC876275	77.1
sl18379d_Candelariella_aggregata1	SH1523798.08FU_JN033440	77.1
sl18379d_Candelariella_aggregata1	SH1523798.08FU_LC438602	77.1
sl18379d_Candelariella_aggregata1	SH1523787.08FU_KP889693	77.0
sl18379d_Candelariella_aggregata1	SH1523771.08FU_KC876280	76.9
sl18379d_Candelariella_aggregata1	SH1172190.08FU_KC455343	76.9
sl18379d_Candelariella_aggregata1	SH1523777.08FU_GU997932	76.6
sl18379d_Candelariella_aggregata1	SH1523777.08FU_HQ211778	76.6
sl18379d_Candelariella_aggregata1	SH1523777.08FU_KF617352	76.6
sl18379d_Candelariella_aggregata1	SH2705247.08FU_MH863722	76.5
sl18379d_Candelariella_aggregata1	SH1156114.08FU_JN225933	76.4
sl18379d_Candelariella_aggregata1	SH1523753.08FU_HM164560	76.4
sl18379d_Candelariella_aggregata1	SH1172198.08FU_HF947868	76.3
sl18379d_Candelariella_aggregata1	SH1523777.08FU_HQ211526	76.2
sl18379d_Candelariella_aggregata1	SH1523753.08FU_FN393100	75.9
sl18379d_Candelariella_aggregata1	SH1523758.08FU_HQ157842	75.9
sl18379d_Candelariella_aggregata1	SH1523758.08FU_KC876248	75.9
sl18379d_Candelariella_aggregata1	SH1523758.08FU_UDB0768994	75.9
sl18379d_Candelariella_aggregata1	SH1155893.08FU_KF297217	75.8
sl18379d_Candelariella_aggregata1	SH1523753.08FU_MK131714	75.8
sl18379d_Candelariella_aggregata1	SH1523755.08FU_DQ309226	75.8
sl18379d_Candelariella_aggregata1	SH1651197.08FU_KM231856	75.6
sl18379d_Candelariella_aggregata1	SH1523758.08FU_HQ157884	75.6
sl18379d_Candelariella_aggregata1	SH1523758.08FU_HQ157928	75.5
sl18379d_Candelariella_aggregata1	SH1523758.08FU_HQ157927	75.5
sl18379d_Candelariella_aggregata1	SH1523753.08FU_EU292346	75.4
sl18379d_Candelariella_aggregata1	SH1523753.08FU_EF434031	75.4
sl18379d_Candelariella_aggregata1	SH1523767.08FU_HQ157882	75.4
sl18379d_Candelariella_aggregata1	SH1523767.08FU_HQ157839	75.4
sl18379d_Candelariella_aggregata1	SH1523767.08FU_HQ157838	75.4
sl18379d_Candelariella_aggregata1	SH1523767.08FU_HQ157837	75.4
sl18379d_Candelariella_aggregata1	SH1523767.08FU_HQ157836	75.4
sl18379d_Candelariella_aggregata1	SH1515097.08FU_HQ211576	75.4
sl18379d_Candelariella_aggregata1	SH1523758.08FU_HQ157883	75.3
sl18379d_Candelariella_aggregata1	SH1523758.08FU_MH018933	75.3
sl18379d_Candelariella_aggregata1	SH1523753.08FU_AB543058	75.1
sl18379d_Candelariella_aggregata1	SH1523753.08FU_AB543057	75.1
sl18254_Candelariella_aggregata2	SH2594163.08FU_MG271779	92.1
sl18254_Candelariella_aggregata2	SH1215208.08FU_MK778596	91.7
sl18254_Candelariella_aggregata2	SH1614755.08FU_KR052103	91.6
sl18254_Candelariella_aggregata2	SH1614732.08FU_UDB024193	91.4
sl18254_Candelariella_aggregata2	SH2706836.08FU_MG694275	88.7
sl18254_Candelariella_aggregata2	SH2706836.08FU_MG694274	88.7
sl18254_Candelariella_aggregata2	SH1650479.08FU_HQ650602	88.6
sl18254_Candelariella_aggregata2	SH1650479.08FU_MG694271	88.2
sl18254_Candelariella_aggregata2	SH2594165.08FU_MG271777	88.0
sl18254_Candelariella_aggregata2	SH1650472.08FU_KX132977	86.4
sl18254_Candelariella_aggregata2	SH2592154.08FU_MH857702	85.2
sl18254_Candelariella_aggregata2	SH2595922.08FU_LR585978	85.1
sl18254_Candelariella_aggregata2	SH1215149.08FU_LR585976	84.9
sl18254_Candelariella_aggregata2	SH1215192.08FU_DQ525530	84.5
sl18254_Candelariella_aggregata2	SH1521798.08FU_UDB024174	84.3
sl18254_Candelariella_aggregata2	SH1521798.08FU_MN387142	84.3
sl18254_Candelariella_aggregata2	SH1191209.08FU_GU184109	84.1
sl18254_Candelariella_aggregata2	SH1521798.08FU_KY947864	84.1
sl18254_Candelariella_aggregata2	SH1614737.08FU_LN810812	84.0
sl18254_Candelariella_aggregata2	SH1650465.08FU_KF993412	84.0
sl18254_Candelariella_aggregata2	SH1614754.08FU_LN890274	84.0
sl18254_Candelariella_aggregata2	SH1215149.08FU_LR585977	83.9
sl18254_Candelariella_aggregata2	SH2711708.08FU_LR584985	83.8
sl18254_Candelariella_aggregata2	SH1614768.08FU_LN810810	83.8
sl18254_Candelariella_aggregata2	SH1614768.08FU_LN810809	83.8
sl18254_Candelariella_aggregata2	SH1614754.08FU_LN890273	83.8
sl18254_Candelariella_aggregata2	SH1614772.08FU_LN810846	83.7
sl18254_Candelariella_aggregata2	SH1215129.08FU_LN810844	83.7
sl18254_Candelariella_aggregata2	SH1521798.08FU_KX132982	83.7
sl18254_Candelariella_aggregata2	SH1614728.08FU_LN810841	83.6
sl18254_Candelariella_aggregata2	SH1614728.08FU_LN810835	83.6
sl18254_Candelariella_aggregata2	SH1614728.08FU_LN810834	83.6
sl18254_Candelariella_aggregata2	SH1614728.08FU_LN810824	83.6
sl18254_Candelariella_aggregata2	SH1215206.08FU_KM879334	83.6
sl18254_Candelariella_aggregata2	SH1614712.08FU_DQ525489	83.6
sl18254_Candelariella_aggregata2	SH1614712.08FU_DQ525487	83.6
sl18254_Candelariella_aggregata2	SH1614712.08FU_DQ525476	83.6
sl18254_Candelariella_aggregata2	SH1614712.08FU_DQ525475	83.6
sl18254_Candelariella_aggregata2	SH1614712.08FU_DQ525474	83.6
sl18254_Candelariella_aggregata2	SH1215129.08FU_LN810840	83.6
sl18254_Candelariella_aggregata2	SH1650465.08FU_MH857896	83.5
sl18254_Candelariella_aggregata2	SH1521798.08FU_HQ650632	83.5
sl18254_Candelariella_aggregata2	SH2705163.08FU_MK494916	83.5
sl18254_Candelariella_aggregata2	SH1215194.08FU_DQ534451	83.5
sl18254_Candelariella_aggregata2	SH1614716.08FU_KY439889	83.5
sl18254_Candelariella_aggregata2	SH1215195.08FU_KC592261	83.4
sl18254_Candelariella_aggregata2	SH1614746.08FU_LN810837	83.4
sl18254_Candelariella_aggregata2	SH1614712.08FU_DQ525486	83.4
sl18254_Candelariella_aggregata2	SH1614712.08FU_DQ525483	83.4
sl18254_Candelariella_aggregata2	SH1614712.08FU_DQ525482	83.4
sl18254_Candelariella_aggregata2	SH1614712.08FU_DQ525480	83.4
sl18254_Candelariella_aggregata2	SH1650465.08FU_MH856727	83.4
sl18254_Candelariella_aggregata2	SH1614772.08FU_LN810847	83.3
sl18254_Candelariella_aggregata2	SH1614719.08FU_GU184116	83.3
sl18254_Candelariella_aggregata2	SH1573294.08FU_LN810859	83.2
sl18254_Candelariella_aggregata2	SH1573294.08FU_LN810858	83.2
sl18254_Candelariella_aggregata2	SH1215200.08FU_DQ525526	83.2
sl18254_Candelariella_aggregata2	SH1614712.08FU_DQ525481	83.2
sl18254_Candelariella_aggregata2	SH1614712.08FU_DQ525472	83.2
sl18254_Candelariella_aggregata2	SH1614750.08FU_LN810826	83.2
sl18254_Candelariella_aggregata2	SH1614784.08FU_LN810792	83.2
sl18254_Candelariella_aggregata2	SH1614712.08FU_DQ525477	83.2
sl18254_Candelariella_aggregata2	SH2705163.08FU_MK500835	83.1
sl18254_Candelariella_aggregata2	SH1521812.08FU_MH481925	83.1
sl18254_Candelariella_aggregata2	SH1521812.08FU_MH481923	83.1
[truncated: 235,057 more rows]
