# Supplementary material for: Alpine lichen diversity in an isolated sky island in the Colorado Plateau, USA—Insight from an integrative biodiversity inventory
Source: Ecol Evol. 2021 Jul 14;11(16):11090–101. doi: 10.1002/ece3.7896 (PMC8366874; doi:10.1002/ece3.7896)
Supplement: Supplementary file 4 — File S4 [file ECE3-11-11090-s006.zip › file_S4_protax_analysis/protax_fungi_results/query.sasintax]

sl18291a1_Acarospora_stapfiana	1	1.00	Fungi	2	1.00	Ascomycota	22	1.00	Lecanoromycetes	132	1.00	Acarosporales	419	1.00	Acarosporaceae	1357	0.89	Acarospora_120090
sl18362b_Acarospora_stapfiana	1	1.00	Fungi	2	1.00	Ascomycota	22	1.00	Lecanoromycetes	132	1.00	Acarosporales	419	1.00	Acarosporaceae	1357	0.79	Acarospora_120090
sl18629a_Polysporina_simplexAFF2	1	1.00	Fungi	2	1.00	Ascomycota	22	1.00	Lecanoromycetes	132	1.00	Acarosporales	419	1.00	Acarosporaceae	1360	0.89	Polysporina_127713	4563	0.83	Polysporina_subfuscescens_168504
sl18260_Acarospora_erratica	1	1.00	Fungi	2	1.00	Ascomycota	22	1.00	Lecanoromycetes	132	1.00	Acarosporales	419	1.00	Acarosporaceae	1361	0.93	Sarcogyne_128667
sl18567b_Acarospora_thamnina	1	1.00	Fungi	2	1.00	Ascomycota	22	1.00	Lecanoromycetes	132	1.00	Acarosporales	419	1.00	Acarosporaceae	1357	1.00	Acarospora_120090
sl18241sar_Acarospora_erratica	1	1.00	Fungi	2	1.00	Ascomycota	22	1.00	Lecanoromycetes	132	1.00	Acarosporales	419	1.00	Acarosporaceae	1361	0.90	Sarcogyne_128667
sl18665acaro_Acarospora_nitrophilaAFF	1	1.00	Fungi	2	1.00	Ascomycota	22	1.00	Lecanoromycetes	132	1.00	Acarosporales	419	1.00	Acarosporaceae	1360	0.43	Polysporina_127713
sl18289z_Acarospora_oligospora	1	1.00	Fungi	2	1.00	Ascomycota	22	1.00	Lecanoromycetes	132	1.00	Acarosporales	419	1.00	Acarosporaceae	1357	1.00	Acarospora_120090
sl18474acaro_Acarospora_nitrophila	1	1.00	Fungi	2	1.00	Ascomycota	22	1.00	Lecanoromycetes	132	1.00	Acarosporales	419	1.00	Acarosporaceae	1357	1.00	Acarospora_120090
sl18603_Polysporina_gyrocarpaAFF	1	1.00	Fungi	2	1.00	Ascomycota	22	1.00	Lecanoromycetes	132	1.00	Acarosporales	419	1.00	Acarosporaceae	1360	0.29	Polysporina_127713	4563	0.16	Polysporina_subfuscescens_168504
sl18641a_Candelariella_sp1AGG	1	1.00	Fungi	2	1.00	Ascomycota	22	1.00	Lecanoromycetes	136	0.99	Candelariales	425	0.99	Candelariaceae	1389	0.99	Candelariella_121574
sl18383_Candelariella_aggregata3	1	1.00	Fungi	2	0.99	Ascomycota	22	0.98	Lecanoromycetes	136	0.98	Candelariales	425	0.98	Candelariaceae	1389	0.98	Candelariella_121574
sl18358b_Candelariella_sp1AGG	1	1.00	Fungi	2	1.00	Ascomycota	22	1.00	Lecanoromycetes	136	1.00	Candelariales	425	0.99	Candelariaceae	1389	0.99	Candelariella_121574
sl18626_Candelariella_sp1AGG	1	1.00	Fungi	2	1.00	Ascomycota	22	1.00	Lecanoromycetes	136	1.00	Candelariales	425	1.00	Candelariaceae	1389	1.00	Candelariella_121574
sl18257cand_Candelariella_vitellinaAFF	1	1.00	Fungi	2	1.00	Ascomycota	22	1.00	Lecanoromycetes	136	0.96	Candelariales	425	0.94	Candelariaceae	1389	0.94	Candelariella_121574
sl18259a_Acarospora_thamnina	1	1.00	Fungi	2	1.00	Ascomycota	22	1.00	Lecanoromycetes	132	1.00	Acarosporales	419	1.00	Acarosporaceae	1357	1.00	Acarospora_120090
sl18328_Candelariella_aggregata1	1	1.00	Fungi	2	1.00	Ascomycota	22	1.00	Lecanoromycetes	136	1.00	Candelariales	425	1.00	Candelariaceae	1389	1.00	Candelariella_121574
sl18541polysp_Polysporina_simplexAFF1	1	1.00	Fungi	2	1.00	Ascomycota	22	1.00	Lecanoromycetes	132	1.00	Acarosporales	419	1.00	Acarosporaceae	1357	0.70	Acarospora_120090
sl18546_Candelariella_aggregata1	1	0.99	Fungi	2	0.99	Ascomycota	22	0.99	Lecanoromycetes	136	0.98	Candelariales	425	0.98	Candelariaceae	1389	0.98	Candelariella_121574
sl18499_Candelariella_aurella1	1	1.00	Fungi	2	1.00	Ascomycota	22	1.00	Lecanoromycetes	136	1.00	Candelariales	425	1.00	Candelariaceae	1389	1.00	Candelariella_121574
sl18382d_Candelariella_aggregata1	1	1.00	Fungi	2	0.99	Ascomycota	22	0.98	Lecanoromycetes	136	0.98	Candelariales	425	0.98	Candelariaceae	1389	0.98	Candelariella_121574
sl18407e_Candelariella_rosulans	1	1.00	Fungi	2	1.00	Ascomycota	22	1.00	Lecanoromycetes	136	1.00	Candelariales	425	1.00	Candelariaceae	1389	1.00	Candelariella_121574
sl18426b_Candelariella_antenaria1	1	1.00	Fungi	2	1.00	Ascomycota	22	1.00	Lecanoromycetes	136	0.98	Candelariales	425	0.97	Candelariaceae	1389	0.97	Candelariella_121574
sl18307_Candelariella_aurella2	1	1.00	Fungi	2	1.00	Ascomycota	22	1.00	Lecanoromycetes	136	1.00	Candelariales	425	1.00	Candelariaceae	1389	1.00	Candelariella_121574
sl18367_Candelariella_rosulans	1	1.00	Fungi	2	1.00	Ascomycota	22	1.00	Lecanoromycetes	136	1.00	Candelariales	425	1.00	Candelariaceae	1389	1.00	Candelariella_121574
sl18330_Candelariella_aggregata2	1	1.00	Fungi	2	1.00	Ascomycota	22	1.00	Lecanoromycetes	136	0.97	Candelariales	425	0.96	Candelariaceae	1389	0.96	Candelariella_121574
sl18593cand_Candelariella_vitellinaAFF	1	1.00	Fungi	2	1.00	Ascomycota	22	0.99	Lecanoromycetes	136	0.95	Candelariales	425	0.95	Candelariaceae	1389	0.95	Candelariella_121574
sl18419cand_Candelariella_aggregata1	1	1.00	Fungi	2	0.99	Ascomycota	22	0.99	Lecanoromycetes	136	0.98	Candelariales	425	0.98	Candelariaceae	1389	0.98	Candelariella_121574
sl18331_Candelariella_aggregata2	1	1.00	Fungi	2	1.00	Ascomycota	22	0.98	Lecanoromycetes	136	0.97	Candelariales	425	0.96	Candelariaceae	1389	0.96	Candelariella_121574
sl18254_Candelariella_aggregata2	1	1.00	Fungi	2	1.00	Ascomycota	22	1.00	Lecanoromycetes	136	0.97	Candelariales	425	0.96	Candelariaceae	1389	0.96	Candelariella_121574
sl18379d_Candelariella_aggregata1	1	1.00	Fungi	2	1.00	Ascomycota	22	0.98	Lecanoromycetes	136	0.97	Candelariales	425	0.95	Candelariaceae	1389	0.95	Candelariella_121574
sl18479cand_Candelariella_aurella1	1	1.00	Fungi	2	1.00	Ascomycota	22	1.00	Lecanoromycetes	136	1.00	Candelariales	425	1.00	Candelariaceae	1389	1.00	Candelariella_121574
sl19204cand_Candelariella_aurella1	1	1.00	Fungi	2	1.00	Ascomycota	22	1.00	Lecanoromycetes	136	1.00	Candelariales	425	1.00	Candelariaceae	1389	1.00	Candelariella_121574
sl18304cand_Candelariella_rosulans	1	1.00	Fungi	2	1.00	Ascomycota	22	1.00	Lecanoromycetes	136	1.00	Candelariales	425	1.00	Candelariaceae	1389	1.00	Candelariella_121574
sl18370f_Candelariella_sp1AGG	1	1.00	Fungi	2	1.00	Ascomycota	22	1.00	Lecanoromycetes	136	0.98	Candelariales	425	0.98	Candelariaceae	1389	0.98	Candelariella_121574
sl18422cand_Candelariella_aggregata4	1	1.00	Fungi	2	1.00	Ascomycota	22	1.00	Lecanoromycetes	136	0.95	Candelariales	425	0.94	Candelariaceae	1389	0.94	Candelariella_121574
sl18351cand_Candelariella_sp1AGG	1	1.00	Fungi	2	1.00	Ascomycota	22	1.00	Lecanoromycetes	136	0.97	Candelariales	425	0.97	Candelariaceae	1389	0.97	Candelariella_121574
sl18380_Candelariella_rosulans	1	1.00	Fungi	2	1.00	Ascomycota	22	1.00	Lecanoromycetes	136	1.00	Candelariales	425	1.00	Candelariaceae	1389	1.00	Candelariella_121574
sl18304a_Candelariella_rosulans	1	1.00	Fungi	2	1.00	Ascomycota	22	1.00	Lecanoromycetes	136	1.00	Candelariales	425	1.00	Candelariaceae	1389	1.00	Candelariella_121574
sl18503_Candelariella_aurella2	1	1.00	Fungi	2	1.00	Ascomycota	22	1.00	Lecanoromycetes	136	1.00	Candelariales	425	1.00	Candelariaceae	1389	1.00	Candelariella_121574
sl18269_Candelariella_aurella3	1	1.00	Fungi	2	1.00	Ascomycota	22	1.00	Lecanoromycetes	136	1.00	Candelariales	425	1.00	Candelariaceae	1389	1.00	Candelariella_121574
sl18404d_Candelariella_vitellina1	1	1.00	Fungi	2	1.00	Ascomycota	22	1.00	Lecanoromycetes	136	0.99	Candelariales	425	0.99	Candelariaceae	1389	0.99	Candelariella_121574
sl18240b_Candelariella_vitellina1	1	1.00	Fungi	2	1.00	Ascomycota	22	1.00	Lecanoromycetes	136	1.00	Candelariales	425	1.00	Candelariaceae	1389	1.00	Candelariella_121574
sl18244calo_Candelariella_vitellina1	1	1.00	Fungi	2	1.00	Ascomycota	22	1.00	Lecanoromycetes	136	1.00	Candelariales	425	1.00	Candelariaceae	1389	1.00	Candelariella_121574
sl18251c_Candelariella_vitellina1	1	1.00	Fungi	2	1.00	Ascomycota	22	1.00	Lecanoromycetes	136	1.00	Candelariales	425	1.00	Candelariaceae	1389	1.00	Candelariella_121574
sl18483b_Candelariella_aurella4	1	1.00	Fungi	2	1.00	Ascomycota	22	1.00	Lecanoromycetes	136	1.00	Candelariales	425	1.00	Candelariaceae	1389	1.00	Candelariella_121574
sl18273b_Candelariella_vitellina1	1	1.00	Fungi	2	1.00	Ascomycota	22	1.00	Lecanoromycetes	136	1.00	Candelariales	425	1.00	Candelariaceae	1389	1.00	Candelariella_121574
sl18599b_Candelariella_vitellina1	1	1.00	Fungi	2	1.00	Ascomycota	22	0.99	Lecanoromycetes	136	0.99	Candelariales	425	0.99	Candelariaceae	1389	0.99	Candelariella_121574
sl18243cand_Candelariella_vitellina1	1	1.00	Fungi	2	1.00	Ascomycota	22	1.00	Lecanoromycetes	136	0.99	Candelariales	425	0.99	Candelariaceae	1389	0.99	Candelariella_121574
sl18669cand_Candelariella_vitellina4	1	1.00	Fungi	2	1.00	Ascomycota	22	1.00	Lecanoromycetes	136	1.00	Candelariales	425	1.00	Candelariaceae	1389	1.00	Candelariella_121574
sl18291a2_Candelariella_vitellina2	1	1.00	Fungi	2	1.00	Ascomycota	22	1.00	Lecanoromycetes	136	1.00	Candelariales	425	1.00	Candelariaceae	1389	1.00	Candelariella_121574
sl18589cand_Candelariella_vitellina2	1	1.00	Fungi	2	0.99	Ascomycota	22	0.99	Lecanoromycetes	136	0.99	Candelariales	425	0.99	Candelariaceae	1389	0.99	Candelariella_121574
sl18405cand2_Candelariella_vitellina1	1	1.00	Fungi	2	1.00	Ascomycota	22	1.00	Lecanoromycetes	136	1.00	Candelariales	425	1.00	Candelariaceae	1389	1.00	Candelariella_121574
sl18372cand_Candelariella_vitellina1	1	1.00	Fungi	2	1.00	Ascomycota	22	1.00	Lecanoromycetes	136	1.00	Candelariales	425	1.00	Candelariaceae	1389	1.00	Candelariella_121574
sl18294c_Candelariella_vitellina1	1	1.00	Fungi	2	1.00	Ascomycota	22	0.98	Lecanoromycetes	136	0.98	Candelariales	425	0.98	Candelariaceae	1389	0.98	Candelariella_121574
sl18473c_Candelariella_vitellina1	1	1.00	Fungi	2	1.00	Ascomycota	22	1.00	Lecanoromycetes	136	0.99	Candelariales	425	0.99	Candelariaceae	1389	0.99	Candelariella_121574
sl18294cand_Candelariella_vitellina1	1	0.99	Fungi	2	0.99	Ascomycota	22	0.99	Lecanoromycetes	136	0.99	Candelariales	425	0.99	Candelariaceae	1389	0.99	Candelariella_121574
sl18298_Candelariella_vitellina3	1	1.00	Fungi	2	1.00	Ascomycota	22	0.99	Lecanoromycetes	136	0.98	Candelariales	425	0.97	Candelariaceae	1389	0.97	Candelariella_121574
sl18306_Candelariella_vitellina1	1	1.00	Fungi	2	1.00	Ascomycota	22	1.00	Lecanoromycetes	136	1.00	Candelariales	425	1.00	Candelariaceae	1389	1.00	Candelariella_121574
sl18290b_Umbilicaria_virginis	1	1.00	Fungi	2	1.00	Ascomycota	22	1.00	Lecanoromycetes	148	1.00	Umbilicariales	496	1.00	Umbilicariaceae	1675	1.00	Umbilicaria_130129	5811	0.84	Umbilicaria_virginis_180130
sl18281cand_Candelariella_vitellina3	1	1.00	Fungi	2	1.00	Ascomycota	22	1.00	Lecanoromycetes	136	1.00	Candelariales	425	1.00	Candelariaceae	1389	1.00	Candelariella_121574
sl18613b_Candelariella_vitellina2	1	1.00	Fungi	2	1.00	Ascomycota	22	1.00	Lecanoromycetes	136	1.00	Candelariales	425	1.00	Candelariaceae	1389	1.00	Candelariella_121574
sl18465_Candelariella_xanthostigma	1	1.00	Fungi	2	1.00	Ascomycota	22	1.00	Lecanoromycetes	136	1.00	Candelariales	425	1.00	Candelariaceae	1389	1.00	Candelariella_121574
sl18350b_Umbilicaria_virginis	1	0.99	Fungi	2	0.99	Ascomycota	22	0.99	Lecanoromycetes	148	0.99	Umbilicariales	496	0.99	Umbilicariaceae	1675	0.99	Umbilicaria_130129	5811	0.74	Umbilicaria_virginis_180130
sl18521cand_Candelariella_vitellina1	1	1.00	Fungi	2	1.00	Ascomycota	22	1.00	Lecanoromycetes	136	1.00	Candelariales	425	1.00	Candelariaceae	1389	1.00	Candelariella_121574
sl18667b_Candelariella_vitellina4	1	1.00	Fungi	2	1.00	Ascomycota	22	1.00	Lecanoromycetes	136	0.99	Candelariales	425	0.98	Candelariaceae	1389	0.98	Candelariella_121574
sl18533cand_Candelariella_vitellina5	1	1.00	Fungi	2	1.00	Ascomycota	22	0.99	Lecanoromycetes	136	0.99	Candelariales	425	0.99	Candelariaceae	1389	0.99	Candelariella_121574
sl18468_Candelariella_xanthostigma	1	1.00	Fungi	2	1.00	Ascomycota	22	1.00	Lecanoromycetes	136	1.00	Candelariales	425	1.00	Candelariaceae	1389	1.00	Candelariella_121574
sl18273z_Candelariella_vitellina1	1	1.00	Fungi	2	1.00	Ascomycota	22	1.00	Lecanoromycetes	136	1.00	Candelariales	425	1.00	Candelariaceae	1389	1.00	Candelariella_121574
sl18368a_Umbilicaria_virginis	1	0.93	Fungi	2	0.93	Ascomycota	22	0.93	Lecanoromycetes	148	0.93	Umbilicariales	496	0.93	Umbilicariaceae	1675	0.93	Umbilicaria_130129	5811	0.57	Umbilicaria_virginis_180130
sl18267b_Umbilicaria_virginis	1	0.91	Fungi	2	0.91	Ascomycota	22	0.91	Lecanoromycetes	148	0.91	Umbilicariales	496	0.91	Umbilicariaceae	1675	0.91	Umbilicaria_130129	5811	0.48	Umbilicaria_virginis_180130
sl18407c_Umbilicaria_virginis
