# Supplementary material for: Alpine lichen diversity in an isolated sky island in the Colorado Plateau, USA—Insight from an integrative biodiversity inventory
Source: Ecol Evol. 2021 Jul 14;11(16):11090–101. doi: 10.1002/ece3.7896 (PMC8366874; doi:10.1002/ece3.7896)
Supplement: Supplementary file 4 — File S4 [file ECE3-11-11090-s006.zip › file_S4_protax_analysis/protax_fungi_results/query.sintax]

sl18291a1_Acarospora_stapfiana	d:Fungi(1.00),p:Ascomycota(1.00),c:Lecanoromycetes(1.00),o:Acarosporales(1.00),f:Acarosporaceae(1.00),g:Acarospora_120090(0.89)	+
sl18362b_Acarospora_stapfiana	d:Fungi(1.00),p:Ascomycota(1.00),c:Lecanoromycetes(1.00),o:Acarosporales(1.00),f:Acarosporaceae(1.00),g:Acarospora_120090(0.79)	+
sl18629a_Polysporina_simplexAFF2	d:Fungi(1.00),p:Ascomycota(1.00),c:Lecanoromycetes(1.00),o:Acarosporales(1.00),f:Acarosporaceae(1.00),g:Polysporina_127713(0.89),s:Polysporina_subfuscescens_168504(0.83)	+
sl18260_Acarospora_erratica	d:Fungi(1.00),p:Ascomycota(1.00),c:Lecanoromycetes(1.00),o:Acarosporales(1.00),f:Acarosporaceae(1.00),g:Sarcogyne_128667(0.93)	+
sl18567b_Acarospora_thamnina	d:Fungi(1.00),p:Ascomycota(1.00),c:Lecanoromycetes(1.00),o:Acarosporales(1.00),f:Acarosporaceae(1.00),g:Acarospora_120090(1.00)	+
sl18241sar_Acarospora_erratica	d:Fungi(1.00),p:Ascomycota(1.00),c:Lecanoromycetes(1.00),o:Acarosporales(1.00),f:Acarosporaceae(1.00),g:Sarcogyne_128667(0.90)	+
sl18665acaro_Acarospora_nitrophilaAFF	d:Fungi(1.00),p:Ascomycota(1.00),c:Lecanoromycetes(1.00),o:Acarosporales(1.00),f:Acarosporaceae(1.00),g:Polysporina_127713(0.43)	+
sl18289z_Acarospora_oligospora	d:Fungi(1.00),p:Ascomycota(1.00),c:Lecanoromycetes(1.00),o:Acarosporales(1.00),f:Acarosporaceae(1.00),g:Acarospora_120090(1.00)	+
sl18474acaro_Acarospora_nitrophila	d:Fungi(1.00),p:Ascomycota(1.00),c:Lecanoromycetes(1.00),o:Acarosporales(1.00),f:Acarosporaceae(1.00),g:Acarospora_120090(1.00)	+
sl18603_Polysporina_gyrocarpaAFF	d:Fungi(1.00),p:Ascomycota(1.00),c:Lecanoromycetes(1.00),o:Acarosporales(1.00),f:Acarosporaceae(1.00),g:Polysporina_127713(0.29),s:Polysporina_subfuscescens_168504(0.16)	+
sl18641a_Candelariella_sp1AGG	d:Fungi(1.00),p:Ascomycota(1.00),c:Lecanoromycetes(1.00),o:Candelariales(0.99),f:Candelariaceae(0.99),g:Candelariella_121574(0.99)	+
sl18383_Candelariella_aggregata3	d:Fungi(1.00),p:Ascomycota(0.99),c:Lecanoromycetes(0.98),o:Candelariales(0.98),f:Candelariaceae(0.98),g:Candelariella_121574(0.98)	+
sl18358b_Candelariella_sp1AGG	d:Fungi(1.00),p:Ascomycota(1.00),c:Lecanoromycetes(1.00),o:Candelariales(1.00),f:Candelariaceae(0.99),g:Candelariella_121574(0.99)	+
sl18626_Candelariella_sp1AGG	d:Fungi(1.00),p:Ascomycota(1.00),c:Lecanoromycetes(1.00),o:Candelariales(1.00),f:Candelariaceae(1.00),g:Candelariella_121574(1.00)	+
sl18257cand_Candelariella_vitellinaAFF	d:Fungi(1.00),p:Ascomycota(1.00),c:Lecanoromycetes(1.00),o:Candelariales(0.96),f:Candelariaceae(0.94),g:Candelariella_121574(0.94)	+
sl18259a_Acarospora_thamnina	d:Fungi(1.00),p:Ascomycota(1.00),c:Lecanoromycetes(1.00),o:Acarosporales(1.00),f:Acarosporaceae(1.00),g:Acarospora_120090(1.00)	+
sl18328_Candelariella_aggregata1	d:Fungi(1.00),p:Ascomycota(1.00),c:Lecanoromycetes(1.00),o:Candelariales(1.00),f:Candelariaceae(1.00),g:Candelariella_121574(1.00)	+
sl18541polysp_Polysporina_simplexAFF1	d:Fungi(1.00),p:Ascomycota(1.00),c:Lecanoromycetes(1.00),o:Acarosporales(1.00),f:Acarosporaceae(1.00),g:Acarospora_120090(0.70)	+
sl18546_Candelariella_aggregata1	d:Fungi(0.99),p:Ascomycota(0.99),c:Lecanoromycetes(0.99),o:Candelariales(0.98),f:Candelariaceae(0.98),g:Candelariella_121574(0.98)	+
sl18499_Candelariella_aurella1	d:Fungi(1.00),p:Ascomycota(1.00),c:Lecanoromycetes(1.00),o:Candelariales(1.00),f:Candelariaceae(1.00),g:Candelariella_121574(1.00)	+
sl18382d_Candelariella_aggregata1	d:Fungi(1.00),p:Ascomycota(0.99),c:Lecanoromycetes(0.98),o:Candelariales(0.98),f:Candelariaceae(0.98),g:Candelariella_121574(0.98)	+
sl18407e_Candelariella_rosulans	d:Fungi(1.00),p:Ascomycota(1.00),c:Lecanoromycetes(1.00),o:Candelariales(1.00),f:Candelariaceae(1.00),g:Candelariella_121574(1.00)	+
sl18426b_Candelariella_antenaria1	d:Fungi(1.00),p:Ascomycota(1.00),c:Lecanoromycetes(1.00),o:Candelariales(0.98),f:Candelariaceae(0.97),g:Candelariella_121574(0.97)	+
sl18307_Candelariella_aurella2	d:Fungi(1.00),p:Ascomycota(1.00),c:Lecanoromycetes(1.00),o:Candelariales(1.00),f:Candelariaceae(1.00),g:Candelariella_121574(1.00)	+
sl18367_Candelariella_rosulans	d:Fungi(1.00),p:Ascomycota(1.00),c:Lecanoromycetes(1.00),o:Candelariales(1.00),f:Candelariaceae(1.00),g:Candelariella_121574(1.00)	+
sl18330_Candelariella_aggregata2	d:Fungi(1.00),p:Ascomycota(1.00),c:Lecanoromycetes(1.00),o:Candelariales(0.97),f:Candelariaceae(0.96),g:Candelariella_121574(0.96)	+
sl18593cand_Candelariella_vitellinaAFF	d:Fungi(1.00),p:Ascomycota(1.00),c:Lecanoromycetes(0.99),o:Candelariales(0.95),f:Candelariaceae(0.95),g:Candelariella_121574(0.95)	+
sl18419cand_Candelariella_aggregata1	d:Fungi(1.00),p:Ascomycota(0.99),c:Lecanoromycetes(0.99),o:Candelariales(0.98),f:Candelariaceae(0.98),g:Candelariella_121574(0.98)	+
sl18331_Candelariella_aggregata2	d:Fungi(1.00),p:Ascomycota(1.00),c:Lecanoromycetes(0.98),o:Candelariales(0.97),f:Candelariaceae(0.96),g:Candelariella_121574(0.96)	+
sl18254_Candelariella_aggregata2	d:Fungi(1.00),p:Ascomycota(1.00),c:Lecanoromycetes(1.00),o:Candelariales(0.97),f:Candelariaceae(0.96),g:Candelariella_121574(0.96)	+
sl18379d_Candelariella_aggregata1	d:Fungi(1.00),p:Ascomycota(1.00),c:Lecanoromycetes(0.98),o:Candelariales(0.97),f:Candelariaceae(0.95),g:Candelariella_121574(0.95)	+
sl18479cand_Candelariella_aurella1	d:Fungi(1.00),p:Ascomycota(1.00),c:Lecanoromycetes(1.00),o:Candelariales(1.00),f:Candelariaceae(1.00),g:Candelariella_121574(1.00)	+
sl19204cand_Candelariella_aurella1	d:Fungi(1.00),p:Ascomycota(1.00),c:Lecanoromycetes(1.00),o:Candelariales(1.00),f:Candelariaceae(1.00),g:Candelariella_121574(1.00)	+
sl18304cand_Candelariella_rosulans	d:Fungi(1.00),p:Ascomycota(1.00),c:Lecanoromycetes(1.00),o:Candelariales(1.00),f:Candelariaceae(1.00),g:Candelariella_121574(1.00)	+
sl18370f_Candelariella_sp1AGG	d:Fungi(1.00),p:Ascomycota(1.00),c:Lecanoromycetes(1.00),o:Candelariales(0.98),f:Candelariaceae(0.98),g:Candelariella_121574(0.98)	+
sl18422cand_Candelariella_aggregata4	d:Fungi(1.00),p:Ascomycota(1.00),c:Lecanoromycetes(1.00),o:Candelariales(0.95),f:Candelariaceae(0.94),g:Candelariella_121574(0.94)	+
sl18351cand_Candelariella_sp1AGG	d:Fungi(1.00),p:Ascomycota(1.00),c:Lecanoromycetes(1.00),o:Candelariales(0.97),f:Candelariaceae(0.97),g:Candelariella_121574(0.97)	+
sl18380_Candelariella_rosulans	d:Fungi(1.00),p:Ascomycota(1.00),c:Lecanoromycetes(1.00),o:Candelariales(1.00),f:Candelariaceae(1.00),g:Candelariella_121574(1.00)	+
sl18304a_Candelariella_rosulans	d:Fungi(1.00),p:Ascomycota(1.00),c:Lecanoromycetes(1.00),o:Candelariales(1.00),f:Candelariaceae(1.00),g:Candelariella_121574(1.00)	+
sl18503_Candelariella_aurella2	d:Fungi(1.00),p:Ascomycota(1.00),c:Lecanoromycetes(1.00),o:Candelariales(1.00),f:Candelariaceae(1.00),g:Candelariella_121574(1.00)	+
sl18269_Candelariella_aurella3	d:Fungi(1.00),p:Ascomycota(1.00),c:Lecanoromycetes(1.00),o:Candelariales(1.00),f:Candelariaceae(1.00),g:Candelariella_121574(1.00)	+
sl18404d_Candelariella_vitellina1	d:Fungi(1.00),p:Ascomycota(1.00),c:Lecanoromycetes(1.00),o:Candelariales(0.99),f:Candelariaceae(0.99),g:Candelariella_121574(0.99)	+
sl18240b_Candelariella_vitellina1	d:Fungi(1.00),p:Ascomycota(1.00),c:Lecanoromycetes(1.00),o:Candelariales(1.00),f:Candelariaceae(1.00),g:Candelariella_121574(1.00)	+
sl18244calo_Candelariella_vitellina1	d:Fungi(1.00),p:Ascomycota(1.00),c:Lecanoromycetes(1.00),o:Candelariales(1.00),f:Candelariaceae(1.00),g:Candelariella_121574(1.00)	+
sl18251c_Candelariella_vitellina1	d:Fungi(1.00),p:Ascomycota(1.00),c:Lecanoromycetes(1.00),o:Candelariales(1.00),f:Candelariaceae(1.00),g:Candelariella_121574(1.00)	+
sl18483b_Candelariella_aurella4	d:Fungi(1.00),p:Ascomycota(1.00),c:Lecanoromycetes(1.00),o:Candelariales(1.00),f:Candelariaceae(1.00),g:Candelariella_121574(1.00)	+
sl18273b_Candelariella_vitellina1	d:Fungi(1.00),p:Ascomycota(1.00),c:Lecanoromycetes(1.00),o:Candelariales(1.00),f:Candelariaceae(1.00),g:Candelariella_121574(1.00)	+
sl18599b_Candelariella_vitellina1	d:Fungi(1.00),p:Ascomycota(1.00),c:Lecanoromycetes(0.99),o:Candelariales(0.99),f:Candelariaceae(0.99),g:Candelariella_121574(0.99)	+
sl18243cand_Candelariella_vitellina1	d:Fungi(1.00),p:Ascomycota(1.00),c:Lecanoromycetes(1.00),o:Candelariales(0.99),f:Candelariaceae(0.99),g:Candelariella_121574(0.99)	+
sl18669cand_Candelariella_vitellina4	d:Fungi(1.00),p:Ascomycota(1.00),c:Lecanoromycetes(1.00),o:Candelariales(1.00),f:Candelariaceae(1.00),g:Candelariella_121574(1.00)	+
sl18291a2_Candelariella_vitellina2	d:Fungi(1.00),p:Ascomycota(1.00),c:Lecanoromycetes(1.00),o:Candelariales(1.00),f:Candelariaceae(1.00),g:Candelariella_121574(1.00)	+
sl18589cand_Candelariella_vitellina2	d:Fungi(1.00),p:Ascomycota(0.99),c:Lecanoromycetes(0.99),o:Candelariales(0.99),f:Candelariaceae(0.99),g:Candelariella_121574(0.99)	+
sl18405cand2_Candelariella_vitellina1	d:Fungi(1.00),p:Ascomycota(1.00),c:Lecanoromycetes(1.00),o:Candelariales(1.00),f:Candelariaceae(1.00),g:Candelariella_121574(1.00)	+
sl18372cand_Candelariella_vitellina1	d:Fungi(1.00),p:Ascomycota(1.00),c:Lecanoromycetes(1.00),o:Candelariales(1.00),f:Candelariaceae(1.00),g:Candelariella_121574(1.00)	+
sl18294c_Candelariella_vitellina1	d:Fungi(1.00),p:Ascomycota(1.00),c:Lecanoromycetes(0.98),o:Candelariales(0.98),f:Candelariaceae(0.98),g:Candelariella_121574(0.98)	+
sl18473c_Candelariella_vitellina1	d:Fungi(1.00),p:Ascomycota(1.00),c:Lecanoromycetes(1.00),o:Candelariales(0.99),f:Candelariaceae(0.99),g:Candelariella_121574(0.99)	+
sl18294cand_Candelariella_vitellina1	d:Fungi(0.99),p:Ascomycota(0.99),c:Lecanoromycetes(0.99),o:Candelariales(0.99),f:Candelariaceae(0.99),g:Candelariella_121574(0.99)	+
sl18298_Candelariella_vitellina3	d:Fungi(1.00),p:Ascomycota(1.00),c:Lecanoromycetes(0.99),o:Candelariales(0.98),f:Candelariaceae(0.97),g:Candelariella_121574(0.97)	+
sl18306_Candelariella_vitellina1	d:Fungi(1.00),p:Ascomycota(1.00),c:Lecanoromycetes(1.00),o:Candelariales(1.00),f:Candelariaceae(1.00),g:Candelariella_121574(1.00)	+
sl18290b_Umbilicaria_virginis	d:Fungi(1.00),p:Ascomycota(1.00),c:Lecanoromycetes(1.00),o:Umbilicariales(1.00),f:Umbilicariaceae(1.00),g:Umbilicaria_130129(1.00),s:Umbilicaria_virginis_180130(0.84)	+
sl18281cand_Candelariella_vitellina3	d:Fungi(1.00),p:Ascomycota(1.00),c:Lecanoromycetes(1.00),o:Candelariales(1.00),f:Candelariaceae(1.00),g:Candelariella_121574(1.00)	+
sl18613b_Candelariella_vitellina2	d:Fungi(1.00),p:Ascomycota(1.00),c:Lecanoromycetes(1.00),o:Candelariales(1.00),f:Candelariaceae(1.00),g:Candelariella_121574(1.00)	+
sl18465_Candelariella_xanthostigma	d:Fungi(1.00),p:Ascomycota(1.00),c:Lecanoromycetes(1.00),o:Candelariales(1.00),f:Candelariaceae(1.00),g:Candelariella_121574(1.00)	+
sl18350b_Umbilicaria_virginis	d:Fungi(0.99),p:Ascomycota(0.99),c:Lecanoromycetes(0.99),o:Umbilicariales(0.99),f:Umbilicariaceae(0.99),g:Umbilicaria_130129(0.99),s:Umbilicaria_virginis_180130(0.74)	+
sl18521cand_Candelariella_vitellina1	d:Fungi(1.00),p:Ascomycota(1.00),c:Lecanoromycetes(1.00),o:Candelariales(1.00),f:Candelariaceae(1.00),g:Candelariella_121574(1.00)	+
sl18667b_Candelariella_vitellina4	d:Fungi(1.00),p:Ascomycota(1.00),c:Lecanoromycetes(1.00),o:Candelariales(0.99),f:Candelariaceae(0.98),g:Candelariella_121574(0.98)	+
sl18533cand_Candelariella_vitellina5	d:Fungi(1.00),p:Ascomycota(1.00),c:Lecanoromycetes(0.99),o:Candelariales(0.99),f:Candelariaceae(0.99),g:Candelariella_121574(0.99)	+
sl18468_Candelariella_xanthostigma	d:Fungi(1.00),p:Ascomycota(1.00),c:Lecanoromycetes(1.00),o:Candelariales(1.00),f:Candelariaceae(1.00),g:Candelariella_121574(1.00)	+
sl18273z_Candelariella_vitellina1	d:Fungi(1.00),p:Ascomycota(1.00),c:Lecanoromycetes(1.00),o:Candelariales(1.00),f:Candelariaceae(1.00),g:Candelariella_121574(1.00)	+
sl18368a_Umbilicaria_virginis	d:Fungi(0.93),p:Ascomycota(0.93),c:Lecanoromycetes(0.93),o:Umbilicariales(0.93),f:Umbilicariaceae(0.93),g:Umbilicaria_130129(0.93),s:Umbilicaria_virginis_180130(0.57)	+
sl18267b_Umbilicaria_virginis	d:Fungi(0.91),p:Ascomycota(0.91),c:Lecanoromycetes(0.91),o:Umbilicariales(0.91),f:Umbilicariaceae(0.91),g:Umbilicaria_130129(0.91),s:Umbilicaria_virginis_180130(0.48)	+
sl18407c_Umbilicaria_virginis	d:Pro(0.16)	+
sl18310_Umbilicaria_virginis	d:Fungi(0.92),p:Ascomycota(0.92),c:Lecanoromycetes(0.92),o:Umbilicariales(0.92),f:Umbilicariaceae(0.92),g:Umbilicaria_130129(0.92),s:Umbilicaria_virginis_180130(0.73)	+
sl18466_Candelariella_xanthostigma	d:Fungi(1.00),p:Ascomycota(1.00),c:Lecanoromycetes(1.00),o:Candelariales(1.00),f:Candelariaceae(1.00),g:Candelariella_121574(1.00)	+
sl18368b_Umbilicaria_virginis	d:Fungi(0.88),p:Ascomycota(0.88),c:Lecanoromycetes(0.88),o:Umbilicariales(0.88),f:Umbilicariaceae(0.88),g:Umbilicaria_130129(0.88),s:Umbilicaria_virginis_180130(0.53)	+
sl18591_Umbilicaria_virginis	d:Fungi(1.00),p:Ascomycota(1.00),c:Lecanoromycetes(1.00),o:Umbilicariales(1.00),f:Umbilicariaceae(1.00),g:Umbilicaria_130129(1.00),s:Umbilicaria_virginis_180130(0.93)	+
sl18635_Umbilicaria_virginis	d:Fungi(1.00),p:Ascomycota(1.00),c:Lecanoromycetes(1.00),o:Umbilicariales(1.00),f:Umbilicariaceae(1.00),g:Umbilicaria_130129(1.00),s:Umbilicaria_virginis_180130(0.95)	+
sl18623_Umbilicaria_virginis	d:Fungi(0.85),p:Ascomycota(0.85),c:Lecanoromycetes(0.85),o:Umbilicariales(0.85),f:Umbilicariaceae(0.85),g:Umbilicaria_130129(0.85),s:Umbilicaria_virginis_180130(0.69)	+
sl18536_Umbilicaria_virginis	d:Fungi(0.99),p:Ascomycota(0.99),c:Lecanoromycetes(0.99),o:Umbilicariales(0.99),f:Umbilicariaceae(0.99),g:Umbilicaria_130129(0.99),s:Umbilicaria_virginis_180130(0.93)	+
sl18291b_Candelariella_aurella3	d:Fungi(1.00),p:Ascomycota(1.00),c:Lecanoromycetes(1.00),o:Candelariales(1.00),f:Candelariaceae(1.00),g:Candelariella_121574(1.00)	+
sl18676_Umbilicaria_virginis	d:Fungi(0.98),p:Ascomycota(0.98),c:Lecanoromycetes(0.98),o:Umbilicariales(0.98),f:Umbilicariaceae(0.98),g:Umbilicaria_130129(0.98),s:Umbilicaria_virginis_180130(0.79)	+
sl18579_Sarcogyne_arenosaAFF	d:Fungi(1.00),p:Ascomycota(1.00),c:Lecanoromycetes(1.00),o:Acarosporales(1.00),f:Acarosporaceae(1.00),g:Sarcogyne_128667(0.53)	+
sl18362a_Umbilicaria_sp	d:Fungi(0.95),p:Ascomycota(0.95),c:Lecanoromycetes(0.95),o:Umbilicariales(0.95),f:Umbilicariaceae(0.95),g:Umbilicaria_130129(0.95),s:Umbilicaria_polyrrhiza_180118(0.04)	+
sl18278b_Pleopsidium_flavumAGG1	d:Fungi(1.00),p:Ascomycota(1.00),c:Lecanoromycetes(1.00),o:Acarosporales(1.00),f:Acarosporaceae(1.00),g:Pleopsidium_127552(1.00),s:Pleopsidium_flavum_167709(0.21)	+
sl18433_Umbilicaria_virginis	d:Fungi(0.99),p:Ascomycota(0.99),c:Lecanoromycetes(0.99),o:Umbilicariales(0.99),f:Umbilicariaceae(0.99),g:Umbilicaria_130129(0.99),s:Umbilicaria_virginis_180130(0.72)	+
sl18359um_Umbilicaria_decussata	d:Fungi(1.00),p:Ascomycota(1.00),c:Lecanoromycetes(1.00),o:Umbilicariales(1.00),f:Umbilicariaceae(1.00),g:Umbilicaria_130129(1.00),s:Umbilicaria_decussata_180094(1.00)	+
sl18515_Lecideoid_andersoniiAGG1	d:Fungi(1.00),p:Ascomycota(1.00),c:Lecanoromycetes(1.00),o:Lecideales(1.00),f:Lecideaceae(1.00),g:Lecidea_125182(1.00)	+
sl18590_Umbilicaria_decussataAFF	d:Fungi(1.00),p:Ascomycota(1.00),c:Lecanoromycetes(1.00),o:Umbilicariales(1.00),f:Umbilicariaceae(1.00),g:Umbilicaria_130129(1.00),s:Umbilicaria_decussata_180094(0.71)	+
sl18439_Lecideoid_deoidSPUR00135	d:Fungi(1.00),p:Ascomycota(1.00),c:Lecanoromycetes(1.00),o:Lecideales(1.00),f:Lecideaceae(1.00),g:Lecidea_125182(1.00)	+
sl18599a_Lecideoid_andersoniiAGG1	d:Fungi(1.00),p:Ascomycota(1.00),c:Lecanoromycetes(1.00),o:Lecideales(1.00),f:Lecideaceae(1.00),g:Lecidea_125182(1.00)	+
sl18300_Pleopsidium_flavumAGG2	d:Fungi(1.00),p:Ascomycota(1.00),c:Lecanoromycetes(1.00),o:Acarosporales(1.00),f:Acarosporaceae(1.00),g:Pleopsidium_127552(1.00)	+
sl18653atro_Lecideoid_atrobrunneaAGG2	d:Fungi(1.00),p:Ascomycota(1.00),c:Lecanoromycetes(1.00),o:Lecideales(0.99),f:Lecideaceae(0.99),g:Lecidea_125182(0.99)	+
sl18297_Lecideoid_deoidSPUR00135	d:Fungi(1.00),p:Ascomycota(1.00),c:Lecanoromycetes(1.00),o:Lecideales(1.00),f:Lecideaceae(1.00),g:Lecidea_125182(1.00)	+
sl18355_Pleopsidium_flavumAGG1	d:Fungi(1.00),p:Ascomycota(1.00),c:Lecanoromycetes(1.00),o:Acarosporales(1.00),f:Acarosporaceae(1.00),g:Pleopsidium_127552(1.00),s:Pleopsidium_flavum_167709(0.24)	+
sl18639_Lecideoid_atrobrunneaAGG2	d:Fungi(1.00),p:Ascomycota(1.00),c:Lecanoromycetes(1.00),o:Lecideales(0.99),f:Lecideaceae(0.99),g:Lecidea_125182(0.99)	+
sl18597_Lecideoid_andersoniiAGG2	d:Fungi(1.00),p:Ascomycota(1.00),c:Lecanoromycetes(1.00),o:Lecideales(1.00),f:Lecideaceae(1.00),g:Lecidea_125182(1.00)	+
sl18601_Lecideoid_deoidSPUR00195	d:Fungi(1.00),p:Ascomycota(1.00),c:Lecanoromycetes(1.00),o:Lecideales(1.00),f:Lecideaceae(1.00),g:Lecidea_125182(1.00)	+
sl18628_Lecideoid_laboriosaAFF1	d:Fungi(1.00),p:Ascomycota(1.00),c:Lecanoromycetes(1.00),o:Lecideales(1.00),f:Lecideaceae(1.00),g:Lecidea_125182(1.00)	+
sl18292_Lecideoid_laboriosaAFF2	d:Fungi(1.00),p:Ascomycota(1.00),c:Lecanoromycetes(1.00),o:Lecideales(1.00),f:Lecideaceae(1.00),g:Lecidea_125182(1.00)	+
sl18511_Lecideoid_perlatolica	d:Fungi(1.00),p:Ascomycota(1.00),c:Lecanoromycetes(1.00),o:Lecideales(1.00),f:Lecideaceae(1.00),g:Lecidea_125182(1.00)	+
sl18568a_Lecideoid_atrobrunneaAGG2	d:Fungi(1.00),p:Ascomycota(1.00),c:Lecanoromycetes(1.00),o:Lecideales(1.00),f:Lecideaceae(1.00),g:Lecidea_125182(1.00)	+
sl18455a_Lecideoid_atrobrunneaAGG2	d:Fungi(1.00),p:Ascomycota(1.00),c:Lecanoromycetes(1.00),o:Lecideales(1.00),f:Lecideaceae(1.00),g:Lecidea_125182(1.00)	+
sl18566a_Lecideoid_atrobrunneaAGG2	d:Fungi(1.00),p:Ascomycota(1.00),c:Lecanoromycetes(1.00),o:Lecideales(1.00),f:Lecideaceae(1.00),g:Lecidea_125182(1.00)	+
sl18376a_Umbilicaria_virginis	d:Pro(0.22)	+
sl18299b_Lecideoid_perlatolica	d:Fungi(1.00),p:Ascomycota(1.00),c:Lecanoromycetes(1.00),o:Lecideales(1.00),f:Lecideaceae(1.00),g:Lecidea_125182(1.00)	+
sl18511_Lecideoid_perlatolica.2	d:Fungi(1.00),p:Ascomycota(1.00),c:Lecanoromycetes(1.00),o:Lecideales(1.00),f:Lecideaceae(1.00),g:Lecidea_125182(1.00)	+
sl18637_Lecideoid_deoidSPUR00195	d:Fungi(1.00),p:Ascomycota(1.00),c:Lecanoromycetes(1.00),o:Lecideales(1.00),f:Lecideaceae(1.00),g:Lecidea_125182(1.00)	+
sl18602_Lecideoid_laboriosaAFF1	d:Fungi(1.00),p:Ascomycota(1.00),c:Lecanoromycetes(1.00),o:Lecideales(1.00),f:Lecideaceae(1.00),g:Lecidea_125182(1.00)	+
sl18668_Lecideoid_deoidSPUR00195	d:Fungi(1.00),p:Ascomycota(1.00),c:Lecanoromycetes(1.00),o:Lecideales(1.00),f:Lecideaceae(1.00),g:Lecidea_125182(1.00)	+
sl18648_Lecideoid_laboriosaAFF1	d:Fungi(1.00),p:Ascomycota(1.00),c:Lecanoromycetes(1.00),o:Lecideales(1.00),f:Lecideaceae(1.00),g:Lecidea_125182(1.00)	+
sl18600_Lecideoid_atrobrunneaAGG2	d:Fungi(1.00),p:Ascomycota(1.00),c:Lecanoromycetes(1.00),o:Lecideales(1.00),f:Lecideaceae(1.00),g:Lecidea_125182(1.00)	+
sl18645atro_Lecideoid_atrobrunneaAGG2	d:Fungi(1.00),p:Ascomycota(1.00),c:Lecanoromycetes(1.00),o:Lecideales(1.00),f:Lecideaceae(1.00),g:Lecidea_125182(1.00)	+
sl18278c_Lecideoid_perlatolica	d:Fungi(1.00),p:Ascomycota(1.00),c:Lecanoromycetes(1.00),o:Lecideales(1.00),f:Lecideaceae(1.00),g:Lecidea_125182(1.00)	+
sl18650_Lecideoid_atrobrunneaAGG2	d:Fungi(1.00),p:Ascomycota(1.00),c:Lecanoromycetes(1.00),o:Lecideales(1.00),f:Lecideaceae(1.00),g:Lecidea_125182(1.00)	+
sl18640e_Lecideoid_perlatolica	d:Fungi(1.00),p:Ascomycota(1.00),c:Lecanoromycetes(1.00),o:Lecideales(1.00),f:Lecideaceae(1.00),g:Lecidea_125182(1.00)	+
sl18510_Lecideoid_perlatolica	d:Fungi(1.00),p:Ascomycota(1.00),c:Lecanoromycetes(1.00),o:Lecideales(1.00),f:Lecideaceae(1.00),g:Lecidea_125182(1.00)	+
sl18294atrob_Lecideoid_perlatolica	d:Fungi(1.00),p:Ascomycota(1.00),c:Lecanoromycetes(1.00),o:Lecideales(1.00),f:Lecideaceae(1.00),g:Lecidea_125182(1.00)	+
sl18646_Lecideoid_perlatolica	d:Fungi(1.00),p:Ascomycota(1.00),c:Lecanoromycetes(1.00),o:Lecideales(1.00),f:Lecideaceae(1.00),g:Lecidea_125182(1.00)	+
sl18583atro1_Lecideoid_perlatolica	d:Fungi(1.00),p:Ascomycota(1.00),c:Lecanoromycetes(1.00),o:Lecideales(1.00),f:Lecideaceae(1.00),g:Lecidea_125182(1.00)	+
sl18281b_Lecideoid_perlatolica	d:Fungi(1.00),p:Ascomycota(1.00),c:Lecanoromycetes(1.00),o:Lecideales(1.00),f:Lecideaceae(1.00),g:Lecidea_125182(1.00)	+
sl18657_Lecideoid_perlatolica	d:Fungi(1.00),p:Ascomycota(1.00),c:Lecanoromycetes(1.00),o:Lecideales(1.00),f:Lecideaceae(1.00),g:Lecidea_125182(1.00)	+
sl18460a_Lecideoid_perlatolica	d:Fungi(1.00),p:Ascomycota(1.00),c:Lecanoromycetes(1.00),o:Lecideales(1.00),f:Lecideaceae(1.00),g:Lecidea_125182(1.00)	+
sl18644_Lecideoid_promiscensAFF1	d:Fungi(1.00),p:Ascomycota(1.00),c:Lecanoromycetes(1.00),o:Lecideales(1.00),f:Lecideaceae(1.00),g:Lecidea_125182(1.00)	+
sl18370c_Lecideoid_syncarpa	d:Fungi(1.00),p:Ascomycota(1.00),c:Lecanoromycetes(1.00),o:Lecideales(1.00),f:Lecideaceae(1.00),g:Lecidea_125182(1.00)	+
sl18659b_Lecideoid_syncarpa	d:Fungi(1.00),p:Ascomycota(1.00),c:Lecanoromycetes(1.00),o:Lecideales(1.00),f:Lecideaceae(1.00),g:Lecidea_125182(1.00)	+
sl18460b_Lecideoid_syncarpa	d:Fungi(1.00),p:Ascomycota(1.00),c:Lecanoromycetes(1.00),o:Lecideales(1.00),f:Lecideaceae(1.00),g:Lecidea_125182(1.00)	+
sl18480_Lecideoid_syncarpa	d:Fungi(1.00),p:Ascomycota(1.00),c:Lecanoromycetes(1.00),o:Lecideales(1.00),f:Lecideaceae(1.00),g:Lecidea_125182(1.00)	+
sl18349news_Lecideoid_syncarpa	d:Fungi(1.00),p:Ascomycota(1.00),c:Lecanoromycetes(1.00),o:Lecideales(1.00),f:Lecideaceae(1.00),g:Lecidea_125182(1.00)	+
sl18454c_Lecideoid_syncarpa	d:Fungi(1.00),p:Ascomycota(1.00),c:Lecanoromycetes(1.00),o:Lecideales(1.00),f:Lecideaceae(1.00),g:Lecidea_125182(1.00)	+
sl18405d_Lecideoid_syncarpa	d:Fungi(1.00),p:Ascomycota(1.00),c:Lecanoromycetes(1.00),o:Lecideales(1.00),f:Lecideaceae(1.00),g:Lecidea_125182(1.00)	+
sl18631_Lecideoid_syncarpa	d:Fungi(1.00),p:Ascomycota(1.00),c:Lecanoromycetes(1.00),o:Lecideales(1.00),f:Lecideaceae(1.00),g:Lecidea_125182(1.00)	+
sl18404c_Lecideoid_syncarpa	d:Fungi(1.00),p:Ascomycota(1.00),c:Lecanoromycetes(1.00),o:Lecideales(1.00),f:Lecideaceae(1.00),g:Lecidea_125182(1.00)	+
sl18631z_Lecideoid_syncarpa	d:Fungi(1.00),p:Ascomycota(1.00),c:Lecanoromycetes(1.00),o:Lecideales(1.00),f:Lecideaceae(1.00),g:Lecidea_125182(1.00)	+
sl18280atro_Lecideoid_syncarpa	d:Fungi(1.00),p:Ascomycota(1.00),c:Lecanoromycetes(1.00),o:Lecideales(1.00),f:Lecideaceae(1.00),g:Lecidea_125182(1.00)	+
sl18283_Lecideoid_perlatolica	d:Fungi(1.00),p:Ascomycota(1.00),c:Lecanoromycetes(1.00),o:Lecideales(1.00),f:Lecideaceae(1.00),g:Lecidea_125182(1.00)	+
sl18347c_Lecideoid_syncarpa	d:Fungi(1.00),p:Ascomycota(1.00),c:Lecanoromycetes(1.00),o:Lecideales(1.00),f:Lecideaceae(1.00),g:Lecidea_125182(1.00)	+
sl18658_Lecideoid_atrobrunneaAGG3	d:Fungi(1.00),p:Ascomycota(1.00),c:Lecanoromycetes(1.00),o:Lecideales(1.00),f:Lecideaceae(1.00),g:Lecidea_125182(1.00)	+
sl18370h_Lecideoid_syncarpa	d:Fungi(1.00),p:Ascomycota(1.00),c:Lecanoromycetes(1.00),o:Lecideales(1.00),f:Lecideaceae(1.00),g:Lecidea_125182(1.00)	+
sl18405lecidea_Lecideoid_syncarpa	d:Fungi(1.00),p:Ascomycota(1.00),c:Lecanoromycetes(1.00),o:Lecideales(1.00),f:Lecideaceae(1.00),g:Lecidea_125182(1.00)	+
sl18627_Lecideoid_syncarpa	d:Fungi(1.00),p:Ascomycota(1.00),c:Lecanoromycetes(1.00),o:Lecideales(1.00),f:Lecideaceae(1.00),g:Lecidea_125182(1.00)	+
sl18583atro2_Lecideoid_syncarpa	d:Fungi(1.00),p:Ascomycota(1.00),c:Lecanoromycetes(1.00),o:Lecideales(1.00),f:Lecideaceae(1.00),g:Lecidea_125182(1.00)	+
sl18582atro2_Lecideoid_syncarpa	d:Fungi(1.00),p:Ascomycota(1.00),c:Lecanoromycetes(1.00),o:Lecideales(0.99),f:Lecideaceae(0.99),g:Lecidea_125182(0.99)	+
sl18565_Lecideoid_promiscensAFF1	d:Fungi(1.00),p:Ascomycota(1.00),c:Lecanoromycetes(1.00),o:Lecideales(1.00),f:Lecideaceae(1.00),g:Lecidea_125182(1.00)	+
sl18462_Lecideoid_syncarpa	d:Fungi(1.00),p:Ascomycota(1.00),c:Lecanoromycetes(1.00),o:Lecideales(1.00),f:Lecideaceae(1.00),g:Lecidea_125182(1.00)	+
sl18460d_Lecideoid_leucothallinaAFF	d:Fungi(1.00),p:Ascomycota(1.00),c:Lecanoromycetes(0.99),o:Lecideales(0.99),f:Lecideaceae(0.99),g:Lecidea_125182(0.99)	+
sl18653squam_Lecideoid_atrobrunneaAGG1	d:Fungi(1.00),p:Ascomycota(1.00),c:Lecanoromycetes(1.00),o:Lecideales(1.00),f:Lecideaceae(1.00),g:Lecidea_125182(1.00)	+
sl18488_Lecideoid_syncarpa	d:Fungi(1.00),p:Ascomycota(1.00),c:Lecanoromycetes(1.00),o:Lecideales(1.00),f:Lecideaceae(1.00),g:Lecidea_125182(1.00)	+
sl18474c_Lecideoid_promiscens	d:Fungi(1.00),p:Ascomycota(1.00),c:Lecanoromycetes(1.00),o:Lecideales(1.00),f:Lecideaceae(1.00),g:Lecidea_125182(1.00)	+
sl18642q_lecideoid_atrobrunneaAGG1	d:Fungi(1.00),p:Ascomycota(1.00),c:Lecanoromycetes(1.00),o:Lecideales(1.00),f:Lecideaceae(1.00),g:Lecidea_125182(1.00)	+
sl18665b_Lecideoid_promiscens	d:Fungi(1.00),p:Ascomycota(1.00),c:Lecanoromycetes(1.00),o:Lecideales(0.99),f:Lecideaceae(0.99),g:Lecidea_125182(0.99)	+
sl18521_Lecideoid_syncarpa	d:Fungi(1.00),p:Ascomycota(1.00),c:Lecanoromycetes(1.00),o:Lecideales(1.00),f:Lecideaceae(1.00),g:Lecidea_125182(1.00)	+
sl18665c_Lecideoid_promiscens	d:Fungi(1.00),p:Ascomycota(1.00),c:Lecanoromycetes(1.00),o:Lecideales(1.00),f:Lecideaceae(1.00),g:Lecidea_125182(1.00)	+
sl18266_Lecideoid_promiscens	d:Fungi(1.00),p:Ascomycota(1.00),c:Lecanoromycetes(1.00),o:Lecideales(0.99),f:Lecideaceae(0.99),g:Lecidea_125182(0.99)	+
sl18498_Lecideoid_deoidSP1	d:Fungi(1.00),p:Ascomycota(1.00),c:Lecanoromycetes(1.00),o:Lecideales(0.98),f:Lecideaceae(0.98),g:Lecidea_125182(0.98)	+
sl18266z_Lecideoid_promiscens	d:Fungi(1.00),p:Ascomycota(1.00),c:Lecanoromycetes(1.00),o:Lecideales(0.99),f:Lecideaceae(0.99),g:Lecidea_125182(0.99)	+
sl18652a_Lecideoid_leucothallinaAFF	d:Fungi(1.00),p:Ascomycota(1.00),c:Lecanoromycetes(0.99),o:Lecideales(0.99),f:Lecideaceae(0.99),g:Lecidea_125182(0.99)	+
sl18461_Lecideoid_leucothallinaAFF	d:Fungi(1.00),p:Ascomycota(1.00),c:Lecanoromycetes(1.00),o:Lecideales(0.98),f:Lecideaceae(0.98),g:Lecidea_125182(0.98)	+
sl18489_Lecideoid_deoidSP1	d:Fungi(1.00),p:Ascomycota(1.00),c:Lecanoromycetes(1.00),o:Lecideales(0.99),f:Lecideaceae(0.99),g:Lecidea_125182(0.99)	+
sl18248b1_Lecideoid_syncarpa	d:Fungi(1.00),p:Ascomycota(1.00),c:Lecanoromycetes(1.00),o:Lecideales(0.99),f:Lecideaceae(0.99),g:Lecidea_125182(0.99)	+
sl18649z_Lecideoid_deoidSP1	d:Fungi(1.00),p:Ascomycota(1.00),c:Lecanoromycetes(1.00),o:Lecideales(0.99),f:Lecideaceae(0.99),g:Lecidea_125182(0.99)	+
sl18496_Lecideoid_deoidSP1	d:Fungi(1.00),p:Ascomycota(1.00),c:Lecanoromycetes(1.00),o:Lecideales(0.97),f:Lecideaceae(0.97),g:Lecidea_125182(0.97)	+
sl18369_Lecideoid_tessellataAGG1	d:Fungi(1.00),p:Ascomycota(1.00),c:Lecanoromycetes(1.00),o:Lecideales(1.00),f:Lecideaceae(1.00),g:Lecidea_125182(1.00)	+
sl18284_Lecideoid_tessellataAGG2	d:Fungi(1.00),p:Ascomycota(1.00),c:Lecanoromycetes(1.00),o:Lecideales(1.00),f:Lecideaceae(1.00),g:Lecidea_125182(1.00)	+
sl18656_Lecideoid_tessellataAGG3	d:Fungi(1.00),p:Ascomycota(1.00),c:Lecanoromycetes(1.00),o:Lecideales(0.96),f:Lecideaceae(0.96),g:Lecidea_125182(0.96)	+
sl18493_Lecideoid_tessellataAGG4	d:Fungi(1.00),p:Ascomycota(1.00),c:Lecanoromycetes(1.00),o:Lecideales(1.00),f:Lecideaceae(1.00),g:Lecidea_125182(1.00)	+
sl18350d_Lecideoid_tessellataAGG4	d:Fungi(1.00),p:Ascomycota(1.00),c:Lecanoromycetes(1.00),o:Lecideales(1.00),f:Lecideaceae(1.00),g:Lecidea_125182(1.00)	+
sl18271_Rusavskia_elegans	d:Fungi(1.00),p:Ascomycota(1.00),c:Lecanoromycetes(1.00),o:Teloschistales(1.00),f:Teloschistaceae(1.00),g:Xanthoria_130427(1.00),s:Xanthoria_elegans_182222(1.00)	+
sl18385calo_Athallia_holocarpaAFF	d:Fungi(1.00),p:Ascomycota(1.00),c:Lecanoromycetes(1.00),o:Teloschistales(1.00),f:Teloschistaceae(1.00),g:Athallia_120879(1.00),s:Athallia_holocarpa_211523(0.65)	+
sl18426a_Athallia_holocarpaAFF	d:Fungi(1.00),p:Ascomycota(1.00),c:Lecanoromycetes(1.00),o:Teloschistales(1.00),f:Teloschistaceae(1.00),g:Athallia_120879(1.00),s:Athallia_cerinella_229500(0.26)	+
sl18346b_Lecideoid_tessellataAGG2	d:Fungi(1.00),p:Ascomycota(1.00),c:Lecanoromycetes(1.00),o:Lecideales(1.00),f:Lecideaceae(1.00),g:Lecidea_125182(1.00)	+
sl18645unk_Caloplaca_xanthostigmoideaAFF	d:Fungi(1.00),p:Ascomycota(1.00),c:Lecanoromycetes(1.00),o:Teloschistales(1.00),f:Teloschistaceae(1.00),g:Xanthoria_130427(0.51),s:Xanthoria_elegans_182222(0.37)	+
sl18385b_Athallia_holocarpaAFF	d:Fungi(1.00),p:Ascomycota(1.00),c:Lecanoromycetes(1.00),o:Teloschistales(1.00),f:Teloschistaceae(1.00),g:Athallia_120879(1.00)	+
sl18659a_Lecideoid_tessellataAGG3	d:Fungi(1.00),p:Ascomycota(1.00),c:Lecanoromycetes(1.00),o:Lecideales(0.99),f:Lecideaceae(0.99),g:Lecidea_125182(0.99)	+
sl18395calo_Rusavskia_elegans	d:Fungi(1.00),p:Ascomycota(1.00),c:Lecanoromycetes(1.00),o:Teloschistales(1.00),f:Teloschistaceae(1.00),g:Xanthoria_130427(1.00),s:Xanthoria_elegans_182222(1.00)	+
sl18407leci_Lecideoid_tessellataAGG1	d:Fungi(1.00),p:Ascomycota(1.00),c:Lecanoromycetes(1.00),o:Lecideales(1.00),f:Lecideaceae(1.00),g:Lecidea_125182(1.00)	+
sl18670_Rusavskia_elegans	d:Fungi(1.00),p:Ascomycota(1.00),c:Lecanoromycetes(1.00),o:Teloschistales(1.00),f:Teloschistaceae(1.00),g:Xanthoria_130427(1.00),s:Xanthoria_elegans_182222(1.00)	+
sl18420_Athallia_holocarpaAFF	d:Fungi(1.00),p:Ascomycota(1.00),c:Lecanoromycetes(1.00),o:Teloschistales(1.00),f:Teloschistaceae(1.00),g:Athallia_120879(1.00),s:Athallia_cerinelloides_134331(0.06)	+
sl18409a_Rusavskia_elegans	d:Fungi(1.00),p:Ascomycota(1.00),c:Lecanoromycetes(1.00),o:Teloschistales(1.00),f:Teloschistaceae(1.00),g:Xanthoria_130427(1.00),s:Xanthoria_elegans_182222(1.00)	+
sl18304lecidel_Lecideoid_tessellataAGG2	d:Fungi(1.00),p:Ascomycota(1.00),c:Lecanoromycetes(1.00),o:Lecideales(1.00),f:Lecideaceae(1.00),g:Lecidea_125182(1.00)	+
sl18366_Rusavskia_elegans	d:Fungi(1.00),p:Ascomycota(1.00),c:Lecanoromycetes(1.00),o:Teloschistales(1.00),f:Teloschistaceae(1.00),g:Xanthoria_130427(1.00),s:Xanthoria_elegans_182222(1.00)	+
sl18511rusa_Rusavskia_elegans	d:Fungi(1.00),p:Ascomycota(1.00),c:Lecanoromycetes(1.00),o:Teloschistales(1.00),f:Teloschistaceae(1.00),g:Xanthoria_130427(1.00),s:Xanthoria_elegans_182222(1.00)	+
sl18295_Rusavskia_elegans	d:Fungi(1.00),p:Ascomycota(1.00),c:Lecanoromycetes(1.00),o:Teloschistales(1.00),f:Teloschistaceae(1.00),g:Xanthoria_130427(1.00),s:Xanthoria_elegans_182222(1.00)	+
sl19200b_Rusavskia_elegans	d:Fungi(1.00),p:Ascomycota(1.00),c:Lecanoromycetes(1.00),o:Teloschistales(1.00),f:Teloschistaceae(1.00),g:Xanthoria_130427(1.00),s:Xanthoria_elegans_182222(1.00)	+
sl18638b_Rusavskia_sorediata	d:Fungi(1.00),p:Ascomycota(1.00),c:Lecanoromycetes(1.00),o:Teloschistales(1.00),f:Teloschistaceae(1.00),g:Xanthoria_130427(0.96),s:Xanthoria_elegans_182222(0.96)	+
sl18427a_Rusavskia_elegans	d:Fungi(1.00),p:Ascomycota(1.00),c:Lecanoromycetes(1.00),o:Teloschistales(1.00),f:Teloschistaceae(1.00),g:Xanthoria_130427(0.98),s:Xanthoria_elegans_182222(0.97)	+
sl18378_Rusavskia_elegans	d:Fungi(1.00),p:Ascomycota(1.00),c:Lecanoromycetes(1.00),o:Teloschistales(1.00),f:Teloschistaceae(1.00),g:Xanthoria_130427(0.99),s:Xanthoria_elegans_182222(0.99)	+
sl18513_Caloplaca_xanthostigmoideaAFF	d:Fungi(1.00),p:Ascomycota(1.00),c:Lecanoromycetes(1.00),o:Teloschistales(1.00),f:Teloschistaceae(1.00),g:Athallia_120879(0.29),s:Athallia_cerinella_229500(0.06)	+
sl18537a_Rusavskia_elegans	d:Fungi(1.00),p:Ascomycota(1.00),c:Lecanoromycetes(1.00),o:Teloschistales(1.00),f:Teloschistaceae(1.00),g:Xanthoria_130427(1.00),s:Xanthoria_elegans_182222(1.00)	+
sl18467xantho_Rusavskia_elegans	d:Fungi(1.00),p:Ascomycota(1.00),c:Lecanoromycetes(1.00),o:Teloschistales(1.00),f:Teloschistaceae(1.00),g:Xanthoria_130427(1.00),s:Xanthoria_elegans_182222(1.00)	+
sl18410b_Rusavskia_sorediata	d:Fungi(1.00),p:Ascomycota(1.00),c:Lecanoromycetes(1.00),o:Teloschistales(1.00),f:Teloschistaceae(1.00),g:Xanthoria_130427(0.96),s:Xanthoria_elegans_182222(0.96)	+
sl18264a_Rusavskia_elegans	d:Fungi(1.00),p:Ascomycota(1.00),c:Lecanoromycetes(1.00),o:Teloschistales(1.00),f:Teloschistaceae(1.00),g:Xanthoria_130427(1.00),s:Xanthoria_elegans_182222(1.00)	+
sl18356b_Rusavskia_elegans	d:Fungi(1.00),p:Ascomycota(1.00),c:Lecanoromycetes(1.00),o:Teloschistales(1.00),f:Teloschistaceae(1.00),g:Xanthoria_130427(1.00),s:Xanthoria_elegans_182222(1.00)	+
sl18403d_Rusavskia_elegans	d:Fungi(1.00),p:Ascomycota(1.00),c:Lecanoromycetes(1.00),o:Teloschistales(1.00),f:Teloschistaceae(1.00),g:Xanthoria_130427(1.00),s:Xanthoria_elegans_182222(1.00)	+
sl18593_Rusavskia_sorediata	d:Fungi(1.00),p:Ascomycota(1.00),c:Lecanoromycetes(1.00),o:Teloschistales(1.00),f:Teloschistaceae(1.00),g:Xanthoria_130427(0.98),s:Xanthoria_elegans_182222(0.98)	+
sl18370g_Rusavskia_sorediata	d:Fungi(1.00),p:Ascomycota(1.00),c:Lecanoromycetes(1.00),o:Teloschistales(1.00),f:Teloschistaceae(1.00),g:Xanthoria_130427(0.95),s:Xanthoria_elegans_182222(0.94)	+
sl18249a_Rusavskia_sorediata	d:Fungi(1.00),p:Ascomycota(1.00),c:Lecanoromycetes(1.00),o:Teloschistales(1.00),f:Teloschistaceae(1.00),g:Xanthoria_130427(0.92),s:Xanthoria_elegans_182222(0.91)	+
sl18538_Rusavskia_sorediata	d:Fungi(1.00),p:Ascomycota(1.00),c:Lecanoromycetes(1.00),o:Teloschistales(1.00),f:Teloschistaceae(1.00),g:Xanthoria_130427(0.97),s:Xanthoria_elegans_182222(0.97)	+
sl18278y_Caloplaca_epithallina	d:Fungi(0.96),p:Ascomycota(0.93),c:Lecanoromycetes(0.40),o:Lecideales(0.03),f:Lecideaceae(0.03),g:Lecidea_125182(0.02)	+
sl18243c_Caloplaca_saxicola	d:Fungi(1.00),p:Ascomycota(1.00),c:Lecanoromycetes(1.00),o:Teloschistales(1.00),f:Teloschistaceae(1.00),g:Xanthoria_130427(0.72),s:Xanthoria_elegans_182222(0.72)	+
sl18505rusa_Rusavskia_sorediata	d:Fungi(1.00),p:Ascomycota(1.00),c:Lecanoromycetes(1.00),o:Teloschistales(1.00),f:Teloschistaceae(1.00),g:Xanthoria_130427(0.98),s:Xanthoria_elegans_182222(0.98)	+
sl18353_Caloplaca_saxicola	d:Fungi(1.00),p:Ascomycota(1.00),c:Lecanoromycetes(1.00),o:Teloschistales(1.00),f:Teloschistaceae(1.00),g:Calogaya_121495(0.22),s:Calogaya_pusilla_136135(0.22)	+
sl18672_Caloplaca_saxicola	d:Fungi(1.00),p:Ascomycota(1.00),c:Lecanoromycetes(1.00),o:Teloschistales(1.00),f:Teloschistaceae(1.00),g:Xanthoria_130427(0.72),s:Xanthoria_elegans_182222(0.72)	+
sl18280a_Pachypeltis_phoenicopta	d:Fungi(1.00),p:Ascomycota(1.00),c:Lecanoromycetes(1.00),o:Teloschistales(1.00),f:Teloschistaceae(0.77),g:Xanthomendoza_130420(0.17)	+
sl18405calo_Pachypeltis_phoenicopta	d:Fungi(1.00),p:Ascomycota(1.00),c:Lecanoromycetes(1.00),o:Teloschistales(0.99),f:Teloschistaceae(0.84),g:Xanthoria_130427(0.21)	+
sl18405b_Pachypeltis_phoenicopta	d:Fungi(1.00),p:Ascomycota(1.00),c:Lecanoromycetes(1.00),o:Teloschistales(1.00),f:Teloschistaceae(0.93),g:Caloplaca_121503(0.42)	+
sl18305a_Pachypeltis_phoenicopta	d:Fungi(1.00),p:Ascomycota(1.00),c:Lecanoromycetes(1.00),o:Teloschistales(1.00),f:Teloschistaceae(0.81),g:Xanthomendoza_130420(0.17)	+
sl18346e_Pachypeltis_phoenicopta	d:Fungi(1.00),p:Ascomycota(0.99),c:Lecanoromycetes(0.99),o:Teloschistales(0.99),f:Teloschistaceae(0.86),g:Caloplaca_121503(0.38)	+
sl18269xantho_Xanthomendoza_trachyphylla	d:Fungi(1.00),p:Ascomycota(1.00),c:Lecanoromycetes(1.00),o:Teloschistales(1.00),f:Teloschistaceae(1.00),g:Xanthomendoza_130420(1.00)	+
sl18246b_Pachypeltis_phoenicopta	d:Fungi(1.00),p:Ascomycota(1.00),c:Lecanoromycetes(1.00),o:Teloschistales(1.00)	+
sl18476_Xanthomendoza_trachyphylla	d:Fungi(1.00),p:Ascomycota(1.00),c:Lecanoromycetes(1.00),o:Teloschistales(1.00),f:Teloschistaceae(1.00),g:Xanthomendoza_130420(1.00)	+
sl19204calo_Xanthomendoza_trachyphylla	d:Fungi(1.00),p:Ascomycota(1.00),c:Lecanoromycetes(1.00),o:Teloschistales(1.00),f:Teloschistaceae(1.00),g:Xanthomendoza_130420(1.00)	+
sl18470_Parvoplaca_tiroliensis	d:Fungi(1.00),p:Ascomycota(1.00),c:Lecanoromycetes(1.00),o:Teloschistales(1.00)	+
sl18633_Pachypeltis_invadens	d:Fungi(1.00),p:Ascomycota(1.00),c:Lecanoromycetes(1.00),o:Teloschistales(0.97)	+
sl18251a_Lecanora_polytropaAGG1	d:Fungi(1.00),p:Ascomycota(1.00),c:Lecanoromycetes(1.00),o:Lecanorales(1.00),f:Lecanoraceae(1.00),g:Lecanora_125177(0.84)	+
sl18391d_Parvoplaca_tiroliensis	d:Fungi(1.00),p:Ascomycota(1.00),c:Lecanoromycetes(1.00),o:Teloschistales(1.00),f:Teloschistaceae(0.41),g:Caloplaca_121503(0.41)	+
sl18348unk_lecanoraceaeCF_sp	d:Fungi(1.00),p:Ascomycota(1.00),c:Lecanoromycetes(0.96),o:Lecanorales(0.92),f:Haematommataceae(0.02),g:Haematomma_124207(0.02)	+
sl18605c_Parvoplaca_tiroliensis	d:Fungi(1.00),p:Ascomycota(1.00),c:Lecanoromycetes(1.00),o:Teloschistales(1.00)	+
sl18376b_Lecanora_polytropaAGG1	d:Fungi(1.00),p:Ascomycota(1.00),c:Lecanoromycetes(1.00),o:Lecanorales(1.00),f:Lecanoraceae(0.99),g:Lecanora_125177(0.85)	+
sl18273b_Lecanora_polytropaAGG1	d:Fungi(1.00),p:Ascomycota(1.00),c:Lecanoromycetes(1.00),o:Lecanorales(0.99),f:Lecanoraceae(0.99),g:Lecanora_125177(0.78)	+
sl18541z_Lecanora_polytropaAFF1	d:Fungi(1.00),p:Ascomycota(1.00),c:Lecanoromycetes(0.98),o:Lecanorales(0.96),f:Lecanoraceae(0.78),g:Rhizoplaca_128410(0.20)	+
sl18605b_Parvoplaca_tiroliensis	d:Fungi(1.00),p:Ascomycota(1.00),c:Lecanoromycetes(1.00),o:Teloschistales(1.00),f:Teloschistaceae(0.31),g:Caloplaca_121503(0.31)	+
sl18471lec2_Austrolecia_sp	d:Fungi(1.00),p:Ascomycota(0.99),c:Lecanoromycetes(0.86),o:Lecanorales(0.81),f:Lecanoraceae(0.46),g:Lecanora_125177(0.34)	+
sl18280c_Lecanora_polytropaAGG1	d:Fungi(1.00),p:Ascomycota(1.00),c:Lecanoromycetes(1.00),o:Lecanorales(1.00),f:Lecanoraceae(0.99),g:Rhizoplaca_128410(0.15)	+
sl18375b_Lecanora_polytropaAGG1	d:Fungi(1.00),p:Ascomycota(1.00),c:Lecanoromycetes(1.00),o:Lecanorales(1.00),f:Lecanoraceae(1.00),g:Lecanora_125177(0.80)	+
sl18355poly_Lecanora_polytropaAGG1	d:Fungi(1.00),p:Ascomycota(1.00),c:Lecanoromycetes(1.00),o:Lecanorales(1.00),f:Lecanoraceae(1.00),g:Lecanora_125177(0.87),s:Lecanora_polytropa_154791(0.23)	+
sl18455c_Lecanora_polytropaAGG1	d:Fungi(1.00),p:Ascomycota(1.00),c:Lecanoromycetes(1.00),o:Lecanorales(1.00),f:Lecanoraceae(1.00),g:Lecanora_125177(0.79)	+
sl18405c_Lecanora_polytropaAGG1	d:Fungi(1.00),p:Ascomycota(1.00),c:Lecanoromycetes(1.00),o:Lecanorales(1.00),f:Lecanoraceae(1.00),g:Lecanora_125177(0.79)	+
sl18273poly_Lecanora_polytropaAGG1	d:Fungi(1.00),p:Ascomycota(1.00),c:Lecanoromycetes(1.00),o:Lecanorales(1.00),f:Lecanoraceae(0.99),g:Lecanora_125177(0.84)	+
sl18282b_Lecanora_polytropaAGG1	d:Fungi(1.00),p:Ascomycota(1.00),c:Lecanoromycetes(1.00),o:Lecanorales(1.00),f:Lecanoraceae(1.00),g:Lecanora_125177(0.79)	+
sl18256_Lecanora_polytropaAGG1	d:Fungi(1.00),p:Ascomycota(1.00),c:Lecanoromycetes(1.00),o:Lecanorales(1.00),f:Lecanoraceae(1.00),g:Lecanora_125177(0.82)	+
sl18521poly_Lecanora_polytropaAGG1	d:Fungi(1.00),p:Ascomycota(1.00),c:Lecanoromycetes(1.00),o:Lecanorales(0.99),f:Lecanoraceae(0.99),g:Lecanora_125177(0.83)	+
sl18543_Lecanora_epibyron	d:Fungi(1.00)	+
sl18583poly_Lecanora_polytropaAGG1	d:Fungi(1.00),p:Ascomycota(1.00),c:Lecanoromycetes(1.00),o:Lecanorales(1.00),f:Lecanoraceae(1.00),g:Lecanora_125177(0.74),s:Lecanora_polytropa_154791(0.13)	+
sl18259b_Lecanora_polytropaAGG2	d:Fungi(1.00),p:Ascomycota(1.00),c:Lecanoromycetes(1.00),o:Lecanorales(1.00),f:Lecanoraceae(1.00),g:Lecanora_125177(0.77),s:Lecanora_polytropa_154791(0.34)	+
sl18304b_Lecanora_polytropaAGG2	d:Fungi(1.00),p:Ascomycota(1.00),c:Lecanoromycetes(1.00),o:Lecanorales(1.00),f:Lecanoraceae(1.00),g:Lecanora_125177(0.86),s:Lecanora_polytropa_154791(0.43)	+
sl18402_Lecanora_polytropaAGG2	d:Fungi(1.00),p:Ascomycota(1.00),c:Lecanoromycetes(1.00),o:Lecanorales(1.00),f:Lecanoraceae(1.00),g:Lecanora_125177(0.79)	+
sl18404b_Lecanora_polytropaAGG2	d:Fungi(1.00),p:Ascomycota(1.00),c:Lecanoromycetes(1.00),o:Lecanorales(1.00),f:Lecanoraceae(1.00),g:Lecanora_125177(0.87),s:Lecanora_polytropa_154791(0.45)	+
sl18370a_Lecanora_polytropaAGG2	d:Fungi(1.00),p:Ascomycota(1.00),c:Lecanoromycetes(1.00),o:Lecanorales(1.00),f:Lecanoraceae(1.00),g:Lecanora_125177(0.77)	+
sl18346d_Lecanora_polytropaAGG2	d:Fungi(1.00),p:Ascomycota(1.00),c:Lecanoromycetes(1.00),o:Lecanorales(1.00),f:Lecanoraceae(1.00),g:Lecanora_125177(0.81)	+
sl18356poly_Lecanora_polytropaAGG2	d:Fungi(1.00),p:Ascomycota(1.00),c:Lecanoromycetes(1.00),o:Lecanorales(1.00),f:Lecanoraceae(1.00),g:Lecanora_125177(0.86),s:Lecanora_polytropa_154791(0.55)	+
sl18358a_Lecanora_polytropaAGG2	d:Fungi(1.00),p:Ascomycota(1.00),c:Lecanoromycetes(1.00),o:Lecanorales(1.00),f:Lecanoraceae(1.00),g:Lecanora_125177(0.77),s:Lecanora_polytropa_154791(0.40)	+
sl18595_Lecanora_polytropaAGG8	d:Fungi(1.00),p:Ascomycota(1.00),c:Lecanoromycetes(1.00),o:Lecanorales(1.00),f:Lecanoraceae(1.00),g:Lecanora_125177(0.87),s:Lecanora_polytropa_154791(0.36)	+
sl18669_Lecanora_polytropaAGG6	d:Fungi(1.00),p:Ascomycota(1.00),c:Lecanoromycetes(1.00),o:Lecanorales(1.00),f:Lecanoraceae(1.00),g:Lecanora_125177(0.79)	+
sl18665poly_Lecanora_polytropaAGG6	d:Fungi(1.00),p:Ascomycota(1.00),c:Lecanoromycetes(1.00),o:Lecanorales(1.00),f:Lecanoraceae(1.00),g:Lecanora_125177(0.88)	+
sl18455b_Lecanora_polytropaAGG7	d:Fungi(1.00),p:Ascomycota(1.00),c:Lecanoromycetes(1.00),o:Lecanorales(0.99),f:Lecanoraceae(0.98),g:Lecanora_125177(0.71)	+
sl18522b_Lecanora_polytropaAGG5	d:Fungi(1.00),p:Ascomycota(1.00),c:Lecanoromycetes(1.00),o:Lecanorales(1.00),f:Lecanoraceae(1.00),g:Lecanora_125177(0.81)	+
sl18457poly_Lecanora_polytropaAGG3	d:Fungi(1.00),p:Ascomycota(1.00),c:Lecanoromycetes(1.00),o:Lecanorales(1.00),f:Lecanoraceae(1.00),g:Lecanora_125177(0.84)	+
sl18539a_Lecanora_polytropaAGG4	d:Fungi(1.00),p:Ascomycota(1.00),c:Lecanoromycetes(1.00),o:Lecanorales(1.00),f:Lecanoraceae(0.98),g:Lecanora_125177(0.89),s:Lecanora_polytropa_154791(0.19)	+
sl18522a_Lecanora_polytropaAGG5	d:Fungi(1.00),p:Ascomycota(1.00),c:Lecanoromycetes(1.00),o:Lecanorales(1.00),f:Lecanoraceae(1.00),g:Lecanora_125177(0.87),s:Lecanora_polytropa_154791(0.26)	+
sl18241proto_Protoparmeliopsis_muralisAGG1	d:Fungi(1.00),p:Ascomycota(1.00),c:Lecanoromycetes(1.00),o:Lecanorales(1.00),f:Lecanoraceae(1.00),g:Protoparmeliopsis_127835(1.00),s:Protoparmeliopsis_muralis_168936(1.00)	+
sl18653poly_Lecanora_polytropaAGG4	d:Fungi(1.00),p:Ascomycota(1.00),c:Lecanoromycetes(1.00),o:Lecanorales(1.00),f:Lecanoraceae(1.00),g:Lecanora_125177(0.78),s:Lecanora_polytropa_154791(0.21)	+
sl18598poly_Lecanora_polytropaAGG4	d:Fungi(1.00),p:Ascomycota(1.00),c:Lecanoromycetes(1.00),o:Lecanorales(1.00),f:Lecanoraceae(1.00),g:Lecanora_125177(0.76)	+
sl18598_Lecanora_polytropaAGG10	d:Fungi(1.00),p:Ascomycota(1.00),c:Lecanoromycetes(1.00),o:Lecanorales(0.99),f:Lecanoraceae(0.97),g:Lecanora_125177(0.75),s:Lecanora_polytropa_154791(0.20)	+
sl18474a_Lecanora_polytropaAGG9	d:Fungi(1.00),p:Ascomycota(1.00),c:Lecanoromycetes(1.00),o:Lecanorales(1.00),f:Lecanoraceae(0.99),g:Lecanora_125177(0.83),s:Lecanora_polytropa_154791(0.53)	+
sl18277_Protoparmeliopsis_muralisAGG1	d:Fungi(1.00),p:Ascomycota(1.00),c:Lecanoromycetes(1.00),o:Lecanorales(1.00),f:Lecanoraceae(1.00),g:Protoparmeliopsis_127835(1.00),s:Protoparmeliopsis_muralis_168936(1.00)	+
sl18364_Protoparmeliopsis_muralisAGG1	d:Fungi(1.00),p:Ascomycota(1.00),c:Lecanoromycetes(1.00),o:Lecanorales(1.00),f:Lecanoraceae(1.00),g:Protoparmeliopsis_127835(1.00),s:Protoparmeliopsis_muralis_168936(1.00)	+
sl18454a_Lecanora_polytropaAFF2	d:Fungi(1.00),p:Ascomycota(0.99),c:Lecanoromycetes(0.98),o:Lecanorales(0.97),f:Lecanoraceae(0.92),g:Lecanora_125177(0.57)	+
sl18454_Lecanora_polytropaAFF2	d:Fungi(1.00),p:Ascomycota(0.99),c:Lecanoromycetes(0.98),o:Lecanorales(0.96),f:Lecanoraceae(0.90),g:Rhizoplaca_128410(0.19)	+
sl18371_Rhizoplaca_melanophthalma	d:Fungi(1.00),p:Ascomycota(1.00),c:Lecanoromycetes(1.00),o:Lecanorales(1.00),f:Lecanoraceae(1.00),g:Rhizoplaca_128410(1.00)	+
sl18429b_Protoparmeliopsis_garovaglii	d:Fungi(1.00),p:Ascomycota(1.00),c:Lecanoromycetes(1.00),o:Lecanorales(0.99),f:Lecanoraceae(0.98),g:Protoparmeliopsis_127835(0.65),s:Protoparmeliopsis_muralis_168936(0.65)	+
sl18641f_Lecanora_polytropaAGG4	d:Fungi(1.00),p:Ascomycota(1.00),c:Lecanoromycetes(1.00),o:Lecanorales(1.00),f:Lecanoraceae(0.99),g:Lecanora_125177(0.80)	+
sl19192_Rhizoplaca_melanophthalma	d:Fungi(1.00),p:Ascomycota(1.00),c:Lecanoromycetes(1.00),o:Lecanorales(1.00),f:Lecanoraceae(1.00),g:Rhizoplaca_128410(1.00)	+
sl18311_Rhizoplaca_melanophthalma	d:Fungi(1.00),p:Ascomycota(1.00),c:Lecanoromycetes(1.00),o:Lecanorales(1.00),f:Lecanoraceae(1.00),g:Rhizoplaca_128410(1.00)	+
sl18258b_Protoparmeliopsis_muralisAGG2	d:Fungi(1.00),p:Ascomycota(1.00),c:Lecanoromycetes(1.00),o:Lecanorales(1.00),f:Lecanoraceae(1.00),g:Protoparmeliopsis_127835(1.00),s:Protoparmeliopsis_muralis_168936(1.00)	+
sl18282c_Rhizoplaca_melanophthalma	d:Fungi(1.00),p:Ascomycota(1.00),c:Lecanoromycetes(1.00),o:Lecanorales(1.00),f:Lecanoraceae(1.00),g:Rhizoplaca_128410(1.00)	+
sl18589c_Protoparmeliopsis_muralisAGG3	d:Fungi(1.00),p:Ascomycota(1.00),c:Lecanoromycetes(1.00),o:Lecanorales(1.00),f:Lecanoraceae(1.00),g:Protoparmeliopsis_127835(1.00),s:Protoparmeliopsis_muralis_168936(1.00)	+
sl18418_Protoparmeliopsis_garovaglii	d:Fungi(1.00),p:Ascomycota(1.00),c:Lecanoromycetes(1.00),o:Lecanorales(1.00),f:Lecanoraceae(0.98),g:Protoparmeliopsis_127835(0.72),s:Protoparmeliopsis_muralis_168936(0.72)	+
sl18516v1_Rhizoplaca_novomexicanaAGG1	d:Fungi(1.00),p:Ascomycota(1.00),c:Lecanoromycetes(1.00),o:Lecanorales(1.00),f:Lecanoraceae(1.00),g:Rhizoplaca_128410(1.00)	+
sl18592_Rhizoplaca_melanophthalma	d:Fungi(1.00),p:Ascomycota(1.00),c:Lecanoromycetes(1.00),o:Lecanorales(1.00),f:Lecanoraceae(1.00),g:Rhizoplaca_128410(1.00)	+
sl18274_Protoparmeliopsis_muralisAGG2	d:Fungi(1.00),p:Ascomycota(1.00),c:Lecanoromycetes(1.00),o:Lecanorales(1.00),f:Lecanoraceae(1.00),g:Protoparmeliopsis_127835(1.00),s:Protoparmeliopsis_muralis_168936(1.00)	+
sl18535_Protoparmeliopsis_muralisAGG3	d:Fungi(1.00),p:Ascomycota(1.00),c:Lecanoromycetes(1.00),o:Lecanorales(1.00),f:Lecanoraceae(1.00),g:Protoparmeliopsis_127835(1.00),s:Protoparmeliopsis_muralis_168936(1.00)	+
sl18516v2_Rhizoplaca_novomexicanaAGG1	d:Fungi(1.00),p:Ascomycota(1.00),c:Lecanoromycetes(1.00),o:Lecanorales(1.00),f:Lecanoraceae(1.00),g:Rhizoplaca_128410(1.00)	+
sl18279_Protoparmeliopsis_muralisAGG3	d:Fungi(1.00),p:Ascomycota(1.00),c:Lecanoromycetes(1.00),o:Lecanorales(1.00),f:Lecanoraceae(1.00),g:Protoparmeliopsis_127835(1.00),s:Protoparmeliopsis_muralis_168936(1.00)	+
sl18267a_Rhizoplaca_novomexicanaAGG2	d:Fungi(1.00),p:Ascomycota(1.00),c:Lecanoromycetes(1.00),o:Lecanorales(1.00),f:Lecanoraceae(1.00),g:Rhizoplaca_128410(1.00)	+
sl18358d_Rhizoplaca_novomexicanaAGG2	d:Fungi(1.00),p:Ascomycota(1.00),c:Lecanoromycetes(1.00),o:Lecanorales(1.00),f:Lecanoraceae(1.00),g:Rhizoplaca_128410(1.00)	+
sl18290c_Rhizoplaca_novomexicanaAGG2	d:Fungi(1.00),p:Ascomycota(1.00),c:Lecanoromycetes(1.00),o:Lecanorales(1.00),f:Lecanoraceae(1.00),g:Rhizoplaca_128410(0.99)	+
sl18370b_Rhizoplaca_novomexicanaAGG2	d:Fungi(1.00),p:Ascomycota(1.00),c:Lecanoromycetes(1.00),o:Lecanorales(1.00),f:Lecanoraceae(1.00),g:Rhizoplaca_128410(0.99)	+
sl18678_Rhizoplaca_novomexicanaAGG2	d:Fungi(1.00),p:Ascomycota(1.00),c:Lecanoromycetes(1.00),o:Lecanorales(1.00),f:Lecanoraceae(1.00),g:Rhizoplaca_128410(1.00)	+
sl18673_Rhizoplaca_novomexicanaAFF	d:Fungi(1.00),p:Ascomycota(1.00),c:Lecanoromycetes(1.00),o:Lecanorales(1.00),f:Lecanoraceae(0.98),g:Rhizoplaca_128410(0.98)	+
sl18458_Rhizoplaca_novomexicanaAFF	d:Fungi(1.00),p:Ascomycota(1.00),c:Lecanoromycetes(1.00),o:Lecanorales(1.00),f:Lecanoraceae(1.00),g:Rhizoplaca_128410(1.00)	+
sl18519b_Rhizoplaca_novomexicanaAGG2	d:Fungi(1.00),p:Ascomycota(1.00),c:Lecanoromycetes(1.00),o:Lecanorales(1.00),f:Lecanoraceae(0.99),g:Rhizoplaca_128410(0.96)	+
sl18345_Protoparmeliopsis_peltata	d:Fungi(1.00),p:Ascomycota(1.00),c:Lecanoromycetes(1.00),o:Lecanorales(1.00),f:Lecanoraceae(1.00),g:Protoparmeliopsis_127835(1.00)	+
sl18261c_Protoparmeliopsis_peltata	d:Fungi(1.00),p:Ascomycota(1.00),c:Lecanoromycetes(1.00),o:Lecanorales(1.00),f:Lecanoraceae(1.00),g:Protoparmeliopsis_127835(1.00)	+
sl18651lepr_Rhizoplaca_groupNOVA	d:Fungi(1.00),p:Ascomycota(1.00),c:Lecanoromycetes(1.00),o:Lecanorales(0.94),f:Lecanoraceae(0.81),g:Rhizoplaca_128410(0.49)	+
sl18405rhizo_Lecanora_sp2	d:Fungi(1.00),p:Ascomycota(1.00),c:Lecanoromycetes(0.98),o:Lecanorales(0.91),f:Lecanoraceae(0.52),g:Lecanora_125177(0.18),s:Lecanora_saligna_154813(0.03)	+
sl18651c_Rhizoplaca_groupNOVA	d:Fungi(1.00),p:Ascomycota(1.00),c:Lecanoromycetes(1.00),o:Lecanorales(0.93),f:Lecanoraceae(0.75),g:Rhizoplaca_128410(0.50)	+
sl18405a_Lecanora_sp2	d:Fungi(1.00),p:Ascomycota(1.00),c:Lecanoromycetes(0.96),o:Lecanorales(0.84),f:Lecanoraceae(0.51),g:Lecanora_125177(0.10)	+
sl18240a_Lecanora_rupicolaAGG1	d:Fungi(1.00),p:Ascomycota(1.00),c:Lecanoromycetes(1.00),o:Lecanorales(1.00),f:Lecanoraceae(0.97),g:Lecanora_125177(0.97),s:Lecanora_rupicola_154810(0.97)	+
sl18655_Lecanora_rupicolaAGG1	d:Fungi(1.00),p:Ascomycota(1.00),c:Lecanoromycetes(1.00),o:Lecanorales(1.00),f:Lecanoraceae(1.00),g:Lecanora_125177(1.00),s:Lecanora_rupicola_154810(0.99)	+
sl18344_Rhizoplaca_chrysoleucaCLADEd	d:Fungi(1.00),p:Ascomycota(1.00),c:Lecanoromycetes(1.00),o:Lecanorales(1.00),f:Lecanoraceae(1.00),g:Rhizoplaca_128410(0.62),s:Rhizoplaca_chrysoleuca_172256(0.62)	+
sl18455rupi_Lecanora_rupicolaAGG1	d:Fungi(1.00),p:Ascomycota(1.00),c:Lecanoromycetes(1.00),o:Lecanorales(1.00),f:Lecanoraceae(1.00),g:Lecanora_125177(1.00),s:Lecanora_rupicola_154810(1.00)	+
sl18355rup_Lecanora_rupicolaAGG1	d:Fungi(1.00),p:Ascomycota(1.00),c:Lecanoromycetes(1.00),o:Lecanorales(1.00),f:Lecanoraceae(1.00),g:Lecanora_125177(1.00),s:Lecanora_rupicola_154810(1.00)	+
sl18468lec_Lecanora_sp1	d:Fungi(1.00),p:Ascomycota(1.00),c:Lecanoromycetes(0.98),o:Lecanorales(0.98),f:Lecanoraceae(0.87),g:Lecanora_125177(0.61)	+
sl18454b_Lecanora_rupicolaAGG1	d:Fungi(1.00),p:Ascomycota(1.00),c:Lecanoromycetes(1.00),o:Lecanorales(1.00),f:Lecanoraceae(0.99),g:Lecanora_125177(0.99),s:Lecanora_rupicola_154810(0.99)	+
sl18581_Rhizoplaca_chrysoleucaCLADEe	d:Fungi(1.00),p:Ascomycota(1.00),c:Lecanoromycetes(1.00),o:Lecanorales(1.00),f:Lecanoraceae(1.00),g:Rhizoplaca_128410(1.00),s:Rhizoplaca_chrysoleuca_172256(1.00)	+
sl18404rupi_Lecanora_rupicolaAGG1	d:Fungi(1.00),p:Ascomycota(1.00),c:Lecanoromycetes(1.00),o:Lecanorales(1.00),f:Lecanoraceae(1.00),g:Lecanora_125177(1.00),s:Lecanora_rupicola_154810(0.97)	+
sl18275_Lecanora_rupicolaAGG1	d:Fungi(1.00),p:Ascomycota(1.00),c:Lecanoromycetes(1.00),o:Lecanorales(1.00),f:Lecanoraceae(1.00),g:Lecanora_125177(1.00),s:Lecanora_rupicola_154810(1.00)	+
sl18339_Xanthoparmelia_wyomingica	d:Fungi(1.00),p:Ascomycota(1.00),c:Lecanoromycetes(1.00),o:Lecanorales(1.00),f:Parmeliaceae(1.00),g:Xanthoparmelia_130421(1.00)	+
sl18460c_Lecanora_rupicolaAGG2	d:Fungi(1.00),p:Ascomycota(1.00),c:Lecanoromycetes(1.00),o:Lecanorales(1.00),f:Lecanoraceae(0.99),g:Lecanora_125177(0.99),s:Lecanora_rupicola_154810(0.98)	+
sl18428_Evernia_divaricata	d:Fungi(1.00),p:Ascomycota(1.00),c:Lecanoromycetes(1.00),o:Lecanorales(1.00),f:Parmeliaceae(1.00),g:Evernia_123589(1.00)	+
sl18604_Xanthoparmelia_subcumberlandia	d:Fungi(1.00),p:Ascomycota(1.00),c:Lecanoromycetes(1.00),o:Lecanorales(1.00),f:Parmeliaceae(1.00),g:Xanthoparmelia_130421(1.00)	+
sl18294a_Lecanora_rupicolaAGG2	d:Fungi(1.00),p:Ascomycota(1.00),c:Lecanoromycetes(1.00),o:Lecanorales(1.00),f:Lecanoraceae(1.00),g:Lecanora_125177(1.00),s:Lecanora_rupicola_154810(0.96)	+
sl18464_Xanthoparmelia_subcumberlandia	d:Fungi(1.00),p:Ascomycota(1.00),c:Lecanoromycetes(1.00),o:Lecanorales(1.00),f:Parmeliaceae(1.00),g:Xanthoparmelia_130421(1.00)	+
sl18340_Xanthoparmelia_wyomingica	d:Fungi(1.00),p:Ascomycota(1.00),c:Lecanoromycetes(1.00),o:Lecanorales(1.00),f:Parmeliaceae(1.00),g:Xanthoparmelia_130421(1.00)	+
sl18375c_Lecanora_rupicolaAFF1	d:Fungi(1.00),p:Ascomycota(1.00),c:Lecanoromycetes(1.00),o:Lecanorales(1.00),f:Lecanoraceae(0.89),g:Lecanora_125177(0.87),s:Lecanora_carpinea_154655(0.54)	+
sl18673xantho_Xanthoparmelia_subcumberlandia	d:Fungi(1.00),p:Ascomycota(1.00),c:Lecanoromycetes(1.00),o:Lecanorales(1.00),f:Parmeliaceae(1.00),g:Xanthoparmelia_130421(1.00)	+
sl18677_Xanthoparmelia_wyomingica	d:Fungi(1.00),p:Ascomycota(1.00),c:Lecanoromycetes(1.00),o:Lecanorales(1.00),f:Parmeliaceae(1.00),g:Xanthoparmelia_130421(1.00)	+
sl18671xantho_Xanthoparmelia_subcumberlandia	d:Fungi(1.00),p:Ascomycota(1.00),c:Lecanoromycetes(1.00),o:Lecanorales(1.00),f:Parmeliaceae(1.00),g:Xanthoparmelia_130421(1.00)	+
sl18308_Xanthoparmelia_wyomingica	d:Fungi(1.00),p:Ascomycota(1.00),c:Lecanoromycetes(1.00),o:Lecanorales(1.00),f:Parmeliaceae(1.00),g:Xanthoparmelia_130421(1.00)	+
sl18272c_Lecanora_rupicolaAFF1	d:Fungi(1.00),p:Ascomycota(0.99),c:Lecanoromycetes(0.99),o:Lecanorales(0.96),f:Lecanoraceae(0.81),g:Lecanora_125177(0.79),s:Lecanora_rupicola_154810(0.46)	+
sl18245new_Xanthoparmelia_wyomingica	d:Fungi(1.00),p:Ascomycota(1.00),c:Lecanoromycetes(1.00),o:Lecanorales(1.00),f:Parmeliaceae(1.00),g:Xanthoparmelia_130421(1.00)	+
sl18408_Xanthoparmelia_wyomingica	d:Fungi(1.00),p:Ascomycota(1.00),c:Lecanoromycetes(1.00),o:Lecanorales(1.00),f:Parmeliaceae(1.00),g:Xanthoparmelia_130421(1.00)	+
sl18675_Xanthoparmelia_wyomingica	d:Fungi(1.00),p:Ascomycota(1.00),c:Lecanoromycetes(1.00),o:Lecanorales(1.00),f:Parmeliaceae(1.00),g:Xanthoparmelia_130421(1.00)	+
sl18523_Xanthoparmelia_wyomingica	d:Fungi(1.00),p:Ascomycota(1.00),c:Lecanoromycetes(1.00),o:Lecanorales(1.00),f:Parmeliaceae(1.00),g:Xanthoparmelia_130421(1.00)	+
sl18349side_Lecanora_subcavicolaAFF1	d:Fungi(1.00),p:Ascomycota(1.00),c:Lecanoromycetes(1.00),o:Lecanorales(0.94),f:Parmeliaceae(0.48),g:Menegazzia_125789(0.06),s:Menegazzia_terebrata_157887(0.01)	+
sl18349subcavi_Lecanora_subcavicolaAFF1	d:Fungi(1.00),p:Ascomycota(0.99),c:Lecanoromycetes(0.99),o:Lecanorales(0.94),f:Ramalinaceae(0.05),g:Japewia_124862(0.03)	+
sl18364b_Lecanora_subcavicolaAFF1	d:Fungi(1.00),p:Ascomycota(1.00),c:Lecanoromycetes(1.00)	+
sl19193_Pseudephebe_minuscula	d:Fungi(1.00),p:Ascomycota(1.00),c:Lecanoromycetes(1.00),o:Lecanorales(1.00),f:Parmeliaceae(1.00),g:Pseudephebe_127864(1.00),s:Pseudephebe_pubescens_169160(1.00)	+
sl18372a_Lecanora_subcavicolaAFF1	d:Fungi(1.00),p:Ascomycota(1.00),c:Lecanoromycetes(1.00),o:Lecanorales(0.87),f:Parmeliaceae(0.39),g:Imshaugia_124760(0.01),s:Imshaugia_aleurites_152789(0.01)	+
sl18407a;18-407d_Lecanora_subcavicolaAFF1	d:Fungi(1.00),p:Ascomycota(1.00),c:Lecanoromycetes(0.99),o:Lecanorales(0.83),f:Lecanoraceae(0.37),g:Lecanora_125177(0.19),s:Lecanora_varia_154854(0.01)	+
sl18349b_Lecanora_subcavicolaAFF2	d:Fungi(1.00),p:Ascomycota(1.00),c:Lecanoromycetes(1.00),o:Lecanorales(0.96),f:Parmeliaceae(0.44),g:Cetraria_121795(0.02),s:Cetraria_islandica_138076(0.01)	+
sl18349bat_Lecanora_subcavicolaAFF2	d:Fungi(1.00),p:Ascomycota(1.00),c:Lecanoromycetes(1.00)	+
sl18567sore_Lecanora_subcavicolaAFF2	d:Fungi(1.00),p:Ascomycota(0.99),c:Lecanoromycetes(0.99),o:Lecanorales(0.97),f:Haematommataceae(0.03),g:Haematomma_124207(0.03)	+
sl18403sideSOR_Lecanora_subcavicolaAFF2	d:Fungi(1.00),p:Ascomycota(0.99),c:Lecanoromycetes(0.99),o:Lecanorales(0.90),f:Parmeliaceae(0.41),g:Usnea_130180(0.22),s:Usnea_antarctica_180697(0.03)	+
sl18360_Lecidella_stigmateaAGG1	d:Fungi(1.00),p:Ascomycota(1.00),c:Lecanoromycetes(1.00),o:Lecanorales(1.00),f:Lecanoraceae(1.00),g:Lecidella_125183(1.00)	+
sl18492_Lecidella_stigmateaAGG1	d:Fungi(1.00),p:Ascomycota(1.00),c:Lecanoromycetes(1.00),o:Lecanorales(1.00),f:Lecanoraceae(1.00),g:Lecidella_125183(1.00)	+
sl18374_Lecidella_stigmateaAGG1	d:Fungi(1.00),p:Ascomycota(1.00),c:Lecanoromycetes(1.00),o:Lecanorales(1.00),f:Lecanoraceae(1.00),g:Lecidella_125183(1.00)	+
sl18347lec_Lecidella_stigmateaAGG1	d:Fungi(1.00),p:Ascomycota(1.00),c:Lecanoromycetes(1.00),o:Lecanorales(1.00),f:Lecanoraceae(1.00),g:Lecidella_125183(1.00)	+
sl18475_Lecidella_stigmateaAGG1	d:Fungi(1.00),p:Ascomycota(1.00),c:Lecanoromycetes(1.00),o:Lecanorales(1.00),f:Lecanoraceae(1.00),g:Lecidella_125183(1.00)	+
sl18347f_Lecidella_stigmateaAGG1	d:Fungi(1.00),p:Ascomycota(1.00),c:Lecanoromycetes(1.00),o:Lecanorales(1.00),f:Lecanoraceae(1.00),g:Lecidella_125183(1.00)	+
sl18369rino_Lecidella_stigmateaAGG1	d:Fungi(1.00),p:Ascomycota(1.00),c:Lecanoromycetes(1.00),o:Lecanorales(1.00),f:Lecanoraceae(1.00),g:Lecidella_125183(1.00)	+
sl18367z_Lecidella_stigmateaAGG1	d:Fungi(1.00),p:Ascomycota(1.00),c:Lecanoromycetes(1.00),o:Lecanorales(1.00),f:Lecanoraceae(1.00),g:Lecidella_125183(1.00)	+
sl18500leci_Lecidella_stigmateaAGG1	d:Fungi(1.00),p:Ascomycota(1.00),c:Lecanoromycetes(1.00),o:Lecanorales(1.00),f:Lecanoraceae(1.00),g:Lecidella_125183(1.00)	+
sl18294d_Lecidella_stigmateaAGG2	d:Fungi(1.00),p:Ascomycota(1.00),c:Lecanoromycetes(1.00),o:Lecanorales(1.00),f:Lecanoraceae(1.00),g:Lecidella_125183(1.00)	+
sl18257b_Lecidella_stigmateaAGG2	d:Fungi(1.00),p:Ascomycota(1.00),c:Lecanoromycetes(1.00),o:Lecanorales(1.00),f:Lecanoraceae(1.00),g:Lecidella_125183(1.00)	+
sl19208leci_Lecidella_stigmateaAGG1	d:Fungi(1.00),p:Ascomycota(1.00),c:Lecanoromycetes(1.00),o:Lecanorales(1.00),f:Lecanoraceae(1.00),g:Lecidella_125183(1.00)	+
sl18409b_Lecidella_stigmateaAGG1	d:Fungi(1.00),p:Ascomycota(1.00),c:Lecanoromycetes(1.00),o:Lecanorales(1.00),f:Lecanoraceae(1.00),g:Lecidella_125183(1.00)	+
sl18512_Lecidella_stigmateaAGG1	d:Fungi(1.00),p:Ascomycota(1.00),c:Lecanoromycetes(1.00),o:Lecanorales(1.00),f:Lecanoraceae(1.00),g:Lecidella_125183(1.00)	+
sl18582a_Lecidella_stigmateaAGG2	d:Fungi(1.00),p:Ascomycota(1.00),c:Lecanoromycetes(1.00),o:Lecanorales(1.00),f:Lecanoraceae(1.00),g:Lecidella_125183(1.00)	+
sl18347e_Lecidella_stigmateaAGG4	d:Fungi(1.00),p:Ascomycota(1.00),c:Lecanoromycetes(1.00),o:Lecanorales(1.00),f:Lecanoraceae(1.00),g:Lecidella_125183(1.00)	+
sl18467unk_Lecidella_stigmateaAGG2	d:Fungi(1.00),p:Ascomycota(1.00),c:Lecanoromycetes(1.00),o:Lecanorales(1.00),f:Lecanoraceae(1.00),g:Lecidella_125183(1.00)	+
sl18582e_Lecidella_stigmateaAGG2	d:Fungi(1.00),p:Ascomycota(1.00),c:Lecanoromycetes(1.00),o:Lecanorales(1.00),f:Lecanoraceae(0.99),g:Lecidella_125183(0.99)	+
sl18511della_Lecidella_stigmateaAGG1	d:Fungi(1.00),p:Ascomycota(1.00),c:Lecanoromycetes(1.00),o:Lecanorales(1.00),f:Lecanoraceae(1.00),g:Lecidella_125183(1.00)	+
sl18517_Lecidella_stigmateaAGG1	d:Fungi(1.00),p:Ascomycota(1.00),c:Lecanoromycetes(1.00),o:Lecanorales(1.00),f:Lecanoraceae(1.00),g:Lecidella_125183(1.00)	+
sl18583i_Lecidella_stigmateaAGG2	d:Fungi(1.00),p:Ascomycota(1.00),c:Lecanoromycetes(1.00),o:Lecanorales(1.00),f:Lecanoraceae(1.00),g:Lecidella_125183(1.00)	+
sl18347b_Lecidella_stigmateaAGG4	d:Fungi(1.00),p:Ascomycota(1.00),c:Lecanoromycetes(1.00),o:Lecanorales(1.00),f:Lecanoraceae(1.00),g:Lecidella_125183(1.00)	+
sl18354_Lecanora_spGREY	d:Fungi(1.00),p:Ascomycota(0.98),c:Lecanoromycetes(0.98),o:Lecanorales(0.98),f:Lecanoraceae(0.16)	+
sl18348grey_Lecanora_spGREY	d:Fungi(1.00),p:Ascomycota(0.99),c:Lecanoromycetes(0.98),o:Lecanorales(0.96),f:Parmeliaceae(0.69),g:Hypogymnia_124697(0.07),s:Hypogymnia_tubulosa_152425(0.01)	+
sl18681brownAPO_Lecidella_stigmateaAGG3	d:Fungi(1.00),p:Ascomycota(1.00),c:Lecanoromycetes(1.00),o:Lecanorales(1.00),f:Lecanoraceae(0.99),g:Lecidella_125183(0.97)	+
sl18528_Lecidella_stigmateaAGG3	d:Fungi(1.00),p:Ascomycota(1.00),c:Lecanoromycetes(1.00),o:Lecanorales(1.00),f:Lecanoraceae(0.98),g:Lecidella_125183(0.93)	+
sl18248a_Lecideoid_formosaAGG1	d:Fungi(0.98),p:Ascomycota(0.96),c:Lecanoromycetes(0.89),o:Lecanorales(0.74),f:Lecanoraceae(0.10),g:Lecidella_125183(0.05)	+
sl18403tetra_Lecanora_spGREY	d:Fungi(1.00),p:Ascomycota(0.99),c:Lecanoromycetes(0.98),o:Lecanorales(0.93),f:Lecanoraceae(0.20),g:Lecanora_125177(0.13)	+
sl18365b_Lecanora_spGREY	d:Fungi(1.00),p:Ascomycota(1.00),c:Lecanoromycetes(0.99),o:Lecanorales(0.98),f:Parmeliaceae(0.77),g:Hypogymnia_124697(0.11),s:Hypogymnia_physodes_152413(0.08)	+
sl18681blackAPO_Lecidella_stigmateaAGG3	d:Fungi(1.00),p:Ascomycota(1.00),c:Lecanoromycetes(1.00),o:Lecanorales(0.99),f:Lecanoraceae(0.94),g:Lecidella_125183(0.92)	+
sl18302e_Lecideoid_formosaAGG1	d:Fungi(1.00),p:Ascomycota(1.00),c:Lecanoromycetes(0.98),o:Lecanorales(0.78),f:Ramalinaceae(0.10),g:Frutidella_123769(0.07),s:Frutidella_caesioatra_147933(0.07)	+
sl18537c_Lecidella_stigmateaAGG1	d:Fungi(1.00),p:Ascomycota(1.00),c:Lecanoromycetes(1.00),o:Lecanorales(1.00),f:Lecanoraceae(1.00),g:Lecidella_125183(1.00)	+
sl18285_Lecideoid_formosaAGG1	d:Fungi(0.99),p:Ascomycota(0.97),c:Lecanoromycetes(0.94),o:Lecanorales(0.78),f:Ramalinaceae(0.09),g:Frutidella_123769(0.02),s:Frutidella_caesioatra_147933(0.02)	+
sl18280b_Lecideoid_formosaAGG1	d:Fungi(0.99),p:Ascomycota(0.99),c:Lecanoromycetes(0.97),o:Lecanorales(0.82),f:Ramalinaceae(0.16),g:Japewia_124862(0.04)	+
sl18372b_Lecideoid_formosaAGG1	d:Fungi(1.00),p:Ascomycota(0.99),c:Lecanoromycetes(0.97),o:Lecanorales(0.84),f:Parmeliaceae(0.58),g:Psiloparmelia_128069(0.01)	+
sl18403a_Lecideoid_formosaAGG1	d:Fungi(0.99),p:Ascomycota(0.97),c:Lecanoromycetes(0.91),o:Lecanorales(0.86),f:Parmeliaceae(0.59),g:Usnea_130180(0.28)	+
sl18580_Lecideoid_formosaAGG1	d:Fungi(1.00),p:Ascomycota(0.98),c:Lecanoromycetes(0.96),o:Lecanorales(0.83),f:Parmeliaceae(0.55),g:Usnea_130180(0.18)	+
sl19195_Lecideoid_formosaAGG1	d:Fungi(1.00),p:Ascomycota(0.99),c:Lecanoromycetes(0.95),o:Lecanorales(0.82),f:Parmeliaceae(0.57),g:Usnea_130180(0.17),s:Usnea_rubrotincta_180780(0.03)	+
sl18302form_Lecideoid_formosaAGG1	d:Fungi(1.00),p:Ascomycota(0.99),c:Lecanoromycetes(0.98),o:Lecanorales(0.80),f:Parmeliaceae(0.58),g:Parmotrema_126935(0.01)	+
sl18471_Lecanora_prolificans	d:Fungi(0.99),p:Ascomycota(0.98),c:Lecanoromycetes(0.94),o:Lecanorales(0.90),f:Lecanoraceae(0.73)	+
sl18302b_Lecideoid_formosaAGG2	d:Fungi(1.00),p:Ascomycota(0.98),c:Lecanoromycetes(0.97),o:Lecanorales(0.81),f:Lecanoraceae(0.08),g:Lecanora_125177(0.05)	+
sl18437b_Lecanora_prolificans	d:Fungi(1.00),p:Ascomycota(0.98),c:Lecanoromycetes(0.91),o:Lecanorales(0.85),f:Lecanoraceae(0.67),g:Lecidella_125183(0.03)	+
sl18473b_Myriolecis_hageniiAFF	d:Fungi(1.00),p:Ascomycota(1.00),c:Lecanoromycetes(1.00),o:Lecanorales(1.00),f:Lecanoraceae(0.99),g:Lecanora_125177(0.66)	+
sl18248b2_Calvitimela_armeniaca	d:Fungi(1.00),p:Ascomycota(1.00),c:Lecanoromycetes(1.00),o:Lecanorales(1.00),f:Tephromelataceae(1.00),g:Calvitimela_121518(1.00),s:Calvitimela_melaleuca_136495(1.00)	+
sl18248quest_Calvitimela_armeniaca	d:Fungi(1.00),p:Ascomycota(1.00),c:Lecanoromycetes(1.00),o:Lecanorales(1.00),f:Tephromelataceae(1.00),g:Calvitimela_121518(1.00),s:Calvitimela_melaleuca_136495(1.00)	+
sl18278green_Calvitimela_armeniaca	d:Fungi(1.00),p:Ascomycota(1.00),c:Lecanoromycetes(1.00),o:Lecanorales(1.00),f:Tephromelataceae(1.00),g:Calvitimela_121518(1.00),s:Calvitimela_melaleuca_136495(1.00)	+
sl18278a_Calvitimela_armeniaca	d:Fungi(1.00),p:Ascomycota(1.00),c:Lecanoromycetes(1.00),o:Lecanorales(1.00),f:Tephromelataceae(1.00),g:Calvitimela_121518(1.00),s:Calvitimela_melaleuca_136495(1.00)	+
sl18427b_Myriolecis_hageniiAFF	d:Fungi(1.00),p:Ascomycota(1.00),c:Lecanoromycetes(1.00),o:Lecanorales(1.00),f:Lecanoraceae(1.00),g:Lecanora_125177(0.62)	+
sl18567e_Lecideoid_formosaAGG2	d:Fungi(1.00),p:Ascomycota(1.00),c:Lecanoromycetes(0.99),o:Lecanorales(0.80),f:Parmeliaceae(0.51),g:Bryoria_121386(0.01)	+
sl18403b_Calvitimela_armeniaca	d:Fungi(1.00),p:Ascomycota(1.00),c:Lecanoromycetes(1.00),o:Lecanorales(1.00),f:Tephromelataceae(1.00),g:Calvitimela_121518(1.00),s:Calvitimela_melaleuca_136495(1.00)	+
sl18404e_Calvitimela_armeniaca	d:Fungi(1.00),p:Ascomycota(1.00),c:Lecanoromycetes(1.00),o:Lecanorales(1.00),f:Tephromelataceae(1.00),g:Calvitimela_121518(1.00),s:Calvitimela_melaleuca_136495(1.00)	+
sl18494_Myriolecis_semipallida	d:Fungi(1.00),p:Ascomycota(1.00),c:Lecanoromycetes(1.00),o:Lecanorales(1.00),f:Lecanoraceae(1.00),g:Lecanora_125177(0.93),s:Lecanora_dispersa_154683(0.49)	+
sl18419rino_Myriolecis_myrioSP3	d:Fungi(1.00),p:Ascomycota(1.00),c:Lecanoromycetes(1.00),o:Lecanorales(1.00),f:Lecanoraceae(1.00),g:Lecanora_125177(0.98)	+
sl18483a_Myriolecis_semipallida	d:Fungi(1.00),p:Ascomycota(1.00),c:Lecanoromycetes(1.00),o:Lecanorales(1.00),f:Lecanoraceae(1.00),g:Lecanora_125177(0.98),s:Lecanora_dispersa_154683(0.54)	+
sl18372c_Calvitimela_armeniaca	d:Fungi(1.00),p:Ascomycota(1.00),c:Lecanoromycetes(1.00),o:Lecanorales(1.00),f:Tephromelataceae(1.00),g:Calvitimela_121518(1.00),s:Calvitimela_melaleuca_136495(1.00)	+
sl18567a_Calvitimela_armeniaca	d:Fungi(1.00),p:Ascomycota(1.00),c:Lecanoromycetes(1.00),o:Lecanorales(0.99),f:Tephromelataceae(0.99),g:Calvitimela_121518(0.99),s:Calvitimela_melaleuca_136495(0.99)	+
sl18359_Calvitimela_armeniaca	d:Fungi(1.00),p:Ascomycota(1.00),c:Lecanoromycetes(1.00),o:Lecanorales(1.00),f:Tephromelataceae(1.00),g:Calvitimela_121518(1.00),s:Calvitimela_melaleuca_136495(1.00)	+
sl18467rino1_Myriolecis_myrioSP2	d:Fungi(1.00),p:Ascomycota(1.00),c:Lecanoromycetes(1.00),o:Lecanorales(0.99),f:Lecanoraceae(0.99),g:Lecanora_125177(0.86)	+
sl18302d_Calvitimela_armeniaca	d:Fungi(1.00),p:Ascomycota(1.00),c:Lecanoromycetes(1.00),o:Lecanorales(1.00),f:Tephromelataceae(1.00),g:Calvitimela_121518(1.00),s:Calvitimela_melaleuca_136495(1.00)	+
sl18629b_Myriolecis_semipallida	d:Fungi(1.00),p:Ascomycota(1.00),c:Lecanoromycetes(1.00),o:Lecanorales(1.00),f:Lecanoraceae(1.00),g:Lecanora_125177(0.98),s:Lecanora_dispersa_154683(0.79)	+
sl18478a_Myriolecis_semipallida	d:Fungi(1.00),p:Ascomycota(1.00),c:Lecanoromycetes(0.99),o:Lecanorales(0.99),f:Lecanoraceae(0.99),g:Lecanora_125177(0.96),s:Lecanora_dispersa_154683(0.71)	+
sl18490_Myriolecis_semipallida	d:Fungi(1.00),p:Ascomycota(1.00),c:Lecanoromycetes(1.00),o:Lecanorales(1.00),f:Lecanoraceae(1.00),g:Lecanora_125177(0.96),s:Lecanora_dispersa_154683(0.51)	+
sl18302quest_Calvitimela_armeniaca	d:Fungi(1.00),p:Ascomycota(1.00),c:Lecanoromycetes(1.00),o:Lecanorales(1.00),f:Tephromelataceae(1.00),g:Calvitimela_121518(1.00),s:Calvitimela_melaleuca_136495(1.00)	+
sl18269z_Myriolecis_myrioSP1	d:Fungi(1.00),p:Ascomycota(1.00),c:Lecanoromycetes(1.00),o:Lecanorales(1.00),f:Lecanoraceae(1.00),g:Lecanora_125177(0.98)	+
sl18570_Calvitimela_armeniaca	d:Fungi(1.00),p:Ascomycota(1.00),c:Lecanoromycetes(1.00),o:Lecanorales(1.00),f:Tephromelataceae(1.00),g:Calvitimela_121518(1.00),s:Calvitimela_melaleuca_136495(1.00)	+
sl18588_Lecanora_cenisiaAFF	d:Fungi(1.00),p:Ascomycota(1.00),c:Lecanoromycetes(1.00),o:Lecanorales(1.00),f:Lecanoraceae(0.94),g:Lecanora_125177(0.93),s:Lecanora_rugosella_154809(0.75)	+
sl18540_Lecanora_cenisiaAFF	d:Fungi(1.00),p:Ascomycota(1.00),c:Lecanoromycetes(1.00),o:Lecanorales(0.98),f:Lecanoraceae(0.94),g:Lecanora_125177(0.92),s:Lecanora_rugosella_154809(0.70)	+
sl18478quest_Myriolecis_semipallida	d:Fungi(1.00),p:Ascomycota(1.00),c:Lecanoromycetes(0.99),o:Lecanorales(0.99),f:Lecanoraceae(0.99),g:Lecanora_125177(0.96),s:Lecanora_dispersa_154683(0.77)	+
sl18651b_Myriolecis_semipallida	d:Fungi(1.00),p:Ascomycota(1.00),c:Lecanoromycetes(1.00),o:Lecanorales(1.00),f:Lecanoraceae(1.00),g:Lecanora_125177(0.98),s:Lecanora_dispersa_154683(0.72)	+
sl18651d_Myriolecis_semipallida	d:Fungi(1.00),p:Ascomycota(1.00),c:Lecanoromycetes(1.00),o:Lecanorales(1.00),f:Lecanoraceae(1.00),g:Lecanora_125177(0.94),s:Lecanora_dispersa_154683(0.70)	+
sl18634_Lecanora_cenisiaAFF	d:Fungi(1.00),p:Ascomycota(1.00),c:Lecanoromycetes(1.00),o:Lecanorales(0.99),f:Lecanoraceae(0.95),g:Lecanora_125177(0.89),s:Lecanora_rugosella_154809(0.72)	+
sl18651a_Myriolecis_semipallida	d:Fungi(1.00),p:Ascomycota(1.00),c:Lecanoromycetes(1.00),o:Lecanorales(1.00),f:Lecanoraceae(1.00),g:Lecanora_125177(0.99),s:Lecanora_dispersa_154683(0.84)	+
sl18473a_Lecidella_elaeochroma	d:Fungi(1.00),p:Ascomycota(1.00),c:Lecanoromycetes(1.00),o:Lecanorales(1.00),f:Lecanoraceae(1.00),g:Lecidella_125183(0.67),s:Lecidella_elaeochroma_155085(0.37)	+
sl18437a_Lecidella_elaeochroma	d:Fungi(1.00),p:Ascomycota(1.00),c:Lecanoromycetes(1.00),o:Lecanorales(1.00),f:Lecanoraceae(1.00)	+
sl18620y_Lecidella_wulfeniiAFF	d:Fungi(1.00),p:Ascomycota(1.00),c:Lecanoromycetes(1.00),o:Lecanorales(1.00),f:Lecanoraceae(1.00)	+
sl18472_Lecidella_elaeochroma	d:Fungi(1.00),p:Ascomycota(1.00),c:Lecanoromycetes(1.00),o:Lecanorales(1.00),f:Lecanoraceae(1.00),g:Lecidella_125183(0.78),s:Lecidella_elaeochroma_155085(0.46)	+
sl18238a_Protoparmelia_badia	d:Fungi(1.00),p:Ascomycota(1.00),c:Lecanoromycetes(1.00),o:Lecanorales(1.00),f:Parmeliaceae(1.00),g:Protoparmelia_127834(1.00)	+
sl18243a_Protoparmelia_badia	d:Fungi(1.00),p:Ascomycota(1.00),c:Lecanoromycetes(1.00),o:Lecanorales(1.00),f:Parmeliaceae(1.00),g:Protoparmelia_127834(1.00)	+
sl18456_Protoparmelia_badia	d:Fungi(1.00),p:Ascomycota(1.00),c:Lecanoromycetes(1.00),o:Lecanorales(1.00),f:Parmeliaceae(1.00),g:Protoparmelia_127834(1.00),s:Protoparmelia_badia_168924(0.56)	+
sl18403f_Protoparmelia_badia	d:Fungi(1.00),p:Ascomycota(1.00),c:Lecanoromycetes(1.00),o:Lecanorales(1.00),f:Parmeliaceae(1.00),g:Protoparmelia_127834(1.00)	+
sl18453_Protoparmelia_badia	d:Fungi(1.00),p:Ascomycota(1.00),c:Lecanoromycetes(1.00),o:Lecanorales(1.00),f:Parmeliaceae(1.00),g:Protoparmelia_127834(1.00)	+
sl18452_Protoparmelia_badia	d:Fungi(1.00),p:Ascomycota(1.00),c:Lecanoromycetes(1.00),o:Lecanorales(1.00),f:Parmeliaceae(1.00),g:Protoparmelia_127834(1.00)	+
sl18261a_Protoparmelia_badia	d:Fungi(1.00),p:Ascomycota(1.00),c:Lecanoromycetes(1.00),o:Lecanorales(1.00),f:Parmeliaceae(1.00),g:Protoparmelia_127834(1.00),s:Protoparmelia_badia_168924(0.55)	+
sl18255a_Protoparmelia_badia	d:Fungi(1.00),p:Ascomycota(1.00),c:Lecanoromycetes(1.00),o:Lecanorales(1.00),f:Parmeliaceae(1.00),g:Protoparmelia_127834(1.00)	+
sl19204mega_Arctidea_circularisAFF2	d:Fungi(1.00),p:Ascomycota(1.00),c:Lecanoromycetes(0.99),o:Pertusariales(0.99),f:Megasporaceae(0.99),g:Aspicilia_120813(0.94)	+
sl18270_Aspicilia_americanaAFF1	d:Fungi(1.00),p:Ascomycota(1.00),c:Lecanoromycetes(1.00),o:Pertusariales(1.00),f:Megasporaceae(1.00),g:Circinaria_122037(0.59),s:Circinaria_contorta_139024(0.53)	+
sl18477_Arctidea_candidaAFF	d:Fungi(1.00),p:Ascomycota(1.00),c:Lecanoromycetes(1.00),o:Pertusariales(0.99),f:Megasporaceae(0.99),g:Aspicilia_120813(0.99)	+
sl18404f_Sagedia_sp1	d:Fungi(1.00),p:Ascomycota(1.00),c:Lecanoromycetes(0.99),o:Pertusariales(0.97),f:Megasporaceae(0.97),g:Aspicilia_120813(0.73)	+
sl18349asp_Aspicilia_americanaAFF3	d:Fungi(1.00),p:Ascomycota(1.00),c:Lecanoromycetes(1.00),o:Pertusariales(1.00),f:Megasporaceae(1.00),g:Aspicilia_120813(0.65)	+
sl18305asp_Aspicilia_americanaAFF1	d:Fungi(1.00),p:Ascomycota(1.00),c:Lecanoromycetes(1.00),o:Pertusariales(1.00),f:Megasporaceae(0.99),g:Circinaria_122037(0.68),s:Circinaria_contorta_139024(0.62)	+
sl18251b_Aspicilia_americanaAFF1	d:Fungi(1.00),p:Ascomycota(1.00),c:Lecanoromycetes(1.00),o:Pertusariales(0.99),f:Megasporaceae(0.99),g:Circinaria_122037(0.65),s:Circinaria_contorta_139024(0.62)	+
sl18361asp_Arctidea_sp1	d:Fungi(1.00),p:Ascomycota(1.00),c:Lecanoromycetes(1.00),o:Pertusariales(0.99),f:Megasporaceae(0.99),g:Aspicilia_120813(0.94),s:Aspicilia_cinerea_134037(0.02)	+
sl18349pea_Aspicilia_americanaAFF3	d:Fungi(1.00),p:Ascomycota(1.00),c:Lecanoromycetes(1.00),o:Pertusariales(0.99),f:Megasporaceae(0.99),g:Aspicilia_120813(0.68)	+
sl18274asp_Aspicilia_americanaAFF1	d:Fungi(1.00),p:Ascomycota(1.00),c:Lecanoromycetes(0.99),o:Pertusariales(0.99),f:Megasporaceae(0.99),g:Circinaria_122037(0.68),s:Circinaria_contorta_139024(0.56)	+
sl18299c_Aspicilia_americanaAFF1	d:Fungi(1.00),p:Ascomycota(1.00),c:Lecanoromycetes(0.99),o:Pertusariales(0.99),f:Megasporaceae(0.99),g:Circinaria_122037(0.61),s:Circinaria_contorta_139024(0.58)	+
sl18246z_Aspicilia_americanaAFF1	d:Fungi(1.00),p:Ascomycota(0.99),c:Lecanoromycetes(0.99),o:Pertusariales(0.99),f:Megasporaceae(0.99),g:Circinaria_122037(0.67),s:Circinaria_contorta_139024(0.60)	+
sl18564_Aspicilia_americanaAFF5	d:Fungi(1.00),p:Ascomycota(1.00),c:Lecanoromycetes(1.00),o:Pertusariales(1.00),f:Megasporaceae(1.00),g:Aspicilia_120813(0.72)	+
sl18350arctidea_Arctidea_circularisAFF2	d:Fungi(1.00),p:Ascomycota(1.00),c:Lecanoromycetes(1.00),o:Pertusariales(0.98),f:Megasporaceae(0.98),g:Aspicilia_120813(0.91)	+
sl18487_Aspicilia_americanaAFF2	d:Fungi(1.00),p:Ascomycota(1.00),c:Lecanoromycetes(1.00),o:Pertusariales(0.98),f:Megasporaceae(0.98),g:Circinaria_122037(0.24),s:Circinaria_contorta_139024(0.15)	+
sl18404sage1_Sagedia_sp1	d:Fungi(1.00),p:Ascomycota(1.00),c:Lecanoromycetes(1.00),o:Pertusariales(0.99),f:Megasporaceae(0.99),g:Aspicilia_120813(0.70)	+
sl18645b_Aspicilia_americanaAFF5	d:Fungi(1.00),p:Ascomycota(1.00),c:Lecanoromycetes(1.00),o:Pertusariales(1.00),f:Megasporaceae(1.00),g:Aspicilia_120813(0.78),s:Aspicilia_cinerea_134037(0.19)	+
sl18351_Aspicilia_americanaAFF4	d:Fungi(1.00),p:Ascomycota(1.00),c:Lecanoromycetes(1.00),o:Pertusariales(1.00),f:Megasporaceae(1.00),g:Aspicilia_120813(0.85)	+
sl18495_Aspicilia_americanaAFF5	d:Fungi(1.00),p:Ascomycota(1.00),c:Lecanoromycetes(0.99),o:Pertusariales(0.99),f:Megasporaceae(0.99),g:Aspicilia_120813(0.71)	+
sl18626aspi_Aspicilia_americanaAFF5	d:Fungi(1.00),p:Ascomycota(1.00),c:Lecanoromycetes(1.00),o:Pertusariales(1.00),f:Megasporaceae(1.00),g:Circinaria_122037(0.23),s:Circinaria_contorta_139024(0.13)	+
sl18491_Aspicilia_americanaAFF5	d:Fungi(1.00),p:Ascomycota(1.00),c:Lecanoromycetes(0.99),o:Pertusariales(0.99),f:Megasporaceae(0.99),g:Aspicilia_120813(0.72)	+
sl18594aspi_Aspicilia_americanaAFF5	d:Fungi(1.00),p:Ascomycota(1.00),c:Lecanoromycetes(1.00),o:Pertusariales(1.00),f:Megasporaceae(1.00),g:Aspicilia_120813(0.68)	+
sl18350c_Arctidea_circularisAFF1	d:Fungi(1.00),p:Ascomycota(0.98),c:Lecanoromycetes(0.95),o:Pertusariales(0.87),f:Megasporaceae(0.87),g:Aspicilia_120813(0.78)	+
sl18296_Aspicilia_fumosaAGG1	d:Fungi(1.00),p:Ascomycota(1.00),c:Lecanoromycetes(1.00),o:Pertusariales(0.99),f:Megasporaceae(0.98),g:Aspicilia_120813(0.72)	+
sl18288_Aspicilia_fumosaAGG1	d:Fungi(1.00),p:Ascomycota(1.00),c:Lecanoromycetes(1.00),o:Pertusariales(0.98),f:Megasporaceae(0.98),g:Aspicilia_120813(0.72)	+
sl18346a_Aspicilia_fumosaAGG1	d:Fungi(1.00),p:Ascomycota(1.00),c:Lecanoromycetes(0.98),o:Pertusariales(0.98),f:Megasporaceae(0.98),g:Aspicilia_120813(0.69)	+
sl18519a_Arctidea_circularisAFF1	d:Fungi(1.00),p:Ascomycota(0.99),c:Lecanoromycetes(0.91),o:Pertusariales(0.83),f:Megasporaceae(0.83),g:Aspicilia_120813(0.83)	+
sl18294b_Aspicilia_fumosaAGG2	d:Fungi(1.00),p:Ascomycota(1.00),c:Lecanoromycetes(0.96),o:Pertusariales(0.92),f:Megasporaceae(0.92),g:Aspicilia_120813(0.64)	+
sl18361b_Aspicilia_arizonicaAFF1	d:Fungi(1.00),p:Ascomycota(1.00),c:Lecanoromycetes(1.00),o:Pertusariales(1.00),f:Megasporaceae(1.00),g:Circinaria_122037(0.67),s:Circinaria_caesiocinerea_229379(0.64)	+
sl18361r_Aspicilia_arizonicaAFF1	d:Fungi(1.00),p:Ascomycota(1.00),c:Lecanoromycetes(1.00),o:Pertusariales(1.00),f:Megasporaceae(1.00),g:Circinaria_122037(0.81),s:Circinaria_caesiocinerea_229379(0.78)	+
sl18404a_Aspicilia_arizonicaAFF1	d:Fungi(1.00),p:Ascomycota(1.00),c:Lecanoromycetes(1.00),o:Pertusariales(1.00),f:Megasporaceae(1.00),g:Circinaria_122037(0.68),s:Circinaria_caesiocinerea_229379(0.66)	+
sl18370e_Aspicilia_arizonicaAFF1	d:Fungi(1.00),p:Ascomycota(1.00),c:Lecanoromycetes(1.00),o:Pertusariales(1.00),f:Megasporaceae(1.00),g:Circinaria_122037(0.77),s:Circinaria_caesiocinerea_229379(0.76)	+
sl18638a_Aspicilia_arizonicaAFF1	d:Fungi(1.00),p:Ascomycota(1.00),c:Lecanoromycetes(1.00),o:Pertusariales(1.00),f:Megasporaceae(1.00),g:Circinaria_122037(0.84),s:Circinaria_caesiocinerea_229379(0.80)	+
sl18238b_Aspicilia_arizonicaAFF2	d:Fungi(1.00),p:Ascomycota(1.00),c:Lecanoromycetes(1.00),o:Pertusariales(1.00),f:Megasporaceae(1.00),g:Circinaria_122037(1.00),s:Circinaria_caesiocinerea_229379(1.00)	+
sl18352a_Aspicilia_arizonicaAFF4	d:Fungi(1.00),p:Ascomycota(0.99),c:Lecanoromycetes(0.95),o:Pertusariales(0.86),f:Megasporaceae(0.86),g:Aspicilia_120813(0.45)	+
sl18275unk_Aspicilia_arizonicaAFF4	d:Fungi(1.00),p:Ascomycota(1.00),c:Lecanoromycetes(0.99),o:Pertusariales(0.91),f:Megasporaceae(0.91),g:Circinaria_122037(0.47),s:Circinaria_caesiocinerea_229379(0.39)	+
sl18377_Aspicilia_arizonicaAFF3	d:Fungi(1.00),p:Ascomycota(1.00),c:Lecanoromycetes(0.99),o:Pertusariales(0.98),f:Megasporaceae(0.97),g:Circinaria_122037(0.60),s:Circinaria_contorta_139024(0.04)	+
sl18364aspi_Aspicilia_arizonicaAFF4	d:Fungi(1.00),p:Ascomycota(1.00),c:Lecanoromycetes(0.97),o:Pertusariales(0.82),f:Megasporaceae(0.82),g:Aspicilia_120813(0.41),s:Aspicilia_cinerea_134037(0.26)	+
sl18349aspy_Aspicilia_arizonicaAFF4	d:Fungi(1.00),p:Ascomycota(1.00),c:Lecanoromycetes(0.99),o:Pertusariales(0.88),f:Megasporaceae(0.88),g:Circinaria_122037(0.36),s:Circinaria_contorta_139024(0.04)	+
sl18358e_Aspicilia_arizonicaAFF3	d:Fungi(1.00),p:Ascomycota(1.00),c:Lecanoromycetes(0.97),o:Pertusariales(0.96),f:Megasporaceae(0.96),g:Circinaria_122037(0.48),s:Circinaria_caesiocinerea_229379(0.42)	+
sl18263_Circinaria_aridaCF1	d:Fungi(1.00),p:Ascomycota(0.98),c:Lecanoromycetes(0.93),o:Pertusariales(0.92),f:Megasporaceae(0.90),g:Circinaria_122037(0.24),s:Circinaria_esculenta_139026(0.15)	+
sl18624b_Aspicilia_indeterminata	d:Fungi(1.00),p:Ascomycota(0.99),c:Lecanoromycetes(0.98),o:Pertusariales(0.95),f:Megasporaceae(0.95),g:Aspicilia_120813(0.71),s:Aspicilia_cinerea_134037(0.48)	+
sl18514_Circinaria_aridaCF1	d:Fungi(1.00),p:Ascomycota(1.00),c:Lecanoromycetes(0.94),o:Pertusariales(0.93),f:Megasporaceae(0.93),g:Aspicilia_120813(0.72)	+
sl18661_Lobothallia_alphoplaca	d:Fungi(1.00),p:Ascomycota(1.00),c:Lecanoromycetes(1.00),o:Pertusariales(1.00),f:Megasporaceae(1.00),g:Lobothallia_125447(1.00),s:Lobothallia_alphoplaca_156407(0.93)	+
sl18407asp_Aspicilia_arizonicaAFF3	d:Fungi(1.00),p:Ascomycota(1.00),c:Lecanoromycetes(1.00),o:Pertusariales(0.99),f:Megasporaceae(0.99),g:Aspicilia_120813(0.38),s:Aspicilia_cinerea_134037(0.19)	+
sl18239circ_Circinaria_aridaCF2	d:Fungi(1.00),p:Ascomycota(0.97),c:Lecanoromycetes(0.89),o:Pertusariales(0.86),f:Megasporaceae(0.80),g:Aspicilia_120813(0.57)	+
sl18609_Stereocaulaceae_Lepraria_neglectaAFF1	d:Fungi(1.00),p:Ascomycota(1.00),c:Lecanoromycetes(1.00),o:Lecanorales(1.00),f:Stereocaulaceae(1.00),g:Lepraria_125246(1.00)	+
sl18558_Stereocaulaceae_Lepraria_caesioalba	d:Fungi(1.00),p:Ascomycota(1.00),c:Lecanoromycetes(1.00),o:Lecanorales(1.00),f:Stereocaulaceae(1.00),g:Lepraria_125246(1.00),s:Lepraria_neglecta_155426(1.00)	+
sl18561_Stereocaulaceae_Lepraria_leprSP1	d:Fungi(1.00),p:Ascomycota(1.00),c:Lecanoromycetes(1.00),o:Lecanorales(1.00),f:Stereocaulaceae(1.00),g:Lepraria_125246(1.00)	+
sl18643_Aspicilia_bufoidesAGG1	d:Fungi(1.00),p:Ascomycota(1.00),c:Lecanoromycetes(0.99),o:Pertusariales(0.90),f:Megasporaceae(0.90),g:Aspicilia_120813(0.65)	+
sl18520_Aspicilia_arizonicaAFF3	d:Fungi(1.00),p:Ascomycota(1.00),c:Lecanoromycetes(0.99),o:Pertusariales(0.94),f:Megasporaceae(0.93),g:Circinaria_122037(0.51),s:Circinaria_caesiocinerea_229379(0.41)	+
sl18568c_Aspicilia_bufoidesAGG1	d:Fungi(1.00),p:Ascomycota(1.00),c:Lecanoromycetes(0.99),o:Pertusariales(0.95),f:Megasporaceae(0.95),g:Aspicilia_120813(0.82)	+
sl18667a_Aspicilia_bufoidesAGG1	d:Fungi(0.99),p:Ascomycota(0.98),c:Lecanoromycetes(0.95),o:Pertusariales(0.93),f:Megasporaceae(0.93),g:Aspicilia_120813(0.73),s:Aspicilia_cinerea_134037(0.12)	+
sl18669aspi_Aspicilia_bufoidesAGG1	d:Fungi(1.00),p:Ascomycota(0.99),c:Lecanoromycetes(0.98),o:Pertusariales(0.94),f:Megasporaceae(0.94),g:Circinaria_122037(0.16),s:Circinaria_contorta_139024(0.07)	+
sl18265z_Circinaria_aridaCF2	d:Fungi(1.00),p:Ascomycota(0.99),c:Lecanoromycetes(0.92),o:Pertusariales(0.87),f:Megasporaceae(0.80),g:Aspicilia_120813(0.65)	+
sl18497_Stereocaulaceae_Lepraria_neglectaAFF1	d:Fungi(1.00),p:Ascomycota(1.00),c:Lecanoromycetes(1.00),o:Lecanorales(1.00),f:Stereocaulaceae(1.00),g:Lepraria_125246(1.00)	+
sl18560_Stereocaulaceae_Lepraria_caesioalba	d:Fungi(1.00),p:Ascomycota(1.00),c:Lecanoromycetes(1.00),o:Lecanorales(1.00),f:Stereocaulaceae(1.00),g:Lepraria_125246(1.00),s:Lepraria_neglecta_155426(1.00)	+
sl18622lepr_Stereocaulaceae_Lepraria_neglectaAFF1	d:Fungi(1.00),p:Ascomycota(1.00),c:Lecanoromycetes(1.00),o:Lecanorales(1.00),f:Stereocaulaceae(1.00),g:Lepraria_125246(1.00)	+
sl18674z_Circinaria_aridaCF1	d:Fungi(1.00),p:Ascomycota(0.99),c:Lecanoromycetes(0.97),o:Pertusariales(0.94),f:Megasporaceae(0.93),g:Aspicilia_120813(0.71)	+
sl18412_Aspicilia_bufoidesAGG2	d:Fungi(1.00),p:Ascomycota(1.00),c:Lecanoromycetes(1.00),o:Pertusariales(0.94),f:Megasporaceae(0.94),g:Circinaria_122037(0.28),s:Circinaria_caesiocinerea_229379(0.07)	+
sl18583unk_Aspicilia_bufoidesAGG1	d:Fungi(0.99),p:Ascomycota(0.99),c:Lecanoromycetes(0.94),o:Pertusariales(0.87),f:Megasporaceae(0.87),g:Aspicilia_120813(0.70)	+
sl18534_Stereocaulaceae_Lepraria_neglectaAFF1	d:Fungi(1.00),p:Ascomycota(1.00),c:Lecanoromycetes(1.00),o:Lecanorales(1.00),f:Stereocaulaceae(1.00),g:Lepraria_125246(1.00)	+
sl18640c_Aspicilia_indeterminata	d:Fungi(0.99),p:Ascomycota(0.98),c:Lecanoromycetes(0.95),o:Pertusariales(0.93),f:Megasporaceae(0.92),g:Circinaria_122037(0.30),s:Circinaria_contorta_139024(0.16)	+
sl18366asp_Circinaria_aridaCF1	d:Fungi(1.00),p:Ascomycota(0.98),c:Lecanoromycetes(0.97),o:Pertusariales(0.92),f:Megasporaceae(0.91),g:Aspicilia_120813(0.69)	+
sl18660_Stereocaulaceae_Lepraria_neglectaAFF1	d:Fungi(1.00),p:Ascomycota(1.00),c:Lecanoromycetes(1.00),o:Lecanorales(1.00),f:Stereocaulaceae(1.00),g:Lepraria_125246(1.00)	+
sl18640b_Aspicilia_indeterminata	d:Fungi(1.00),p:Ascomycota(1.00),c:Lecanoromycetes(1.00),o:Pertusariales(0.96),f:Megasporaceae(0.95),g:Circinaria_122037(0.34),s:Circinaria_caesiocinerea_229379(0.16)	+
sl18301_Circinaria_aridaCF3	d:Fungi(1.00),p:Ascomycota(1.00),c:Lecanoromycetes(0.92),o:Pertusariales(0.91),f:Megasporaceae(0.91),g:Aspicilia_120813(0.64)	+
sl18616a_Stereocaulaceae_Lepraria_finkii	d:Fungi(1.00),p:Ascomycota(1.00),c:Lecanoromycetes(1.00),o:Lecanorales(1.00),f:Stereocaulaceae(1.00),g:Lepraria_125246(1.00),s:Lepraria_finkii_215247(1.00)	+
sl18282a_Aspicilia_cinereaAFF	d:Fungi(1.00),p:Ascomycota(1.00),c:Lecanoromycetes(1.00),o:Pertusariales(1.00),f:Megasporaceae(1.00),g:Aspicilia_120813(0.99),s:Aspicilia_cinerea_134037(0.85)	+
sl18624a_Stereocaulaceae_Lepraria_finkii	d:Fungi(1.00),p:Ascomycota(1.00),c:Lecanoromycetes(1.00),o:Lecanorales(1.00),f:Stereocaulaceae(1.00),g:Lepraria_125246(1.00),s:Lepraria_finkii_215247(1.00)	+
sl18414a_Pertusariaceae_Ochrolechia_upsaliensis	d:Fungi(1.00),p:Ascomycota(1.00),c:Lecanoromycetes(1.00),o:Pertusariales(1.00),f:Ochrolechiaceae(1.00),g:Ochrolechia_126572(1.00)	+
sl18422_Pertusariaceae_Ochrolechia_upsaliensis	d:Fungi(1.00),p:Ascomycota(1.00),c:Lecanoromycetes(1.00),o:Pertusariales(1.00),f:Ochrolechiaceae(1.00),g:Ochrolechia_126572(1.00)	+
sl18285_Sporastatia_testudinea	d:Fungi(1.00),p:Ascomycota(0.99),c:Lecanoromycetes(0.71),o:Leprocaulales(0.09),f:Leprocaulaceae(0.09),g:Leprocaulon_125250(0.09)	+
sl18356a_Sporastatia_testudinea	d:Fungi(1.00),p:Ascomycota(0.92)	+
sl18423_Pertusariaceae_Ochrolechia_upsaliensis	d:Fungi(1.00),p:Ascomycota(1.00),c:Lecanoromycetes(1.00),o:Pertusariales(1.00),f:Ochrolechiaceae(1.00),g:Ochrolechia_126572(1.00)	+
sl18290a_Sporastatia_testudinea	d:Fungi(0.98),p:Ascomycota(0.94),c:Lecanoromycetes(0.63),o:Acarosporales(0.19),f:Acarosporaceae(0.19),g:Pleopsidium_127552(0.10)	+
sl18357_Sporastatia_testudinea	d:Fungi(0.97),p:Ascomycota(0.94),c:Sordariomycetes(0.05),o:Glomerellales(0.01),f:Glomerellaceae(0.01),g:Colletotrichum_122243(0.01)	+
sl18658unk_Sporastatia_testudinea	d:Fungi(0.98),p:Ascomycota(0.92),c:Leotiomycetes(0.08),o:Helotiales(0.07),f:Hyaloscyphaceae(0.03),g:Hyaloscypha_124586(0.02),s:Hyaloscypha_variabilis_747164(0.01)	+
sl18569_Sporastatia_testudinea	d:Fungi(0.99),p:Ascomycota(0.90),c:Lecanoromycetes(0.65),o:Lecanorales(0.13),f:Haematommataceae(0.01),g:Haematomma_124207(0.01)	+
sl18569a_Sporastatia_testudinea	d:Fungi(0.99),p:Ascomycota(0.93),c:Leotiomycetes(0.11),o:Helotiales(0.08),f:Hyaloscyphaceae(0.01),g:Hyaloscypha_124586(0.01)	+
sl18574calo_Bryoplaca_cinnamomea	d:Fungi(0.99),p:Ascomycota(0.99),c:Leotiomycetes(0.02),o:Thelebolales(0.01),f:Pseudeurotiaceae(0.01),g:Pseudeurotium_127865(0.01)	+
sl18621_Bryoplaca_sinapisperma	d:Fungi(0.99),p:Ascomycota(0.99),c:Lecanoromycetes(0.99),o:Teloschistales(0.98),f:Teloschistaceae(0.98),g:Caloplaca_121503(0.80)	+
sl18469b_Blastenia_furfuracea	d:Fungi(1.00),p:Ascomycota(1.00),c:Lecanoromycetes(1.00),o:Teloschistales(1.00),f:Teloschistaceae(1.00),g:Blastenia_121201(0.93),s:Blastenia_crenularia_135167(0.93)	+
sl18429a_Gyaloechia_epiphyta	d:Fungi(1.00),p:Ascomycota(1.00),c:Lecanoromycetes(1.00),o:Teloschistales(0.98),f:Teloschistaceae(0.98),g:Gyalolechia_124158(0.67)	+
sl18440b_Gyaloechia_bracteata	d:Fungi(1.00),p:Ascomycota(1.00),c:Lecanoromycetes(1.00),o:Teloschistales(1.00),f:Teloschistaceae(1.00),g:Calogaya_121495(0.75)	+
sl18421cand_Gyaloechia_epiphyta	d:Fungi(1.00),p:Ascomycota(1.00),c:Lecanoromycetes(1.00),o:Teloschistales(0.99),f:Teloschistaceae(0.99)	+
sl18482crust_Pyrenodesmia_variabilis	d:Fungi(1.00),p:Ascomycota(1.00),c:Lecanoromycetes(1.00),o:Teloschistales(1.00),f:Teloschistaceae(1.00),g:Caloplaca_121503(1.00)	+
sl18620clado_Cladonia_cariosaAFF1	d:Fungi(1.00),p:Ascomycota(1.00),c:Lecanoromycetes(1.00),o:Lecanorales(1.00),f:Cladoniaceae(1.00),g:Cladonia_122065(1.00)	+
sl18463_Rufoplaca_arenaria	d:Fungi(1.00),p:Ascomycota(1.00),c:Lecanoromycetes(1.00),o:Teloschistales(1.00),f:Teloschistaceae(1.00),g:Rufoplaca_128583(1.00)	+
sl18421a_Gyaloechia_epiphyta	d:Fungi(1.00),p:Ascomycota(1.00),c:Lecanoromycetes(1.00),o:Teloschistales(1.00),f:Teloschistaceae(1.00),g:Gyalolechia_124158(0.63),s:Gyalolechia_lenae_149728(0.19)	+
sl18457_Rufoplaca_arenaria	d:Fungi(1.00),p:Ascomycota(1.00),c:Lecanoromycetes(1.00),o:Teloschistales(1.00),f:Teloschistaceae(1.00),g:Rufoplaca_128583(1.00)	+
sl18654_Rufoplaca_arenaria	d:Fungi(1.00),p:Ascomycota(1.00),c:Lecanoromycetes(1.00),o:Teloschistales(1.00),f:Teloschistaceae(1.00),g:Rufoplaca_128583(1.00)	+
sl18665a_Rufoplaca_arenaria	d:Fungi(1.00),p:Ascomycota(1.00),c:Lecanoromycetes(1.00),o:Teloschistales(1.00),f:Teloschistaceae(1.00),g:Rufoplaca_128583(1.00)	+
sl18430_Cladonia_symphycarpa	d:Fungi(1.00),p:Ascomycota(1.00),c:Lecanoromycetes(1.00),o:Lecanorales(1.00),f:Cladoniaceae(1.00),g:Cladonia_122065(1.00),s:Cladonia_symphycarpia_139407(0.17)	+
sl18486_Pyrenodesmia_variabilis	d:Fungi(1.00),p:Ascomycota(1.00),c:Lecanoromycetes(1.00),o:Teloschistales(1.00),f:Teloschistaceae(1.00),g:Caloplaca_121503(1.00)	+
sl18444clado_Cladonia_cariosaAFF1	d:Fungi(1.00),p:Ascomycota(1.00),c:Lecanoromycetes(1.00),o:Lecanorales(1.00),f:Cladoniaceae(1.00),g:Cladonia_122065(1.00)	+
sl18474b_Rufoplaca_arenaria	d:Fungi(1.00),p:Ascomycota(0.99),c:Lecanoromycetes(0.99),o:Teloschistales(0.99),f:Teloschistaceae(0.99),g:Rufoplaca_128583(0.99)	+
sl18419calo_Caloplaca_stillicidiorumAGG	d:Fungi(1.00),p:Ascomycota(1.00),c:Lecanoromycetes(1.00),o:Teloschistales(1.00),f:Teloschistaceae(1.00),g:Caloplaca_121503(1.00)	+
sl18614_Caloplaca_stillicidiorumAGG	d:Fungi(1.00),p:Ascomycota(1.00),c:Lecanoromycetes(1.00),o:Teloschistales(1.00),f:Teloschistaceae(1.00),g:Caloplaca_121503(1.00),s:Caloplaca_cerina_var._chloroleuca_188515(0.84)	+
sl18467_Caloplaca_stillicidiorumAGG	d:Fungi(1.00),p:Ascomycota(1.00),c:Lecanoromycetes(1.00),o:Teloschistales(1.00),f:Teloschistaceae(1.00),g:Caloplaca_121503(1.00),s:Caloplaca_cerina_var._chloroleuca_188515(0.85)	+
sl18482_Pyrenodesmia_variabilis	d:Fungi(1.00),p:Ascomycota(1.00),c:Lecanoromycetes(1.00),o:Teloschistales(1.00),f:Teloschistaceae(1.00),g:Caloplaca_121503(1.00)	+
sl18504_Pyrenodesmia_variabilis	d:Fungi(1.00),p:Ascomycota(1.00),c:Lecanoromycetes(1.00),o:Teloschistales(1.00),f:Teloschistaceae(1.00),g:Caloplaca_121503(1.00)	+
sl18436z_Cladonia_symphycarpa	d:Fungi(1.00),p:Ascomycota(1.00),c:Lecanoromycetes(1.00),o:Lecanorales(1.00),f:Cladoniaceae(1.00),g:Cladonia_122065(1.00),s:Cladonia_symphycarpia_139407(0.21)	+
sl18612_Mycobilimbia_berengeriana	d:Fungi(1.00),p:Ascomycota(1.00),c:Lecanoromycetes(1.00),o:Lecanorales(1.00),f:Ramalinaceae(1.00),g:Biatora_121147(1.00),s:Biatora_carneoalbida_134971(1.00)	+
sl18529b_Caloplaca_stillicidiorumAGG	d:Fungi(1.00),p:Ascomycota(1.00),c:Lecanoromycetes(1.00),o:Teloschistales(1.00),f:Teloschistaceae(1.00),g:Caloplaca_121503(1.00),s:Caloplaca_cerina_var._chloroleuca_188515(0.35)	+
sl18611a_Mycobilimbia_berengeriana	d:Fungi(1.00),p:Ascomycota(1.00),c:Lecanoromycetes(1.00),o:Lecanorales(1.00),f:Ramalinaceae(1.00),g:Biatora_121147(1.00),s:Biatora_carneoalbida_134971(1.00)	+
sl18574ton_ToniniaCF_mesoideaAFF	d:Fungi(1.00),p:Ascomycota(1.00),c:Lecanoromycetes(0.97),o:Lecanorales(0.94),f:Ramalinaceae(0.82),g:Bacidia_120982(0.23),s:Bacidia_vermifera_134624(0.18)	+
sl18574d_ToniniaCF_sp	d:Fungi(1.00),p:Ascomycota(1.00),c:Lecanoromycetes(0.93),o:Lecanorales(0.90),f:Ramalinaceae(0.79)	+
sl18610clado_Cladonia_cariosaAFF2	d:Fungi(1.00),p:Ascomycota(1.00),c:Lecanoromycetes(1.00),o:Lecanorales(1.00),f:Cladoniaceae(1.00),g:Cladonia_122065(1.00)	+
sl19199clado_Cladonia_cariosaAFF2	d:Fungi(1.00),p:Ascomycota(1.00),c:Lecanoromycetes(1.00),o:Lecanorales(1.00),f:Cladoniaceae(1.00),g:Cladonia_122065(1.00)	+
sl18335_Cladonia_cariosaAFF3	d:Fungi(1.00),p:Ascomycota(1.00),c:Lecanoromycetes(1.00),o:Lecanorales(1.00),f:Cladoniaceae(1.00),g:Cladonia_122065(1.00),s:Cladonia_scabriuscula_139366(0.06)	+
sl18336_Cladonia_cariosaAFF3	d:Fungi(1.00),p:Ascomycota(1.00),c:Lecanoromycetes(1.00),o:Lecanorales(1.00),f:Cladoniaceae(1.00),g:Cladonia_122065(1.00)	+
sl18442clado_Cladonia_cariosaAFF3	d:Fungi(1.00),p:Ascomycota(1.00),c:Lecanoromycetes(1.00),o:Lecanorales(1.00),f:Cladoniaceae(1.00),g:Cladonia_122065(1.00)	+
sl18415_Cladonia_macrophyllodes	d:Fungi(1.00),p:Ascomycota(1.00),c:Lecanoromycetes(1.00),o:Lecanorales(1.00),f:Cladoniaceae(1.00),g:Cladonia_122065(1.00)	+
sl18448_Cladonia_cariosaAFF3	d:Fungi(1.00),p:Ascomycota(1.00),c:Lecanoromycetes(1.00),o:Lecanorales(1.00),f:Cladoniaceae(1.00),g:Cladonia_122065(1.00)	+
sl18443b_Cladonia_pocillumAGG1	d:Fungi(1.00),p:Ascomycota(1.00),c:Lecanoromycetes(1.00),o:Lecanorales(1.00),f:Cladoniaceae(1.00),g:Cladonia_122065(1.00),s:Cladonia_chlorophaea_139207(0.48)	+
sl18447_Cladonia_pocillumAGG1	d:Fungi(1.00),p:Ascomycota(1.00),c:Lecanoromycetes(1.00),o:Lecanorales(1.00),f:Cladoniaceae(1.00),g:Cladonia_122065(1.00),s:Cladonia_chlorophaea_139207(0.41)	+
sl18607_Cladonia_pocillumAGG1	d:Fungi(1.00),p:Ascomycota(1.00),c:Lecanoromycetes(1.00),o:Lecanorales(1.00),f:Cladoniaceae(1.00),g:Cladonia_122065(1.00),s:Cladonia_gracilis_139265(0.14)	+
sl19196clado_Cladonia_pocillumAGG1	d:Fungi(1.00),p:Ascomycota(1.00),c:Lecanoromycetes(1.00),o:Lecanorales(1.00),f:Cladoniaceae(1.00),g:Cladonia_122065(1.00),s:Cladonia_chlorophaea_139207(0.49)	+
sl18576z_Cladonia_pocillumAGG1	d:Fungi(1.00),p:Ascomycota(1.00),c:Lecanoromycetes(1.00),o:Lecanorales(1.00),f:Cladoniaceae(1.00),g:Cladonia_122065(1.00),s:Cladonia_pocillum_139334(0.03)	+
sl18617_Cladonia_pocillumAGG1	d:Fungi(1.00),p:Ascomycota(1.00),c:Lecanoromycetes(1.00),o:Lecanorales(1.00),f:Cladoniaceae(1.00),g:Cladonia_122065(1.00),s:Cladonia_chlorophaea_139207(0.54)	+
sl19207clado_Cladonia_pocillumAGG1	d:Fungi(1.00),p:Ascomycota(1.00),c:Lecanoromycetes(1.00),o:Lecanorales(1.00),f:Cladoniaceae(1.00),g:Cladonia_122065(1.00),s:Cladonia_chlorophaea_139207(0.49)	+
sl18553clado_Cladonia_pocillumAGG1	d:Fungi(1.00),p:Ascomycota(1.00),c:Lecanoromycetes(1.00),o:Lecanorales(1.00),f:Cladoniaceae(1.00),g:Cladonia_122065(1.00),s:Cladonia_chlorophaea_139207(0.49)	+
sl18578_Cladonia_pocillumAGG2	d:Fungi(1.00),p:Ascomycota(1.00),c:Lecanoromycetes(1.00),o:Lecanorales(1.00),f:Cladoniaceae(1.00),g:Cladonia_122065(1.00),s:Cladonia_chlorophaea_139207(0.02)	+
sl18393f_Phaeophyscia_constipata	d:Fungi(1.00),p:Ascomycota(0.99),c:Lecanoromycetes(0.99),o:Caliciales(0.99),f:Physciaceae(0.99),g:Phaeophyscia_127167(0.99)	+
sl18555clado_Cladonia_pocillumAGG1	d:Fungi(1.00),p:Ascomycota(1.00),c:Lecanoromycetes(1.00),o:Lecanorales(1.00),f:Cladoniaceae(1.00),g:Cladonia_122065(1.00),s:Cladonia_chlorophaea_139207(0.48)	+
sl18551_Cladonia_squamSP1	d:Fungi(1.00),p:Ascomycota(1.00),c:Lecanoromycetes(1.00),o:Lecanorales(1.00),f:Cladoniaceae(1.00),g:Cladonia_122065(1.00),s:Cladonia_cervicornis_subsp._verticillata_188189(0.45)	+
sl18393e_Phaeophyscia_constipata	d:Fungi(1.00)	+
sl18343_Cladonia_pocillumAGG3	d:Fungi(1.00),p:Ascomycota(1.00),c:Lecanoromycetes(1.00),o:Lecanorales(1.00),f:Cladoniaceae(1.00),g:Cladonia_122065(1.00),s:Cladonia_chlorophaea_139207(0.34)	+
sl18616clado_Cladonia_pocillumAGG2	d:Fungi(1.00),p:Ascomycota(1.00),c:Lecanoromycetes(1.00),o:Lecanorales(1.00),f:Cladoniaceae(1.00),g:Cladonia_122065(1.00),s:Cladonia_pocillum_139334(0.83)	+
sl18269star_PhaeophysDINA_castanomelodes	d:Fungi(1.00),p:Ascomycota(0.97),c:Lecanoromycetes(0.97),o:Caliciales(0.97),f:Physciaceae(0.97),g:Phaeophyscia_127167(0.74)	+
sl18399z_Phaeophyscia_constipata	d:Fungi(1.00),p:Ascomycota(0.99),c:Lecanoromycetes(0.99),o:Caliciales(0.99),f:Physciaceae(0.99),g:Phaeophyscia_127167(0.98)	+
sl18405e_Tetramelas_pulverulentusAFF	d:Fungi(1.00),p:Ascomycota(0.86),c:Lecanoromycetes(0.86),o:Caliciales(0.86),f:Caliciaceae(0.64),g:Buellia_121393(0.64)	+
sl18363_PhaeophysDINA_castanomelodes	d:Fungi(1.00),p:Ascomycota(0.98),c:Lecanoromycetes(0.98),o:Caliciales(0.96),f:Physciaceae(0.96),g:Phaeophyscia_127167(0.72)	+
sl18385rino_PhaeophysDINA_dina3	d:Fungi(1.00),p:Ascomycota(0.88),c:Lecanoromycetes(0.87),o:Caliciales(0.86),f:Physciaceae(0.86),g:Phaeophyscia_127167(0.72)	+
sl18403e_Tetramelas_papillatusCF	d:Fungi(1.00),p:Ascomycota(0.70),c:Lecanoromycetes(0.70),o:Caliciales(0.70),f:Caliciaceae(0.37),g:Buellia_121393(0.37)	+
sl18403sideAPO_Tetramelas_papillatusCF	d:Fungi(1.00),p:Ascomycota(0.72),c:Lecanoromycetes(0.72),o:Caliciales(0.72),f:Caliciaceae(0.37),g:Buellia_121393(0.36)	+
sl18401_PhaeophysDINA_dina3	d:Fungi(1.00),p:Ascomycota(0.91),c:Lecanoromycetes(0.91),o:Caliciales(0.90),f:Physciaceae(0.90),g:Phaeophyscia_127167(0.80)	+
sl18312_PhaeophysDINA_guzzinii	d:Fungi(1.00),p:Ascomycota(0.98),c:Lecanoromycetes(0.98),o:Caliciales(0.90),f:Physciaceae(0.90),g:Phaeophyscia_127167(0.62)	+
sl18529a_PhaeophysDINA_roscidaAFF2	d:Fungi(1.00),p:Ascomycota(1.00),c:Lecanoromycetes(1.00),o:Teloschistales(1.00)	+
sl18379z_PhaeophysDINA_dina2	d:Fungi(1.00),p:Ascomycota(0.83),c:Lecanoromycetes(0.83),o:Caliciales(0.83),f:Physciaceae(0.83),g:Phaeophyscia_127167(0.61)	+
sl18402side2_Tetramelas_papillatusCF	d:Fungi(1.00)	+
sl18454leci_Tetramelas_pulverulentusAFF	d:Fungi(1.00),p:Ascomycota(0.93),c:Lecanoromycetes(0.93),o:Caliciales(0.93),f:Physciaceae(0.51)	+
sl18438_Amandinea_punctataAFF	d:Fungi(1.00),p:Ascomycota(0.99),c:Lecanoromycetes(0.99),o:Caliciales(0.99),f:Caliciaceae(0.99),g:Amandinea_120330(0.31),s:Amandinea_punctata_131796(0.30)	+
sl18529rino_PhaeophysDINA_roscidaAFF2	d:Fungi(1.00),p:Ascomycota(1.00),c:Lecanoromycetes(1.00),o:Teloschistales(1.00)	+
sl18529z_PhaeophysDINA_roscidaAFF2	d:Fungi(1.00),p:Ascomycota(1.00),c:Lecanoromycetes(1.00),o:Teloschistales(1.00)	+
sl18382b_PhaeophysDINA_roscidaAFF1	d:Fungi(1.00),p:Ascomycota(0.96),c:Lecanoromycetes(0.96),o:Caliciales(0.94),f:Physciaceae(0.94),g:Phaeophyscia_127167(0.70)	+
sl18242a_Physcia_dubiaAFF1	d:Fungi(1.00),p:Ascomycota(1.00),c:Lecanoromycetes(1.00),o:Caliciales(1.00),f:Physciaceae(1.00),g:Physcia_127378(1.00),s:Physcia_dubia_167161(0.96)	+
sl18485_Physcia_albineoides	d:Fungi(1.00),p:Ascomycota(1.00),c:Lecanoromycetes(1.00),o:Caliciales(1.00),f:Physciaceae(1.00),g:Physcia_127378(1.00),s:Physcia_tenella_167182(0.88)	+
sl18518_Physcia_albineoides	d:Fungi(1.00),p:Ascomycota(1.00),c:Lecanoromycetes(1.00),o:Caliciales(1.00),f:Physciaceae(1.00),g:Physcia_127378(1.00),s:Physcia_tenella_167182(0.82)	+
sl18273c_Physcia_dubiaAFF1	d:Fungi(1.00),p:Ascomycota(1.00),c:Lecanoromycetes(1.00),o:Caliciales(1.00),f:Physciaceae(1.00),g:Physcia_127378(1.00),s:Physcia_dubia_167161(0.98)	+
sl18554_Physcia_dubiaAFF1	d:Fungi(1.00),p:Ascomycota(1.00),c:Lecanoromycetes(1.00),o:Caliciales(1.00),f:Physciaceae(1.00),g:Physcia_127378(1.00),s:Physcia_dubia_167161(0.84)	+
sl18506_Physcia_dubiaAFF1	d:Fungi(1.00),p:Ascomycota(1.00),c:Lecanoromycetes(1.00),o:Caliciales(1.00),f:Physciaceae(1.00),g:Physcia_127378(1.00),s:Physcia_dubia_167161(0.73)	+
sl18663_Physcia_dubiaAFF1	d:Fungi(1.00),p:Ascomycota(1.00),c:Lecanoromycetes(1.00),o:Caliciales(1.00),f:Physciaceae(1.00),g:Physcia_127378(1.00),s:Physcia_dubia_167161(0.82)	+
sl18349c_Physcia_dubiaAFF2	d:Fungi(1.00),p:Ascomycota(1.00),c:Lecanoromycetes(1.00),o:Caliciales(1.00),f:Physciaceae(1.00),g:Physcia_127378(1.00),s:Physcia_stellaris_167180(0.47)	+
sl18384_Phaeorrhiza_sareptana	d:Fungi(1.00),p:Ascomycota(1.00),c:Lecanoromycetes(1.00),o:Caliciales(1.00),f:Physciaceae(0.99),g:Physconia_127381(0.77),s:Physconia_grisea_167200(0.14)	+
sl18364a_Physcia_dubiaAFF2	d:Fungi(1.00),p:Ascomycota(1.00),c:Lecanoromycetes(1.00),o:Caliciales(1.00),f:Physciaceae(1.00),g:Physcia_127378(1.00),s:Physcia_stellaris_167180(0.56)	+
sl18396b_Phaeorrhiza_nimbosa	d:Fungi(1.00),p:Ascomycota(0.99),c:Lecanoromycetes(0.98),o:Caliciales(0.96),f:Physciaceae(0.95),g:Physconia_127381(0.71),s:Physconia_muscigena_167205(0.47)	+
sl18386a_PhysciDINA_pyrina	d:Fungi(1.00),p:Ascomycota(1.00),c:Lecanoromycetes(1.00),o:Caliciales(1.00),f:Physciaceae(1.00),g:Rinodina_128497(1.00)	+
sl18400b_PhysciDINA_pyrina	d:Fungi(1.00),p:Ascomycota(1.00),c:Lecanoromycetes(1.00),o:Caliciales(1.00),f:Physciaceae(1.00),g:Rinodina_128497(1.00)	+
sl18396a_Phaeorrhiza_nimbosa	d:Fungi(1.00),p:Ascomycota(0.99),c:Lecanoromycetes(0.99),o:Caliciales(0.96),f:Physciaceae(0.96),g:Physconia_127381(0.61),s:Physconia_muscigena_167205(0.40)	+
sl18425b_Phaeorrhiza_nimbosa	d:Fungi(1.00),p:Ascomycota(0.97),c:Lecanoromycetes(0.95),o:Caliciales(0.95),f:Physciaceae(0.95),g:Physconia_127381(0.61)	+
sl18400a_Phaeorrhiza_sareptana	d:Fungi(1.00),p:Ascomycota(0.98),c:Lecanoromycetes(0.98),o:Caliciales(0.95),f:Physciaceae(0.95),g:Physconia_127381(0.74),s:Physconia_muscigena_167205(0.52)	+
sl18391a_PhysciDINA_pyrina	d:Fungi(1.00),p:Ascomycota(1.00),c:Lecanoromycetes(1.00),o:Caliciales(1.00),f:Physciaceae(1.00),g:Rinodina_128497(1.00)	+
sl18381_Phaeorrhiza_sareptana	d:Fungi(1.00),p:Ascomycota(0.99),c:Lecanoromycetes(0.99),o:Caliciales(0.97),f:Physciaceae(0.97),g:Physconia_127381(0.76),s:Physconia_muscigena_167205(0.49)	+
sl18420rino_PhysciDINA_pyrina	d:Fungi(1.00),p:Ascomycota(1.00),c:Lecanoromycetes(1.00),o:Caliciales(1.00),f:Physciaceae(1.00),g:Rinodina_128497(1.00)	+
sl18527a_Phaeorrhiza_sareptana	d:Fungi(1.00),p:Ascomycota(1.00),c:Lecanoromycetes(1.00),o:Caliciales(0.95),f:Physciaceae(0.95),g:Physconia_127381(0.73),s:Physconia_grisea_167200(0.09)	+
sl18395b_PhysciDINA_pyrina	d:Fungi(1.00),p:Ascomycota(1.00),c:Lecanoromycetes(1.00),o:Caliciales(1.00),f:Physciaceae(1.00),g:Rinodina_128497(1.00)	+
sl18382a_Physconia_muscigena	d:Fungi(1.00),p:Ascomycota(1.00),c:Lecanoromycetes(1.00),o:Caliciales(1.00),f:Physciaceae(1.00),g:Physconia_127381(1.00),s:Physconia_muscigena_167205(0.99)	+
sl18397_Physconia_muscigena	d:Fungi(1.00),p:Ascomycota(1.00),c:Lecanoromycetes(1.00),o:Caliciales(1.00),f:Physciaceae(1.00),g:Physconia_127381(1.00),s:Physconia_muscigena_167205(0.99)	+
sl18410a_Physcia_caesia	d:Fungi(1.00),p:Ascomycota(1.00),c:Lecanoromycetes(1.00),o:Caliciales(1.00),f:Physciaceae(1.00),g:Physcia_127378(1.00),s:Physcia_caesia_167155(0.99)	+
sl18392_Physconia_muscigena	d:Fungi(1.00),p:Ascomycota(1.00),c:Lecanoromycetes(1.00),o:Caliciales(1.00),f:Physciaceae(1.00),g:Physconia_127381(1.00),s:Physconia_muscigena_167205(1.00)	+
sl18441b_Physconia_muscigena	d:Fungi(1.00),p:Ascomycota(1.00),c:Lecanoromycetes(1.00),o:Caliciales(1.00),f:Physciaceae(1.00),g:Physconia_127381(1.00),s:Physconia_muscigena_167205(1.00)	+
sl18542_Phaeorrhiza_sareptana	d:Fungi(1.00),p:Ascomycota(0.99),c:Lecanoromycetes(0.99),o:Caliciales(0.96),f:Physciaceae(0.96),g:Physconia_127381(0.74),s:Physconia_muscigena_167205(0.56)	+
sl18532_Physconia_muscigena	d:Fungi(1.00),p:Ascomycota(1.00),c:Lecanoromycetes(1.00),o:Caliciales(1.00),f:Physciaceae(1.00),g:Physconia_127381(1.00),s:Physconia_muscigena_167205(0.99)	+
sl18422rino_PhysciDINA_pyrina	d:Fungi(1.00),p:Ascomycota(1.00),c:Lecanoromycetes(1.00),o:Caliciales(1.00),f:Physciaceae(1.00),g:Rinodina_128497(1.00)	+
sl18531a_Physconia_muscigena	d:Fungi(1.00),p:Ascomycota(1.00),c:Lecanoromycetes(1.00),o:Caliciales(1.00),f:Physciaceae(1.00),g:Physconia_127381(1.00),s:Physconia_muscigena_167205(1.00)	+
sl18431_Physconia_muscigena	d:Fungi(1.00),p:Ascomycota(1.00),c:Lecanoromycetes(1.00),o:Caliciales(1.00),f:Physciaceae(1.00),g:Physconia_127381(1.00),s:Physconia_muscigena_167205(1.00)	+
sl18389_Phaeorrhiza_sareptana	d:Fungi(1.00),p:Ascomycota(0.99),c:Lecanoromycetes(0.99),o:Caliciales(0.97),f:Physciaceae(0.97),g:Physconia_127381(0.75),s:Physconia_muscigena_167205(0.44)	+
sl18250_Physconia_muscigena	d:Fungi(1.00),p:Ascomycota(1.00),c:Lecanoromycetes(1.00),o:Caliciales(1.00),f:Physciaceae(1.00),g:Physconia_127381(1.00),s:Physconia_muscigena_167205(1.00)	+
sl18387_Physconia_muscigena	d:Fungi(1.00),p:Ascomycota(1.00),c:Lecanoromycetes(1.00),o:Caliciales(1.00),f:Physciaceae(1.00),g:Physconia_127381(1.00),s:Physconia_muscigena_167205(1.00)	+
sl18421b_Physconia_muscigena	d:Fungi(1.00),p:Ascomycota(1.00),c:Lecanoromycetes(1.00),o:Caliciales(1.00),f:Physciaceae(1.00),g:Physconia_127381(1.00),s:Physconia_muscigena_167205(1.00)	+
sl18545_Physconia_muscigena	d:Fungi(1.00),p:Ascomycota(1.00),c:Lecanoromycetes(1.00),o:Caliciales(1.00),f:Physciaceae(1.00),g:Physconia_127381(1.00),s:Physconia_muscigena_167205(0.89)	+
sl18385a_Physconia_muscigena	d:Fungi(1.00),p:Ascomycota(1.00),c:Lecanoromycetes(1.00),o:Caliciales(1.00),f:Physciaceae(1.00),g:Physconia_127381(1.00),s:Physconia_muscigena_167205(0.85)	+
sl18396d_Physconia_muscigena	d:Fungi(1.00),p:Ascomycota(1.00),c:Lecanoromycetes(1.00),o:Caliciales(1.00),f:Physciaceae(1.00),g:Physconia_127381(1.00),s:Physconia_muscigena_167205(0.91)	+
sl18435_Physconia_muscigena	d:Fungi(1.00),p:Ascomycota(1.00),c:Lecanoromycetes(1.00),o:Caliciales(1.00),f:Physciaceae(1.00),g:Physconia_127381(1.00),s:Physconia_muscigena_167205(0.95)	+
sl18417_Physconia_muscigena	d:Fungi(1.00),p:Ascomycota(1.00),c:Lecanoromycetes(1.00),o:Caliciales(1.00),f:Physciaceae(1.00),g:Physconia_127381(1.00),s:Physconia_muscigena_167205(0.88)	+
sl18386b_Physconia_muscigena	d:Fungi(1.00),p:Ascomycota(1.00),c:Lecanoromycetes(1.00),o:Caliciales(1.00),f:Physciaceae(1.00),g:Physconia_127381(1.00)	+
sl18426c_Physconia_muscigena	d:Fungi(1.00),p:Ascomycota(1.00),c:Lecanoromycetes(1.00),o:Caliciales(1.00),f:Physciaceae(1.00),g:Physconia_127381(1.00),s:Physconia_muscigena_167205(0.96)	+
sl18550_Physconia_muscigena	d:Fungi(1.00),p:Ascomycota(1.00),c:Lecanoromycetes(1.00),o:Caliciales(1.00),f:Physciaceae(1.00),g:Physconia_127381(1.00),s:Physconia_muscigena_167205(0.91)	+
sl18425a_Physconia_muscigena	d:Fungi(1.00),p:Ascomycota(1.00),c:Lecanoromycetes(1.00),o:Caliciales(1.00),f:Physciaceae(1.00),g:Physconia_127381(1.00),s:Physconia_muscigena_167205(0.89)	+
sl18553_Rinodina_mniaraea	d:Fungi(0.99),p:Ascomycota(0.71),c:Lecanoromycetes(0.71),o:Caliciales(0.65),f:Physciaceae(0.64),g:Physconia_127381(0.29),s:Physconia_grisea_167200(0.08)	+
sl18559_Rinodina_mniaraea	d:Fungi(1.00)	+
sl18444rino1_Rinodina_mniaraeaAFF1	d:Fungi(1.00)	+
sl18391c_Megaspora_verrucosa	d:Fungi(1.00)	+
sl18444b_Rinodina_mniaraeaAFF1	d:Fungi(1.00)	+
sl18549_Megaspora_verrucosa	d:Fungi(1.00)	+
sl18444rino2_Rinodina_mniaraeaAFF2	d:Fungi(1.00),p:Ascomycota(0.80),c:Lecanoromycetes(0.80),o:Caliciales(0.78),f:Physciaceae(0.78),g:Phaeophyscia_127167(0.19)	+
sl18442_Rinodina_mniaraeaAFF1	d:Fungi(1.00),p:Ascomycota(0.73),c:Lecanoromycetes(0.72),o:Caliciales(0.70),f:Physciaceae(0.70),g:Physconia_127381(0.32),s:Physconia_muscigena_167205(0.08)	+
sl18444a_Rinodina_mniaraeaAFF2	d:Fungi(1.00)	+
sl18395a_Megaspora_verrucosa	d:Fungi(1.00)	+
sl18530y_Megaspora_verrucosa	d:Fungi(1.00)	+
sl18424_Megaspora_verrucosa	d:Fungi(1.00)	+
sl18443a_Rinodina_mniaraeaAFF1	d:Fungi(1.00),p:Ascomycota(0.80),c:Lecanoromycetes(0.80),o:Caliciales(0.77),f:Physciaceae(0.76),g:Physconia_127381(0.27),s:Physconia_distorta_167196(0.12)	+
sl18530_Megaspora_verrucosa	d:Fungi(1.00)	+
sl18608_Megaspora_verrucosa	d:Fungi(1.00)	+
sl18280d_Rhizocarpon_geographicumSL1	d:Fungi(1.00),p:Ascomycota(1.00),c:Lecanoromycetes(1.00),o:Rhizocarpales(1.00),f:Rhizocarpaceae(1.00),g:Rhizocarpon_128390(1.00)	+
sl18587geo_Rhizocarpon_geographicumSL1	d:Fungi(1.00),p:Ascomycota(1.00),c:Lecanoromycetes(1.00),o:Rhizocarpales(1.00),f:Rhizocarpaceae(1.00),g:Rhizocarpon_128390(1.00)	+
sl18249b_Rhizocarpon_geographicumSL1	d:Fungi(1.00),p:Ascomycota(1.00),c:Lecanoromycetes(1.00),o:Rhizocarpales(1.00),f:Rhizocarpaceae(1.00),g:Rhizocarpon_128390(1.00)	+
sl18278b_Rhizocarpon_geographicumSL1	d:Fungi(1.00),p:Ascomycota(1.00),c:Lecanoromycetes(1.00),o:Rhizocarpales(1.00),f:Rhizocarpaceae(1.00),g:Rhizocarpon_128390(1.00)	+
sl18247a_Rhizocarpon_geographicumSL1	d:Fungi(1.00),p:Ascomycota(1.00),c:Lecanoromycetes(1.00),o:Rhizocarpales(1.00),f:Rhizocarpaceae(1.00),g:Rhizocarpon_128390(1.00)	+
sl18459_Rhizocarpon_geographicumSL4	d:Fungi(1.00),p:Ascomycota(1.00),c:Lecanoromycetes(1.00),o:Rhizocarpales(1.00),f:Rhizocarpaceae(1.00),g:Rhizocarpon_128390(1.00)	+
sl18255rhi_Rhizocarpon_geographicumSL1	d:Fungi(1.00),p:Ascomycota(1.00),c:Lecanoromycetes(1.00),o:Rhizocarpales(1.00),f:Rhizocarpaceae(1.00),g:Rhizocarpon_128390(1.00)	+
sl18255b_Rhizocarpon_geographicumSL1	d:Fungi(1.00),p:Ascomycota(1.00),c:Lecanoromycetes(1.00),o:Rhizocarpales(1.00),f:Rhizocarpaceae(1.00),g:Rhizocarpon_128390(1.00)	+
sl18305b_Rhizocarpon_geographicumSL1	d:Fungi(1.00),p:Ascomycota(1.00),c:Lecanoromycetes(1.00),o:Rhizocarpales(1.00),f:Rhizocarpaceae(1.00),g:Rhizocarpon_128390(1.00)	+
sl18533_Rhizocarpon_geographicumSL3	d:Fungi(1.00),p:Ascomycota(1.00),c:Lecanoromycetes(1.00),o:Rhizocarpales(1.00),f:Rhizocarpaceae(1.00),g:Rhizocarpon_128390(1.00)	+
sl18521geogr_Rhizocarpon_geographicumSL1	d:Fungi(1.00),p:Ascomycota(1.00),c:Lecanoromycetes(1.00),o:Rhizocarpales(1.00),f:Rhizocarpaceae(1.00),g:Rhizocarpon_128390(1.00)	+
sl18567d_Rhizocarpon_geographicumSL1	d:Fungi(1.00),p:Ascomycota(1.00),c:Lecanoromycetes(1.00),o:Rhizocarpales(1.00),f:Rhizocarpaceae(1.00),g:Rhizocarpon_128390(1.00)	+
sl18533mega_Rhizocarpon_geographicumSL3	d:Fungi(1.00),p:Ascomycota(1.00),c:Lecanoromycetes(1.00),o:Rhizocarpales(1.00),f:Rhizocarpaceae(1.00),g:Rhizocarpon_128390(1.00)	+
sl18583rhizo1_Rhizocarpon_geographicumSL4	d:Fungi(1.00),p:Ascomycota(1.00),c:Lecanoromycetes(1.00),o:Rhizocarpales(1.00),f:Rhizocarpaceae(1.00),g:Rhizocarpon_128390(1.00)	+
sl18583rhizo2_Rhizocarpon_geographicumSL3	d:Fungi(1.00),p:Ascomycota(1.00),c:Lecanoromycetes(1.00),o:Rhizocarpales(1.00),f:Rhizocarpaceae(1.00),g:Rhizocarpon_128390(1.00)	+
sl18583g_Rhizocarpon_geographicumSL3	d:Fungi(1.00),p:Ascomycota(0.99),c:Lecanoromycetes(0.99),o:Rhizocarpales(0.99),f:Rhizocarpaceae(0.99),g:Rhizocarpon_128390(0.99)	+
sl18652b_Rhizocarpon_geographicumSL4	d:Fungi(1.00),p:Ascomycota(1.00),c:Lecanoromycetes(1.00),o:Rhizocarpales(1.00),f:Rhizocarpaceae(1.00),g:Rhizocarpon_128390(1.00)	+
sl18566b_Rhizocarpon_geographicumSL3	d:Fungi(1.00),p:Ascomycota(1.00),c:Lecanoromycetes(1.00),o:Rhizocarpales(1.00),f:Rhizocarpaceae(1.00),g:Rhizocarpon_128390(1.00)	+
sl18645a_Rhizocarpon_geographicumSL4	d:Fungi(1.00),p:Ascomycota(1.00),c:Lecanoromycetes(1.00),o:Rhizocarpales(1.00),f:Rhizocarpaceae(1.00),g:Rhizocarpon_128390(1.00)	+
sl18589b_Rhizocarpon_geographicumSL4	d:Fungi(1.00),p:Ascomycota(1.00),c:Lecanoromycetes(1.00),o:Rhizocarpales(1.00),f:Rhizocarpaceae(1.00),g:Rhizocarpon_128390(1.00)	+
sl18582rhizo2_Rhizocarpon_geographicumSL4	d:Fungi(1.00),p:Ascomycota(1.00),c:Lecanoromycetes(1.00),o:Rhizocarpales(1.00),f:Rhizocarpaceae(1.00),g:Rhizocarpon_128390(1.00)	+
sl18583f_Rhizocarpon_geographicumSL4	d:Fungi(1.00),p:Ascomycota(1.00),c:Lecanoromycetes(1.00),o:Rhizocarpales(1.00),f:Rhizocarpaceae(1.00),g:Rhizocarpon_128390(1.00)	+
sl18671rhizo2_Rhizocarpon_geographicumSL4	d:Fungi(1.00),p:Ascomycota(1.00),c:Lecanoromycetes(1.00),o:Rhizocarpales(1.00),f:Rhizocarpaceae(1.00),g:Rhizocarpon_128390(1.00)	+
sl18645geo_Rhizocarpon_geographicumSL4	d:Fungi(1.00),p:Ascomycota(1.00),c:Lecanoromycetes(1.00),o:Rhizocarpales(1.00),f:Rhizocarpaceae(1.00),g:Rhizocarpon_128390(1.00)	+
sl18630_Rhizocarpon_geographicumSL4	d:Fungi(1.00),p:Ascomycota(1.00),c:Lecanoromycetes(1.00),o:Rhizocarpales(1.00),f:Rhizocarpaceae(1.00),g:Rhizocarpon_128390(1.00)	+
sl18582rhizo1_Rhizocarpon_geographicumSL4	d:Fungi(1.00),p:Ascomycota(1.00),c:Lecanoromycetes(1.00),o:Rhizocarpales(1.00),f:Rhizocarpaceae(1.00),g:Rhizocarpon_128390(1.00)	+
sl18348_Rhizocarpon_intermediellum	d:Fungi(1.00),p:Ascomycota(1.00),c:Lecanoromycetes(0.97),o:Rhizocarpales(0.96),f:Rhizocarpaceae(0.96),g:Rhizocarpon_128390(0.96)	+
sl18394_Psora_decipiensA	d:Fungi(1.00),p:Ascomycota(0.90),c:Lecanoromycetes(0.89),o:Lecanorales(0.84),f:Psoraceae(0.67),g:Psora_128076(0.67),s:Psora_decipiens_169940(0.61)	+
sl18671rhizo1_Rhizocarpon_geographicumSL2	d:Fungi(1.00),p:Ascomycota(1.00),c:Lecanoromycetes(1.00),o:Rhizocarpales(1.00),f:Rhizocarpaceae(1.00),g:Rhizocarpon_128390(1.00)	+
sl18574c_Psora_decipiensA	d:Fungi(1.00),p:Ascomycota(0.96),c:Lecanoromycetes(0.93),o:Lecanorales(0.92),f:Psoraceae(0.72),g:Psora_128076(0.72),s:Psora_decipiens_169940(0.70)	+
sl18365a_Rhizocarpon_intermediellum	d:Fungi(1.00),p:Ascomycota(1.00),c:Lecanoromycetes(0.99),o:Rhizocarpales(0.99),f:Rhizocarpaceae(0.99),g:Rhizocarpon_128390(0.99)	+
sl18349d_Rhizocarpon_intermediellum	d:Fungi(1.00),p:Ascomycota(1.00),c:Lecanoromycetes(0.96),o:Rhizocarpales(0.96),f:Rhizocarpaceae(0.96),g:Rhizocarpon_128390(0.96)	+
sl18522geogr_Rhizocarpon_geographicumSL5	d:Fungi(1.00),p:Ascomycota(1.00),c:Lecanoromycetes(1.00),o:Rhizocarpales(1.00),f:Rhizocarpaceae(1.00),g:Rhizocarpon_128390(1.00)	+
sl18500psora_Psora_himalayana	d:Fungi(1.00),p:Ascomycota(0.93),c:Lecanoromycetes(0.91),o:Lecanorales(0.87),f:Psoraceae(0.83),g:Psora_128076(0.83)	+
sl18403c_Rhizocarpon_intermediellum	d:Fungi(1.00),p:Ascomycota(0.99),c:Lecanoromycetes(0.95),o:Rhizocarpales(0.94),f:Rhizocarpaceae(0.94),g:Rhizocarpon_128390(0.94)	+
sl18671_Rhizocarpon_geographicumSL2	d:Fungi(1.00),p:Ascomycota(1.00),c:Lecanoromycetes(1.00),o:Rhizocarpales(1.00),f:Rhizocarpaceae(1.00),g:Rhizocarpon_128390(1.00)	+
sl18574a_Psora_decipiensA	d:Fungi(1.00),p:Ascomycota(0.97),c:Lecanoromycetes(0.96),o:Lecanorales(0.92),f:Psoraceae(0.67),g:Psora_128076(0.67),s:Psora_decipiens_169940(0.67)	+
sl18526_Psora_decipiensA	d:Fungi(0.98),p:Ascomycota(0.93),c:Lecanoromycetes(0.89),o:Lecanorales(0.85),f:Psoraceae(0.69),g:Psora_128076(0.69),s:Psora_decipiens_169940(0.64)	+
sl18346c_Rhizocarpon_intermediellum	d:Fungi(1.00),p:Ascomycota(0.99),c:Lecanoromycetes(0.98),o:Rhizocarpales(0.98),f:Rhizocarpaceae(0.98),g:Rhizocarpon_128390(0.98)	+
sl18502_Psora_himalayana	d:Fungi(1.00),p:Ascomycota(0.92),c:Lecanoromycetes(0.91),o:Lecanorales(0.90),f:Psoraceae(0.78),g:Psora_128076(0.78)	+
sl18500_Psora_himalayana	d:Fungi(1.00),p:Ascomycota(0.94),c:Lecanoromycetes(0.93),o:Lecanorales(0.91),f:Psoraceae(0.86),g:Psora_128076(0.86),s:Psora_rubiformis_169950(0.14)	+
sl18505z_Psora_himalayana	d:Fungi(1.00),p:Ascomycota(0.98),c:Lecanoromycetes(0.96),o:Lecanorales(0.94),f:Psoraceae(0.87),g:Psora_128076(0.87),s:Psora_rubiformis_169950(0.16)	+
sl18615_Psora_decipiensA	d:Fungi(1.00),p:Ascomycota(0.93),c:Lecanoromycetes(0.88),o:Lecanorales(0.84),f:Psoraceae(0.58),g:Psora_128076(0.57),s:Psora_decipiens_169940(0.52)	+
sl18507_Psora_himalayana	d:Fungi(1.00),p:Ascomycota(0.98),c:Lecanoromycetes(0.96),o:Lecanorales(0.95),f:Psoraceae(0.88),g:Psora_128076(0.88)	+
sl18505_Psora_himalayana	d:Fungi(1.00),p:Ascomycota(0.99),c:Lecanoromycetes(0.97),o:Lecanorales(0.95),f:Psoraceae(0.84),g:Psora_128076(0.84)	+
sl18404geogra_Rhizocarpon_intermediellum	d:Fungi(1.00),p:Ascomycota(1.00),c:Lecanoromycetes(0.97),o:Rhizocarpales(0.93),f:Rhizocarpaceae(0.93),g:Rhizocarpon_128390(0.93)	+
sl18506z_Psora_himalayana	d:Fungi(1.00),p:Ascomycota(0.98),c:Lecanoromycetes(0.93),o:Lecanorales(0.93),f:Psoraceae(0.79),g:Psora_128076(0.79)	+
sl18388_Psora_tuckermanniiAFF	d:Fungi(1.00),p:Ascomycota(0.91),c:Lecanoromycetes(0.89),o:Lecanorales(0.89),f:Psoraceae(0.82),g:Psora_128076(0.82)	+
sl18613a_Psora_himalayana	d:Fungi(1.00),p:Ascomycota(1.00),c:Lecanoromycetes(0.97),o:Lecanorales(0.96),f:Psoraceae(0.90),g:Psora_128076(0.90)	+
sl18504z_Psora_himalayana	d:Fungi(1.00),p:Ascomycota(0.94),c:Lecanoromycetes(0.91),o:Lecanorales(0.88),f:Psoraceae(0.75),g:Psora_128076(0.75)	+
sl18398_Psora_tuckermanniiAFF	d:Fungi(1.00),p:Ascomycota(0.89),c:Lecanoromycetes(0.88),o:Lecanorales(0.87),f:Psoraceae(0.80),g:Psora_128076(0.80)	+
sl18393a_Psora_tuckermanniiAFF	d:Fungi(1.00),p:Ascomycota(0.89),c:Lecanoromycetes(0.87),o:Lecanorales(0.85),f:Psoraceae(0.76),g:Psora_128076(0.76)	+
sl18416_Psora_tuckermanniiAFF	d:Fungi(1.00),p:Ascomycota(0.90),c:Lecanoromycetes(0.90),o:Lecanorales(0.87),f:Psoraceae(0.81),g:Psora_128076(0.81)	+
sl18419_Psora_tuckermanniiAFF	d:Fungi(1.00),p:Ascomycota(0.87),c:Lecanoromycetes(0.85),o:Lecanorales(0.84),f:Psoraceae(0.81),g:Psora_128076(0.81),s:Psora_rubiformis_169950(0.13)	+
sl18441a_Psora_tuckermanniiAFF	d:Fungi(1.00),p:Ascomycota(0.87),c:Lecanoromycetes(0.86),o:Lecanorales(0.84),f:Psoraceae(0.72),g:Psora_128076(0.72),s:Psora_rubiformis_169950(0.08)	+
sl18608v2_Scytinium_subtileAFF	d:Fungi(1.00)	+
sl18278rhizoc_Rhizocarpon_intermediellum	d:Fungi(1.00),p:Ascomycota(1.00),c:Lecanoromycetes(0.99),o:Rhizocarpales(0.98),f:Rhizocarpaceae(0.98),g:Rhizocarpon_128390(0.98)	+
sl18445_Endocarpon_pusillumCF	d:Fungi(1.00),p:Ascomycota(1.00),c:Eurotiomycetes(1.00),o:Verrucariales(1.00),f:Verrucariaceae(0.99),g:Endocarpon_123351(0.95)	+
sl18611b_Agonimia_gelatinosaCF	d:Fungi(1.00)	+
sl18440c_Psora_tuckermanniiAFF	d:Fungi(1.00),p:Ascomycota(0.88),c:Lecanoromycetes(0.86),o:Lecanorales(0.86),f:Psoraceae(0.82),g:Psora_128076(0.82)	+
sl18662_Dermatocarpon_leptophyllodes	d:Fungi(1.00),p:Ascomycota(1.00),c:Eurotiomycetes(1.00),o:Verrucariales(1.00),f:Verrucariaceae(1.00),g:Dermatocarpon_122865(0.98)	+
sl18262_Verrucaria_nigrescens	d:Fungi(1.00),p:Ascomycota(1.00),c:Eurotiomycetes(1.00),o:Verrucariales(1.00),f:Verrucariaceae(1.00),g:Verrucaria_130266(0.97),s:Verrucaria_nigrescens_181427(0.91)	+
sl18373derm_Dermatocarpon_polyphyllizumAFF	d:Fungi(1.00),p:Ascomycota(1.00),c:Eurotiomycetes(1.00),o:Verrucariales(1.00),f:Verrucariaceae(1.00),g:Dermatocarpon_122865(0.94),s:Dermatocarpon_miniatum_144472(0.14)	+
sl18616b_Agonimia_gelatinosaCF	d:Fungi(1.00)	+
sl18562b_Dermatocarpon_polyphyllizumAFF	d:Fungi(1.00),p:Ascomycota(1.00),c:Eurotiomycetes(1.00),o:Verrucariales(1.00),f:Verrucariaceae(0.99),g:Dermatocarpon_122865(0.92),s:Dermatocarpon_miniatum_var._complicatum_188714(0.13)	+
sl18508_Dermatocarpon_polyphyllizumAFF	d:Fungi(1.00),p:Ascomycota(1.00),c:Eurotiomycetes(1.00),o:Verrucariales(1.00),f:Verrucariaceae(1.00),g:Dermatocarpon_122865(0.96),s:Dermatocarpon_miniatum_var._miniatum_188715(0.38)	+
sl18556_Dermatocarpon_taminiumAFF1	d:Fungi(1.00),p:Ascomycota(0.99),c:Eurotiomycetes(0.95),o:Verrucariales(0.95),f:Verrucariaceae(0.95),g:Dermatocarpon_122865(0.92),s:Dermatocarpon_miniatum_var._complicatum_188714(0.15)	+
sl18562a_Dermatocarpon_taminiumAFF1	d:Fungi(1.00),p:Ascomycota(1.00),c:Eurotiomycetes(1.00),o:Verrucariales(0.99),f:Verrucariaceae(0.98),g:Dermatocarpon_122865(0.88)	+
sl18664_Dermatocarpon_taminiumAFF1	d:Fungi(1.00),p:Ascomycota(0.99),c:Eurotiomycetes(0.99),o:Verrucariales(0.98),f:Verrucariaceae(0.97),g:Dermatocarpon_122865(0.89)	+
sl18254staur_Staurothele_drummondii	d:Fungi(1.00),p:Ascomycota(1.00),c:Eurotiomycetes(1.00),o:Verrucariales(1.00),f:Verrucariaceae(1.00),g:Staurothele_129306(1.00)	+
sl18625_Staurothele_drummondii	d:Fungi(1.00),p:Ascomycota(1.00),c:Eurotiomycetes(1.00),o:Verrucariales(1.00),f:Verrucariaceae(1.00),g:Staurothele_129306(1.00),s:Staurothele_pulvinata_751438(0.69)	+
sl18405staur_Staurothele_drummondii	d:Fungi(1.00),p:Ascomycota(1.00),c:Eurotiomycetes(1.00),o:Verrucariales(1.00),f:Verrucariaceae(1.00),g:Staurothele_129306(1.00),s:Staurothele_pulvinata_751438(0.55)	+
sl18411_Staurothele_drummondii	d:Fungi(1.00),p:Ascomycota(1.00),c:Eurotiomycetes(1.00),o:Verrucariales(1.00),f:Verrucariaceae(1.00),g:Staurothele_129306(1.00)	+
sl18586_Staurothele_drummondii	d:Fungi(1.00),p:Ascomycota(1.00),c:Eurotiomycetes(1.00),o:Verrucariales(1.00),f:Verrucariaceae(1.00),g:Staurothele_129306(1.00)	+
sl18373_Staurothele_drummondii	d:Fungi(1.00),p:Ascomycota(1.00),c:Eurotiomycetes(1.00),o:Verrucariales(1.00),f:Verrucariaceae(1.00),g:Staurothele_129306(1.00),s:Staurothele_pulvinata_751438(0.57)	+
sl18647staur_Staurothele_drummondii	d:Fungi(1.00),p:Ascomycota(1.00),c:Eurotiomycetes(1.00),o:Verrucariales(1.00),f:Verrucariaceae(1.00),g:Staurothele_129306(1.00),s:Staurothele_frustulenta_176355(0.08)	+
sl18418placi_Placidium_lacinulatum	d:Fungi(1.00),p:Ascomycota(1.00),c:Eurotiomycetes(0.99),o:Verrucariales(0.99),f:Verrucariaceae(0.99),g:Placidium_127461(0.97)	+
sl18563_Staurothele_drummondii	d:Fungi(1.00),p:Ascomycota(1.00),c:Eurotiomycetes(1.00),o:Verrucariales(1.00),f:Verrucariaceae(1.00),g:Staurothele_129306(1.00)	+
sl18539b_Staurothele_drummondii	d:Fungi(1.00),p:Ascomycota(1.00),c:Eurotiomycetes(1.00),o:Verrucariales(1.00),f:Verrucariaceae(1.00),g:Staurothele_129306(1.00),s:Staurothele_pulvinata_751438(0.27)	+
sl18596_Staurothele_drummondii	d:Fungi(1.00),p:Ascomycota(1.00),c:Eurotiomycetes(1.00),o:Verrucariales(1.00),f:Verrucariaceae(1.00),g:Staurothele_129306(1.00),s:Staurothele_pulvinata_751438(0.31)	+
sl18584_Staurothele_drummondii	d:Fungi(1.00),p:Ascomycota(1.00),c:Eurotiomycetes(1.00),o:Verrucariales(1.00),f:Verrucariaceae(1.00),g:Staurothele_129306(1.00)	+
sl18632_Catapyrenium_cinereum	d:Fungi(1.00),p:Ascomycota(0.96),c:Eurotiomycetes(0.96),o:Verrucariales(0.95),f:Verrucariaceae(0.95),g:Catapyrenium_121649(0.79),s:Catapyrenium_cinereum_137343(0.79)	+
sl18501_Catapyrenium_cinereum	d:Fungi(1.00),p:Ascomycota(0.96),c:Eurotiomycetes(0.94),o:Verrucariales(0.92),f:Verrucariaceae(0.89),g:Catapyrenium_121649(0.84),s:Catapyrenium_cinereum_137343(0.84)	+
sl18585_Staurothele_drummondii	d:Fungi(1.00),p:Ascomycota(1.00),c:Eurotiomycetes(1.00),o:Verrucariales(1.00),f:Verrucariaceae(1.00),g:Staurothele_129306(1.00)	+
sl18414b_Catapyrenium_daedaleum	d:Fungi(1.00),p:Ascomycota(1.00),c:Eurotiomycetes(0.99),o:Verrucariales(0.99),f:Verrucariaceae(0.95),g:Catapyrenium_121649(0.78),s:Catapyrenium_cinereum_137343(0.78)	+
sl18557_Peltigera_elisabethae	d:Fungi(1.00),p:Ascomycota(1.00),c:Lecanoromycetes(1.00),o:Peltigerales(1.00),f:Peltigeraceae(1.00),g:Peltigera_126999(1.00)	+
sl18577z_Catapyrenium_cinereum	d:Fungi(1.00),p:Ascomycota(0.96),c:Eurotiomycetes(0.96),o:Verrucariales(0.96),f:Verrucariaceae(0.93),g:Catapyrenium_121649(0.74),s:Catapyrenium_cinereum_137343(0.74)	+
sl18575_Peltigera_neorufescens	d:Fungi(1.00),p:Ascomycota(1.00),c:Lecanoromycetes(1.00),o:Peltigerales(1.00),f:Peltigeraceae(1.00),g:Peltigera_126999(1.00)	+
sl18610placi_Placidium_lachneum	d:Fungi(0.99),p:Ascomycota(0.87),c:Eurotiomycetes(0.82),o:Verrucariales(0.76),f:Verrucariaceae(0.69),g:Placidium_127461(0.43)	+
sl18577placi_Placidium_lachneum	d:Fungi(0.99),p:Ascomycota(0.86),c:Eurotiomycetes(0.84),o:Verrucariales(0.80),f:Verrucariaceae(0.70),g:Placidium_127461(0.46)	+
sl18681main_Catapyrenium_cinereum	d:Fungi(1.00),p:Ascomycota(0.98),c:Eurotiomycetes(0.89),o:Verrucariales(0.88),f:Verrucariaceae(0.85),g:Catapyrenium_121649(0.74),s:Catapyrenium_cinereum_137343(0.74)	+
sl18548_Peltigera_rufescensAFF	d:Fungi(1.00),p:Ascomycota(1.00),c:Lecanoromycetes(1.00),o:Peltigerales(1.00),f:Peltigeraceae(1.00),g:Peltigera_126999(1.00)	+
sl18478b_Heteroplacidium_zamenhofianumAFF1	d:Fungi(1.00),p:Ascomycota(0.98),c:Eurotiomycetes(0.92),o:Verrucariales(0.92),f:Verrucariaceae(0.91),g:Verrucaria_130266(0.48)	+
sl18638derm_Dermatocarpon_polyphyllizumAFF	d:Fungi(1.00),p:Ascomycota(0.98),c:Eurotiomycetes(0.98),o:Verrucariales(0.98),f:Verrucariaceae(0.98),g:Dermatocarpon_122865(0.93),s:Dermatocarpon_miniatum_var._miniatum_188715(0.61)	+
sl18481_Heteroplacidium_zamenhofianumAFF1	d:Fungi(1.00),p:Ascomycota(0.91),c:Eurotiomycetes(0.85),o:Verrucariales(0.85),f:Verrucariaceae(0.85),g:Verrucaria_130266(0.49),s:Verrucaria_parmigerella_181434(0.04)	+
sl18641c_Heteroplacidium_zamenhofianumAFF2	d:Fungi(1.00),p:Ascomycota(0.97),c:Eurotiomycetes(0.89),o:Verrucariales(0.82),f:Verrucariaceae(0.78),g:Verrucaria_130266(0.35),s:Verrucaria_baldensis_181363(0.02)	+
sl18287z_Heteroplacidium_zamenhofianumAFF2	d:Fungi(0.99),p:Ascomycota(0.95),c:Eurotiomycetes(0.90),o:Verrucariales(0.90)	+
sl18341_Peltigera_rufescensAFF	d:Fungi(1.00),p:Ascomycota(1.00),c:Lecanoromycetes(1.00),o:Peltigerales(1.00),f:Peltigeraceae(1.00),g:Peltigera_126999(1.00)	+
sl18622placi_Placidium_lachneum	d:Fungi(0.99),p:Ascomycota(0.86),c:Eurotiomycetes(0.76),o:Verrucariales(0.71),f:Verrucariaceae(0.63),g:Hydropunctaria_124622(0.04),s:Hydropunctaria_maura_151314(0.04)	+
sl19205musc_Diploschistes_muscorum	d:Fungi(1.00),p:Ascomycota(1.00),c:Lecanoromycetes(1.00),o:Ostropales(1.00),f:Graphidaceae(1.00),g:Diploschistes_123102(1.00)	+
sl18619_Placidium_lachneum	d:Fungi(0.99),p:Ascomycota(0.87),c:Eurotiomycetes(0.78),o:Verrucariales(0.74)	+
sl18343_Peltigera_rufescensAFF	d:Fungi(1.00),p:Ascomycota(1.00),c:Lecanoromycetes(1.00),o:Peltigerales(1.00),f:Peltigeraceae(1.00),g:Peltigera_126999(1.00)	+
sl18347aspi_psuedoaspicilia_sp	d:Fungi(0.97),p:Ascomycota(0.82),c:Dothideomycetes(0.25),o:Capnodiales(0.13),f:Mycosphaerellaceae(0.09)	+
sl19200a_LeptogiumCF_sp	d:Fungi(0.97)	+
sl18347_psuedoaspicilia_sp	d:Fungi(0.95)	+
sl18432_Peltigera_rufescensAFF	d:Fungi(1.00),p:Ascomycota(1.00),c:Lecanoromycetes(1.00),o:Peltigerales(1.00),f:Peltigeraceae(1.00),g:Peltigera_126999(1.00)	+
sl18572z_Peltigera_rufescensAFF	d:Fungi(1.00),p:Ascomycota(1.00),c:Lecanoromycetes(1.00),o:Peltigerales(1.00),f:Peltigeraceae(1.00),g:Peltigera_126999(1.00)	+
sl18606_Peltigera_rufescensAFF	d:Fungi(1.00),p:Ascomycota(1.00),c:Lecanoromycetes(1.00),o:Peltigerales(1.00),f:Peltigeraceae(1.00),g:Peltigera_126999(1.00)	+
sl18445pelt_Peltigera_neorufescensCLADE6	d:Fungi(1.00),p:Ascomycota(1.00),c:Lecanoromycetes(1.00),o:Peltigerales(1.00),f:Peltigeraceae(1.00),g:Peltigera_126999(1.00)	+
sl18571_Peltigera_ponojensisCLADE	d:Fungi(1.00),p:Ascomycota(1.00),c:Lecanoromycetes(1.00),o:Peltigerales(1.00),f:Peltigeraceae(1.00),g:Peltigera_126999(1.00)	+
sl18679_Peltigera_neorufescensCLADE6	d:Fungi(1.00),p:Ascomycota(1.00),c:Lecanoromycetes(1.00),o:Peltigerales(1.00),f:Peltigeraceae(1.00),g:Peltigera_126999(1.00)	+
sl18450_Peltigera_neorufescensCLADE6	d:Fungi(1.00),p:Ascomycota(1.00),c:Lecanoromycetes(1.00),o:Peltigerales(1.00),f:Peltigeraceae(1.00),g:Peltigera_126999(1.00)	+
sl18680_Peltigera_ponojensisCLADE	d:Fungi(1.00),p:Ascomycota(1.00),c:Lecanoromycetes(1.00),o:Peltigerales(1.00),f:Peltigeraceae(1.00),g:Peltigera_126999(1.00)	+
sl18337_Peltigera_ponojensisCLADE	d:Fungi(1.00),p:Ascomycota(1.00),c:Lecanoromycetes(1.00),o:Peltigerales(1.00),f:Peltigeraceae(1.00),g:Peltigera_126999(1.00)	+
sl18509_Peltigera_neorufescensCLADE6	d:Fungi(1.00),p:Ascomycota(1.00),c:Lecanoromycetes(1.00),o:Peltigerales(1.00),f:Peltigeraceae(1.00),g:Peltigera_126999(1.00)	+
sl18449_Peltigera_neorufescensCLADE6	d:Fungi(1.00),p:Ascomycota(1.00),c:Lecanoromycetes(1.00),o:Peltigerales(1.00),f:Peltigeraceae(1.00),g:Peltigera_126999(1.00)	+
sl18451_Peltigera_neorufescensCLADE6	d:Fungi(1.00),p:Ascomycota(1.00),c:Lecanoromycetes(1.00),o:Peltigerales(1.00),f:Peltigeraceae(1.00),g:Peltigera_126999(1.00)	+
sl18573_Peltigera_venosa	d:Fungi(1.00),p:Ascomycota(1.00),c:Lecanoromycetes(1.00),o:Peltigerales(1.00),f:Peltigeraceae(1.00),g:Peltigera_126999(1.00)	+
