# Supplementary material for: Alpine lichen diversity in an isolated sky island in the Colorado Plateau, USA—Insight from an integrative biodiversity inventory
Source: Ecol Evol. 2021 Jul 14;11(16):11090–101. doi: 10.1002/ece3.7896 (PMC8366874; doi:10.1002/ece3.7896)
Supplement: Supplementary file 4 — File S4 [file ECE3-11-11090-s006.zip › file_S4_protax_analysis/protax_fungi_results/query1.logprob]

sl18241sar_Acarospora_erratica 1 0
sl18260_Acarospora_erratica 1 0
sl18289z_Acarospora_oligospora 1 0
sl18474acaro_Acarospora_nitrophila 1 0
sl18291a1_Acarospora_stapfiana 1 0
sl18362b_Acarospora_stapfiana 1 0
sl18603_Polysporina_gyrocarpaAFF 1 0
sl18665acaro_Acarospora_nitrophilaAFF 1 0
sl18541polysp_Polysporina_simplexAFF1 1 0
sl18259a_Acarospora_thamnina 1 0
sl18567b_Acarospora_thamnina 1 0
sl18629a_Polysporina_simplexAFF2 1 0
sl18328_Candelariella_aggregata1 1 0
sl18546_Candelariella_aggregata1 1 0
sl18379d_Candelariella_aggregata1 1 0
sl18382d_Candelariella_aggregata1 1 0
sl18419cand_Candelariella_aggregata1 1 0
sl18254_Candelariella_aggregata2 1 0
sl18330_Candelariella_aggregata2 1 0
sl18331_Candelariella_aggregata2 1 0
sl18383_Candelariella_aggregata3 1 0
sl18422cand_Candelariella_aggregata4 1 0
sl18426b_Candelariella_antenaria1 1 0
sl18257cand_Candelariella_vitellinaAFF 1 0
sl18593cand_Candelariella_vitellinaAFF 1 0
sl18304a_Candelariella_rosulans 1 0
sl18304cand_Candelariella_rosulans 1 0
sl18407e_Candelariella_rosulans 1 0
sl18380_Candelariella_rosulans 1 0
sl18367_Candelariella_rosulans 1 0
sl18370f_Candelariella_sp1AGG 1 0
sl18626_Candelariella_sp1AGG 1 0
sl18641a_Candelariella_sp1AGG 1 0
sl18351cand_Candelariella_sp1AGG 1 0
sl18358b_Candelariella_sp1AGG 1 0
sl18479cand_Candelariella_aurella1 1 0
sl18499_Candelariella_aurella1 1 0
sl19204cand_Candelariella_aurella1 1 0
sl18307_Candelariella_aurella2 1 0
sl18503_Candelariella_aurella2 1 0
sl18269_Candelariella_aurella3 1 0
sl18291b_Candelariella_aurella3 1 0
sl18483b_Candelariella_aurella4 1 0
sl18240b_Candelariella_vitellina1 1 0
sl18404d_Candelariella_vitellina1 1 0
sl18243cand_Candelariella_vitellina1 1 0
sl18273b_Candelariella_vitellina1 1 0
sl18473c_Candelariella_vitellina1 1 0
sl18244calo_Candelariella_vitellina1 1 0
sl18294c_Candelariella_vitellina1 1 0
sl18599b_Candelariella_vitellina1 1 0
sl18294cand_Candelariella_vitellina1 1 0
sl18405cand2_Candelariella_vitellina1 1 0
sl18521cand_Candelariella_vitellina1 1 0
sl18251c_Candelariella_vitellina1 1 0
sl18291a2_Candelariella_vitellina2 1 0
sl18589cand_Candelariella_vitellina2 1 0
sl18613b_Candelariella_vitellina2 1 0
sl18273z_Candelariella_vitellina1 1 0
sl18306_Candelariella_vitellina1 1 0
sl18372cand_Candelariella_vitellina1 1 0
sl18667b_Candelariella_vitellina4 1 0
sl18669cand_Candelariella_vitellina4 1 0
sl18281cand_Candelariella_vitellina3 1 0
sl18298_Candelariella_vitellina3 1 0
sl18533cand_Candelariella_vitellina5 1 0
sl18465_Candelariella_xanthostigma 1 0
sl18466_Candelariella_xanthostigma 1 0
sl18468_Candelariella_xanthostigma 1 0
sl18267b_Umbilicaria_virginis 1 0
sl18368a_Umbilicaria_virginis 1 0
sl18407c_Umbilicaria_virginis 1 0
sl18368b_Umbilicaria_virginis 1 0
sl18290b_Umbilicaria_virginis 1 0
sl18635_Umbilicaria_virginis 1 0
sl18310_Umbilicaria_virginis 1 0
sl18350b_Umbilicaria_virginis 1 0
sl18623_Umbilicaria_virginis 1 0
sl18536_Umbilicaria_virginis 1 0
sl18591_Umbilicaria_virginis 1 0
sl18676_Umbilicaria_virginis 1 0
sl18433_Umbilicaria_virginis 1 0
sl18359um_Umbilicaria_decussata 1 0
sl18376a_Umbilicaria_virginis 1 0
sl18362a_Umbilicaria_sp 1 0
sl18590_Umbilicaria_decussataAFF 1 0
sl18278b_Pleopsidium_flavumAGG1 1 0
sl18355_Pleopsidium_flavumAGG1 1 0
sl18300_Pleopsidium_flavumAGG2 1 0
sl18579_Sarcogyne_arenosaAFF 1 0
sl18515_Lecideoid_andersoniiAGG1 1 0
sl18599a_Lecideoid_andersoniiAGG1 1 0
sl18597_Lecideoid_andersoniiAGG2 1 0
sl18297_Lecideoid_deoidSPUR00135 1 0
sl18439_Lecideoid_deoidSPUR00135 1 0
sl18601_Lecideoid_deoidSPUR00195 1 0
sl18637_Lecideoid_deoidSPUR00195 1 0
sl18668_Lecideoid_deoidSPUR00195 1 0
sl18602_Lecideoid_laboriosaAFF1 1 0
sl18628_Lecideoid_laboriosaAFF1 1 0
sl18648_Lecideoid_laboriosaAFF1 1 0
sl18292_Lecideoid_laboriosaAFF2 1 0
sl18455a_Lecideoid_atrobrunneaAGG2 1 0
sl18566a_Lecideoid_atrobrunneaAGG2 1 0
sl18645atro_Lecideoid_atrobrunneaAGG2 1 0
sl18600_Lecideoid_atrobrunneaAGG2 1 0
sl18639_Lecideoid_atrobrunneaAGG2 1 0
sl18653atro_Lecideoid_atrobrunneaAGG2 1 0
sl18568a_Lecideoid_atrobrunneaAGG2 1 0
sl18650_Lecideoid_atrobrunneaAGG2 1 0
sl18278c_Lecideoid_perlatolica 1 0
sl18299b_Lecideoid_perlatolica 1 0
sl18511_Lecideoid_perlatolica 1 0
sl18511_Lecideoid_perlatolica.2 1 0
sl18510_Lecideoid_perlatolica 1 0
sl18640e_Lecideoid_perlatolica 1 0
sl18646_Lecideoid_perlatolica 1 0
sl18294atrob_Lecideoid_perlatolica 1 0
sl18583atro1_Lecideoid_perlatolica 1 0
sl18281b_Lecideoid_perlatolica 1 0
sl18657_Lecideoid_perlatolica 1 0
sl18460a_Lecideoid_perlatolica 1 0
sl18283_Lecideoid_perlatolica 1 0
sl18565_Lecideoid_promiscensAFF1 1 0
sl18644_Lecideoid_promiscensAFF1 1 0
sl18280atro_Lecideoid_syncarpa 1 0
sl18349news_Lecideoid_syncarpa 1 0
sl18347c_Lecideoid_syncarpa 1 0
sl18370c_Lecideoid_syncarpa 1 0
sl18370h_Lecideoid_syncarpa 1 0
sl18404c_Lecideoid_syncarpa 1 0
sl18462_Lecideoid_syncarpa 1 0
sl18583atro2_Lecideoid_syncarpa 1 0
sl18405d_Lecideoid_syncarpa 1 0
sl18460b_Lecideoid_syncarpa 1 0
sl18631z_Lecideoid_syncarpa 1 0
sl18480_Lecideoid_syncarpa 1 0
sl18659b_Lecideoid_syncarpa 1 0
sl18627_Lecideoid_syncarpa 1 0
sl18631_Lecideoid_syncarpa 1 0
sl18488_Lecideoid_syncarpa 1 0
sl18454c_Lecideoid_syncarpa 1 0
sl18521_Lecideoid_syncarpa 1 0
sl18582atro2_Lecideoid_syncarpa 1 0
sl18405lecidea_Lecideoid_syncarpa 1 0
sl18248b1_Lecideoid_syncarpa 1 0
sl18642q_lecideoid_atrobrunneaAGG1 1 0
sl18653squam_Lecideoid_atrobrunneaAGG1 1 0
sl18658_Lecideoid_atrobrunneaAGG3 1 0
sl18266_Lecideoid_promiscens 1 0
sl18474c_Lecideoid_promiscens 1 0
sl18665b_Lecideoid_promiscens 1 0
sl18665c_Lecideoid_promiscens 1 0
sl18266z_Lecideoid_promiscens 1 0
sl18460d_Lecideoid_leucothallinaAFF 1 0
sl18652a_Lecideoid_leucothallinaAFF 1 0
sl18461_Lecideoid_leucothallinaAFF 1 0
sl18489_Lecideoid_deoidSP1 1 0
sl18498_Lecideoid_deoidSP1 1 0
sl18649z_Lecideoid_deoidSP1 1 0
sl18496_Lecideoid_deoidSP1 1 0
sl18369_Lecideoid_tessellataAGG1 1 0
sl18407leci_Lecideoid_tessellataAGG1 1 0
sl18350d_Lecideoid_tessellataAGG4 1 0
sl18493_Lecideoid_tessellataAGG4 1 0
sl18656_Lecideoid_tessellataAGG3 1 0
sl18659a_Lecideoid_tessellataAGG3 1 0
sl18284_Lecideoid_tessellataAGG2 1 0
sl18346b_Lecideoid_tessellataAGG2 1 0
sl18304lecidel_Lecideoid_tessellataAGG2 1 0
sl18278y_Caloplaca_epithallina 1 0
sl18385b_Athallia_holocarpaAFF 1 0
sl18385calo_Athallia_holocarpaAFF 1 0
sl18426a_Athallia_holocarpaAFF 1 0
sl18420_Athallia_holocarpaAFF 1 0
sl18513_Caloplaca_xanthostigmoideaAFF 1 0
sl18645unk_Caloplaca_xanthostigmoideaAFF 1 0
sl18264a_Rusavskia_elegans 1 0
sl18271_Rusavskia_elegans 1 0
sl18366_Rusavskia_elegans 1 0
sl18295_Rusavskia_elegans 1 0
sl18467xantho_Rusavskia_elegans 1 0
sl18537a_Rusavskia_elegans 1 0
sl18409a_Rusavskia_elegans 1 0
sl18670_Rusavskia_elegans 1 0
sl18511rusa_Rusavskia_elegans 1 0
sl18395calo_Rusavskia_elegans 1 0
sl19200b_Rusavskia_elegans 1 0
sl18356b_Rusavskia_elegans 1 0
sl18403d_Rusavskia_elegans 1 0
sl18378_Rusavskia_elegans 1 0
sl18427a_Rusavskia_elegans 1 0
sl18249a_Rusavskia_sorediata 1 0
sl18410b_Rusavskia_sorediata 1 0
sl18593_Rusavskia_sorediata 1 0
sl18638b_Rusavskia_sorediata 1 0
sl18538_Rusavskia_sorediata 1 0
sl18370g_Rusavskia_sorediata 1 0
sl18505rusa_Rusavskia_sorediata 1 0
sl18243c_Caloplaca_saxicola 1 0
sl18353_Caloplaca_saxicola 1 0
sl18672_Caloplaca_saxicola 1 0
sl18633_Pachypeltis_invadens 1 0
sl18246b_Pachypeltis_phoenicopta 1 0
sl18346e_Pachypeltis_phoenicopta 1 0
sl18405b_Pachypeltis_phoenicopta 1 0
sl18405calo_Pachypeltis_phoenicopta 1 0
sl18280a_Pachypeltis_phoenicopta 1 0
sl18305a_Pachypeltis_phoenicopta 1 0
sl18269xantho_Xanthomendoza_trachyphylla 1 0
sl18476_Xanthomendoza_trachyphylla 1 0
sl19204calo_Xanthomendoza_trachyphylla 1 0
sl18391d_Parvoplaca_tiroliensis 1 0
sl18605b_Parvoplaca_tiroliensis 1 0
sl18605c_Parvoplaca_tiroliensis 1 0
sl18470_Parvoplaca_tiroliensis 1 0
sl18471lec2_Austrolecia_sp 1 0
sl18348unk_lecanoraceaeCF_sp 1 0
sl18543_Lecanora_epibyron 1 0
sl18541z_Lecanora_polytropaAFF1 1 0
sl18251a_Lecanora_polytropaAGG1 1 0
sl18273b_Lecanora_polytropaAGG1 1 0
sl18376b_Lecanora_polytropaAGG1 1 0
sl18405c_Lecanora_polytropaAGG1 1 0
sl18375b_Lecanora_polytropaAGG1 1 0
sl18455c_Lecanora_polytropaAGG1 1 0
sl18280c_Lecanora_polytropaAGG1 1 0
sl18256_Lecanora_polytropaAGG1 1 0
sl18355poly_Lecanora_polytropaAGG1 1 0
sl18521poly_Lecanora_polytropaAGG1 1 0
sl18273poly_Lecanora_polytropaAGG1 1 0
sl18282b_Lecanora_polytropaAGG1 1 0
sl18583poly_Lecanora_polytropaAGG1 1 0
sl18259b_Lecanora_polytropaAGG2 1 0
sl18304b_Lecanora_polytropaAGG2 1 0
sl18402_Lecanora_polytropaAGG2 1 0
sl18404b_Lecanora_polytropaAGG2 1 0
sl18370a_Lecanora_polytropaAGG2 1 0
sl18346d_Lecanora_polytropaAGG2 1 0
sl18356poly_Lecanora_polytropaAGG2 1 0
sl18358a_Lecanora_polytropaAGG2 1 0
sl18595_Lecanora_polytropaAGG8 1 0
sl18665poly_Lecanora_polytropaAGG6 1 0
sl18669_Lecanora_polytropaAGG6 1 0
sl18455b_Lecanora_polytropaAGG7 1 0
sl18522a_Lecanora_polytropaAGG5 1 0
sl18522b_Lecanora_polytropaAGG5 1 0
sl18539a_Lecanora_polytropaAGG4 1 0
sl18653poly_Lecanora_polytropaAGG4 1 0
sl18598poly_Lecanora_polytropaAGG4 1 0
sl18641f_Lecanora_polytropaAGG4 1 0
sl18474a_Lecanora_polytropaAGG9 1 0
sl18457poly_Lecanora_polytropaAGG3 1 0
sl18598_Lecanora_polytropaAGG10 1 0
sl18454_Lecanora_polytropaAFF2 1 0
sl18454a_Lecanora_polytropaAFF2 1 0
sl18418_Protoparmeliopsis_garovaglii 1 0
sl18429b_Protoparmeliopsis_garovaglii 1 0
sl18241proto_Protoparmeliopsis_muralisAGG1 1 0
sl18277_Protoparmeliopsis_muralisAGG1 1 0
sl18364_Protoparmeliopsis_muralisAGG1 1 0
sl18279_Protoparmeliopsis_muralisAGG3 1 0
sl18589c_Protoparmeliopsis_muralisAGG3 1 0
sl18535_Protoparmeliopsis_muralisAGG3 1 0
sl18258b_Protoparmeliopsis_muralisAGG2 1 0
sl18274_Protoparmeliopsis_muralisAGG2 1 0
sl18282c_Rhizoplaca_melanophthalma 1 0
sl18311_Rhizoplaca_melanophthalma 1 0
sl18371_Rhizoplaca_melanophthalma 1 0
sl18592_Rhizoplaca_melanophthalma 1 0
sl19192_Rhizoplaca_melanophthalma 1 0
sl18516v1_Rhizoplaca_novomexicanaAGG1 1 0
sl18516v2_Rhizoplaca_novomexicanaAGG1 1 0
sl18267a_Rhizoplaca_novomexicanaAGG2 1 0
sl18290c_Rhizoplaca_novomexicanaAGG2 1 0
sl18358d_Rhizoplaca_novomexicanaAGG2 1 0
sl18370b_Rhizoplaca_novomexicanaAGG2 1 0
sl18678_Rhizoplaca_novomexicanaAGG2 1 0
sl18458_Rhizoplaca_novomexicanaAFF 1 0
sl18673_Rhizoplaca_novomexicanaAFF 1 0
sl18519b_Rhizoplaca_novomexicanaAGG2 1 0
sl18651c_Rhizoplaca_groupNOVA 1 0
sl18651lepr_Rhizoplaca_groupNOVA 1 0
sl18468lec_Lecanora_sp1 1 0
sl18261c_Protoparmeliopsis_peltata 1 0
sl18345_Protoparmeliopsis_peltata 1 0
sl18344_Rhizoplaca_chrysoleucaCLADEd 1 0
sl18581_Rhizoplaca_chrysoleucaCLADEe 1 0
sl18405a_Lecanora_sp2 1 0
sl18405rhizo_Lecanora_sp2 1 0
sl18272c_Lecanora_rupicolaAFF1 1 0
sl18375c_Lecanora_rupicolaAFF1 1 0
sl18240a_Lecanora_rupicolaAGG1 1 0
sl18355rup_Lecanora_rupicolaAGG1 1 0
sl18455rupi_Lecanora_rupicolaAGG1 1 0
sl18655_Lecanora_rupicolaAGG1 1 0
sl18454b_Lecanora_rupicolaAGG1 1 0
sl18275_Lecanora_rupicolaAGG1 1 0
sl18404rupi_Lecanora_rupicolaAGG1 1 0
sl18294a_Lecanora_rupicolaAGG2 1 0
sl18460c_Lecanora_rupicolaAGG2 1 0
sl18428_Evernia_divaricata 1 0
sl19193_Pseudephebe_minuscula 1 0
sl18339_Xanthoparmelia_wyomingica 1 0
sl18604_Xanthoparmelia_subcumberlandia 1 0
sl18340_Xanthoparmelia_wyomingica 1 0
sl18464_Xanthoparmelia_subcumberlandia 1 0
sl18671xantho_Xanthoparmelia_subcumberlandia 1 0
sl18673xantho_Xanthoparmelia_subcumberlandia 1 0
sl18308_Xanthoparmelia_wyomingica 1 0
sl18675_Xanthoparmelia_wyomingica 1 0
sl18677_Xanthoparmelia_wyomingica 1 0
sl18245new_Xanthoparmelia_wyomingica 1 0
sl18408_Xanthoparmelia_wyomingica 1 0
sl18523_Xanthoparmelia_wyomingica 1 0
sl18349side_Lecanora_subcavicolaAFF1 1 0
sl18349subcavi_Lecanora_subcavicolaAFF1 1 0
sl18364b_Lecanora_subcavicolaAFF1 1 0
sl18372a_Lecanora_subcavicolaAFF1 1 0
sl18407a;18-407d_Lecanora_subcavicolaAFF1 1 0
sl18349b_Lecanora_subcavicolaAFF2 1 0
sl18349bat_Lecanora_subcavicolaAFF2 1 0
sl18567sore_Lecanora_subcavicolaAFF2 1 0
sl18403sideSOR_Lecanora_subcavicolaAFF2 1 0
sl18347f_Lecidella_stigmateaAGG1 1 0
sl18347lec_Lecidella_stigmateaAGG1 1 0
sl18360_Lecidella_stigmateaAGG1 1 0
sl18374_Lecidella_stigmateaAGG1 1 0
sl18492_Lecidella_stigmateaAGG1 1 0
sl18500leci_Lecidella_stigmateaAGG1 1 0
sl18367z_Lecidella_stigmateaAGG1 1 0
sl18369rino_Lecidella_stigmateaAGG1 1 0
sl18409b_Lecidella_stigmateaAGG1 1 0
sl18475_Lecidella_stigmateaAGG1 1 0
sl18512_Lecidella_stigmateaAGG1 1 0
sl18537c_Lecidella_stigmateaAGG1 1 0
sl18257b_Lecidella_stigmateaAGG2 1 0
sl18294d_Lecidella_stigmateaAGG2 1 0
sl18467unk_Lecidella_stigmateaAGG2 1 0
sl18582a_Lecidella_stigmateaAGG2 1 0
sl18582e_Lecidella_stigmateaAGG2 1 0
sl18583i_Lecidella_stigmateaAGG2 1 0
sl19208leci_Lecidella_stigmateaAGG1 1 0
sl18347b_Lecidella_stigmateaAGG4 1 0
sl18347e_Lecidella_stigmateaAGG4 1 0
sl18511della_Lecidella_stigmateaAGG1 1 0
sl18517_Lecidella_stigmateaAGG1 1 0
sl18528_Lecidella_stigmateaAGG3 1 0
sl18681blackAPO_Lecidella_stigmateaAGG3 1 0
sl18681brownAPO_Lecidella_stigmateaAGG3 1 0
sl18348grey_Lecanora_spGREY 1 0
sl18403tetra_Lecanora_spGREY 1 0
sl18354_Lecanora_spGREY 1 0
sl18365b_Lecanora_spGREY 1 0
sl18248a_Lecideoid_formosaAGG1 1 0
sl18302e_Lecideoid_formosaAGG1 1 0
sl18280b_Lecideoid_formosaAGG1 1 0
sl18285_Lecideoid_formosaAGG1 1 0
sl18372b_Lecideoid_formosaAGG1 1 0
sl18403a_Lecideoid_formosaAGG1 1 0
sl18580_Lecideoid_formosaAGG1 1 0
sl19195_Lecideoid_formosaAGG1 1 0
sl18302form_Lecideoid_formosaAGG1 1 0
sl18302b_Lecideoid_formosaAGG2 1 0
sl18567e_Lecideoid_formosaAGG2 1 0
sl18437b_Lecanora_prolificans 1 0
sl18471_Lecanora_prolificans 1 0
sl18427b_Myriolecis_hageniiAFF 1 0
sl18473b_Myriolecis_hageniiAFF 1 0
sl18269z_Myriolecis_myrioSP1 1 0
sl18478a_Myriolecis_semipallida 1 0
sl18629b_Myriolecis_semipallida 1 0
sl18651b_Myriolecis_semipallida 1 0
sl18483a_Myriolecis_semipallida 1 0
sl18478quest_Myriolecis_semipallida 1 0
sl18651a_Myriolecis_semipallida 1 0
sl18651d_Myriolecis_semipallida 1 0
sl18490_Myriolecis_semipallida 1 0
sl18494_Myriolecis_semipallida 1 0
sl18467rino1_Myriolecis_myrioSP2 1 0
sl18419rino_Myriolecis_myrioSP3 1 0
sl18248b2_Calvitimela_armeniaca 1 0
sl18278a_Calvitimela_armeniaca 1 0
sl18248quest_Calvitimela_armeniaca 1 0
sl18278green_Calvitimela_armeniaca 1 0
sl18372c_Calvitimela_armeniaca 1 0
sl18403b_Calvitimela_armeniaca 1 0
sl18404e_Calvitimela_armeniaca 1 0
sl18567a_Calvitimela_armeniaca 1 0
sl18570_Calvitimela_armeniaca 1 0
sl18302d_Calvitimela_armeniaca 1 0
sl18302quest_Calvitimela_armeniaca 1 0
sl18359_Calvitimela_armeniaca 1 0
sl18540_Lecanora_cenisiaAFF 1 0
sl18588_Lecanora_cenisiaAFF 1 0
sl18634_Lecanora_cenisiaAFF 1 0
sl18437a_Lecidella_elaeochroma 1 0
sl18473a_Lecidella_elaeochroma 1 0
sl18472_Lecidella_elaeochroma 1 0
sl18620y_Lecidella_wulfeniiAFF 1 0
sl18238a_Protoparmelia_badia 1 0
sl18403f_Protoparmelia_badia 1 0
sl18243a_Protoparmelia_badia 1 0
sl18456_Protoparmelia_badia 1 0
sl18255a_Protoparmelia_badia 1 0
sl18261a_Protoparmelia_badia 1 0
sl18453_Protoparmelia_badia 1 0
sl18452_Protoparmelia_badia 1 0
sl18361asp_Arctidea_sp1 1 0
sl18477_Arctidea_candidaAFF 1 0
sl18350arctidea_Arctidea_circularisAFF2 1 0
sl19204mega_Arctidea_circularisAFF2 1 0
sl18404f_Sagedia_sp1 1 0
sl18404sage1_Sagedia_sp1 1 0
sl18519a_Arctidea_circularisAFF1 1 0
sl18350c_Arctidea_circularisAFF1 1 0
sl18246z_Aspicilia_americanaAFF1 1 0
sl18251b_Aspicilia_americanaAFF1 1 0
sl18274asp_Aspicilia_americanaAFF1 1 0
sl18305asp_Aspicilia_americanaAFF1 1 0
sl18270_Aspicilia_americanaAFF1 1 0
sl18299c_Aspicilia_americanaAFF1 1 0
sl18487_Aspicilia_americanaAFF2 1 0
sl18349asp_Aspicilia_americanaAFF3 1 0
sl18349pea_Aspicilia_americanaAFF3 1 0
sl18351_Aspicilia_americanaAFF4 1 0
sl18491_Aspicilia_americanaAFF5 1 0
sl18495_Aspicilia_americanaAFF5 1 0
sl18564_Aspicilia_americanaAFF5 1 0
sl18594aspi_Aspicilia_americanaAFF5 1 0
sl18626aspi_Aspicilia_americanaAFF5 1 0
sl18645b_Aspicilia_americanaAFF5 1 0
sl18288_Aspicilia_fumosaAGG1 1 0
sl18296_Aspicilia_fumosaAGG1 1 0
sl18346a_Aspicilia_fumosaAGG1 1 0
sl18294b_Aspicilia_fumosaAGG2 1 0
sl18361b_Aspicilia_arizonicaAFF1 1 0
sl18404a_Aspicilia_arizonicaAFF1 1 0
sl18361r_Aspicilia_arizonicaAFF1 1 0
sl18370e_Aspicilia_arizonicaAFF1 1 0
sl18638a_Aspicilia_arizonicaAFF1 1 0
sl18238b_Aspicilia_arizonicaAFF2 1 0
sl18275unk_Aspicilia_arizonicaAFF4 1 0
sl18352a_Aspicilia_arizonicaAFF4 1 0
sl18349aspy_Aspicilia_arizonicaAFF4 1 0
sl18364aspi_Aspicilia_arizonicaAFF4 1 0
sl18358e_Aspicilia_arizonicaAFF3 1 0
sl18377_Aspicilia_arizonicaAFF3 1 0
sl18520_Aspicilia_arizonicaAFF3 1 0
sl18407asp_Aspicilia_arizonicaAFF3 1 0
sl18624b_Aspicilia_indeterminata 1 0
sl18640b_Aspicilia_indeterminata 1 0
sl18640c_Aspicilia_indeterminata 1 0
sl18282a_Aspicilia_cinereaAFF 1 0
sl18412_Aspicilia_bufoidesAGG2 1 0
sl18568c_Aspicilia_bufoidesAGG1 1 0
sl18583unk_Aspicilia_bufoidesAGG1 1 0
sl18667a_Aspicilia_bufoidesAGG1 1 0
sl18669aspi_Aspicilia_bufoidesAGG1 1 0
sl18643_Aspicilia_bufoidesAGG1 1 0
sl18661_Lobothallia_alphoplaca 1 0
sl18263_Circinaria_aridaCF1 1 0
sl18514_Circinaria_aridaCF1 1 0
sl18674z_Circinaria_aridaCF1 1 0
sl18366asp_Circinaria_aridaCF1 1 0
sl18239circ_Circinaria_aridaCF2 1 0
sl18265z_Circinaria_aridaCF2 1 0
sl18301_Circinaria_aridaCF3 1 0
sl18558_Stereocaulaceae_Lepraria_caesioalba 1 0
sl18560_Stereocaulaceae_Lepraria_caesioalba 1 0
sl18561_Stereocaulaceae_Lepraria_leprSP1 1 0
sl18497_Stereocaulaceae_Lepraria_neglectaAFF1 1 0
sl18609_Stereocaulaceae_Lepraria_neglectaAFF1 1 0
sl18622lepr_Stereocaulaceae_Lepraria_neglectaAFF1 1 0
sl18534_Stereocaulaceae_Lepraria_neglectaAFF1 1 0
sl18660_Stereocaulaceae_Lepraria_neglectaAFF1 1 0
sl18616a_Stereocaulaceae_Lepraria_finkii 1 0
sl18624a_Stereocaulaceae_Lepraria_finkii 1 0
sl18414a_Pertusariaceae_Ochrolechia_upsaliensis 1 0
sl18422_Pertusariaceae_Ochrolechia_upsaliensis 1 0
sl18423_Pertusariaceae_Ochrolechia_upsaliensis 1 0
sl18285_Sporastatia_testudinea 1 0
sl18290a_Sporastatia_testudinea 1 0
sl18356a_Sporastatia_testudinea 1 0
sl18357_Sporastatia_testudinea 1 0
sl18658unk_Sporastatia_testudinea 1 0
sl18569_Sporastatia_testudinea 1 0
sl18569a_Sporastatia_testudinea 1 0
sl18469b_Blastenia_furfuracea 1 0
sl18574calo_Bryoplaca_cinnamomea 1 0
sl18621_Bryoplaca_sinapisperma 1 0
sl18482_Pyrenodesmia_variabilis 1 0
sl18482crust_Pyrenodesmia_variabilis 1 0
sl18486_Pyrenodesmia_variabilis 1 0
sl18504_Pyrenodesmia_variabilis 1 0
sl18419calo_Caloplaca_stillicidiorumAGG 1 0
sl18529b_Caloplaca_stillicidiorumAGG 1 0
sl18614_Caloplaca_stillicidiorumAGG 1 0
sl18467_Caloplaca_stillicidiorumAGG 1 0
sl18440b_Gyaloechia_bracteata 1 0
sl18421a_Gyaloechia_epiphyta 1 0
sl18421cand_Gyaloechia_epiphyta 1 0
sl18429a_Gyaloechia_epiphyta 1 0
sl18457_Rufoplaca_arenaria 1 0
sl18474b_Rufoplaca_arenaria 1 0
sl18463_Rufoplaca_arenaria 1 0
sl18654_Rufoplaca_arenaria 1 0
sl18665a_Rufoplaca_arenaria 1 0
sl18611a_Mycobilimbia_berengeriana 1 0
sl18612_Mycobilimbia_berengeriana 1 0
sl18574ton_ToniniaCF_mesoideaAFF 1 0
sl18574d_ToniniaCF_sp 1 0
sl18444clado_Cladonia_cariosaAFF1 1 0
sl18620clado_Cladonia_cariosaAFF1 1 0
sl18430_Cladonia_symphycarpa 1 0
sl18436z_Cladonia_symphycarpa 1 0
sl18610clado_Cladonia_cariosaAFF2 1 0
sl19199clado_Cladonia_cariosaAFF2 1 0
sl18335_Cladonia_cariosaAFF3 1 0
sl18336_Cladonia_cariosaAFF3 1 0
sl18442clado_Cladonia_cariosaAFF3 1 0
sl18448_Cladonia_cariosaAFF3 1 0
sl18415_Cladonia_macrophyllodes 1 0
sl18443b_Cladonia_pocillumAGG1 1 0
sl19196clado_Cladonia_pocillumAGG1 1 0
sl18447_Cladonia_pocillumAGG1 1 0
sl18617_Cladonia_pocillumAGG1 1 0
sl19207clado_Cladonia_pocillumAGG1 1 0
sl18576z_Cladonia_pocillumAGG1 1 0
sl18607_Cladonia_pocillumAGG1 1 0
sl18553clado_Cladonia_pocillumAGG1 1 0
sl18555clado_Cladonia_pocillumAGG1 1 0
sl18343_Cladonia_pocillumAGG3 1 0
sl18578_Cladonia_pocillumAGG2 1 0
sl18616clado_Cladonia_pocillumAGG2 1 0
sl18551_Cladonia_squamSP1 1 0
sl18438_Amandinea_punctataAFF 1 0
sl18402side2_Tetramelas_papillatusCF 1 0
sl18403e_Tetramelas_papillatusCF 1 0
sl18403sideAPO_Tetramelas_papillatusCF 1 0
sl18405e_Tetramelas_pulverulentusAFF 1 0
sl18454leci_Tetramelas_pulverulentusAFF 1 0
sl18393e_Phaeophyscia_constipata 1 0
sl18393f_Phaeophyscia_constipata 1 0
sl18399z_Phaeophyscia_constipata 1 0
sl18385rino_PhaeophysDINA_dina3 1 0
sl18401_PhaeophysDINA_dina3 1 0
sl18269star_PhaeophysDINA_castanomelodes 1 0
sl18363_PhaeophysDINA_castanomelodes 1 0
sl18312_PhaeophysDINA_guzzinii 1 0
sl18382b_PhaeophysDINA_roscidaAFF1 1 0
sl18379z_PhaeophysDINA_dina2 1 0
sl18529a_PhaeophysDINA_roscidaAFF2 1 0
sl18529rino_PhaeophysDINA_roscidaAFF2 1 0
sl18529z_PhaeophysDINA_roscidaAFF2 1 0
sl18485_Physcia_albineoides 1 0
sl18518_Physcia_albineoides 1 0
sl18242a_Physcia_dubiaAFF1 1 0
sl18273c_Physcia_dubiaAFF1 1 0
sl18554_Physcia_dubiaAFF1 1 0
sl18663_Physcia_dubiaAFF1 1 0
sl18506_Physcia_dubiaAFF1 1 0
sl18349c_Physcia_dubiaAFF2 1 0
sl18364a_Physcia_dubiaAFF2 1 0
sl18410a_Physcia_caesia 1 0
sl18386a_PhysciDINA_pyrina 1 0
sl18400b_PhysciDINA_pyrina 1 0
sl18391a_PhysciDINA_pyrina 1 0
sl18395b_PhysciDINA_pyrina 1 0
sl18420rino_PhysciDINA_pyrina 1 0
sl18422rino_PhysciDINA_pyrina 1 0
sl18396a_Phaeorrhiza_nimbosa 1 0
sl18396b_Phaeorrhiza_nimbosa 1 0
sl18425b_Phaeorrhiza_nimbosa 1 0
sl18381_Phaeorrhiza_sareptana 1 0
sl18384_Phaeorrhiza_sareptana 1 0
sl18389_Phaeorrhiza_sareptana 1 0
sl18400a_Phaeorrhiza_sareptana 1 0
sl18542_Phaeorrhiza_sareptana 1 0
sl18527a_Phaeorrhiza_sareptana 1 0
sl18250_Physconia_muscigena 1 0
sl18382a_Physconia_muscigena 1 0
sl18392_Physconia_muscigena 1 0
sl18441b_Physconia_muscigena 1 0
sl18387_Physconia_muscigena 1 0
sl18431_Physconia_muscigena 1 0
sl18531a_Physconia_muscigena 1 0
sl18421b_Physconia_muscigena 1 0
sl18397_Physconia_muscigena 1 0
sl18532_Physconia_muscigena 1 0
sl18385a_Physconia_muscigena 1 0
sl18396d_Physconia_muscigena 1 0
sl18545_Physconia_muscigena 1 0
sl18417_Physconia_muscigena 1 0
sl18386b_Physconia_muscigena 1 0
sl18426c_Physconia_muscigena 1 0
sl18435_Physconia_muscigena 1 0
sl18550_Physconia_muscigena 1 0
sl18425a_Physconia_muscigena 1 0
sl18553_Rinodina_mniaraea 1 0
sl18559_Rinodina_mniaraea 1 0
sl18442_Rinodina_mniaraeaAFF1 1 0
sl18443a_Rinodina_mniaraeaAFF1 1 0
sl18444b_Rinodina_mniaraeaAFF1 1 0
sl18444rino1_Rinodina_mniaraeaAFF1 1 0
sl18444a_Rinodina_mniaraeaAFF2 1 0
sl18444rino2_Rinodina_mniaraeaAFF2 1 0
sl18391c_Megaspora_verrucosa 1 0
sl18395a_Megaspora_verrucosa 1 0
sl18549_Megaspora_verrucosa 1 0
sl18608_Megaspora_verrucosa 1 0
sl18424_Megaspora_verrucosa 1 0
sl18530_Megaspora_verrucosa 1 0
sl18530y_Megaspora_verrucosa 1 0
sl18247a_Rhizocarpon_geographicumSL1 1 0
sl18249b_Rhizocarpon_geographicumSL1 1 0
sl18255rhi_Rhizocarpon_geographicumSL1 1 0
sl18278b_Rhizocarpon_geographicumSL1 1 0
sl18521geogr_Rhizocarpon_geographicumSL1 1 0
sl18587geo_Rhizocarpon_geographicumSL1 1 0
sl18255b_Rhizocarpon_geographicumSL1 1 0
sl18280d_Rhizocarpon_geographicumSL1 1 0
sl18305b_Rhizocarpon_geographicumSL1 1 0
sl18567d_Rhizocarpon_geographicumSL1 1 0
sl18533_Rhizocarpon_geographicumSL3 1 0
sl18533mega_Rhizocarpon_geographicumSL3 1 0
sl18566b_Rhizocarpon_geographicumSL3 1 0
sl18583g_Rhizocarpon_geographicumSL3 1 0
sl18583rhizo2_Rhizocarpon_geographicumSL3 1 0
sl18459_Rhizocarpon_geographicumSL4 1 0
sl18583f_Rhizocarpon_geographicumSL4 1 0
sl18583rhizo1_Rhizocarpon_geographicumSL4 1 0
sl18652b_Rhizocarpon_geographicumSL4 1 0
sl18582rhizo2_Rhizocarpon_geographicumSL4 1 0
sl18589b_Rhizocarpon_geographicumSL4 1 0
sl18671rhizo2_Rhizocarpon_geographicumSL4 1 0
sl18645a_Rhizocarpon_geographicumSL4 1 0
sl18645geo_Rhizocarpon_geographicumSL4 1 0
sl18630_Rhizocarpon_geographicumSL4 1 0
sl18582rhizo1_Rhizocarpon_geographicumSL4 1 0
sl18671_Rhizocarpon_geographicumSL2 1 0
sl18671rhizo1_Rhizocarpon_geographicumSL2 1 0
sl18522geogr_Rhizocarpon_geographicumSL5 1 0
sl18348_Rhizocarpon_intermediellum 1 0
sl18349d_Rhizocarpon_intermediellum 1 0
sl18403c_Rhizocarpon_intermediellum 1 0
sl18404geogra_Rhizocarpon_intermediellum 1 0
sl18365a_Rhizocarpon_intermediellum 1 0
sl18346c_Rhizocarpon_intermediellum 1 0
sl18278rhizoc_Rhizocarpon_intermediellum 1 0
sl18394_Psora_decipiensA 1 0
sl18574c_Psora_decipiensA 1 0
sl18526_Psora_decipiensA 1 0
sl18615_Psora_decipiensA 1 0
sl18574a_Psora_decipiensA 1 0
sl18500_Psora_himalayana 1 0
sl18500psora_Psora_himalayana 1 0
sl18502_Psora_himalayana 1 0
sl18505_Psora_himalayana 1 0
sl18505z_Psora_himalayana 1 0
sl18507_Psora_himalayana 1 0
sl18613a_Psora_himalayana 1 0
sl18504z_Psora_himalayana 1 0
sl18506z_Psora_himalayana 1 0
sl18388_Psora_tuckermanniiAFF 1 0
sl18393a_Psora_tuckermanniiAFF 1 0
sl18398_Psora_tuckermanniiAFF 1 0
sl18419_Psora_tuckermanniiAFF 1 0
sl18441a_Psora_tuckermanniiAFF 1 0
sl18416_Psora_tuckermanniiAFF 1 0
sl18440c_Psora_tuckermanniiAFF 1 0
sl18608v2_Scytinium_subtileAFF 1 0
sl18611b_Agonimia_gelatinosaCF 1 0
sl18616b_Agonimia_gelatinosaCF 1 0
sl18445_Endocarpon_pusillumCF 1 0
sl18262_Verrucaria_nigrescens 1 0
sl18662_Dermatocarpon_leptophyllodes 1 0
sl18373derm_Dermatocarpon_polyphyllizumAFF 1 0
sl18562b_Dermatocarpon_polyphyllizumAFF 1 0
sl18508_Dermatocarpon_polyphyllizumAFF 1 0
sl18638derm_Dermatocarpon_polyphyllizumAFF 1 0
sl18556_Dermatocarpon_taminiumAFF1 1 0
sl18562a_Dermatocarpon_taminiumAFF1 1 0
sl18664_Dermatocarpon_taminiumAFF1 1 0
sl18254staur_Staurothele_drummondii 1 0
sl18411_Staurothele_drummondii 1 0
sl18373_Staurothele_drummondii 1 0
sl18405staur_Staurothele_drummondii 1 0
sl18647staur_Staurothele_drummondii 1 0
sl18625_Staurothele_drummondii 1 0
sl18539b_Staurothele_drummondii 1 0
sl18563_Staurothele_drummondii 1 0
sl18584_Staurothele_drummondii 1 0
sl18586_Staurothele_drummondii 1 0
sl18596_Staurothele_drummondii 1 0
sl18585_Staurothele_drummondii 1 0
sl18418placi_Placidium_lacinulatum 1 0
sl18501_Catapyrenium_cinereum 1 0
sl18632_Catapyrenium_cinereum 1 0
sl18577z_Catapyrenium_cinereum 1 0
sl18414b_Catapyrenium_daedaleum 1 0
sl18681main_Catapyrenium_cinereum 1 0
sl18577placi_Placidium_lachneum 1 0
sl18610placi_Placidium_lachneum 1 0
sl18622placi_Placidium_lachneum 1 0
sl18619_Placidium_lachneum 1 0
sl18478b_Heteroplacidium_zamenhofianumAFF1 1 0
sl18481_Heteroplacidium_zamenhofianumAFF1 1 0
sl18287z_Heteroplacidium_zamenhofianumAFF2 1 0
sl18641c_Heteroplacidium_zamenhofianumAFF2 1 0
sl18347_psuedoaspicilia_sp 1 0
sl18347aspi_psuedoaspicilia_sp 1 0
sl19205musc_Diploschistes_muscorum 1 0
sl19200a_LeptogiumCF_sp 1 0
sl18557_Peltigera_elisabethae 1 0
sl18575_Peltigera_neorufescens 1 0
sl18341_Peltigera_rufescensAFF 1 0
sl18548_Peltigera_rufescensAFF 1 0
sl18343_Peltigera_rufescensAFF 1 0
sl18432_Peltigera_rufescensAFF 1 0
sl18606_Peltigera_rufescensAFF 1 0
sl18572z_Peltigera_rufescensAFF 1 0
sl18445pelt_Peltigera_neorufescensCLADE6 1 0
sl18679_Peltigera_neorufescensCLADE6 1 0
sl18449_Peltigera_neorufescensCLADE6 1 0
sl18509_Peltigera_neorufescensCLADE6 1 0
sl18451_Peltigera_neorufescensCLADE6 1 0
sl18450_Peltigera_neorufescensCLADE6 1 0
sl18337_Peltigera_ponojensisCLADE 1 0
sl18571_Peltigera_ponojensisCLADE 1 0
sl18680_Peltigera_ponojensisCLADE 1 0
sl18573_Peltigera_venosa 1 0
