# Supplementary material for: Alpine lichen diversity in an isolated sky island in the Colorado Plateau, USA—Insight from an integrative biodiversity inventory
Source: Ecol Evol. 2021 Jul 14;11(16):11090–101. doi: 10.1002/ece3.7896 (PMC8366874; doi:10.1002/ece3.7896)
Supplement: Supplementary file 4 — File S4 [file ECE3-11-11090-s006.zip › file_S4_protax_analysis/protax_fungi_results/query2.logprob]

sl18241sar_Acarospora_erratica 2 -0.00235963
sl18260_Acarospora_erratica 2 -0.00235963
sl18289z_Acarospora_oligospora 2 -0.000824027
sl18474acaro_Acarospora_nitrophila 2 -0.000589569
sl18291a1_Acarospora_stapfiana 2 -0.000962839
sl18362b_Acarospora_stapfiana 2 -0.000998381
sl18603_Polysporina_gyrocarpaAFF 2 -0.000951615
sl18665acaro_Acarospora_nitrophilaAFF 2 -0.000747046
sl18541polysp_Polysporina_simplexAFF1 2 -0.000966955
sl18259a_Acarospora_thamnina 2 -0.000902202
sl18567b_Acarospora_thamnina 2 -0.000721207
sl18629a_Polysporina_simplexAFF2 2 -0.00312258
sl18328_Candelariella_aggregata1 2 -0.00769762
sl18546_Candelariella_aggregata1 2 -0.00736526
sl18379d_Candelariella_aggregata1 2 -0.0078546
sl18382d_Candelariella_aggregata1 2 -0.007934
sl18419cand_Candelariella_aggregata1 2 -0.007934
sl18254_Candelariella_aggregata2 2 -0.00755981
sl18330_Candelariella_aggregata2 2 -0.00755981
sl18331_Candelariella_aggregata2 2 -0.00755981
sl18383_Candelariella_aggregata3 2 -0.00822582
sl18422cand_Candelariella_aggregata4 2 -0.00861513
sl18426b_Candelariella_antenaria1 2 -0.00700289
sl18257cand_Candelariella_vitellinaAFF 2 -0.00754376
sl18593cand_Candelariella_vitellinaAFF 2 -0.00984836
sl18304a_Candelariella_rosulans 2 -0.00243882
sl18304cand_Candelariella_rosulans 2 -0.00253418
sl18407e_Candelariella_rosulans 2 -0.0027862
sl18380_Candelariella_rosulans 2 -0.00305672
sl18367_Candelariella_rosulans 2 -0.0029543
sl18370f_Candelariella_sp1AGG 2 -0.00409227
sl18626_Candelariella_sp1AGG 2 -0.00364778
sl18641a_Candelariella_sp1AGG 2 -0.00424309
sl18351cand_Candelariella_sp1AGG 2 -0.00401888
sl18358b_Candelariella_sp1AGG 2 -0.00591992
sl18479cand_Candelariella_aurella1 2 -0.00399326
sl18499_Candelariella_aurella1 2 -0.00447974
sl19204cand_Candelariella_aurella1 2 -0.00301789
sl18307_Candelariella_aurella2 2 -0.00292299
sl18503_Candelariella_aurella2 2 -0.00281903
sl18269_Candelariella_aurella3 2 -0.00301789
sl18291b_Candelariella_aurella3 2 -0.0182201 1,unk -4.02612
sl18483b_Candelariella_aurella4 2 -0.00380647
sl18240b_Candelariella_vitellina1 2 -0.00590105
sl18404d_Candelariella_vitellina1 2 -0.00588851
sl18243cand_Candelariella_vitellina1 2 -0.0049934
sl18273b_Candelariella_vitellina1 2 -0.0049934
sl18473c_Candelariella_vitellina1 2 -0.0049934
sl18244calo_Candelariella_vitellina1 2 -0.00537947
sl18294c_Candelariella_vitellina1 2 -0.00471958
sl18599b_Candelariella_vitellina1 2 -0.00471958
sl18294cand_Candelariella_vitellina1 2 -0.00496409
sl18405cand2_Candelariella_vitellina1 2 -0.00498278
sl18521cand_Candelariella_vitellina1 2 -0.00537947
sl18251c_Candelariella_vitellina1 2 -0.00590105
sl18291a2_Candelariella_vitellina2 2 -0.00569147
sl18589cand_Candelariella_vitellina2 2 -0.00586643
sl18613b_Candelariella_vitellina2 2 -0.00613136
sl18273z_Candelariella_vitellina1 2 -0.00580766
sl18306_Candelariella_vitellina1 2 -0.00580766
sl18372cand_Candelariella_vitellina1 2 -0.00528306
sl18667b_Candelariella_vitellina4 2 -0.00528306
sl18669cand_Candelariella_vitellina4 2 -0.00580766
sl18281cand_Candelariella_vitellina3 2 -0.0053056
sl18298_Candelariella_vitellina3 2 -0.0053056
sl18533cand_Candelariella_vitellina5 2 -0.0049934
sl18465_Candelariella_xanthostigma 2 -0.00282504
sl18466_Candelariella_xanthostigma 2 -0.0572647 1,unk -2.90036
sl18468_Candelariella_xanthostigma 2 -0.00282504
sl18267b_Umbilicaria_virginis 2 -0.000519423
sl18368a_Umbilicaria_virginis 2 -0.000487783
sl18407c_Umbilicaria_virginis 2 -0.00818434
sl18368b_Umbilicaria_virginis 2 -0.0091596
sl18290b_Umbilicaria_virginis 2 -0.000307292
sl18635_Umbilicaria_virginis 2 -0.00591181
sl18310_Umbilicaria_virginis 2 -0.00620163
sl18350b_Umbilicaria_virginis 2 -0.000392078
sl18623_Umbilicaria_virginis 2 -0.00620163
sl18536_Umbilicaria_virginis 2 -0.00614254
sl18591_Umbilicaria_virginis 2 -0.00570185
sl18676_Umbilicaria_virginis 2 -0.0084314
sl18433_Umbilicaria_virginis 2 -0.00818434
sl18359um_Umbilicaria_decussata 2 -0.00437941
sl18376a_Umbilicaria_virginis 2 -0.00881605
sl18362a_Umbilicaria_sp 2 -0.0112417 1,unk -4.50553
sl18590_Umbilicaria_decussataAFF 2 -0.0137646 1,unk -4.30432
sl18278b_Pleopsidium_flavumAGG1 2 -0.0305393 1,unk -3.51576
sl18355_Pleopsidium_flavumAGG1 2 -0.0305393 1,unk -3.51576
sl18300_Pleopsidium_flavumAGG2 2 -0.0252178 1,unk -3.70458
sl18579_Sarcogyne_arenosaAFF 2 -0.0712889 1,unk -2.68824
sl18515_Lecideoid_andersoniiAGG1 2 -0.0231055 1,unk -3.79101
sl18599a_Lecideoid_andersoniiAGG1 2 -0.0231055 1,unk -3.79101
sl18597_Lecideoid_andersoniiAGG2 2 -0.0443827 1,unk -3.1488
sl18297_Lecideoid_deoidSPUR00135 2 -0.0261369 1,unk -3.66924
sl18439_Lecideoid_deoidSPUR00135 2 -0.0234243 1,unk -3.77746
sl18601_Lecideoid_deoidSPUR00195 2 -0.0297787 1,unk -3.5406
sl18637_Lecideoid_deoidSPUR00195 2 -0.0393174 1,unk -3.26747
sl18668_Lecideoid_deoidSPUR00195 2 -0.0393174 1,unk -3.26747
sl18602_Lecideoid_laboriosaAFF1 2 -0.0325593 1,unk -3.45272
sl18628_Lecideoid_laboriosaAFF1 2 -0.0325593 1,unk -3.45272
sl18648_Lecideoid_laboriosaAFF1 2 -0.0325593 1,unk -3.45272
sl18292_Lecideoid_laboriosaAFF2 2 -0.0230568 1,unk -3.79309
sl18455a_Lecideoid_atrobrunneaAGG2 2 -0.0621467 1,unk -2.82096
sl18566a_Lecideoid_atrobrunneaAGG2 2 -0.0567334 1,unk -2.90941
sl18645atro_Lecideoid_atrobrunneaAGG2 2 -0.045603 1,unk -3.12229
sl18600_Lecideoid_atrobrunneaAGG2 2 -0.047248 1,unk -3.08766
sl18639_Lecideoid_atrobrunneaAGG2 2 -0.0655097 1,unk -2.76992
sl18653atro_Lecideoid_atrobrunneaAGG2 2 -0.0655097 1,unk -2.76992
sl18568a_Lecideoid_atrobrunneaAGG2 2 -0.0642367 1,unk -2.78892
sl18650_Lecideoid_atrobrunneaAGG2 2 -0.0666694 1,unk -2.75295
sl18278c_Lecideoid_perlatolica 2 -0.0284325 1,unk -3.58619
sl18299b_Lecideoid_perlatolica 2 -0.0284325 1,unk -3.58619
sl18511_Lecideoid_perlatolica 2 -0.025945 1,unk -3.67651
sl18511_Lecideoid_perlatolica.2 2 -0.025945 1,unk -3.67651
sl18510_Lecideoid_perlatolica 2 -0.025945 1,unk -3.67651
sl18640e_Lecideoid_perlatolica 2 -0.0290063 1,unk -3.5665
sl18646_Lecideoid_perlatolica 2 -0.0342767 1,unk -3.40217
sl18294atrob_Lecideoid_perlatolica 2 -0.0330758 1,unk -3.43723
sl18583atro1_Lecideoid_perlatolica 2 -0.0337417 1,unk -3.41763
sl18281b_Lecideoid_perlatolica 2 -0.0362346 1,unk -3.34759
sl18657_Lecideoid_perlatolica 2 -0.0389897 1,unk -3.27568
sl18460a_Lecideoid_perlatolica 2 -0.0419498 1,unk -3.20397
sl18283_Lecideoid_perlatolica 2 -0.0343487 1,unk -3.40011
sl18565_Lecideoid_promiscensAFF1 2 -0.0682701 1,unk -2.73001
sl18644_Lecideoid_promiscensAFF1 2 -0.0614437 1,unk -2.83199
sl18280atro_Lecideoid_syncarpa 2 -0.0465638 1,unk -3.10191
sl18349news_Lecideoid_syncarpa 2 -0.057802 1,unk -2.89128
sl18347c_Lecideoid_syncarpa 2 -0.0431496 1,unk -3.17637
sl18370c_Lecideoid_syncarpa 2 -0.0379433 1,unk -3.30236
sl18370h_Lecideoid_syncarpa 2 -0.0379433 1,unk -3.30236
sl18404c_Lecideoid_syncarpa 2 -0.0379433 1,unk -3.30236
sl18462_Lecideoid_syncarpa 2 -0.0352609 1,unk -3.37435
sl18583atro2_Lecideoid_syncarpa 2 -0.0408256 1,unk -3.23058
sl18405d_Lecideoid_syncarpa 2 -0.0379433 1,unk -3.30236
sl18460b_Lecideoid_syncarpa 2 -0.03597 1,unk -3.35479
sl18631z_Lecideoid_syncarpa 2 -0.03597 1,unk -3.35479
sl18480_Lecideoid_syncarpa 2 -0.0379433 1,unk -3.30236
sl18659b_Lecideoid_syncarpa 2 -0.0379433 1,unk -3.30236
sl18627_Lecideoid_syncarpa 2 -0.0408256 1,unk -3.23058
sl18631_Lecideoid_syncarpa 2 -0.0408256 1,unk -3.23058
sl18488_Lecideoid_syncarpa 2 -0.0364632 1,unk -3.34142
sl18454c_Lecideoid_syncarpa 2 -0.0423904 1,unk -3.19374
sl18521_Lecideoid_syncarpa 2 -0.0393586 1,unk -3.26644
sl18582atro2_Lecideoid_syncarpa 2 -0.0456982 1,unk -3.12025
sl18405lecidea_Lecideoid_syncarpa 2 -0.0415574 1,unk -3.21318
sl18248b1_Lecideoid_syncarpa 2 -0.0368472 1,unk -3.33113
sl18642q_lecideoid_atrobrunneaAGG1 2 -0.0388268 1,unk -3.27978
sl18653squam_Lecideoid_atrobrunneaAGG1 2 -0.0271463 1,unk -3.63185
sl18658_Lecideoid_atrobrunneaAGG3 2 -0.0555108 1,unk -2.93059
sl18266_Lecideoid_promiscens 2 -0.0520494 1,unk -2.99326
sl18474c_Lecideoid_promiscens 2 -0.0520494 1,unk -2.99326
sl18665b_Lecideoid_promiscens 2 -0.0520494 1,unk -2.99326
sl18665c_Lecideoid_promiscens 2 -0.0520494 1,unk -2.99326
sl18266z_Lecideoid_promiscens 2 -0.0529771 1,unk -2.97606
sl18460d_Lecideoid_leucothallinaAFF 2 -0.138547 1,unk -2.05681
sl18652a_Lecideoid_leucothallinaAFF 2 -0.124619 1,unk -2.15595
sl18461_Lecideoid_leucothallinaAFF 2 -0.106387 1,unk -2.30518
sl18489_Lecideoid_deoidSP1 2 -0.109774 1,unk -2.27551
sl18498_Lecideoid_deoidSP1 2 -0.109774 1,unk -2.27551
sl18649z_Lecideoid_deoidSP1 2 -0.109774 1,unk -2.27551
sl18496_Lecideoid_deoidSP1 2 -0.0934227 1,unk -2.42876
sl18369_Lecideoid_tessellataAGG1 2 -0.0352976 1,unk -3.37333
sl18407leci_Lecideoid_tessellataAGG1 2 -0.0352976 1,unk -3.37333
sl18350d_Lecideoid_tessellataAGG4 2 -0.0267211 1,unk -3.64742
sl18493_Lecideoid_tessellataAGG4 2 -0.0243302 1,unk -3.73996
sl18656_Lecideoid_tessellataAGG3 2 -0.0614437 1,unk -2.83199
sl18659a_Lecideoid_tessellataAGG3 2 -0.0561482 1,unk -2.91949
sl18284_Lecideoid_tessellataAGG2 2 -0.0308939 1,unk -3.50439
sl18346b_Lecideoid_tessellataAGG2 2 -0.0308939 1,unk -3.50439
sl18304lecidel_Lecideoid_tessellataAGG2 2 -0.0320842 1,unk -3.46718
sl18278y_Caloplaca_epithallina 1,unk -0.331061 2 -1.2971
sl18385b_Athallia_holocarpaAFF 2 -0.0629221 1,unk -2.80894
sl18385calo_Athallia_holocarpaAFF 2 -0.0629221 1,unk -2.80894
sl18426a_Athallia_holocarpaAFF 2 -0.0629221 1,unk -2.80894
sl18420_Athallia_holocarpaAFF 2 -0.0575027 1,unk -2.89633
sl18513_Caloplaca_xanthostigmoideaAFF 2 -0.163784 1,unk -1.90177
sl18645unk_Caloplaca_xanthostigmoideaAFF 2 -0.177846 1,unk -1.82623
sl18264a_Rusavskia_elegans 2 -0.0249797 1,unk -3.71394
sl18271_Rusavskia_elegans 2 -0.0309915 1,unk -3.50129
sl18366_Rusavskia_elegans 2 -0.0333545 1,unk -3.42898
sl18295_Rusavskia_elegans 2 -0.0293436 1,unk -3.55511
sl18467xantho_Rusavskia_elegans 2 -0.0293436 1,unk -3.55511
sl18537a_Rusavskia_elegans 2 -0.0293436 1,unk -3.55511
sl18409a_Rusavskia_elegans 2 -0.0309915 1,unk -3.50129
sl18670_Rusavskia_elegans 2 -0.0309915 1,unk -3.50129
sl18511rusa_Rusavskia_elegans 2 -0.0309915 1,unk -3.50129
sl18395calo_Rusavskia_elegans 2 -0.0321854 1,unk -3.46408
sl19200b_Rusavskia_elegans 2 -0.0359698 1,unk -3.3548
sl18356b_Rusavskia_elegans 2 -0.0376662 1,unk -3.30956
sl18403d_Rusavskia_elegans 2 -0.0391123 1,unk -3.2726
sl18378_Rusavskia_elegans 2 -0.0732223 1,unk -2.66243
sl18427a_Rusavskia_elegans 2 -0.0694769 1,unk -2.71309
sl18249a_Rusavskia_sorediata 2 -0.0307325 1,unk -3.50955
sl18410b_Rusavskia_sorediata 2 -0.0590124 1,unk -2.87116
sl18593_Rusavskia_sorediata 2 -0.0590124 1,unk -2.87116
sl18638b_Rusavskia_sorediata 2 -0.0579821 1,unk -2.88826
sl18538_Rusavskia_sorediata 2 -0.0368472 1,unk -3.33113
sl18370g_Rusavskia_sorediata 2 -0.0579821 1,unk -2.88826
sl18505rusa_Rusavskia_sorediata 2 -0.0398976 1,unk -3.25311
sl18243c_Caloplaca_saxicola 2 -0.00609048
sl18353_Caloplaca_saxicola 2 -0.00565352
sl18672_Caloplaca_saxicola 2 -0.00524783
sl18633_Pachypeltis_invadens 2 -0.315909 1,unk -1.31789
sl18246b_Pachypeltis_phoenicopta 2 -0.278127 1,unk -1.42731
sl18346e_Pachypeltis_phoenicopta 2 -0.278127 1,unk -1.42731
sl18405b_Pachypeltis_phoenicopta 2 -0.287054 1,unk -1.39997
sl18405calo_Pachypeltis_phoenicopta 2 -0.287054 1,unk -1.39997
sl18280a_Pachypeltis_phoenicopta 2 -0.330338 1,unk -1.28005
sl18305a_Pachypeltis_phoenicopta 2 -0.330338 1,unk -1.28005
sl18269xantho_Xanthomendoza_trachyphylla 2 -0.0588284 1,unk -2.87419
sl18476_Xanthomendoza_trachyphylla 2 -0.0588284 1,unk -2.87419
sl19204calo_Xanthomendoza_trachyphylla 2 -0.06578 1,unk -2.76594
sl18391d_Parvoplaca_tiroliensis 2 -0.0517253 1,unk -2.99935
sl18605b_Parvoplaca_tiroliensis 2 -0.0545396 1,unk -2.94776
sl18605c_Parvoplaca_tiroliensis 2 -0.0545396 1,unk -2.94776
sl18470_Parvoplaca_tiroliensis 2 -0.0507134 1,unk -3.0186
sl18471lec2_Austrolecia_sp 1,unk -0.549333 2 -0.877505
sl18348unk_lecanoraceaeCF_sp 2 -0.395095 1,unk -1.13147
sl18543_Lecanora_epibyron 2 -0.228827 1,unk -1.59881
sl18541z_Lecanora_polytropaAFF1 2 -0.164915 1,unk -1.89544
sl18251a_Lecanora_polytropaAGG1 2 -0.0422136 1,unk -3.19783
sl18273b_Lecanora_polytropaAGG1 2 -0.0422136 1,unk -3.19783
sl18376b_Lecanora_polytropaAGG1 2 -0.0422136 1,unk -3.19783
sl18405c_Lecanora_polytropaAGG1 2 -0.0422136 1,unk -3.19783
sl18375b_Lecanora_polytropaAGG1 2 -0.0438305 1,unk -3.16105
sl18455c_Lecanora_polytropaAGG1 2 -0.0454131 1,unk -3.12637
sl18280c_Lecanora_polytropaAGG1 2 -0.0454131 1,unk -3.12637
sl18256_Lecanora_polytropaAGG1 2 -0.0438305 1,unk -3.16105
sl18355poly_Lecanora_polytropaAGG1 2 -0.0438305 1,unk -3.16105
sl18521poly_Lecanora_polytropaAGG1 2 -0.0438305 1,unk -3.16105
sl18273poly_Lecanora_polytropaAGG1 2 -0.0422136 1,unk -3.19783
sl18282b_Lecanora_polytropaAGG1 2 -0.0422136 1,unk -3.19783
sl18583poly_Lecanora_polytropaAGG1 2 -0.0422136 1,unk -3.19783
sl18259b_Lecanora_polytropaAGG2 2 -0.0299356 1,unk -3.53542
sl18304b_Lecanora_polytropaAGG2 2 -0.0428801 1,unk -3.1825
sl18402_Lecanora_polytropaAGG2 2 -0.0428801 1,unk -3.1825
sl18404b_Lecanora_polytropaAGG2 2 -0.0428801 1,unk -3.1825
sl18370a_Lecanora_polytropaAGG2 2 -0.0398556 1,unk -3.25414
sl18346d_Lecanora_polytropaAGG2 2 -0.0313517 1,unk -3.48991
sl18356poly_Lecanora_polytropaAGG2 2 -0.0390713 1,unk -3.27363
sl18358a_Lecanora_polytropaAGG2 2 -0.0390713 1,unk -3.27363
sl18595_Lecanora_polytropaAGG8 2 -0.0503981 1,unk -3.02468
sl18665poly_Lecanora_polytropaAGG6 2 -0.0365397 1,unk -3.33936
sl18669_Lecanora_polytropaAGG6 2 -0.0339548 1,unk -3.41144
sl18455b_Lecanora_polytropaAGG7 2 -0.05454 1,unk -2.94776
sl18522a_Lecanora_polytropaAGG5 2 -0.0487475 1,unk -3.05717
sl18522b_Lecanora_polytropaAGG5 2 -0.0487475 1,unk -3.05717
sl18539a_Lecanora_polytropaAGG4 2 -0.0440139 1,unk -3.15696
sl18653poly_Lecanora_polytropaAGG4 2 -0.052867 1,unk -2.97808
sl18598poly_Lecanora_polytropaAGG4 2 -0.0473466 1,unk -3.08563
sl18641f_Lecanora_polytropaAGG4 2 -0.297322 1,unk -1.36971
sl18474a_Lecanora_polytropaAGG9 2 -0.0393174 1,unk -3.26747
sl18457poly_Lecanora_polytropaAGG3 2 -0.0586466 1,unk -2.87719
sl18598_Lecanora_polytropaAGG10 2 -0.0612532 1,unk -2.835
sl18454_Lecanora_polytropaAFF2 2 -0.28732 1,unk -1.39917
sl18454a_Lecanora_polytropaAFF2 2 -0.28732 1,unk -1.39917
sl18418_Protoparmeliopsis_garovaglii 2 -0.0919123 1,unk -2.44431
sl18429b_Protoparmeliopsis_garovaglii 2 -0.100415 1,unk -2.36002
sl18241proto_Protoparmeliopsis_muralisAGG1 2 -0.0331799 1,unk -3.43414
sl18277_Protoparmeliopsis_muralisAGG1 2 -0.0331799 1,unk -3.43414
sl18364_Protoparmeliopsis_muralisAGG1 2 -0.0350763 1,unk -3.37951
sl18279_Protoparmeliopsis_muralisAGG3 2 -0.0551662 1,unk -2.93665
sl18589c_Protoparmeliopsis_muralisAGG3 2 -0.0512971 1,unk -3.00745
sl18535_Protoparmeliopsis_muralisAGG3 2 -0.0541449 1,unk -2.95483
sl18258b_Protoparmeliopsis_muralisAGG2 2 -0.0655093 1,unk -2.76993
sl18274_Protoparmeliopsis_muralisAGG2 2 -0.0643026 1,unk -2.78792
sl18282c_Rhizoplaca_melanophthalma 2 -0.0279875 1,unk -3.60175
sl18311_Rhizoplaca_melanophthalma 2 -0.0279875 1,unk -3.60175
sl18371_Rhizoplaca_melanophthalma 2 -0.0279875 1,unk -3.60175
sl18592_Rhizoplaca_melanophthalma 2 -0.0279875 1,unk -3.60175
sl19192_Rhizoplaca_melanophthalma 2 -0.0324228 1,unk -3.45685
sl18516v1_Rhizoplaca_novomexicanaAGG1 2 -0.0338836 1,unk -3.41351
sl18516v2_Rhizoplaca_novomexicanaAGG1 2 -0.0303154 1,unk -3.52301
sl18267a_Rhizoplaca_novomexicanaAGG2 2 -0.048951 1,unk -3.0531
sl18290c_Rhizoplaca_novomexicanaAGG2 2 -0.0340976 1,unk -3.40732
sl18358d_Rhizoplaca_novomexicanaAGG2 2 -0.0316828 1,unk -3.47957
sl18370b_Rhizoplaca_novomexicanaAGG2 2 -0.0272897 1,unk -3.62665
sl18678_Rhizoplaca_novomexicanaAGG2 2 -0.0352609 1,unk -3.37435
sl18458_Rhizoplaca_novomexicanaAFF 2 -0.0354091 1,unk -3.37023
sl18673_Rhizoplaca_novomexicanaAFF 2 -0.0441059 1,unk -3.15492
sl18519b_Rhizoplaca_novomexicanaAGG2 2 -0.0601227 1,unk -2.85307
sl18651c_Rhizoplaca_groupNOVA 2 -0.0925704 1,unk -2.4375
sl18651lepr_Rhizoplaca_groupNOVA 2 -0.0939954 1,unk -2.42293
sl18468lec_Lecanora_sp1 2 -0.122757 1,unk -2.17009
sl18261c_Protoparmeliopsis_peltata 2 -0.0641694 1,unk -2.78993
sl18345_Protoparmeliopsis_peltata 2 -0.0641694 1,unk -2.78993
sl18344_Rhizoplaca_chrysoleucaCLADEd 2 -0.0270609 1,unk -3.63495
sl18581_Rhizoplaca_chrysoleucaCLADEe 2 -0.0260546 1,unk -3.67235
sl18405a_Lecanora_sp2 2 -0.300079 1,unk -1.36179
sl18405rhizo_Lecanora_sp2 2 -0.310177 1,unk -1.33349
sl18272c_Lecanora_rupicolaAFF1 2 -0.237475 1,unk -1.56587
sl18375c_Lecanora_rupicolaAFF1 2 -0.141192 1,unk -2.03919
sl18240a_Lecanora_rupicolaAGG1 2 -0.115336 1,unk -2.22881
sl18355rup_Lecanora_rupicolaAGG1 2 -0.111224 1,unk -2.2631
sl18455rupi_Lecanora_rupicolaAGG1 2 -0.111224 1,unk -2.2631
sl18655_Lecanora_rupicolaAGG1 2 -0.111224 1,unk -2.2631
sl18454b_Lecanora_rupicolaAGG1 2 -0.121408 1,unk -2.18048
sl18275_Lecanora_rupicolaAGG1 2 -0.07941 1,unk -2.58436
sl18404rupi_Lecanora_rupicolaAGG1 2 -0.144313 1,unk -2.01885
sl18294a_Lecanora_rupicolaAGG2 2 -0.0803109 1,unk -2.57353
sl18460c_Lecanora_rupicolaAGG2 2 -0.0732218 1,unk -2.66244
sl18428_Evernia_divaricata 2 -0.0112058 1,unk -4.50871
sl19193_Pseudephebe_minuscula 2 -0.0110173 1,unk -4.52558
sl18339_Xanthoparmelia_wyomingica 2 -0.00829808
sl18604_Xanthoparmelia_subcumberlandia 2 -0.00798671
sl18340_Xanthoparmelia_wyomingica 2 -0.00741421
sl18464_Xanthoparmelia_subcumberlandia 2 -0.00860323
sl18671xantho_Xanthoparmelia_subcumberlandia 2 -0.00860323
sl18673xantho_Xanthoparmelia_subcumberlandia 2 -0.00860323
sl18308_Xanthoparmelia_wyomingica 2 -0.00962817
sl18675_Xanthoparmelia_wyomingica 2 -0.00962817
sl18677_Xanthoparmelia_wyomingica 2 -0.00962817
sl18245new_Xanthoparmelia_wyomingica 2 -0.00893853
sl18408_Xanthoparmelia_wyomingica 2 -0.00928683
sl18523_Xanthoparmelia_wyomingica 2 -0.00928683
sl18349side_Lecanora_subcavicolaAFF1 2 -0.179417 1,unk -1.8182
sl18349subcavi_Lecanora_subcavicolaAFF1 2 -0.179417 1,unk -1.8182
sl18364b_Lecanora_subcavicolaAFF1 2 -0.179417 1,unk -1.8182
sl18372a_Lecanora_subcavicolaAFF1 2 -0.223859 1,unk -1.61837
sl18407a;18-407d_Lecanora_subcavicolaAFF1 2 -0.223859 1,unk -1.61837
sl18349b_Lecanora_subcavicolaAFF2 2 -0.180471 1,unk -1.81285
sl18349bat_Lecanora_subcavicolaAFF2 2 -0.180471 1,unk -1.81285
sl18567sore_Lecanora_subcavicolaAFF2 2 -0.180471 1,unk -1.81285
sl18403sideSOR_Lecanora_subcavicolaAFF2 2 -0.193191 1,unk -1.7509
sl18347f_Lecidella_stigmateaAGG1 2 -0.0518869 1,unk -2.99631
sl18347lec_Lecidella_stigmateaAGG1 2 -0.0567919 1,unk -2.90841
sl18360_Lecidella_stigmateaAGG1 2 -0.052049 1,unk -2.99327
sl18374_Lecidella_stigmateaAGG1 2 -0.0559733 1,unk -2.92253
sl18492_Lecidella_stigmateaAGG1 2 -0.0493087 1,unk -3.046
sl18500leci_Lecidella_stigmateaAGG1 2 -0.0549375 1,unk -2.94069
sl18367z_Lecidella_stigmateaAGG1 2 -0.0507662 1,unk -3.01759
sl18369rino_Lecidella_stigmateaAGG1 2 -0.0507662 1,unk -3.01759
sl18409b_Lecidella_stigmateaAGG1 2 -0.0441517 1,unk -3.15391
sl18475_Lecidella_stigmateaAGG1 2 -0.0789232 1,unk -2.59027
sl18512_Lecidella_stigmateaAGG1 2 -0.051995 1,unk -2.99428
sl18537c_Lecidella_stigmateaAGG1 2 -0.0388674 1,unk -3.27876
sl18257b_Lecidella_stigmateaAGG2 2 -0.0527021 1,unk -2.98112
sl18294d_Lecidella_stigmateaAGG2 2 -0.0556836 1,unk -2.92757
sl18467unk_Lecidella_stigmateaAGG2 2 -0.0545963 1,unk -2.94675
sl18582a_Lecidella_stigmateaAGG2 2 -0.0507662 1,unk -3.01759
sl18582e_Lecidella_stigmateaAGG2 2 -0.0481419 1,unk -3.06937
sl18583i_Lecidella_stigmateaAGG2 2 -0.0481419 1,unk -3.06937
sl19208leci_Lecidella_stigmateaAGG1 2 -0.0576819 1,unk -2.8933
sl18347b_Lecidella_stigmateaAGG4 2 -0.058283 1,unk -2.88323
sl18347e_Lecidella_stigmateaAGG4 2 -0.058283 1,unk -2.88323
sl18511della_Lecidella_stigmateaAGG1 2 -0.0615069 1,unk -2.83099
sl18517_Lecidella_stigmateaAGG1 2 -0.0615069 1,unk -2.83099
sl18528_Lecidella_stigmateaAGG3 2 -0.0871622 1,unk -2.49504
sl18681blackAPO_Lecidella_stigmateaAGG3 2 -0.0783588 1,unk -2.59717
sl18681brownAPO_Lecidella_stigmateaAGG3 2 -0.0783588 1,unk -2.59717
sl18348grey_Lecanora_spGREY 2 -0.389903 1,unk -1.14227
sl18403tetra_Lecanora_spGREY 2 -0.389903 1,unk -1.14227
sl18354_Lecanora_spGREY 2 -0.414626 1,unk -1.09233
sl18365b_Lecanora_spGREY 2 -0.389215 1,unk -1.14372
sl18248a_Lecideoid_formosaAGG1 1,unk -0.539204 2 -0.891912
sl18302e_Lecideoid_formosaAGG1 1,unk -0.570485 2 -0.848525
sl18280b_Lecideoid_formosaAGG1 1,unk -0.611267 2 -0.796506
sl18285_Lecideoid_formosaAGG1 1,unk -0.611267 2 -0.796506
sl18372b_Lecideoid_formosaAGG1 1,unk -0.578287 2 -0.838194
sl18403a_Lecideoid_formosaAGG1 1,unk -0.578287 2 -0.838194
sl18580_Lecideoid_formosaAGG1 1,unk -0.578287 2 -0.838194
sl19195_Lecideoid_formosaAGG1 2 -0.681331 1,unk -0.716894
sl18302form_Lecideoid_formosaAGG1 2 -0.591543 1,unk -0.818043
sl18302b_Lecideoid_formosaAGG2 2 -0.607414 1,unk -0.798715
sl18567e_Lecideoid_formosaAGG2 2 -0.607414 1,unk -0.798715
sl18437b_Lecanora_prolificans 1,unk -0.590844 2 -0.821953
sl18471_Lecanora_prolificans 1,unk -0.590844 2 -0.821953
sl18427b_Myriolecis_hageniiAFF 2 -0.0680592 1,unk -2.733
sl18473b_Myriolecis_hageniiAFF 2 -0.073147 1,unk -2.66342
sl18269z_Myriolecis_myrioSP1 2 -0.0362726 1,unk -3.34656
sl18478a_Myriolecis_semipallida 2 -0.075982 1,unk -2.6268
sl18629b_Myriolecis_semipallida 2 -0.0657805 1,unk -2.76593
sl18651b_Myriolecis_semipallida 2 -0.0657805 1,unk -2.76593
sl18483a_Myriolecis_semipallida 2 -0.0599979 1,unk -2.85508
sl18478quest_Myriolecis_semipallida 2 -0.0719522 1,unk -2.6793
sl18651a_Myriolecis_semipallida 2 -0.0514039 1,unk -3.00542
sl18651d_Myriolecis_semipallida 2 -0.175598 1,unk -1.83786
sl18490_Myriolecis_semipallida 2 -0.0860116 1,unk -2.50776
sl18494_Myriolecis_semipallida 2 -0.0909792 1,unk -2.45406
sl18467rino1_Myriolecis_myrioSP2 2 -0.0865408 1,unk -2.50189
sl18419rino_Myriolecis_myrioSP3 2 -0.0549375 1,unk -2.94069
sl18248b2_Calvitimela_armeniaca 2 -0.0569685 1,unk -2.90539
sl18278a_Calvitimela_armeniaca 2 -0.0569685 1,unk -2.90539
sl18248quest_Calvitimela_armeniaca 2 -0.0682692 1,unk -2.73003
sl18278green_Calvitimela_armeniaca 2 -0.0682692 1,unk -2.73003
sl18372c_Calvitimela_armeniaca 2 -0.0682692 1,unk -2.73003
sl18403b_Calvitimela_armeniaca 2 -0.0682692 1,unk -2.73003
sl18404e_Calvitimela_armeniaca 2 -0.0682692 1,unk -2.73003
sl18567a_Calvitimela_armeniaca 2 -0.0682692 1,unk -2.73003
sl18570_Calvitimela_armeniaca 2 -0.0682692 1,unk -2.73003
sl18302d_Calvitimela_armeniaca 2 -0.065916 1,unk -2.76394
sl18302quest_Calvitimela_armeniaca 2 -0.065916 1,unk -2.76394
sl18359_Calvitimela_armeniaca 2 -0.0708492 1,unk -2.69421
sl18540_Lecanora_cenisiaAFF 2 -0.257096 1,unk -1.49589
sl18588_Lecanora_cenisiaAFF 2 -0.257096 1,unk -1.49589
sl18634_Lecanora_cenisiaAFF 2 -0.198691 1,unk -1.72549
sl18437a_Lecidella_elaeochroma 2 -0.0776377 1,unk -2.60606
sl18473a_Lecidella_elaeochroma 2 -0.0776377 1,unk -2.60606
sl18472_Lecidella_elaeochroma 2 -0.0805578 1,unk -2.57058
sl18620y_Lecidella_wulfeniiAFF 2 -0.0703401 1,unk -2.70117
sl18238a_Protoparmelia_badia 2 -0.0339902 1,unk -3.41042
sl18403f_Protoparmelia_badia 2 -0.0326618 1,unk -3.44963
sl18243a_Protoparmelia_badia 2 -0.0327304 1,unk -3.44756
sl18456_Protoparmelia_badia 2 -0.039276 1,unk -3.2685
sl18255a_Protoparmelia_badia 2 -0.0315166 1,unk -3.48475
sl18261a_Protoparmelia_badia 2 -0.0315166 1,unk -3.48475
sl18453_Protoparmelia_badia 2 -0.0312528 1,unk -3.49302
sl18452_Protoparmelia_badia 2 -0.0452708 1,unk -3.12943
sl18361asp_Arctidea_sp1 2 -0.309887 1,unk -1.33428
sl18477_Arctidea_candidaAFF 2 -0.254445 1,unk -1.50499
sl18350arctidea_Arctidea_circularisAFF2 2 -0.305929 1,unk -1.34526
sl19204mega_Arctidea_circularisAFF2 2 -0.300627 1,unk -1.36022
sl18404f_Sagedia_sp1 1,unk -0.439832 2 -1.05493
sl18404sage1_Sagedia_sp1 1,unk -0.439832 2 -1.05493
sl18519a_Arctidea_circularisAFF1 2 -0.210734 1,unk -1.67247
sl18350c_Arctidea_circularisAFF1 2 -0.303688 1,unk -1.35155
sl18246z_Aspicilia_americanaAFF1 2 -0.572244 1,unk -0.842494
sl18251b_Aspicilia_americanaAFF1 2 -0.572244 1,unk -0.842494
sl18274asp_Aspicilia_americanaAFF1 2 -0.572244 1,unk -0.842494
sl18305asp_Aspicilia_americanaAFF1 2 -0.572244 1,unk -0.842494
sl18270_Aspicilia_americanaAFF1 2 -0.565304 1,unk -0.851553
sl18299c_Aspicilia_americanaAFF1 2 -0.565304 1,unk -0.851553
sl18487_Aspicilia_americanaAFF2 1,unk -0.674121 2 -0.724943
sl18349asp_Aspicilia_americanaAFF3 2 -0.674495 1,unk -0.723943
sl18349pea_Aspicilia_americanaAFF3 1,unk -0.643135 2 -0.759021
sl18351_Aspicilia_americanaAFF4 1,unk -0.389992 2 -1.15547
sl18491_Aspicilia_americanaAFF5 2 -0.522364 1,unk -0.911018
sl18495_Aspicilia_americanaAFF5 2 -0.522364 1,unk -0.911018
sl18564_Aspicilia_americanaAFF5 2 -0.492652 1,unk -0.955974
sl18594aspi_Aspicilia_americanaAFF5 2 -0.492652 1,unk -0.955974
sl18626aspi_Aspicilia_americanaAFF5 2 -0.492652 1,unk -0.955974
sl18645b_Aspicilia_americanaAFF5 2 -0.486459 1,unk -0.96578
sl18288_Aspicilia_fumosaAGG1 2 -0.416797 1,unk -1.08812
sl18296_Aspicilia_fumosaAGG1 2 -0.416797 1,unk -1.08812
sl18346a_Aspicilia_fumosaAGG1 2 -0.416797 1,unk -1.08812
sl18294b_Aspicilia_fumosaAGG2 2 -0.530663 1,unk -0.899043
sl18361b_Aspicilia_arizonicaAFF1 2 -0.290258 1,unk -1.3904
sl18404a_Aspicilia_arizonicaAFF1 2 -0.290258 1,unk -1.3904
sl18361r_Aspicilia_arizonicaAFF1 2 -0.319386 1,unk -1.30859
sl18370e_Aspicilia_arizonicaAFF1 2 -0.280721 1,unk -1.41926
sl18638a_Aspicilia_arizonicaAFF1 2 -0.262954 1,unk -1.47616
sl18238b_Aspicilia_arizonicaAFF2 2 -0.115566 1,unk -2.22693
sl18275unk_Aspicilia_arizonicaAFF4 2 -0.376987 1,unk -1.16991
sl18352a_Aspicilia_arizonicaAFF4 2 -0.413895 1,unk -1.09375
sl18349aspy_Aspicilia_arizonicaAFF4 2 -0.427819 1,unk -1.06714
sl18364aspi_Aspicilia_arizonicaAFF4 2 -0.427819 1,unk -1.06714
sl18358e_Aspicilia_arizonicaAFF3 2 -0.38204 1,unk -1.15896
sl18377_Aspicilia_arizonicaAFF3 2 -0.38204 1,unk -1.15896
sl18520_Aspicilia_arizonicaAFF3 2 -0.369346 1,unk -1.18681
sl18407asp_Aspicilia_arizonicaAFF3 2 -0.405647 1,unk -1.11004
sl18624b_Aspicilia_indeterminata 2 -0.592968 1,unk -0.816281
sl18640b_Aspicilia_indeterminata 2 -0.421912 1,unk -1.0783
sl18640c_Aspicilia_indeterminata 2 -0.584897 1,unk -0.826343
sl18282a_Aspicilia_cinereaAFF 2 -0.14246 1,unk -2.03087
sl18412_Aspicilia_bufoidesAGG2 2 -0.628053 1,unk -0.774564
sl18568c_Aspicilia_bufoidesAGG1 2 -0.53551 1,unk -0.892159
sl18583unk_Aspicilia_bufoidesAGG1 2 -0.54486 1,unk -0.879107
sl18667a_Aspicilia_bufoidesAGG1 2 -0.551159 1,unk -0.870475
sl18669aspi_Aspicilia_bufoidesAGG1 2 -0.561171 1,unk -0.857017
sl18643_Aspicilia_bufoidesAGG1 2 -0.560713 1,unk -0.857626
sl18661_Lobothallia_alphoplaca 2 -0.301178 1,unk -1.35865
sl18263_Circinaria_aridaCF1 1,unk -0.565937 2 -0.854634
sl18514_Circinaria_aridaCF1 1,unk -0.550669 2 -0.875632
sl18674z_Circinaria_aridaCF1 1,unk -0.550669 2 -0.875632
sl18366asp_Circinaria_aridaCF1 1,unk -0.535719 2 -0.89695
sl18239circ_Circinaria_aridaCF2 1,unk -0.377071 2 -1.18417
sl18265z_Circinaria_aridaCF2 1,unk -0.377071 2 -1.18417
sl18301_Circinaria_aridaCF3 1,unk -0.419791 2 -1.09356
sl18558_Stereocaulaceae_Lepraria_caesioalba 2 -0.00552278
sl18560_Stereocaulaceae_Lepraria_caesioalba 2 -0.00552278
sl18561_Stereocaulaceae_Lepraria_leprSP1 2 -0.0440145 1,unk -3.15695
sl18497_Stereocaulaceae_Lepraria_neglectaAFF1 2 -0.0182394 1,unk -4.02507
sl18609_Stereocaulaceae_Lepraria_neglectaAFF1 2 -0.0175582 1,unk -4.06279
sl18622lepr_Stereocaulaceae_Lepraria_neglectaAFF1 2 -0.0175582 1,unk -4.06279
sl18534_Stereocaulaceae_Lepraria_neglectaAFF1 2 -0.0151089 1,unk -4.21181
sl18660_Stereocaulaceae_Lepraria_neglectaAFF1 2 -0.0175954 1,unk -4.06069
sl18616a_Stereocaulaceae_Lepraria_finkii 2 -0.0584032 1,unk -2.88123
sl18624a_Stereocaulaceae_Lepraria_finkii 2 -0.0616973 1,unk -2.82799
sl18414a_Pertusariaceae_Ochrolechia_upsaliensis 2 -0.138683 1,unk -2.0559
sl18422_Pertusariaceae_Ochrolechia_upsaliensis 2 -0.138683 1,unk -2.0559
sl18423_Pertusariaceae_Ochrolechia_upsaliensis 2 -0.138683 1,unk -2.0559
sl18285_Sporastatia_testudinea 1,unk -0.153063 2 -2.02686
sl18290a_Sporastatia_testudinea 1,unk -0.116847 2 -2.30531
sl18356a_Sporastatia_testudinea 1,unk -0.143538 2 -2.092
sl18357_Sporastatia_testudinea 1,unk -0.134864 2 -2.15586
sl18658unk_Sporastatia_testudinea 1,unk -0.119103 2 -2.28517
sl18569_Sporastatia_testudinea 1,unk -0.11298 2 -2.34092
sl18569a_Sporastatia_testudinea 1,unk -0.11298 2 -2.34092
sl18469b_Blastenia_furfuracea 2 -0.36281 1,unk -1.20159
sl18574calo_Bryoplaca_cinnamomea 2 -0.240426 1,unk -1.55494
sl18621_Bryoplaca_sinapisperma 2 -0.196021 1,unk -1.73773
sl18482_Pyrenodesmia_variabilis 2 -0.0503984 1,unk -3.02468
sl18482crust_Pyrenodesmia_variabilis 2 -0.0684817 1,unk -2.72702
sl18486_Pyrenodesmia_variabilis 2 -0.069764 1,unk -2.70911
sl18504_Pyrenodesmia_variabilis 2 -0.054995 1,unk -2.93967
sl18419calo_Caloplaca_stillicidiorumAGG 2 -0.00841351
sl18529b_Caloplaca_stillicidiorumAGG 2 -0.0084314
sl18614_Caloplaca_stillicidiorumAGG 2 -0.00754942
sl18467_Caloplaca_stillicidiorumAGG 2 -0.0159471 1,unk -4.15823
sl18440b_Gyaloechia_bracteata 2 -0.157607 1,unk -1.93721
sl18421a_Gyaloechia_epiphyta 2 -0.120195 1,unk -2.18993
sl18421cand_Gyaloechia_epiphyta 2 -0.120195 1,unk -2.18993
sl18429a_Gyaloechia_epiphyta 2 -0.120195 1,unk -2.18993
sl18457_Rufoplaca_arenaria 2 -0.154066 1,unk -1.95821
sl18474b_Rufoplaca_arenaria 2 -0.154066 1,unk -1.95821
sl18463_Rufoplaca_arenaria 2 -0.148378 1,unk -1.99305
sl18654_Rufoplaca_arenaria 2 -0.148378 1,unk -1.99305
sl18665a_Rufoplaca_arenaria 2 -0.148378 1,unk -1.99305
sl18611a_Mycobilimbia_berengeriana 2 -0.0272035 1,unk -3.62977
sl18612_Mycobilimbia_berengeriana 2 -0.0272035 1,unk -3.62977
sl18574ton_ToniniaCF_mesoideaAFF 2 -0.481959 1,unk -0.973004
sl18574d_ToniniaCF_sp 1,unk -0.588508 2 -0.824939
sl18444clado_Cladonia_cariosaAFF1 2 -0.0197438 1,unk -3.94656
sl18620clado_Cladonia_cariosaAFF1 2 -0.0212134 1,unk -3.8755
sl18430_Cladonia_symphycarpa 2 -0.0107403 1,unk -4.55091
sl18436z_Cladonia_symphycarpa 2 -0.0107403 1,unk -4.55091
sl18610clado_Cladonia_cariosaAFF2 2 -0.0204439 1,unk -3.91206
sl19199clado_Cladonia_cariosaAFF2 2 -0.0214837 1,unk -3.86297
sl18335_Cladonia_cariosaAFF3 2 -0.019619 1,unk -3.95284
sl18336_Cladonia_cariosaAFF3 2 -0.019619 1,unk -3.95284
sl18442clado_Cladonia_cariosaAFF3 2 -0.0178957 1,unk -4.04392
sl18448_Cladonia_cariosaAFF3 2 -0.0178957 1,unk -4.04392
sl18415_Cladonia_macrophyllodes 2 -0.0175769 1,unk -4.06173
sl18443b_Cladonia_pocillumAGG1 2 -0.00868589
sl19196clado_Cladonia_pocillumAGG1 2 -0.0090244
sl18447_Cladonia_pocillumAGG1 2 -0.00898613
sl18617_Cladonia_pocillumAGG1 2 -0.00898613
sl19207clado_Cladonia_pocillumAGG1 2 -0.00898613
sl18576z_Cladonia_pocillumAGG1 2 -0.00949622
sl18607_Cladonia_pocillumAGG1 2 -0.00949622
sl18553clado_Cladonia_pocillumAGG1 2 -0.00949622
sl18555clado_Cladonia_pocillumAGG1 2 -0.0100458
sl18343_Cladonia_pocillumAGG3 2 -0.0138084 1,unk -4.30117
sl18578_Cladonia_pocillumAGG2 2 -0.0115682 1,unk -4.47707
sl18616clado_Cladonia_pocillumAGG2 2 -0.0115682 1,unk -4.47707
sl18551_Cladonia_squamSP1 2 -0.0130543 1,unk -4.35695
sl18438_Amandinea_punctataAFF 1,unk -0.626821 2 -0.777885
sl18402side2_Tetramelas_papillatusCF 1,unk -0.626821 2 -0.777885
sl18403e_Tetramelas_papillatusCF 1,unk -0.626821 2 -0.777885
sl18403sideAPO_Tetramelas_papillatusCF 1,unk -0.626821 2 -0.777885
sl18405e_Tetramelas_pulverulentusAFF 1,unk -0.512219 2 -0.93209
sl18454leci_Tetramelas_pulverulentusAFF 1,unk -0.497275 2 -0.955547
sl18393e_Phaeophyscia_constipata 2 -0.096318 1,unk -2.39966
sl18393f_Phaeophyscia_constipata 2 -0.096318 1,unk -2.39966
sl18399z_Phaeophyscia_constipata 2 -0.0879668 1,unk -2.48625
sl18385rino_PhaeophysDINA_dina3 2 -0.14838 1,unk -1.99304
sl18401_PhaeophysDINA_dina3 2 -0.14838 1,unk -1.99304
sl18269star_PhaeophysDINA_castanomelodes 2 -0.0858365 1,unk -2.50971
sl18363_PhaeophysDINA_castanomelodes 2 -0.0858365 1,unk -2.50971
sl18312_PhaeophysDINA_guzzinii 2 -0.299801 1,unk -1.36258
sl18382b_PhaeophysDINA_roscidaAFF1 2 -0.217312 1,unk -1.6449
sl18379z_PhaeophysDINA_dina2 2 -0.154221 1,unk -1.95728
sl18529a_PhaeophysDINA_roscidaAFF2 2 -0.0500319 1,unk -3.03179
sl18529rino_PhaeophysDINA_roscidaAFF2 2 -0.0500319 1,unk -3.03179
sl18529z_PhaeophysDINA_roscidaAFF2 2 -0.0500319 1,unk -3.03179
sl18485_Physcia_albineoides 2 -0.074513 1,unk -2.6456
sl18518_Physcia_albineoides 2 -0.074513 1,unk -2.6456
sl18242a_Physcia_dubiaAFF1 2 -0.0373517 1,unk -3.31778
sl18273c_Physcia_dubiaAFF1 2 -0.0359695 1,unk -3.3548
sl18554_Physcia_dubiaAFF1 2 -0.0387859 1,unk -3.28082
sl18663_Physcia_dubiaAFF1 2 -0.0387859 1,unk -3.28082
sl18506_Physcia_dubiaAFF1 2 -0.0375085 1,unk -3.31367
sl18349c_Physcia_dubiaAFF2 2 -0.0485445 1,unk -3.06124
sl18364a_Physcia_dubiaAFF2 2 -0.0485445 1,unk -3.06124
sl18410a_Physcia_caesia 2 -0.0460324 1,unk -3.11313
sl18386a_PhysciDINA_pyrina 2 -0.0590728 1,unk -2.87017
sl18400b_PhysciDINA_pyrina 2 -0.0590728 1,unk -2.87017
sl18391a_PhysciDINA_pyrina 2 -0.0558568 1,unk -2.92455
sl18395b_PhysciDINA_pyrina 2 -0.0558568 1,unk -2.92455
sl18420rino_PhysciDINA_pyrina 2 -0.0590728 1,unk -2.87017
sl18422rino_PhysciDINA_pyrina 2 -0.0590728 1,unk -2.87017
sl18396a_Phaeorrhiza_nimbosa 2 -0.245718 1,unk -1.53571
sl18396b_Phaeorrhiza_nimbosa 2 -0.245718 1,unk -1.53571
sl18425b_Phaeorrhiza_nimbosa 2 -0.308755 1,unk -1.33741
sl18381_Phaeorrhiza_sareptana 2 -0.36022 1,unk -1.20754
sl18384_Phaeorrhiza_sareptana 2 -0.36022 1,unk -1.20754
sl18389_Phaeorrhiza_sareptana 2 -0.36022 1,unk -1.20754
sl18400a_Phaeorrhiza_sareptana 2 -0.36022 1,unk -1.20754
sl18542_Phaeorrhiza_sareptana 2 -0.36022 1,unk -1.20754
sl18527a_Phaeorrhiza_sareptana 2 -0.407789 1,unk -1.10577
sl18250_Physconia_muscigena 2 -0.0382619 1,unk -3.29416
sl18382a_Physconia_muscigena 2 -0.0323886 1,unk -3.45789
sl18392_Physconia_muscigena 2 -0.0323886 1,unk -3.45789
sl18441b_Physconia_muscigena 2 -0.0323886 1,unk -3.45789
sl18387_Physconia_muscigena 2 -0.0323886 1,unk -3.45789
sl18431_Physconia_muscigena 2 -0.0348563 1,unk -3.38569
sl18531a_Physconia_muscigena 2 -0.0361964 1,unk -3.34863
sl18421b_Physconia_muscigena 2 -0.0382619 1,unk -3.29416
sl18397_Physconia_muscigena 2 -0.0468065 1,unk -3.09683
sl18532_Physconia_muscigena 2 -0.0468065 1,unk -3.09683
sl18385a_Physconia_muscigena 2 -0.0366926 1,unk -3.33526
sl18396d_Physconia_muscigena 2 -0.0366926 1,unk -3.33526
sl18545_Physconia_muscigena 2 -0.0366926 1,unk -3.33526
sl18417_Physconia_muscigena 2 -0.0394818 1,unk -3.26338
sl18386b_Physconia_muscigena 2 -0.0424785 1,unk -3.19171
sl18426c_Physconia_muscigena 2 -0.0409962 1,unk -3.22649
sl18435_Physconia_muscigena 2 -0.0409962 1,unk -3.22649
sl18550_Physconia_muscigena 2 -0.0387859 1,unk -3.28082
sl18425a_Physconia_muscigena 2 -0.0401899 1,unk -3.24596
sl18553_Rinodina_mniaraea 2 -0.397189 1,unk -1.12716
sl18559_Rinodina_mniaraea 2 -0.397189 1,unk -1.12716
sl18442_Rinodina_mniaraeaAFF1 2 -0.298148 1,unk -1.36733
sl18443a_Rinodina_mniaraeaAFF1 2 -0.298148 1,unk -1.36733
sl18444b_Rinodina_mniaraeaAFF1 2 -0.287854 1,unk -1.39757
sl18444rino1_Rinodina_mniaraeaAFF1 2 -0.287854 1,unk -1.39757
sl18444a_Rinodina_mniaraeaAFF2 2 -0.354135 1,unk -1.22171
sl18444rino2_Rinodina_mniaraeaAFF2 2 -0.354135 1,unk -1.22171
sl18391c_Megaspora_verrucosa 1,unk -0.0994517 2 -2.47777
sl18395a_Megaspora_verrucosa 1,unk -0.0994517 2 -2.47777
sl18549_Megaspora_verrucosa 1,unk -0.0994517 2 -2.47777
sl18608_Megaspora_verrucosa 1,unk -0.0874291 2 -2.61935
sl18424_Megaspora_verrucosa 1,unk -0.222847 2 -1.6593
sl18530_Megaspora_verrucosa 1,unk -0.168867 2 -1.92852
sl18530y_Megaspora_verrucosa 1,unk -0.168867 2 -1.92852
sl18247a_Rhizocarpon_geographicumSL1 2 -0.354439 1,unk -1.221
sl18249b_Rhizocarpon_geographicumSL1 2 -0.354439 1,unk -1.221
sl18255rhi_Rhizocarpon_geographicumSL1 2 -0.354439 1,unk -1.221
sl18278b_Rhizocarpon_geographicumSL1 2 -0.354439 1,unk -1.221
sl18521geogr_Rhizocarpon_geographicumSL1 2 -0.354439 1,unk -1.221
sl18587geo_Rhizocarpon_geographicumSL1 2 -0.354439 1,unk -1.221
sl18255b_Rhizocarpon_geographicumSL1 2 -0.366054 1,unk -1.19421
sl18280d_Rhizocarpon_geographicumSL1 2 -0.39023 1,unk -1.14159
sl18305b_Rhizocarpon_geographicumSL1 2 -0.39023 1,unk -1.14159
sl18567d_Rhizocarpon_geographicumSL1 2 -0.39023 1,unk -1.14159
sl18533_Rhizocarpon_geographicumSL3 1,unk -0.567313 2 -0.85278
sl18533mega_Rhizocarpon_geographicumSL3 1,unk -0.567313 2 -0.85278
sl18566b_Rhizocarpon_geographicumSL3 1,unk -0.559174 2 -0.863842
sl18583g_Rhizocarpon_geographicumSL3 1,unk -0.635687 2 -0.767551
sl18583rhizo2_Rhizocarpon_geographicumSL3 1,unk -0.635687 2 -0.767551
sl18459_Rhizocarpon_geographicumSL4 2 -0.304802 1,unk -1.34841
sl18583f_Rhizocarpon_geographicumSL4 2 -0.315035 1,unk -1.32025
sl18583rhizo1_Rhizocarpon_geographicumSL4 2 -0.315035 1,unk -1.32025
sl18652b_Rhizocarpon_geographicumSL4 2 -0.315035 1,unk -1.32025
sl18582rhizo2_Rhizocarpon_geographicumSL4 2 -0.295401 1,unk -1.37528
sl18589b_Rhizocarpon_geographicumSL4 2 -0.295401 1,unk -1.37528
sl18671rhizo2_Rhizocarpon_geographicumSL4 2 -0.295401 1,unk -1.37528
sl18645a_Rhizocarpon_geographicumSL4 2 -0.669264 1,unk -0.729404
sl18645geo_Rhizocarpon_geographicumSL4 2 -0.669264 1,unk -0.729404
sl18630_Rhizocarpon_geographicumSL4 2 -0.669264 1,unk -0.729404
sl18582rhizo1_Rhizocarpon_geographicumSL4 2 -0.315612 1,unk -1.31869
sl18671_Rhizocarpon_geographicumSL2 1,unk -0.618046 2 -0.788311
sl18671rhizo1_Rhizocarpon_geographicumSL2 1,unk -0.618046 2 -0.788311
sl18522geogr_Rhizocarpon_geographicumSL5 1,unk -0.592271 2 -0.820137
sl18348_Rhizocarpon_intermediellum 1,unk -0.344117 2 -1.2632
sl18349d_Rhizocarpon_intermediellum 1,unk -0.355125 2 -1.23581
sl18403c_Rhizocarpon_intermediellum 1,unk -0.355125 2 -1.23581
sl18404geogra_Rhizocarpon_intermediellum 1,unk -0.355125 2 -1.23581
sl18365a_Rhizocarpon_intermediellum 1,unk -0.408492 2 -1.11637
sl18346c_Rhizocarpon_intermediellum 1,unk -0.447697 2 -1.04037
sl18278rhizoc_Rhizocarpon_intermediellum 2 -0.532417 1,unk -0.896542
sl18394_Psora_decipiensA 1,unk -0.135735 2 -2.14924
sl18574c_Psora_decipiensA 1,unk -0.12708 2 -2.21739
sl18526_Psora_decipiensA 1,unk -0.133515 2 -2.16622
sl18615_Psora_decipiensA 1,unk -0.133515 2 -2.16622
sl18574a_Psora_decipiensA 1,unk -0.133515 2 -2.16622
sl18500_Psora_himalayana 1,unk -0.147412 2 -2.06492
sl18500psora_Psora_himalayana 1,unk -0.147412 2 -2.06492
sl18502_Psora_himalayana 1,unk -0.147412 2 -2.06492
sl18505_Psora_himalayana 1,unk -0.147412 2 -2.06492
sl18505z_Psora_himalayana 1,unk -0.147412 2 -2.06492
sl18507_Psora_himalayana 1,unk -0.147412 2 -2.06492
sl18613a_Psora_himalayana 1,unk -0.147412 2 -2.06492
sl18504z_Psora_himalayana 1,unk -0.152365 2 -2.03147
sl18506z_Psora_himalayana 1,unk -0.152365 2 -2.03147
sl18388_Psora_tuckermanniiAFF 1,unk -0.147412 2 -2.06492
sl18393a_Psora_tuckermanniiAFF 1,unk -0.147412 2 -2.06492
sl18398_Psora_tuckermanniiAFF 1,unk -0.147412 2 -2.06492
sl18419_Psora_tuckermanniiAFF 1,unk -0.147412 2 -2.06492
sl18441a_Psora_tuckermanniiAFF 1,unk -0.147412 2 -2.06492
sl18416_Psora_tuckermanniiAFF 1,unk -0.152365 2 -2.03147
sl18440c_Psora_tuckermanniiAFF 1,unk -0.157486 2 -1.99819
sl18608v2_Scytinium_subtileAFF 1,unk -0.0947428 2 -2.53066
sl18611b_Agonimia_gelatinosaCF 2 -0.157763 1,unk -1.93629
sl18616b_Agonimia_gelatinosaCF 2 -0.119833 1,unk -2.19276
sl18445_Endocarpon_pusillumCF 2 -0.0454134 1,unk -3.12636
sl18262_Verrucaria_nigrescens 2 -0.0230328 1,unk -3.79412
sl18662_Dermatocarpon_leptophyllodes 2 -0.0931369 1,unk -2.43168
sl18373derm_Dermatocarpon_polyphyllizumAFF 2 -0.156059 1,unk -1.94633
sl18562b_Dermatocarpon_polyphyllizumAFF 2 -0.150899 1,unk -1.97743
sl18508_Dermatocarpon_polyphyllizumAFF 2 -0.161699 1,unk -1.91357
sl18638derm_Dermatocarpon_polyphyllizumAFF 2 -0.0659169 1,unk -2.76393
sl18556_Dermatocarpon_taminiumAFF1 2 -0.288386 1,unk -1.39597
sl18562a_Dermatocarpon_taminiumAFF1 2 -0.345009 1,unk -1.24352
sl18664_Dermatocarpon_taminiumAFF1 2 -0.288386 1,unk -1.39597
sl18254staur_Staurothele_drummondii 2 -0.0526477 1,unk -2.98213
sl18411_Staurothele_drummondii 2 -0.0508194 1,unk -3.01657
sl18373_Staurothele_drummondii 2 -0.0414706 1,unk -3.21522
sl18405staur_Staurothele_drummondii 2 -0.0445219 1,unk -3.14574
sl18647staur_Staurothele_drummondii 2 -0.0478921 1,unk -3.07444
sl18625_Staurothele_drummondii 2 -0.0556262 1,unk -2.92857
sl18539b_Staurothele_drummondii 2 -0.0296537 1,unk -3.54475
sl18563_Staurothele_drummondii 2 -0.0368084 1,unk -3.33217
sl18584_Staurothele_drummondii 2 -0.0342767 1,unk -3.40217
sl18586_Staurothele_drummondii 2 -0.0342767 1,unk -3.40217
sl18596_Staurothele_drummondii 2 -0.0396891 1,unk -3.25825
sl18585_Staurothele_drummondii 2 -0.0337417 1,unk -3.41763
sl18418placi_Placidium_lacinulatum 2 -0.552064 1,unk -0.869245
sl18501_Catapyrenium_cinereum 1,unk -0.481468 2 -0.98137
sl18632_Catapyrenium_cinereum 1,unk -0.449576 2 -1.03694
sl18577z_Catapyrenium_cinereum 1,unk -0.60552 2 -0.80355
sl18414b_Catapyrenium_daedaleum 2 -0.389554 1,unk -1.143
sl18681main_Catapyrenium_cinereum 1,unk -0.412342 2 -1.10851
sl18577placi_Placidium_lachneum 1,unk -0.198809 2 -1.76859
sl18610placi_Placidium_lachneum 1,unk -0.0758006 2 -2.78053
sl18622placi_Placidium_lachneum 1,unk -0.0734619 2 -2.81659
sl18619_Placidium_lachneum 1,unk -0.0932277 2 -2.54835
sl18478b_Heteroplacidium_zamenhofianumAFF1 2 -0.6079 1,unk -0.798133
sl18481_Heteroplacidium_zamenhofianumAFF1 2 -0.6079 1,unk -0.798133
sl18287z_Heteroplacidium_zamenhofianumAFF2 2 -0.63706 1,unk -0.764357
sl18641c_Heteroplacidium_zamenhofianumAFF2 2 -0.654311 1,unk -0.745341
sl18347_psuedoaspicilia_sp 1,unk -0.0197552
sl18347aspi_psuedoaspicilia_sp 1,unk -0.0197552
sl19205musc_Diploschistes_muscorum 2 -0.00584929
sl19200a_LeptogiumCF_sp 1,unk -0.0197552
sl18557_Peltigera_elisabethae 2 -0.371979 1,unk -1.18094
sl18575_Peltigera_neorufescens 2 -0.449018 1,unk -1.0286
sl18341_Peltigera_rufescensAFF 2 -0.100212 1,unk -2.36195
sl18548_Peltigera_rufescensAFF 2 -0.144744 1,unk -2.01607
sl18343_Peltigera_rufescensAFF 2 -0.0398973 1,unk -3.25312
sl18432_Peltigera_rufescensAFF 2 -0.122387 1,unk -2.17292
sl18606_Peltigera_rufescensAFF 2 -0.0420815 1,unk -3.2009
sl18572z_Peltigera_rufescensAFF 2 -0.37766 1,unk -1.16844
sl18445pelt_Peltigera_neorufescensCLADE6 2 -0.0302198 1,unk -3.52612
sl18679_Peltigera_neorufescensCLADE6 2 -0.0280758 1,unk -3.59864
sl18449_Peltigera_neorufescensCLADE6 2 -0.0256191 1,unk -3.68899
sl18509_Peltigera_neorufescensCLADE6 2 -0.0256191 1,unk -3.68899
sl18451_Peltigera_neorufescensCLADE6 2 -0.041427 1,unk -3.21625
sl18450_Peltigera_neorufescensCLADE6 2 -0.0286726 1,unk -3.57791
sl18337_Peltigera_ponojensisCLADE 2 -0.0104482 1,unk -4.57834
sl18571_Peltigera_ponojensisCLADE 2 -0.00742999
sl18680_Peltigera_ponojensisCLADE 2 -0.0124462 1,unk -4.40434
sl18573_Peltigera_venosa 1,unk -0.039794 2 -3.58934
