# Supplementary material for: Alpine lichen diversity in an isolated sky island in the Colorado Plateau, USA—Insight from an integrative biodiversity inventory
Source: Ecol Evol. 2021 Jul 14;11(16):11090–101. doi: 10.1002/ece3.7896 (PMC8366874; doi:10.1002/ece3.7896)
Supplement: Supplementary file 4 — File S4 [file ECE3-11-11090-s006.zip › file_S4_protax_analysis/protax_fungi_results/query2.nameprob]

sl18241sar_Acarospora_erratica	Fungi,Ascomycota	0.998
sl18260_Acarospora_erratica	Fungi,Ascomycota	0.998
sl18289z_Acarospora_oligospora	Fungi,Ascomycota	0.999
sl18474acaro_Acarospora_nitrophila	Fungi,Ascomycota	0.999
sl18291a1_Acarospora_stapfiana	Fungi,Ascomycota	0.999
sl18362b_Acarospora_stapfiana	Fungi,Ascomycota	0.999
sl18603_Polysporina_gyrocarpaAFF	Fungi,Ascomycota	0.999
sl18665acaro_Acarospora_nitrophilaAFF	Fungi,Ascomycota	0.999
sl18541polysp_Polysporina_simplexAFF1	Fungi,Ascomycota	0.999
sl18259a_Acarospora_thamnina	Fungi,Ascomycota	0.999
sl18567b_Acarospora_thamnina	Fungi,Ascomycota	0.999
sl18629a_Polysporina_simplexAFF2	Fungi,Ascomycota	0.997
sl18328_Candelariella_aggregata1	Fungi,Ascomycota	0.992
sl18546_Candelariella_aggregata1	Fungi,Ascomycota	0.993
sl18379d_Candelariella_aggregata1	Fungi,Ascomycota	0.992
sl18382d_Candelariella_aggregata1	Fungi,Ascomycota	0.992
sl18419cand_Candelariella_aggregata1	Fungi,Ascomycota	0.992
sl18254_Candelariella_aggregata2	Fungi,Ascomycota	0.992
sl18330_Candelariella_aggregata2	Fungi,Ascomycota	0.992
sl18331_Candelariella_aggregata2	Fungi,Ascomycota	0.992
sl18383_Candelariella_aggregata3	Fungi,Ascomycota	0.992
sl18422cand_Candelariella_aggregata4	Fungi,Ascomycota	0.991
sl18426b_Candelariella_antenaria1	Fungi,Ascomycota	0.993
sl18257cand_Candelariella_vitellinaAFF	Fungi,Ascomycota	0.992
sl18593cand_Candelariella_vitellinaAFF	Fungi,Ascomycota	0.99
sl18304a_Candelariella_rosulans	Fungi,Ascomycota	0.998
sl18304cand_Candelariella_rosulans	Fungi,Ascomycota	0.997
sl18407e_Candelariella_rosulans	Fungi,Ascomycota	0.997
sl18380_Candelariella_rosulans	Fungi,Ascomycota	0.997
sl18367_Candelariella_rosulans	Fungi,Ascomycota	0.997
sl18370f_Candelariella_sp1AGG	Fungi,Ascomycota	0.996
sl18626_Candelariella_sp1AGG	Fungi,Ascomycota	0.996
sl18641a_Candelariella_sp1AGG	Fungi,Ascomycota	0.996
sl18351cand_Candelariella_sp1AGG	Fungi,Ascomycota	0.996
sl18358b_Candelariella_sp1AGG	Fungi,Ascomycota	0.994
sl18479cand_Candelariella_aurella1	Fungi,Ascomycota	0.996
sl18499_Candelariella_aurella1	Fungi,Ascomycota	0.996
sl19204cand_Candelariella_aurella1	Fungi,Ascomycota	0.997
sl18307_Candelariella_aurella2	Fungi,Ascomycota	0.997
sl18503_Candelariella_aurella2	Fungi,Ascomycota	0.997
sl18269_Candelariella_aurella3	Fungi,Ascomycota	0.997
sl18291b_Candelariella_aurella3	Fungi,Ascomycota	0.982	Fungi,unk	0.0178
sl18483b_Candelariella_aurella4	Fungi,Ascomycota	0.996
sl18240b_Candelariella_vitellina1	Fungi,Ascomycota	0.994
sl18404d_Candelariella_vitellina1	Fungi,Ascomycota	0.994
sl18243cand_Candelariella_vitellina1	Fungi,Ascomycota	0.995
sl18273b_Candelariella_vitellina1	Fungi,Ascomycota	0.995
sl18473c_Candelariella_vitellina1	Fungi,Ascomycota	0.995
sl18244calo_Candelariella_vitellina1	Fungi,Ascomycota	0.995
sl18294c_Candelariella_vitellina1	Fungi,Ascomycota	0.995
sl18599b_Candelariella_vitellina1	Fungi,Ascomycota	0.995
sl18294cand_Candelariella_vitellina1	Fungi,Ascomycota	0.995
sl18405cand2_Candelariella_vitellina1	Fungi,Ascomycota	0.995
sl18521cand_Candelariella_vitellina1	Fungi,Ascomycota	0.995
sl18251c_Candelariella_vitellina1	Fungi,Ascomycota	0.994
sl18291a2_Candelariella_vitellina2	Fungi,Ascomycota	0.994
sl18589cand_Candelariella_vitellina2	Fungi,Ascomycota	0.994
sl18613b_Candelariella_vitellina2	Fungi,Ascomycota	0.994
sl18273z_Candelariella_vitellina1	Fungi,Ascomycota	0.994
sl18306_Candelariella_vitellina1	Fungi,Ascomycota	0.994
sl18372cand_Candelariella_vitellina1	Fungi,Ascomycota	0.995
sl18667b_Candelariella_vitellina4	Fungi,Ascomycota	0.995
sl18669cand_Candelariella_vitellina4	Fungi,Ascomycota	0.994
sl18281cand_Candelariella_vitellina3	Fungi,Ascomycota	0.995
sl18298_Candelariella_vitellina3	Fungi,Ascomycota	0.995
sl18533cand_Candelariella_vitellina5	Fungi,Ascomycota	0.995
sl18465_Candelariella_xanthostigma	Fungi,Ascomycota	0.997
sl18466_Candelariella_xanthostigma	Fungi,Ascomycota	0.944	Fungi,unk	0.055
sl18468_Candelariella_xanthostigma	Fungi,Ascomycota	0.997
sl18267b_Umbilicaria_virginis	Fungi,Ascomycota	0.999
sl18368a_Umbilicaria_virginis	Fungi,Ascomycota	1
sl18407c_Umbilicaria_virginis	Fungi,Ascomycota	0.992
sl18368b_Umbilicaria_virginis	Fungi,Ascomycota	0.991
sl18290b_Umbilicaria_virginis	Fungi,Ascomycota	1
sl18635_Umbilicaria_virginis	Fungi,Ascomycota	0.994
sl18310_Umbilicaria_virginis	Fungi,Ascomycota	0.994
sl18350b_Umbilicaria_virginis	Fungi,Ascomycota	1
sl18623_Umbilicaria_virginis	Fungi,Ascomycota	0.994
sl18536_Umbilicaria_virginis	Fungi,Ascomycota	0.994
sl18591_Umbilicaria_virginis	Fungi,Ascomycota	0.994
sl18676_Umbilicaria_virginis	Fungi,Ascomycota	0.992
sl18433_Umbilicaria_virginis	Fungi,Ascomycota	0.992
sl18359um_Umbilicaria_decussata	Fungi,Ascomycota	0.996
sl18376a_Umbilicaria_virginis	Fungi,Ascomycota	0.991
sl18362a_Umbilicaria_sp	Fungi,Ascomycota	0.989	Fungi,unk	0.011
sl18590_Umbilicaria_decussataAFF	Fungi,Ascomycota	0.986	Fungi,unk	0.0135
sl18278b_Pleopsidium_flavumAGG1	Fungi,Ascomycota	0.97	Fungi,unk	0.0297
sl18355_Pleopsidium_flavumAGG1	Fungi,Ascomycota	0.97	Fungi,unk	0.0297
sl18300_Pleopsidium_flavumAGG2	Fungi,Ascomycota	0.975	Fungi,unk	0.0246
sl18579_Sarcogyne_arenosaAFF	Fungi,Ascomycota	0.931	Fungi,unk	0.068
sl18515_Lecideoid_andersoniiAGG1	Fungi,Ascomycota	0.977	Fungi,unk	0.0226
sl18599a_Lecideoid_andersoniiAGG1	Fungi,Ascomycota	0.977	Fungi,unk	0.0226
sl18597_Lecideoid_andersoniiAGG2	Fungi,Ascomycota	0.957	Fungi,unk	0.0429
sl18297_Lecideoid_deoidSPUR00135	Fungi,Ascomycota	0.974	Fungi,unk	0.0255
sl18439_Lecideoid_deoidSPUR00135	Fungi,Ascomycota	0.977	Fungi,unk	0.0229
sl18601_Lecideoid_deoidSPUR00195	Fungi,Ascomycota	0.971	Fungi,unk	0.029
sl18637_Lecideoid_deoidSPUR00195	Fungi,Ascomycota	0.961	Fungi,unk	0.0381
sl18668_Lecideoid_deoidSPUR00195	Fungi,Ascomycota	0.961	Fungi,unk	0.0381
sl18602_Lecideoid_laboriosaAFF1	Fungi,Ascomycota	0.968	Fungi,unk	0.0317
sl18628_Lecideoid_laboriosaAFF1	Fungi,Ascomycota	0.968	Fungi,unk	0.0317
sl18648_Lecideoid_laboriosaAFF1	Fungi,Ascomycota	0.968	Fungi,unk	0.0317
sl18292_Lecideoid_laboriosaAFF2	Fungi,Ascomycota	0.977	Fungi,unk	0.0225
sl18455a_Lecideoid_atrobrunneaAGG2	Fungi,Ascomycota	0.94	Fungi,unk	0.0595
sl18566a_Lecideoid_atrobrunneaAGG2	Fungi,Ascomycota	0.945	Fungi,unk	0.0545
sl18645atro_Lecideoid_atrobrunneaAGG2	Fungi,Ascomycota	0.955	Fungi,unk	0.0441
sl18600_Lecideoid_atrobrunneaAGG2	Fungi,Ascomycota	0.954	Fungi,unk	0.0456
sl18639_Lecideoid_atrobrunneaAGG2	Fungi,Ascomycota	0.937	Fungi,unk	0.0627
sl18653atro_Lecideoid_atrobrunneaAGG2	Fungi,Ascomycota	0.937	Fungi,unk	0.0627
sl18568a_Lecideoid_atrobrunneaAGG2	Fungi,Ascomycota	0.938	Fungi,unk	0.0615
sl18650_Lecideoid_atrobrunneaAGG2	Fungi,Ascomycota	0.936	Fungi,unk	0.0637
sl18278c_Lecideoid_perlatolica	Fungi,Ascomycota	0.972	Fungi,unk	0.0277
sl18299b_Lecideoid_perlatolica	Fungi,Ascomycota	0.972	Fungi,unk	0.0277
sl18511_Lecideoid_perlatolica	Fungi,Ascomycota	0.974	Fungi,unk	0.0253
sl18511_Lecideoid_perlatolica.2	Fungi,Ascomycota	0.974	Fungi,unk	0.0253
sl18510_Lecideoid_perlatolica	Fungi,Ascomycota	0.974	Fungi,unk	0.0253
sl18640e_Lecideoid_perlatolica	Fungi,Ascomycota	0.971	Fungi,unk	0.0283
sl18646_Lecideoid_perlatolica	Fungi,Ascomycota	0.966	Fungi,unk	0.0333
sl18294atrob_Lecideoid_perlatolica	Fungi,Ascomycota	0.967	Fungi,unk	0.0322
sl18583atro1_Lecideoid_perlatolica	Fungi,Ascomycota	0.967	Fungi,unk	0.0328
sl18281b_Lecideoid_perlatolica	Fungi,Ascomycota	0.964	Fungi,unk	0.0352
sl18657_Lecideoid_perlatolica	Fungi,Ascomycota	0.962	Fungi,unk	0.0378
sl18460a_Lecideoid_perlatolica	Fungi,Ascomycota	0.959	Fungi,unk	0.0406
sl18283_Lecideoid_perlatolica	Fungi,Ascomycota	0.966	Fungi,unk	0.0334
sl18565_Lecideoid_promiscensAFF1	Fungi,Ascomycota	0.934	Fungi,unk	0.0652
sl18644_Lecideoid_promiscensAFF1	Fungi,Ascomycota	0.94	Fungi,unk	0.0589
sl18280atro_Lecideoid_syncarpa	Fungi,Ascomycota	0.955	Fungi,unk	0.045
sl18349news_Lecideoid_syncarpa	Fungi,Ascomycota	0.944	Fungi,unk	0.0555
sl18347c_Lecideoid_syncarpa	Fungi,Ascomycota	0.958	Fungi,unk	0.0417
sl18370c_Lecideoid_syncarpa	Fungi,Ascomycota	0.963	Fungi,unk	0.0368
sl18370h_Lecideoid_syncarpa	Fungi,Ascomycota	0.963	Fungi,unk	0.0368
sl18404c_Lecideoid_syncarpa	Fungi,Ascomycota	0.963	Fungi,unk	0.0368
sl18462_Lecideoid_syncarpa	Fungi,Ascomycota	0.965	Fungi,unk	0.0342
sl18583atro2_Lecideoid_syncarpa	Fungi,Ascomycota	0.96	Fungi,unk	0.0395
sl18405d_Lecideoid_syncarpa	Fungi,Ascomycota	0.963	Fungi,unk	0.0368
sl18460b_Lecideoid_syncarpa	Fungi,Ascomycota	0.965	Fungi,unk	0.0349
sl18631z_Lecideoid_syncarpa	Fungi,Ascomycota	0.965	Fungi,unk	0.0349
sl18480_Lecideoid_syncarpa	Fungi,Ascomycota	0.963	Fungi,unk	0.0368
sl18659b_Lecideoid_syncarpa	Fungi,Ascomycota	0.963	Fungi,unk	0.0368
sl18627_Lecideoid_syncarpa	Fungi,Ascomycota	0.96	Fungi,unk	0.0395
sl18631_Lecideoid_syncarpa	Fungi,Ascomycota	0.96	Fungi,unk	0.0395
sl18488_Lecideoid_syncarpa	Fungi,Ascomycota	0.964	Fungi,unk	0.0354
sl18454c_Lecideoid_syncarpa	Fungi,Ascomycota	0.958	Fungi,unk	0.041
sl18521_Lecideoid_syncarpa	Fungi,Ascomycota	0.961	Fungi,unk	0.0381
sl18582atro2_Lecideoid_syncarpa	Fungi,Ascomycota	0.955	Fungi,unk	0.0441
sl18405lecidea_Lecideoid_syncarpa	Fungi,Ascomycota	0.959	Fungi,unk	0.0402
sl18248b1_Lecideoid_syncarpa	Fungi,Ascomycota	0.964	Fungi,unk	0.0358
sl18642q_lecideoid_atrobrunneaAGG1	Fungi,Ascomycota	0.962	Fungi,unk	0.0376
sl18653squam_Lecideoid_atrobrunneaAGG1	Fungi,Ascomycota	0.973	Fungi,unk	0.0265
sl18658_Lecideoid_atrobrunneaAGG3	Fungi,Ascomycota	0.946	Fungi,unk	0.0534
sl18266_Lecideoid_promiscens	Fungi,Ascomycota	0.949	Fungi,unk	0.0501
sl18474c_Lecideoid_promiscens	Fungi,Ascomycota	0.949	Fungi,unk	0.0501
sl18665b_Lecideoid_promiscens	Fungi,Ascomycota	0.949	Fungi,unk	0.0501
sl18665c_Lecideoid_promiscens	Fungi,Ascomycota	0.949	Fungi,unk	0.0501
sl18266z_Lecideoid_promiscens	Fungi,Ascomycota	0.948	Fungi,unk	0.051
sl18460d_Lecideoid_leucothallinaAFF	Fungi,Ascomycota	0.871	Fungi,unk	0.128
sl18652a_Lecideoid_leucothallinaAFF	Fungi,Ascomycota	0.883	Fungi,unk	0.116
sl18461_Lecideoid_leucothallinaAFF	Fungi,Ascomycota	0.899	Fungi,unk	0.0997
sl18489_Lecideoid_deoidSP1	Fungi,Ascomycota	0.896	Fungi,unk	0.103
sl18498_Lecideoid_deoidSP1	Fungi,Ascomycota	0.896	Fungi,unk	0.103
sl18649z_Lecideoid_deoidSP1	Fungi,Ascomycota	0.896	Fungi,unk	0.103
sl18496_Lecideoid_deoidSP1	Fungi,Ascomycota	0.911	Fungi,unk	0.0881
sl18369_Lecideoid_tessellataAGG1	Fungi,Ascomycota	0.965	Fungi,unk	0.0343
sl18407leci_Lecideoid_tessellataAGG1	Fungi,Ascomycota	0.965	Fungi,unk	0.0343
sl18350d_Lecideoid_tessellataAGG4	Fungi,Ascomycota	0.974	Fungi,unk	0.0261
sl18493_Lecideoid_tessellataAGG4	Fungi,Ascomycota	0.976	Fungi,unk	0.0238
sl18656_Lecideoid_tessellataAGG3	Fungi,Ascomycota	0.94	Fungi,unk	0.0589
sl18659a_Lecideoid_tessellataAGG3	Fungi,Ascomycota	0.945	Fungi,unk	0.054
sl18284_Lecideoid_tessellataAGG2	Fungi,Ascomycota	0.97	Fungi,unk	0.0301
sl18346b_Lecideoid_tessellataAGG2	Fungi,Ascomycota	0.97	Fungi,unk	0.0301
sl18304lecidel_Lecideoid_tessellataAGG2	Fungi,Ascomycota	0.968	Fungi,unk	0.0312
sl18278y_Caloplaca_epithallina	Fungi,unk	0.718	Fungi,Ascomycota	0.273
sl18385b_Athallia_holocarpaAFF	Fungi,Ascomycota	0.939	Fungi,unk	0.0603
sl18385calo_Athallia_holocarpaAFF	Fungi,Ascomycota	0.939	Fungi,unk	0.0603
sl18426a_Athallia_holocarpaAFF	Fungi,Ascomycota	0.939	Fungi,unk	0.0603
sl18420_Athallia_holocarpaAFF	Fungi,Ascomycota	0.944	Fungi,unk	0.0552
sl18513_Caloplaca_xanthostigmoideaAFF	Fungi,Ascomycota	0.849	Fungi,unk	0.149
sl18645unk_Caloplaca_xanthostigmoideaAFF	Fungi,Ascomycota	0.837	Fungi,unk	0.161
sl18264a_Rusavskia_elegans	Fungi,Ascomycota	0.975	Fungi,unk	0.0244
sl18271_Rusavskia_elegans	Fungi,Ascomycota	0.969	Fungi,unk	0.0302
sl18366_Rusavskia_elegans	Fungi,Ascomycota	0.967	Fungi,unk	0.0324
sl18295_Rusavskia_elegans	Fungi,Ascomycota	0.971	Fungi,unk	0.0286
sl18467xantho_Rusavskia_elegans	Fungi,Ascomycota	0.971	Fungi,unk	0.0286
sl18537a_Rusavskia_elegans	Fungi,Ascomycota	0.971	Fungi,unk	0.0286
sl18409a_Rusavskia_elegans	Fungi,Ascomycota	0.969	Fungi,unk	0.0302
sl18670_Rusavskia_elegans	Fungi,Ascomycota	0.969	Fungi,unk	0.0302
sl18511rusa_Rusavskia_elegans	Fungi,Ascomycota	0.969	Fungi,unk	0.0302
sl18395calo_Rusavskia_elegans	Fungi,Ascomycota	0.968	Fungi,unk	0.0313
sl19200b_Rusavskia_elegans	Fungi,Ascomycota	0.965	Fungi,unk	0.0349
sl18356b_Rusavskia_elegans	Fungi,Ascomycota	0.963	Fungi,unk	0.0365
sl18403d_Rusavskia_elegans	Fungi,Ascomycota	0.962	Fungi,unk	0.0379
sl18378_Rusavskia_elegans	Fungi,Ascomycota	0.929	Fungi,unk	0.0698
sl18427a_Rusavskia_elegans	Fungi,Ascomycota	0.933	Fungi,unk	0.0663
sl18249a_Rusavskia_sorediata	Fungi,Ascomycota	0.97	Fungi,unk	0.0299
sl18410b_Rusavskia_sorediata	Fungi,Ascomycota	0.943	Fungi,unk	0.0566
sl18593_Rusavskia_sorediata	Fungi,Ascomycota	0.943	Fungi,unk	0.0566
sl18638b_Rusavskia_sorediata	Fungi,Ascomycota	0.944	Fungi,unk	0.0557
sl18538_Rusavskia_sorediata	Fungi,Ascomycota	0.964	Fungi,unk	0.0358
sl18370g_Rusavskia_sorediata	Fungi,Ascomycota	0.944	Fungi,unk	0.0557
sl18505rusa_Rusavskia_sorediata	Fungi,Ascomycota	0.961	Fungi,unk	0.0387
sl18243c_Caloplaca_saxicola	Fungi,Ascomycota	0.994
sl18353_Caloplaca_saxicola	Fungi,Ascomycota	0.994
sl18672_Caloplaca_saxicola	Fungi,Ascomycota	0.995
sl18633_Pachypeltis_invadens	Fungi,Ascomycota	0.729	Fungi,unk	0.268
sl18246b_Pachypeltis_phoenicopta	Fungi,Ascomycota	0.757	Fungi,unk	0.24
sl18346e_Pachypeltis_phoenicopta	Fungi,Ascomycota	0.757	Fungi,unk	0.24
sl18405b_Pachypeltis_phoenicopta	Fungi,Ascomycota	0.75	Fungi,unk	0.247
sl18405calo_Pachypeltis_phoenicopta	Fungi,Ascomycota	0.75	Fungi,unk	0.247
sl18280a_Pachypeltis_phoenicopta	Fungi,Ascomycota	0.719	Fungi,unk	0.278
sl18305a_Pachypeltis_phoenicopta	Fungi,Ascomycota	0.719	Fungi,unk	0.278
sl18269xantho_Xanthomendoza_trachyphylla	Fungi,Ascomycota	0.943	Fungi,unk	0.0565
sl18476_Xanthomendoza_trachyphylla	Fungi,Ascomycota	0.943	Fungi,unk	0.0565
sl19204calo_Xanthomendoza_trachyphylla	Fungi,Ascomycota	0.936	Fungi,unk	0.0629
sl18391d_Parvoplaca_tiroliensis	Fungi,Ascomycota	0.95	Fungi,unk	0.0498
sl18605b_Parvoplaca_tiroliensis	Fungi,Ascomycota	0.947	Fungi,unk	0.0525
sl18605c_Parvoplaca_tiroliensis	Fungi,Ascomycota	0.947	Fungi,unk	0.0525
sl18470_Parvoplaca_tiroliensis	Fungi,Ascomycota	0.951	Fungi,unk	0.0489
sl18471lec2_Austrolecia_sp	Fungi,unk	0.577	Fungi,Ascomycota	0.416
sl18348unk_lecanoraceaeCF_sp	Fungi,Ascomycota	0.674	Fungi,unk	0.323
sl18543_Lecanora_epibyron	Fungi,Ascomycota	0.795	Fungi,unk	0.202
sl18541z_Lecanora_polytropaAFF1	Fungi,Ascomycota	0.848	Fungi,unk	0.15
sl18251a_Lecanora_polytropaAGG1	Fungi,Ascomycota	0.959	Fungi,unk	0.0409
sl18273b_Lecanora_polytropaAGG1	Fungi,Ascomycota	0.959	Fungi,unk	0.0409
sl18376b_Lecanora_polytropaAGG1	Fungi,Ascomycota	0.959	Fungi,unk	0.0409
sl18405c_Lecanora_polytropaAGG1	Fungi,Ascomycota	0.959	Fungi,unk	0.0409
sl18375b_Lecanora_polytropaAGG1	Fungi,Ascomycota	0.957	Fungi,unk	0.0424
sl18455c_Lecanora_polytropaAGG1	Fungi,Ascomycota	0.956	Fungi,unk	0.0439
sl18280c_Lecanora_polytropaAGG1	Fungi,Ascomycota	0.956	Fungi,unk	0.0439
sl18256_Lecanora_polytropaAGG1	Fungi,Ascomycota	0.957	Fungi,unk	0.0424
sl18355poly_Lecanora_polytropaAGG1	Fungi,Ascomycota	0.957	Fungi,unk	0.0424
sl18521poly_Lecanora_polytropaAGG1	Fungi,Ascomycota	0.957	Fungi,unk	0.0424
sl18273poly_Lecanora_polytropaAGG1	Fungi,Ascomycota	0.959	Fungi,unk	0.0409
sl18282b_Lecanora_polytropaAGG1	Fungi,Ascomycota	0.959	Fungi,unk	0.0409
sl18583poly_Lecanora_polytropaAGG1	Fungi,Ascomycota	0.959	Fungi,unk	0.0409
sl18259b_Lecanora_polytropaAGG2	Fungi,Ascomycota	0.971	Fungi,unk	0.0291
sl18304b_Lecanora_polytropaAGG2	Fungi,Ascomycota	0.958	Fungi,unk	0.0415
sl18402_Lecanora_polytropaAGG2	Fungi,Ascomycota	0.958	Fungi,unk	0.0415
sl18404b_Lecanora_polytropaAGG2	Fungi,Ascomycota	0.958	Fungi,unk	0.0415
sl18370a_Lecanora_polytropaAGG2	Fungi,Ascomycota	0.961	Fungi,unk	0.0386
sl18346d_Lecanora_polytropaAGG2	Fungi,Ascomycota	0.969	Fungi,unk	0.0305
sl18356poly_Lecanora_polytropaAGG2	Fungi,Ascomycota	0.962	Fungi,unk	0.0379
sl18358a_Lecanora_polytropaAGG2	Fungi,Ascomycota	0.962	Fungi,unk	0.0379
sl18595_Lecanora_polytropaAGG8	Fungi,Ascomycota	0.951	Fungi,unk	0.0486
sl18665poly_Lecanora_polytropaAGG6	Fungi,Ascomycota	0.964	Fungi,unk	0.0355
sl18669_Lecanora_polytropaAGG6	Fungi,Ascomycota	0.967	Fungi,unk	0.033
sl18455b_Lecanora_polytropaAGG7	Fungi,Ascomycota	0.947	Fungi,unk	0.0525
sl18522a_Lecanora_polytropaAGG5	Fungi,Ascomycota	0.952	Fungi,unk	0.047
sl18522b_Lecanora_polytropaAGG5	Fungi,Ascomycota	0.952	Fungi,unk	0.047
sl18539a_Lecanora_polytropaAGG4	Fungi,Ascomycota	0.957	Fungi,unk	0.0426
sl18653poly_Lecanora_polytropaAGG4	Fungi,Ascomycota	0.949	Fungi,unk	0.0509
sl18598poly_Lecanora_polytropaAGG4	Fungi,Ascomycota	0.954	Fungi,unk	0.0457
sl18641f_Lecanora_polytropaAGG4	Fungi,Ascomycota	0.743	Fungi,unk	0.254
sl18474a_Lecanora_polytropaAGG9	Fungi,Ascomycota	0.961	Fungi,unk	0.0381
sl18457poly_Lecanora_polytropaAGG3	Fungi,Ascomycota	0.943	Fungi,unk	0.0563
sl18598_Lecanora_polytropaAGG10	Fungi,Ascomycota	0.941	Fungi,unk	0.0587
sl18454_Lecanora_polytropaAFF2	Fungi,Ascomycota	0.75	Fungi,unk	0.247
sl18454a_Lecanora_polytropaAFF2	Fungi,Ascomycota	0.75	Fungi,unk	0.247
sl18418_Protoparmeliopsis_garovaglii	Fungi,Ascomycota	0.912	Fungi,unk	0.0868
sl18429b_Protoparmeliopsis_garovaglii	Fungi,Ascomycota	0.904	Fungi,unk	0.0944
sl18241proto_Protoparmeliopsis_muralisAGG1	Fungi,Ascomycota	0.967	Fungi,unk	0.0323
sl18277_Protoparmeliopsis_muralisAGG1	Fungi,Ascomycota	0.967	Fungi,unk	0.0323
sl18364_Protoparmeliopsis_muralisAGG1	Fungi,Ascomycota	0.966	Fungi,unk	0.0341
sl18279_Protoparmeliopsis_muralisAGG3	Fungi,Ascomycota	0.946	Fungi,unk	0.053
sl18589c_Protoparmeliopsis_muralisAGG3	Fungi,Ascomycota	0.95	Fungi,unk	0.0494
sl18535_Protoparmeliopsis_muralisAGG3	Fungi,Ascomycota	0.947	Fungi,unk	0.0521
sl18258b_Protoparmeliopsis_muralisAGG2	Fungi,Ascomycota	0.937	Fungi,unk	0.0627
sl18274_Protoparmeliopsis_muralisAGG2	Fungi,Ascomycota	0.938	Fungi,unk	0.0615
sl18282c_Rhizoplaca_melanophthalma	Fungi,Ascomycota	0.972	Fungi,unk	0.0273
sl18311_Rhizoplaca_melanophthalma	Fungi,Ascomycota	0.972	Fungi,unk	0.0273
sl18371_Rhizoplaca_melanophthalma	Fungi,Ascomycota	0.972	Fungi,unk	0.0273
sl18592_Rhizoplaca_melanophthalma	Fungi,Ascomycota	0.972	Fungi,unk	0.0273
sl19192_Rhizoplaca_melanophthalma	Fungi,Ascomycota	0.968	Fungi,unk	0.0315
sl18516v1_Rhizoplaca_novomexicanaAGG1	Fungi,Ascomycota	0.967	Fungi,unk	0.0329
sl18516v2_Rhizoplaca_novomexicanaAGG1	Fungi,Ascomycota	0.97	Fungi,unk	0.0295
sl18267a_Rhizoplaca_novomexicanaAGG2	Fungi,Ascomycota	0.952	Fungi,unk	0.0472
sl18290c_Rhizoplaca_novomexicanaAGG2	Fungi,Ascomycota	0.966	Fungi,unk	0.0331
sl18358d_Rhizoplaca_novomexicanaAGG2	Fungi,Ascomycota	0.969	Fungi,unk	0.0308
sl18370b_Rhizoplaca_novomexicanaAGG2	Fungi,Ascomycota	0.973	Fungi,unk	0.0266
sl18678_Rhizoplaca_novomexicanaAGG2	Fungi,Ascomycota	0.965	Fungi,unk	0.0342
sl18458_Rhizoplaca_novomexicanaAFF	Fungi,Ascomycota	0.965	Fungi,unk	0.0344
sl18673_Rhizoplaca_novomexicanaAFF	Fungi,Ascomycota	0.957	Fungi,unk	0.0426
sl18519b_Rhizoplaca_novomexicanaAGG2	Fungi,Ascomycota	0.942	Fungi,unk	0.0577
sl18651c_Rhizoplaca_groupNOVA	Fungi,Ascomycota	0.912	Fungi,unk	0.0874
sl18651lepr_Rhizoplaca_groupNOVA	Fungi,Ascomycota	0.91	Fungi,unk	0.0887
sl18468lec_Lecanora_sp1	Fungi,Ascomycota	0.884	Fungi,unk	0.114
sl18261c_Protoparmeliopsis_peltata	Fungi,Ascomycota	0.938	Fungi,unk	0.0614
sl18345_Protoparmeliopsis_peltata	Fungi,Ascomycota	0.938	Fungi,unk	0.0614
sl18344_Rhizoplaca_chrysoleucaCLADEd	Fungi,Ascomycota	0.973	Fungi,unk	0.0264
sl18581_Rhizoplaca_chrysoleucaCLADEe	Fungi,Ascomycota	0.974	Fungi,unk	0.0254
sl18405a_Lecanora_sp2	Fungi,Ascomycota	0.741	Fungi,unk	0.256
sl18405rhizo_Lecanora_sp2	Fungi,Ascomycota	0.733	Fungi,unk	0.264
sl18272c_Lecanora_rupicolaAFF1	Fungi,Ascomycota	0.789	Fungi,unk	0.209
sl18375c_Lecanora_rupicolaAFF1	Fungi,Ascomycota	0.868	Fungi,unk	0.13
sl18240a_Lecanora_rupicolaAGG1	Fungi,Ascomycota	0.891	Fungi,unk	0.108
sl18355rup_Lecanora_rupicolaAGG1	Fungi,Ascomycota	0.895	Fungi,unk	0.104
sl18455rupi_Lecanora_rupicolaAGG1	Fungi,Ascomycota	0.895	Fungi,unk	0.104
sl18655_Lecanora_rupicolaAGG1	Fungi,Ascomycota	0.895	Fungi,unk	0.104
sl18454b_Lecanora_rupicolaAGG1	Fungi,Ascomycota	0.886	Fungi,unk	0.113
sl18275_Lecanora_rupicolaAGG1	Fungi,Ascomycota	0.924	Fungi,unk	0.0754
sl18404rupi_Lecanora_rupicolaAGG1	Fungi,Ascomycota	0.866	Fungi,unk	0.133
sl18294a_Lecanora_rupicolaAGG2	Fungi,Ascomycota	0.923	Fungi,unk	0.0763
sl18460c_Lecanora_rupicolaAGG2	Fungi,Ascomycota	0.929	Fungi,unk	0.0698
sl18428_Evernia_divaricata	Fungi,Ascomycota	0.989	Fungi,unk	0.011
sl19193_Pseudephebe_minuscula	Fungi,Ascomycota	0.989	Fungi,unk	0.0108
sl18339_Xanthoparmelia_wyomingica	Fungi,Ascomycota	0.992
sl18604_Xanthoparmelia_subcumberlandia	Fungi,Ascomycota	0.992
sl18340_Xanthoparmelia_wyomingica	Fungi,Ascomycota	0.993
sl18464_Xanthoparmelia_subcumberlandia	Fungi,Ascomycota	0.991
sl18671xantho_Xanthoparmelia_subcumberlandia	Fungi,Ascomycota	0.991
sl18673xantho_Xanthoparmelia_subcumberlandia	Fungi,Ascomycota	0.991
sl18308_Xanthoparmelia_wyomingica	Fungi,Ascomycota	0.99
sl18675_Xanthoparmelia_wyomingica	Fungi,Ascomycota	0.99
sl18677_Xanthoparmelia_wyomingica	Fungi,Ascomycota	0.99
sl18245new_Xanthoparmelia_wyomingica	Fungi,Ascomycota	0.991
sl18408_Xanthoparmelia_wyomingica	Fungi,Ascomycota	0.991
sl18523_Xanthoparmelia_wyomingica	Fungi,Ascomycota	0.991
sl18349side_Lecanora_subcavicolaAFF1	Fungi,Ascomycota	0.836	Fungi,unk	0.162
sl18349subcavi_Lecanora_subcavicolaAFF1	Fungi,Ascomycota	0.836	Fungi,unk	0.162
sl18364b_Lecanora_subcavicolaAFF1	Fungi,Ascomycota	0.836	Fungi,unk	0.162
sl18372a_Lecanora_subcavicolaAFF1	Fungi,Ascomycota	0.799	Fungi,unk	0.198
sl18407a;18-407d_Lecanora_subcavicolaAFF1	Fungi,Ascomycota	0.799	Fungi,unk	0.198
sl18349b_Lecanora_subcavicolaAFF2	Fungi,Ascomycota	0.835	Fungi,unk	0.163
sl18349bat_Lecanora_subcavicolaAFF2	Fungi,Ascomycota	0.835	Fungi,unk	0.163
sl18567sore_Lecanora_subcavicolaAFF2	Fungi,Ascomycota	0.835	Fungi,unk	0.163
sl18403sideSOR_Lecanora_subcavicolaAFF2	Fungi,Ascomycota	0.824	Fungi,unk	0.174
sl18347f_Lecidella_stigmateaAGG1	Fungi,Ascomycota	0.949	Fungi,unk	0.05
sl18347lec_Lecidella_stigmateaAGG1	Fungi,Ascomycota	0.945	Fungi,unk	0.0546
sl18360_Lecidella_stigmateaAGG1	Fungi,Ascomycota	0.949	Fungi,unk	0.0501
sl18374_Lecidella_stigmateaAGG1	Fungi,Ascomycota	0.946	Fungi,unk	0.0538
sl18492_Lecidella_stigmateaAGG1	Fungi,Ascomycota	0.952	Fungi,unk	0.0475
sl18500leci_Lecidella_stigmateaAGG1	Fungi,Ascomycota	0.947	Fungi,unk	0.0528
sl18367z_Lecidella_stigmateaAGG1	Fungi,Ascomycota	0.951	Fungi,unk	0.0489
sl18369rino_Lecidella_stigmateaAGG1	Fungi,Ascomycota	0.951	Fungi,unk	0.0489
sl18409b_Lecidella_stigmateaAGG1	Fungi,Ascomycota	0.957	Fungi,unk	0.0427
sl18475_Lecidella_stigmateaAGG1	Fungi,Ascomycota	0.924	Fungi,unk	0.075
sl18512_Lecidella_stigmateaAGG1	Fungi,Ascomycota	0.949	Fungi,unk	0.0501
sl18537c_Lecidella_stigmateaAGG1	Fungi,Ascomycota	0.962	Fungi,unk	0.0377
sl18257b_Lecidella_stigmateaAGG2	Fungi,Ascomycota	0.949	Fungi,unk	0.0507
sl18294d_Lecidella_stigmateaAGG2	Fungi,Ascomycota	0.946	Fungi,unk	0.0535
sl18467unk_Lecidella_stigmateaAGG2	Fungi,Ascomycota	0.947	Fungi,unk	0.0525
sl18582a_Lecidella_stigmateaAGG2	Fungi,Ascomycota	0.951	Fungi,unk	0.0489
sl18582e_Lecidella_stigmateaAGG2	Fungi,Ascomycota	0.953	Fungi,unk	0.0465
sl18583i_Lecidella_stigmateaAGG2	Fungi,Ascomycota	0.953	Fungi,unk	0.0465
sl19208leci_Lecidella_stigmateaAGG1	Fungi,Ascomycota	0.944	Fungi,unk	0.0554
sl18347b_Lecidella_stigmateaAGG4	Fungi,Ascomycota	0.943	Fungi,unk	0.056
sl18347e_Lecidella_stigmateaAGG4	Fungi,Ascomycota	0.943	Fungi,unk	0.056
sl18511della_Lecidella_stigmateaAGG1	Fungi,Ascomycota	0.94	Fungi,unk	0.059
sl18517_Lecidella_stigmateaAGG1	Fungi,Ascomycota	0.94	Fungi,unk	0.059
sl18528_Lecidella_stigmateaAGG3	Fungi,Ascomycota	0.917	Fungi,unk	0.0825
sl18681blackAPO_Lecidella_stigmateaAGG3	Fungi,Ascomycota	0.925	Fungi,unk	0.0745
sl18681brownAPO_Lecidella_stigmateaAGG3	Fungi,Ascomycota	0.925	Fungi,unk	0.0745
sl18348grey_Lecanora_spGREY	Fungi,Ascomycota	0.677	Fungi,unk	0.319
sl18403tetra_Lecanora_spGREY	Fungi,Ascomycota	0.677	Fungi,unk	0.319
sl18354_Lecanora_spGREY	Fungi,Ascomycota	0.661	Fungi,unk	0.335
sl18365b_Lecanora_spGREY	Fungi,Ascomycota	0.678	Fungi,unk	0.319
sl18248a_Lecideoid_formosaAGG1	Fungi,unk	0.583	Fungi,Ascomycota	0.41
sl18302e_Lecideoid_formosaAGG1	Fungi,unk	0.565	Fungi,Ascomycota	0.428
sl18280b_Lecideoid_formosaAGG1	Fungi,unk	0.543	Fungi,Ascomycota	0.451
sl18285_Lecideoid_formosaAGG1	Fungi,unk	0.543	Fungi,Ascomycota	0.451
sl18372b_Lecideoid_formosaAGG1	Fungi,unk	0.561	Fungi,Ascomycota	0.432
sl18403a_Lecideoid_formosaAGG1	Fungi,unk	0.561	Fungi,Ascomycota	0.432
sl18580_Lecideoid_formosaAGG1	Fungi,unk	0.561	Fungi,Ascomycota	0.432
sl19195_Lecideoid_formosaAGG1	Fungi,Ascomycota	0.506	Fungi,unk	0.488
sl18302form_Lecideoid_formosaAGG1	Fungi,Ascomycota	0.553	Fungi,unk	0.441
sl18302b_Lecideoid_formosaAGG2	Fungi,Ascomycota	0.545	Fungi,unk	0.45
sl18567e_Lecideoid_formosaAGG2	Fungi,Ascomycota	0.545	Fungi,unk	0.45
sl18437b_Lecanora_prolificans	Fungi,unk	0.554	Fungi,Ascomycota	0.44
sl18471_Lecanora_prolificans	Fungi,unk	0.554	Fungi,Ascomycota	0.44
sl18427b_Myriolecis_hageniiAFF	Fungi,Ascomycota	0.934	Fungi,unk	0.065
sl18473b_Myriolecis_hageniiAFF	Fungi,Ascomycota	0.929	Fungi,unk	0.0697
sl18269z_Myriolecis_myrioSP1	Fungi,Ascomycota	0.964	Fungi,unk	0.0352
sl18478a_Myriolecis_semipallida	Fungi,Ascomycota	0.927	Fungi,unk	0.0723
sl18629b_Myriolecis_semipallida	Fungi,Ascomycota	0.936	Fungi,unk	0.0629
sl18651b_Myriolecis_semipallida	Fungi,Ascomycota	0.936	Fungi,unk	0.0629
sl18483a_Myriolecis_semipallida	Fungi,Ascomycota	0.942	Fungi,unk	0.0576
sl18478quest_Myriolecis_semipallida	Fungi,Ascomycota	0.931	Fungi,unk	0.0686
sl18651a_Myriolecis_semipallida	Fungi,Ascomycota	0.95	Fungi,unk	0.0495
sl18651d_Myriolecis_semipallida	Fungi,Ascomycota	0.839	Fungi,unk	0.159
sl18490_Myriolecis_semipallida	Fungi,Ascomycota	0.918	Fungi,unk	0.0815
sl18494_Myriolecis_semipallida	Fungi,Ascomycota	0.913	Fungi,unk	0.0859
sl18467rino1_Myriolecis_myrioSP2	Fungi,Ascomycota	0.917	Fungi,unk	0.0819
sl18419rino_Myriolecis_myrioSP3	Fungi,Ascomycota	0.947	Fungi,unk	0.0528
sl18248b2_Calvitimela_armeniaca	Fungi,Ascomycota	0.945	Fungi,unk	0.0547
sl18278a_Calvitimela_armeniaca	Fungi,Ascomycota	0.945	Fungi,unk	0.0547
sl18248quest_Calvitimela_armeniaca	Fungi,Ascomycota	0.934	Fungi,unk	0.0652
sl18278green_Calvitimela_armeniaca	Fungi,Ascomycota	0.934	Fungi,unk	0.0652
sl18372c_Calvitimela_armeniaca	Fungi,Ascomycota	0.934	Fungi,unk	0.0652
sl18403b_Calvitimela_armeniaca	Fungi,Ascomycota	0.934	Fungi,unk	0.0652
sl18404e_Calvitimela_armeniaca	Fungi,Ascomycota	0.934	Fungi,unk	0.0652
sl18567a_Calvitimela_armeniaca	Fungi,Ascomycota	0.934	Fungi,unk	0.0652
sl18570_Calvitimela_armeniaca	Fungi,Ascomycota	0.934	Fungi,unk	0.0652
sl18302d_Calvitimela_armeniaca	Fungi,Ascomycota	0.936	Fungi,unk	0.063
sl18302quest_Calvitimela_armeniaca	Fungi,Ascomycota	0.936	Fungi,unk	0.063
sl18359_Calvitimela_armeniaca	Fungi,Ascomycota	0.932	Fungi,unk	0.0676
sl18540_Lecanora_cenisiaAFF	Fungi,Ascomycota	0.773	Fungi,unk	0.224
sl18588_Lecanora_cenisiaAFF	Fungi,Ascomycota	0.773	Fungi,unk	0.224
sl18634_Lecanora_cenisiaAFF	Fungi,Ascomycota	0.82	Fungi,unk	0.178
sl18437a_Lecidella_elaeochroma	Fungi,Ascomycota	0.925	Fungi,unk	0.0738
sl18473a_Lecidella_elaeochroma	Fungi,Ascomycota	0.925	Fungi,unk	0.0738
sl18472_Lecidella_elaeochroma	Fungi,Ascomycota	0.923	Fungi,unk	0.0765
sl18620y_Lecidella_wulfeniiAFF	Fungi,Ascomycota	0.932	Fungi,unk	0.0671
sl18238a_Protoparmelia_badia	Fungi,Ascomycota	0.967	Fungi,unk	0.033
sl18403f_Protoparmelia_badia	Fungi,Ascomycota	0.968	Fungi,unk	0.0318
sl18243a_Protoparmelia_badia	Fungi,Ascomycota	0.968	Fungi,unk	0.0318
sl18456_Protoparmelia_badia	Fungi,Ascomycota	0.961	Fungi,unk	0.0381
sl18255a_Protoparmelia_badia	Fungi,Ascomycota	0.969	Fungi,unk	0.0307
sl18261a_Protoparmelia_badia	Fungi,Ascomycota	0.969	Fungi,unk	0.0307
sl18453_Protoparmelia_badia	Fungi,Ascomycota	0.969	Fungi,unk	0.0304
sl18452_Protoparmelia_badia	Fungi,Ascomycota	0.956	Fungi,unk	0.0437
sl18361asp_Arctidea_sp1	Fungi,Ascomycota	0.734	Fungi,unk	0.263
sl18477_Arctidea_candidaAFF	Fungi,Ascomycota	0.775	Fungi,unk	0.222
sl18350arctidea_Arctidea_circularisAFF2	Fungi,Ascomycota	0.736	Fungi,unk	0.26
sl19204mega_Arctidea_circularisAFF2	Fungi,Ascomycota	0.74	Fungi,unk	0.257
sl18404f_Sagedia_sp1	Fungi,unk	0.644	Fungi,Ascomycota	0.348
sl18404sage1_Sagedia_sp1	Fungi,unk	0.644	Fungi,Ascomycota	0.348
sl18519a_Arctidea_circularisAFF1	Fungi,Ascomycota	0.81	Fungi,unk	0.188
sl18350c_Arctidea_circularisAFF1	Fungi,Ascomycota	0.738	Fungi,unk	0.259
sl18246z_Aspicilia_americanaAFF1	Fungi,Ascomycota	0.564	Fungi,unk	0.431
sl18251b_Aspicilia_americanaAFF1	Fungi,Ascomycota	0.564	Fungi,unk	0.431
sl18274asp_Aspicilia_americanaAFF1	Fungi,Ascomycota	0.564	Fungi,unk	0.431
sl18305asp_Aspicilia_americanaAFF1	Fungi,Ascomycota	0.564	Fungi,unk	0.431
sl18270_Aspicilia_americanaAFF1	Fungi,Ascomycota	0.568	Fungi,unk	0.427
sl18299c_Aspicilia_americanaAFF1	Fungi,Ascomycota	0.568	Fungi,unk	0.427
sl18487_Aspicilia_americanaAFF2	Fungi,unk	0.51	Fungi,Ascomycota	0.484
sl18349asp_Aspicilia_americanaAFF3	Fungi,Ascomycota	0.509	Fungi,unk	0.485
sl18349pea_Aspicilia_americanaAFF3	Fungi,unk	0.526	Fungi,Ascomycota	0.468
sl18351_Aspicilia_americanaAFF4	Fungi,unk	0.677	Fungi,Ascomycota	0.315
sl18491_Aspicilia_americanaAFF5	Fungi,Ascomycota	0.593	Fungi,unk	0.402
sl18495_Aspicilia_americanaAFF5	Fungi,Ascomycota	0.593	Fungi,unk	0.402
sl18564_Aspicilia_americanaAFF5	Fungi,Ascomycota	0.611	Fungi,unk	0.384
sl18594aspi_Aspicilia_americanaAFF5	Fungi,Ascomycota	0.611	Fungi,unk	0.384
sl18626aspi_Aspicilia_americanaAFF5	Fungi,Ascomycota	0.611	Fungi,unk	0.384
sl18645b_Aspicilia_americanaAFF5	Fungi,Ascomycota	0.615	Fungi,unk	0.381
sl18288_Aspicilia_fumosaAGG1	Fungi,Ascomycota	0.659	Fungi,unk	0.337
sl18296_Aspicilia_fumosaAGG1	Fungi,Ascomycota	0.659	Fungi,unk	0.337
sl18346a_Aspicilia_fumosaAGG1	Fungi,Ascomycota	0.659	Fungi,unk	0.337
sl18294b_Aspicilia_fumosaAGG2	Fungi,Ascomycota	0.588	Fungi,unk	0.407
sl18361b_Aspicilia_arizonicaAFF1	Fungi,Ascomycota	0.748	Fungi,unk	0.249
sl18404a_Aspicilia_arizonicaAFF1	Fungi,Ascomycota	0.748	Fungi,unk	0.249
sl18361r_Aspicilia_arizonicaAFF1	Fungi,Ascomycota	0.727	Fungi,unk	0.27
sl18370e_Aspicilia_arizonicaAFF1	Fungi,Ascomycota	0.755	Fungi,unk	0.242
sl18638a_Aspicilia_arizonicaAFF1	Fungi,Ascomycota	0.769	Fungi,unk	0.229
sl18238b_Aspicilia_arizonicaAFF2	Fungi,Ascomycota	0.891	Fungi,unk	0.108
sl18275unk_Aspicilia_arizonicaAFF4	Fungi,Ascomycota	0.686	Fungi,unk	0.31
sl18352a_Aspicilia_arizonicaAFF4	Fungi,Ascomycota	0.661	Fungi,unk	0.335
sl18349aspy_Aspicilia_arizonicaAFF4	Fungi,Ascomycota	0.652	Fungi,unk	0.344
sl18364aspi_Aspicilia_arizonicaAFF4	Fungi,Ascomycota	0.652	Fungi,unk	0.344
sl18358e_Aspicilia_arizonicaAFF3	Fungi,Ascomycota	0.682	Fungi,unk	0.314
sl18377_Aspicilia_arizonicaAFF3	Fungi,Ascomycota	0.682	Fungi,unk	0.314
sl18520_Aspicilia_arizonicaAFF3	Fungi,Ascomycota	0.691	Fungi,unk	0.305
sl18407asp_Aspicilia_arizonicaAFF3	Fungi,Ascomycota	0.667	Fungi,unk	0.33
sl18624b_Aspicilia_indeterminata	Fungi,Ascomycota	0.553	Fungi,unk	0.442
sl18640b_Aspicilia_indeterminata	Fungi,Ascomycota	0.656	Fungi,unk	0.34
sl18640c_Aspicilia_indeterminata	Fungi,Ascomycota	0.557	Fungi,unk	0.438
sl18282a_Aspicilia_cinereaAFF	Fungi,Ascomycota	0.867	Fungi,unk	0.131
sl18412_Aspicilia_bufoidesAGG2	Fungi,Ascomycota	0.534	Fungi,unk	0.461
sl18568c_Aspicilia_bufoidesAGG1	Fungi,Ascomycota	0.585	Fungi,unk	0.41
sl18583unk_Aspicilia_bufoidesAGG1	Fungi,Ascomycota	0.58	Fungi,unk	0.415
sl18667a_Aspicilia_bufoidesAGG1	Fungi,Ascomycota	0.576	Fungi,unk	0.419
sl18669aspi_Aspicilia_bufoidesAGG1	Fungi,Ascomycota	0.571	Fungi,unk	0.424
sl18643_Aspicilia_bufoidesAGG1	Fungi,Ascomycota	0.571	Fungi,unk	0.424
sl18661_Lobothallia_alphoplaca	Fungi,Ascomycota	0.74	Fungi,unk	0.257
sl18263_Circinaria_aridaCF1	Fungi,unk	0.568	Fungi,Ascomycota	0.425
sl18514_Circinaria_aridaCF1	Fungi,unk	0.577	Fungi,Ascomycota	0.417
sl18674z_Circinaria_aridaCF1	Fungi,unk	0.577	Fungi,Ascomycota	0.417
sl18366asp_Circinaria_aridaCF1	Fungi,unk	0.585	Fungi,Ascomycota	0.408
sl18239circ_Circinaria_aridaCF2	Fungi,unk	0.686	Fungi,Ascomycota	0.306
sl18265z_Circinaria_aridaCF2	Fungi,unk	0.686	Fungi,Ascomycota	0.306
sl18301_Circinaria_aridaCF3	Fungi,unk	0.657	Fungi,Ascomycota	0.335
sl18558_Stereocaulaceae_Lepraria_caesioalba	Fungi,Ascomycota	0.994
sl18560_Stereocaulaceae_Lepraria_caesioalba	Fungi,Ascomycota	0.994
sl18561_Stereocaulaceae_Lepraria_leprSP1	Fungi,Ascomycota	0.957	Fungi,unk	0.0426
sl18497_Stereocaulaceae_Lepraria_neglectaAFF1	Fungi,Ascomycota	0.982	Fungi,unk	0.0179
sl18609_Stereocaulaceae_Lepraria_neglectaAFF1	Fungi,Ascomycota	0.983	Fungi,unk	0.0172
sl18622lepr_Stereocaulaceae_Lepraria_neglectaAFF1	Fungi,Ascomycota	0.983	Fungi,unk	0.0172
sl18534_Stereocaulaceae_Lepraria_neglectaAFF1	Fungi,Ascomycota	0.985	Fungi,unk	0.0148
sl18660_Stereocaulaceae_Lepraria_neglectaAFF1	Fungi,Ascomycota	0.983	Fungi,unk	0.0172
sl18616a_Stereocaulaceae_Lepraria_finkii	Fungi,Ascomycota	0.943	Fungi,unk	0.0561
sl18624a_Stereocaulaceae_Lepraria_finkii	Fungi,Ascomycota	0.94	Fungi,unk	0.0591
sl18414a_Pertusariaceae_Ochrolechia_upsaliensis	Fungi,Ascomycota	0.871	Fungi,unk	0.128
sl18422_Pertusariaceae_Ochrolechia_upsaliensis	Fungi,Ascomycota	0.871	Fungi,unk	0.128
sl18423_Pertusariaceae_Ochrolechia_upsaliensis	Fungi,Ascomycota	0.871	Fungi,unk	0.128
sl18285_Sporastatia_testudinea	Fungi,unk	0.858	Fungi,Ascomycota	0.132
sl18290a_Sporastatia_testudinea	Fungi,unk	0.89	Fungi,Ascomycota	0.0997
sl18356a_Sporastatia_testudinea	Fungi,unk	0.866	Fungi,Ascomycota	0.123
sl18357_Sporastatia_testudinea	Fungi,unk	0.874	Fungi,Ascomycota	0.116
sl18658unk_Sporastatia_testudinea	Fungi,unk	0.888	Fungi,Ascomycota	0.102
sl18569_Sporastatia_testudinea	Fungi,unk	0.893	Fungi,Ascomycota	0.0962
sl18569a_Sporastatia_testudinea	Fungi,unk	0.893	Fungi,Ascomycota	0.0962
sl18469b_Blastenia_furfuracea	Fungi,Ascomycota	0.696	Fungi,unk	0.301
sl18574calo_Bryoplaca_cinnamomea	Fungi,Ascomycota	0.786	Fungi,unk	0.211
sl18621_Bryoplaca_sinapisperma	Fungi,Ascomycota	0.822	Fungi,unk	0.176
sl18482_Pyrenodesmia_variabilis	Fungi,Ascomycota	0.951	Fungi,unk	0.0486
sl18482crust_Pyrenodesmia_variabilis	Fungi,Ascomycota	0.934	Fungi,unk	0.0654
sl18486_Pyrenodesmia_variabilis	Fungi,Ascomycota	0.933	Fungi,unk	0.0666
sl18504_Pyrenodesmia_variabilis	Fungi,Ascomycota	0.946	Fungi,unk	0.0529
sl18419calo_Caloplaca_stillicidiorumAGG	Fungi,Ascomycota	0.992
sl18529b_Caloplaca_stillicidiorumAGG	Fungi,Ascomycota	0.992
sl18614_Caloplaca_stillicidiorumAGG	Fungi,Ascomycota	0.992
sl18467_Caloplaca_stillicidiorumAGG	Fungi,Ascomycota	0.984	Fungi,unk	0.0156
sl18440b_Gyaloechia_bracteata	Fungi,Ascomycota	0.854	Fungi,unk	0.144
sl18421a_Gyaloechia_epiphyta	Fungi,Ascomycota	0.887	Fungi,unk	0.112
sl18421cand_Gyaloechia_epiphyta	Fungi,Ascomycota	0.887	Fungi,unk	0.112
sl18429a_Gyaloechia_epiphyta	Fungi,Ascomycota	0.887	Fungi,unk	0.112
sl18457_Rufoplaca_arenaria	Fungi,Ascomycota	0.857	Fungi,unk	0.141
sl18474b_Rufoplaca_arenaria	Fungi,Ascomycota	0.857	Fungi,unk	0.141
sl18463_Rufoplaca_arenaria	Fungi,Ascomycota	0.862	Fungi,unk	0.136
sl18654_Rufoplaca_arenaria	Fungi,Ascomycota	0.862	Fungi,unk	0.136
sl18665a_Rufoplaca_arenaria	Fungi,Ascomycota	0.862	Fungi,unk	0.136
sl18611a_Mycobilimbia_berengeriana	Fungi,Ascomycota	0.973	Fungi,unk	0.0265
sl18612_Mycobilimbia_berengeriana	Fungi,Ascomycota	0.973	Fungi,unk	0.0265
sl18574ton_ToniniaCF_mesoideaAFF	Fungi,Ascomycota	0.618	Fungi,unk	0.378
sl18574d_ToniniaCF_sp	Fungi,unk	0.555	Fungi,Ascomycota	0.438
sl18444clado_Cladonia_cariosaAFF1	Fungi,Ascomycota	0.98	Fungi,unk	0.0193
sl18620clado_Cladonia_cariosaAFF1	Fungi,Ascomycota	0.979	Fungi,unk	0.0207
sl18430_Cladonia_symphycarpa	Fungi,Ascomycota	0.989	Fungi,unk	0.0106
sl18436z_Cladonia_symphycarpa	Fungi,Ascomycota	0.989	Fungi,unk	0.0106
sl18610clado_Cladonia_cariosaAFF2	Fungi,Ascomycota	0.98	Fungi,unk	0.02
sl19199clado_Cladonia_cariosaAFF2	Fungi,Ascomycota	0.979	Fungi,unk	0.021
sl18335_Cladonia_cariosaAFF3	Fungi,Ascomycota	0.981	Fungi,unk	0.0192
sl18336_Cladonia_cariosaAFF3	Fungi,Ascomycota	0.981	Fungi,unk	0.0192
sl18442clado_Cladonia_cariosaAFF3	Fungi,Ascomycota	0.982	Fungi,unk	0.0175
sl18448_Cladonia_cariosaAFF3	Fungi,Ascomycota	0.982	Fungi,unk	0.0175
sl18415_Cladonia_macrophyllodes	Fungi,Ascomycota	0.983	Fungi,unk	0.0172
sl18443b_Cladonia_pocillumAGG1	Fungi,Ascomycota	0.991
sl19196clado_Cladonia_pocillumAGG1	Fungi,Ascomycota	0.991
sl18447_Cladonia_pocillumAGG1	Fungi,Ascomycota	0.991
sl18617_Cladonia_pocillumAGG1	Fungi,Ascomycota	0.991
sl19207clado_Cladonia_pocillumAGG1	Fungi,Ascomycota	0.991
sl18576z_Cladonia_pocillumAGG1	Fungi,Ascomycota	0.991
sl18607_Cladonia_pocillumAGG1	Fungi,Ascomycota	0.991
sl18553clado_Cladonia_pocillumAGG1	Fungi,Ascomycota	0.991
sl18555clado_Cladonia_pocillumAGG1	Fungi,Ascomycota	0.99
sl18343_Cladonia_pocillumAGG3	Fungi,Ascomycota	0.986	Fungi,unk	0.0136
sl18578_Cladonia_pocillumAGG2	Fungi,Ascomycota	0.988	Fungi,unk	0.0114
sl18616clado_Cladonia_pocillumAGG2	Fungi,Ascomycota	0.988	Fungi,unk	0.0114
sl18551_Cladonia_squamSP1	Fungi,Ascomycota	0.987	Fungi,unk	0.0128
sl18438_Amandinea_punctataAFF	Fungi,unk	0.534	Fungi,Ascomycota	0.459
sl18402side2_Tetramelas_papillatusCF	Fungi,unk	0.534	Fungi,Ascomycota	0.459
sl18403e_Tetramelas_papillatusCF	Fungi,unk	0.534	Fungi,Ascomycota	0.459
sl18403sideAPO_Tetramelas_papillatusCF	Fungi,unk	0.534	Fungi,Ascomycota	0.459
sl18405e_Tetramelas_pulverulentusAFF	Fungi,unk	0.599	Fungi,Ascomycota	0.394
sl18454leci_Tetramelas_pulverulentusAFF	Fungi,unk	0.608	Fungi,Ascomycota	0.385
sl18393e_Phaeophyscia_constipata	Fungi,Ascomycota	0.908	Fungi,unk	0.0907
sl18393f_Phaeophyscia_constipata	Fungi,Ascomycota	0.908	Fungi,unk	0.0907
sl18399z_Phaeophyscia_constipata	Fungi,Ascomycota	0.916	Fungi,unk	0.0832
sl18385rino_PhaeophysDINA_dina3	Fungi,Ascomycota	0.862	Fungi,unk	0.136
sl18401_PhaeophysDINA_dina3	Fungi,Ascomycota	0.862	Fungi,unk	0.136
sl18269star_PhaeophysDINA_castanomelodes	Fungi,Ascomycota	0.918	Fungi,unk	0.0813
sl18363_PhaeophysDINA_castanomelodes	Fungi,Ascomycota	0.918	Fungi,unk	0.0813
sl18312_PhaeophysDINA_guzzinii	Fungi,Ascomycota	0.741	Fungi,unk	0.256
sl18382b_PhaeophysDINA_roscidaAFF1	Fungi,Ascomycota	0.805	Fungi,unk	0.193
sl18379z_PhaeophysDINA_dina2	Fungi,Ascomycota	0.857	Fungi,unk	0.141
sl18529a_PhaeophysDINA_roscidaAFF2	Fungi,Ascomycota	0.951	Fungi,unk	0.0482
sl18529rino_PhaeophysDINA_roscidaAFF2	Fungi,Ascomycota	0.951	Fungi,unk	0.0482
sl18529z_PhaeophysDINA_roscidaAFF2	Fungi,Ascomycota	0.951	Fungi,unk	0.0482
sl18485_Physcia_albineoides	Fungi,Ascomycota	0.928	Fungi,unk	0.071
sl18518_Physcia_albineoides	Fungi,Ascomycota	0.928	Fungi,unk	0.071
sl18242a_Physcia_dubiaAFF1	Fungi,Ascomycota	0.963	Fungi,unk	0.0362
sl18273c_Physcia_dubiaAFF1	Fungi,Ascomycota	0.965	Fungi,unk	0.0349
sl18554_Physcia_dubiaAFF1	Fungi,Ascomycota	0.962	Fungi,unk	0.0376
sl18663_Physcia_dubiaAFF1	Fungi,Ascomycota	0.962	Fungi,unk	0.0376
sl18506_Physcia_dubiaAFF1	Fungi,Ascomycota	0.963	Fungi,unk	0.0364
sl18349c_Physcia_dubiaAFF2	Fungi,Ascomycota	0.953	Fungi,unk	0.0468
sl18364a_Physcia_dubiaAFF2	Fungi,Ascomycota	0.953	Fungi,unk	0.0468
sl18410a_Physcia_caesia	Fungi,Ascomycota	0.955	Fungi,unk	0.0445
sl18386a_PhysciDINA_pyrina	Fungi,Ascomycota	0.943	Fungi,unk	0.0567
sl18400b_PhysciDINA_pyrina	Fungi,Ascomycota	0.943	Fungi,unk	0.0567
sl18391a_PhysciDINA_pyrina	Fungi,Ascomycota	0.946	Fungi,unk	0.0537
sl18395b_PhysciDINA_pyrina	Fungi,Ascomycota	0.946	Fungi,unk	0.0537
sl18420rino_PhysciDINA_pyrina	Fungi,Ascomycota	0.943	Fungi,unk	0.0567
sl18422rino_PhysciDINA_pyrina	Fungi,Ascomycota	0.943	Fungi,unk	0.0567
sl18396a_Phaeorrhiza_nimbosa	Fungi,Ascomycota	0.782	Fungi,unk	0.215
sl18396b_Phaeorrhiza_nimbosa	Fungi,Ascomycota	0.782	Fungi,unk	0.215
sl18425b_Phaeorrhiza_nimbosa	Fungi,Ascomycota	0.734	Fungi,unk	0.263
sl18381_Phaeorrhiza_sareptana	Fungi,Ascomycota	0.698	Fungi,unk	0.299
sl18384_Phaeorrhiza_sareptana	Fungi,Ascomycota	0.698	Fungi,unk	0.299
sl18389_Phaeorrhiza_sareptana	Fungi,Ascomycota	0.698	Fungi,unk	0.299
sl18400a_Phaeorrhiza_sareptana	Fungi,Ascomycota	0.698	Fungi,unk	0.299
sl18542_Phaeorrhiza_sareptana	Fungi,Ascomycota	0.698	Fungi,unk	0.299
sl18527a_Phaeorrhiza_sareptana	Fungi,Ascomycota	0.665	Fungi,unk	0.331
sl18250_Physconia_muscigena	Fungi,Ascomycota	0.962	Fungi,unk	0.0371
sl18382a_Physconia_muscigena	Fungi,Ascomycota	0.968	Fungi,unk	0.0315
sl18392_Physconia_muscigena	Fungi,Ascomycota	0.968	Fungi,unk	0.0315
sl18441b_Physconia_muscigena	Fungi,Ascomycota	0.968	Fungi,unk	0.0315
sl18387_Physconia_muscigena	Fungi,Ascomycota	0.968	Fungi,unk	0.0315
sl18431_Physconia_muscigena	Fungi,Ascomycota	0.966	Fungi,unk	0.0339
sl18531a_Physconia_muscigena	Fungi,Ascomycota	0.964	Fungi,unk	0.0351
sl18421b_Physconia_muscigena	Fungi,Ascomycota	0.962	Fungi,unk	0.0371
sl18397_Physconia_muscigena	Fungi,Ascomycota	0.954	Fungi,unk	0.0452
sl18532_Physconia_muscigena	Fungi,Ascomycota	0.954	Fungi,unk	0.0452
sl18385a_Physconia_muscigena	Fungi,Ascomycota	0.964	Fungi,unk	0.0356
sl18396d_Physconia_muscigena	Fungi,Ascomycota	0.964	Fungi,unk	0.0356
sl18545_Physconia_muscigena	Fungi,Ascomycota	0.964	Fungi,unk	0.0356
sl18417_Physconia_muscigena	Fungi,Ascomycota	0.961	Fungi,unk	0.0383
sl18386b_Physconia_muscigena	Fungi,Ascomycota	0.958	Fungi,unk	0.0411
sl18426c_Physconia_muscigena	Fungi,Ascomycota	0.96	Fungi,unk	0.0397
sl18435_Physconia_muscigena	Fungi,Ascomycota	0.96	Fungi,unk	0.0397
sl18550_Physconia_muscigena	Fungi,Ascomycota	0.962	Fungi,unk	0.0376
sl18425a_Physconia_muscigena	Fungi,Ascomycota	0.961	Fungi,unk	0.0389
sl18553_Rinodina_mniaraea	Fungi,Ascomycota	0.672	Fungi,unk	0.324
sl18559_Rinodina_mniaraea	Fungi,Ascomycota	0.672	Fungi,unk	0.324
sl18442_Rinodina_mniaraeaAFF1	Fungi,Ascomycota	0.742	Fungi,unk	0.255
sl18443a_Rinodina_mniaraeaAFF1	Fungi,Ascomycota	0.742	Fungi,unk	0.255
sl18444b_Rinodina_mniaraeaAFF1	Fungi,Ascomycota	0.75	Fungi,unk	0.247
sl18444rino1_Rinodina_mniaraeaAFF1	Fungi,Ascomycota	0.75	Fungi,unk	0.247
sl18444a_Rinodina_mniaraeaAFF2	Fungi,Ascomycota	0.702	Fungi,unk	0.295
sl18444rino2_Rinodina_mniaraeaAFF2	Fungi,Ascomycota	0.702	Fungi,unk	0.295
sl18391c_Megaspora_verrucosa	Fungi,unk	0.905	Fungi,Ascomycota	0.0839
sl18395a_Megaspora_verrucosa	Fungi,unk	0.905	Fungi,Ascomycota	0.0839
sl18549_Megaspora_verrucosa	Fungi,unk	0.905	Fungi,Ascomycota	0.0839
sl18608_Megaspora_verrucosa	Fungi,unk	0.916	Fungi,Ascomycota	0.0729
sl18424_Megaspora_verrucosa	Fungi,unk	0.8	Fungi,Ascomycota	0.19
sl18530_Megaspora_verrucosa	Fungi,unk	0.845	Fungi,Ascomycota	0.145
sl18530y_Megaspora_verrucosa	Fungi,unk	0.845	Fungi,Ascomycota	0.145
sl18247a_Rhizocarpon_geographicumSL1	Fungi,Ascomycota	0.702	Fungi,unk	0.295
sl18249b_Rhizocarpon_geographicumSL1	Fungi,Ascomycota	0.702	Fungi,unk	0.295
sl18255rhi_Rhizocarpon_geographicumSL1	Fungi,Ascomycota	0.702	Fungi,unk	0.295
sl18278b_Rhizocarpon_geographicumSL1	Fungi,Ascomycota	0.702	Fungi,unk	0.295
sl18521geogr_Rhizocarpon_geographicumSL1	Fungi,Ascomycota	0.702	Fungi,unk	0.295
sl18587geo_Rhizocarpon_geographicumSL1	Fungi,Ascomycota	0.702	Fungi,unk	0.295
sl18255b_Rhizocarpon_geographicumSL1	Fungi,Ascomycota	0.693	Fungi,unk	0.303
sl18280d_Rhizocarpon_geographicumSL1	Fungi,Ascomycota	0.677	Fungi,unk	0.319
sl18305b_Rhizocarpon_geographicumSL1	Fungi,Ascomycota	0.677	Fungi,unk	0.319
sl18567d_Rhizocarpon_geographicumSL1	Fungi,Ascomycota	0.677	Fungi,unk	0.319
sl18533_Rhizocarpon_geographicumSL3	Fungi,unk	0.567	Fungi,Ascomycota	0.426
sl18533mega_Rhizocarpon_geographicumSL3	Fungi,unk	0.567	Fungi,Ascomycota	0.426
sl18566b_Rhizocarpon_geographicumSL3	Fungi,unk	0.572	Fungi,Ascomycota	0.422
sl18583g_Rhizocarpon_geographicumSL3	Fungi,unk	0.53	Fungi,Ascomycota	0.464
sl18583rhizo2_Rhizocarpon_geographicumSL3	Fungi,unk	0.53	Fungi,Ascomycota	0.464
sl18459_Rhizocarpon_geographicumSL4	Fungi,Ascomycota	0.737	Fungi,unk	0.26
sl18583f_Rhizocarpon_geographicumSL4	Fungi,Ascomycota	0.73	Fungi,unk	0.267
sl18583rhizo1_Rhizocarpon_geographicumSL4	Fungi,Ascomycota	0.73	Fungi,unk	0.267
sl18652b_Rhizocarpon_geographicumSL4	Fungi,Ascomycota	0.73	Fungi,unk	0.267
sl18582rhizo2_Rhizocarpon_geographicumSL4	Fungi,Ascomycota	0.744	Fungi,unk	0.253
sl18589b_Rhizocarpon_geographicumSL4	Fungi,Ascomycota	0.744	Fungi,unk	0.253
sl18671rhizo2_Rhizocarpon_geographicumSL4	Fungi,Ascomycota	0.744	Fungi,unk	0.253
sl18645a_Rhizocarpon_geographicumSL4	Fungi,Ascomycota	0.512	Fungi,unk	0.482
sl18645geo_Rhizocarpon_geographicumSL4	Fungi,Ascomycota	0.512	Fungi,unk	0.482
sl18630_Rhizocarpon_geographicumSL4	Fungi,Ascomycota	0.512	Fungi,unk	0.482
sl18582rhizo1_Rhizocarpon_geographicumSL4	Fungi,Ascomycota	0.729	Fungi,unk	0.267
sl18671_Rhizocarpon_geographicumSL2	Fungi,unk	0.539	Fungi,Ascomycota	0.455
sl18671rhizo1_Rhizocarpon_geographicumSL2	Fungi,unk	0.539	Fungi,Ascomycota	0.455
sl18522geogr_Rhizocarpon_geographicumSL5	Fungi,unk	0.553	Fungi,Ascomycota	0.44
sl18348_Rhizocarpon_intermediellum	Fungi,unk	0.709	Fungi,Ascomycota	0.283
sl18349d_Rhizocarpon_intermediellum	Fungi,unk	0.701	Fungi,Ascomycota	0.291
sl18403c_Rhizocarpon_intermediellum	Fungi,unk	0.701	Fungi,Ascomycota	0.291
sl18404geogra_Rhizocarpon_intermediellum	Fungi,unk	0.701	Fungi,Ascomycota	0.291
sl18365a_Rhizocarpon_intermediellum	Fungi,unk	0.665	Fungi,Ascomycota	0.327
sl18346c_Rhizocarpon_intermediellum	Fungi,unk	0.639	Fungi,Ascomycota	0.353
sl18278rhizoc_Rhizocarpon_intermediellum	Fungi,Ascomycota	0.587	Fungi,unk	0.408
sl18394_Psora_decipiensA	Fungi,unk	0.873	Fungi,Ascomycota	0.117
sl18574c_Psora_decipiensA	Fungi,unk	0.881	Fungi,Ascomycota	0.109
sl18526_Psora_decipiensA	Fungi,unk	0.875	Fungi,Ascomycota	0.115
sl18615_Psora_decipiensA	Fungi,unk	0.875	Fungi,Ascomycota	0.115
sl18574a_Psora_decipiensA	Fungi,unk	0.875	Fungi,Ascomycota	0.115
sl18500_Psora_himalayana	Fungi,unk	0.863	Fungi,Ascomycota	0.127
sl18500psora_Psora_himalayana	Fungi,unk	0.863	Fungi,Ascomycota	0.127
sl18502_Psora_himalayana	Fungi,unk	0.863	Fungi,Ascomycota	0.127
sl18505_Psora_himalayana	Fungi,unk	0.863	Fungi,Ascomycota	0.127
sl18505z_Psora_himalayana	Fungi,unk	0.863	Fungi,Ascomycota	0.127
sl18507_Psora_himalayana	Fungi,unk	0.863	Fungi,Ascomycota	0.127
sl18613a_Psora_himalayana	Fungi,unk	0.863	Fungi,Ascomycota	0.127
sl18504z_Psora_himalayana	Fungi,unk	0.859	Fungi,Ascomycota	0.131
sl18506z_Psora_himalayana	Fungi,unk	0.859	Fungi,Ascomycota	0.131
sl18388_Psora_tuckermanniiAFF	Fungi,unk	0.863	Fungi,Ascomycota	0.127
sl18393a_Psora_tuckermanniiAFF	Fungi,unk	0.863	Fungi,Ascomycota	0.127
sl18398_Psora_tuckermanniiAFF	Fungi,unk	0.863	Fungi,Ascomycota	0.127
sl18419_Psora_tuckermanniiAFF	Fungi,unk	0.863	Fungi,Ascomycota	0.127
sl18441a_Psora_tuckermanniiAFF	Fungi,unk	0.863	Fungi,Ascomycota	0.127
sl18416_Psora_tuckermanniiAFF	Fungi,unk	0.859	Fungi,Ascomycota	0.131
sl18440c_Psora_tuckermanniiAFF	Fungi,unk	0.854	Fungi,Ascomycota	0.136
sl18608v2_Scytinium_subtileAFF	Fungi,unk	0.91	Fungi,Ascomycota	0.0796
sl18611b_Agonimia_gelatinosaCF	Fungi,Ascomycota	0.854	Fungi,unk	0.144
sl18616b_Agonimia_gelatinosaCF	Fungi,Ascomycota	0.887	Fungi,unk	0.112
sl18445_Endocarpon_pusillumCF	Fungi,Ascomycota	0.956	Fungi,unk	0.0439
sl18262_Verrucaria_nigrescens	Fungi,Ascomycota	0.977	Fungi,unk	0.0225
sl18662_Dermatocarpon_leptophyllodes	Fungi,Ascomycota	0.911	Fungi,unk	0.0879
sl18373derm_Dermatocarpon_polyphyllizumAFF	Fungi,Ascomycota	0.856	Fungi,unk	0.143
sl18562b_Dermatocarpon_polyphyllizumAFF	Fungi,Ascomycota	0.86	Fungi,unk	0.138
sl18508_Dermatocarpon_polyphyllizumAFF	Fungi,Ascomycota	0.851	Fungi,unk	0.148
sl18638derm_Dermatocarpon_polyphyllizumAFF	Fungi,Ascomycota	0.936	Fungi,unk	0.063
sl18556_Dermatocarpon_taminiumAFF1	Fungi,Ascomycota	0.749	Fungi,unk	0.248
sl18562a_Dermatocarpon_taminiumAFF1	Fungi,Ascomycota	0.708	Fungi,unk	0.288
sl18664_Dermatocarpon_taminiumAFF1	Fungi,Ascomycota	0.749	Fungi,unk	0.248
sl18254staur_Staurothele_drummondii	Fungi,Ascomycota	0.949	Fungi,unk	0.0507
sl18411_Staurothele_drummondii	Fungi,Ascomycota	0.95	Fungi,unk	0.049
sl18373_Staurothele_drummondii	Fungi,Ascomycota	0.959	Fungi,unk	0.0401
sl18405staur_Staurothele_drummondii	Fungi,Ascomycota	0.956	Fungi,unk	0.043
sl18647staur_Staurothele_drummondii	Fungi,Ascomycota	0.953	Fungi,unk	0.0462
sl18625_Staurothele_drummondii	Fungi,Ascomycota	0.946	Fungi,unk	0.0535
sl18539b_Staurothele_drummondii	Fungi,Ascomycota	0.971	Fungi,unk	0.0289
sl18563_Staurothele_drummondii	Fungi,Ascomycota	0.964	Fungi,unk	0.0357
sl18584_Staurothele_drummondii	Fungi,Ascomycota	0.966	Fungi,unk	0.0333
sl18586_Staurothele_drummondii	Fungi,Ascomycota	0.966	Fungi,unk	0.0333
sl18596_Staurothele_drummondii	Fungi,Ascomycota	0.961	Fungi,unk	0.0385
sl18585_Staurothele_drummondii	Fungi,Ascomycota	0.967	Fungi,unk	0.0328
sl18418placi_Placidium_lacinulatum	Fungi,Ascomycota	0.576	Fungi,unk	0.419
sl18501_Catapyrenium_cinereum	Fungi,unk	0.618	Fungi,Ascomycota	0.375
sl18632_Catapyrenium_cinereum	Fungi,unk	0.638	Fungi,Ascomycota	0.355
sl18577z_Catapyrenium_cinereum	Fungi,unk	0.546	Fungi,Ascomycota	0.448
sl18414b_Catapyrenium_daedaleum	Fungi,Ascomycota	0.677	Fungi,unk	0.319
sl18681main_Catapyrenium_cinereum	Fungi,unk	0.662	Fungi,Ascomycota	0.33
sl18577placi_Placidium_lachneum	Fungi,unk	0.82	Fungi,Ascomycota	0.171
sl18610placi_Placidium_lachneum	Fungi,unk	0.927	Fungi,Ascomycota	0.062
sl18622placi_Placidium_lachneum	Fungi,unk	0.929	Fungi,Ascomycota	0.0598
sl18619_Placidium_lachneum	Fungi,unk	0.911	Fungi,Ascomycota	0.0782
sl18478b_Heteroplacidium_zamenhofianumAFF1	Fungi,Ascomycota	0.544	Fungi,unk	0.45
sl18481_Heteroplacidium_zamenhofianumAFF1	Fungi,Ascomycota	0.544	Fungi,unk	0.45
sl18287z_Heteroplacidium_zamenhofianumAFF2	Fungi,Ascomycota	0.529	Fungi,unk	0.466
sl18641c_Heteroplacidium_zamenhofianumAFF2	Fungi,Ascomycota	0.52	Fungi,unk	0.475
sl18347_psuedoaspicilia_sp	Fungi,unk	0.98
sl18347aspi_psuedoaspicilia_sp	Fungi,unk	0.98
sl19205musc_Diploschistes_muscorum	Fungi,Ascomycota	0.994
sl19200a_LeptogiumCF_sp	Fungi,unk	0.98
sl18557_Peltigera_elisabethae	Fungi,Ascomycota	0.689	Fungi,unk	0.307
sl18575_Peltigera_neorufescens	Fungi,Ascomycota	0.638	Fungi,unk	0.358
sl18341_Peltigera_rufescensAFF	Fungi,Ascomycota	0.905	Fungi,unk	0.0942
sl18548_Peltigera_rufescensAFF	Fungi,Ascomycota	0.865	Fungi,unk	0.133
sl18343_Peltigera_rufescensAFF	Fungi,Ascomycota	0.961	Fungi,unk	0.0387
sl18432_Peltigera_rufescensAFF	Fungi,Ascomycota	0.885	Fungi,unk	0.114
sl18606_Peltigera_rufescensAFF	Fungi,Ascomycota	0.959	Fungi,unk	0.0407
sl18572z_Peltigera_rufescensAFF	Fungi,Ascomycota	0.685	Fungi,unk	0.311
sl18445pelt_Peltigera_neorufescensCLADE6	Fungi,Ascomycota	0.97	Fungi,unk	0.0294
sl18679_Peltigera_neorufescensCLADE6	Fungi,Ascomycota	0.972	Fungi,unk	0.0274
sl18449_Peltigera_neorufescensCLADE6	Fungi,Ascomycota	0.975	Fungi,unk	0.025
sl18509_Peltigera_neorufescensCLADE6	Fungi,Ascomycota	0.975	Fungi,unk	0.025
sl18451_Peltigera_neorufescensCLADE6	Fungi,Ascomycota	0.959	Fungi,unk	0.0401
sl18450_Peltigera_neorufescensCLADE6	Fungi,Ascomycota	0.972	Fungi,unk	0.0279
sl18337_Peltigera_ponojensisCLADE	Fungi,Ascomycota	0.99	Fungi,unk	0.0103
sl18571_Peltigera_ponojensisCLADE	Fungi,Ascomycota	0.993
sl18680_Peltigera_ponojensisCLADE	Fungi,Ascomycota	0.988	Fungi,unk	0.0122
sl18573_Peltigera_venosa	Fungi,unk	0.961	Fungi,Ascomycota	0.0276
