# Supplementary material for: Alpine lichen diversity in an isolated sky island in the Colorado Plateau, USA—Insight from an integrative biodiversity inventory
Source: Ecol Evol. 2021 Jul 14;11(16):11090–101. doi: 10.1002/ece3.7896 (PMC8366874; doi:10.1002/ece3.7896)
Supplement: Supplementary file 4 — File S4 [file ECE3-11-11090-s006.zip › file_S4_protax_analysis/protax_fungi_results/query3.logprob]

sl18241sar_Acarospora_erratica 22 -0.00722517
sl18260_Acarospora_erratica 22 -0.00722517
sl18289z_Acarospora_oligospora 22 -0.00440091
sl18474acaro_Acarospora_nitrophila 22 -0.00255749
sl18291a1_Acarospora_stapfiana 22 -0.00327876
sl18362b_Acarospora_stapfiana 22 -0.00324091
sl18603_Polysporina_gyrocarpaAFF 22 -0.00296969
sl18665acaro_Acarospora_nitrophilaAFF 22 -0.00260425
sl18541polysp_Polysporina_simplexAFF1 22 -0.00333097
sl18259a_Acarospora_thamnina 22 -0.00384666
sl18567b_Acarospora_thamnina 22 -0.00336925
sl18629a_Polysporina_simplexAFF2 22 -0.00859496
sl18328_Candelariella_aggregata1 22 -0.022046
sl18546_Candelariella_aggregata1 22 -0.0217566
sl18379d_Candelariella_aggregata1 22 -0.0239446
sl18382d_Candelariella_aggregata1 22 -0.0238516
sl18419cand_Candelariella_aggregata1 22 -0.0232336
sl18254_Candelariella_aggregata2 22 -0.0218364
sl18330_Candelariella_aggregata2 22 -0.0218364
sl18331_Candelariella_aggregata2 22 -0.0230137
sl18383_Candelariella_aggregata3 22 -0.0245774
sl18422cand_Candelariella_aggregata4 22 -0.0236855
sl18426b_Candelariella_antenaria1 22 -0.0178991
sl18257cand_Candelariella_vitellinaAFF 22 -0.0220029
sl18593cand_Candelariella_vitellinaAFF 22 -0.0261069 2,unk -4.58364
sl18304a_Candelariella_rosulans 22 -0.0125738
sl18304cand_Candelariella_rosulans 22 -0.0128227
sl18407e_Candelariella_rosulans 22 -0.013456
sl18380_Candelariella_rosulans 22 -0.0137724
sl18367_Candelariella_rosulans 22 -0.0138731
sl18370f_Candelariella_sp1AGG 22 -0.0147773
sl18626_Candelariella_sp1AGG 22 -0.0139979
sl18641a_Candelariella_sp1AGG 22 -0.0156035
sl18351cand_Candelariella_sp1AGG 22 -0.0146672
sl18358b_Candelariella_sp1AGG 22 -0.0199312
sl18479cand_Candelariella_aurella1 22 -0.0176204
sl18499_Candelariella_aurella1 22 -0.0179639
sl19204cand_Candelariella_aurella1 22 -0.0149408
sl18307_Candelariella_aurella2 22 -0.0139084
sl18503_Candelariella_aurella2 22 -0.0132704
sl18269_Candelariella_aurella3 22 -0.01401
sl18291b_Candelariella_aurella3 22 -0.320167 23 -1.96302 2,unk -2.44864 29 -4.5202
sl18483b_Candelariella_aurella4 22 -0.0147152
sl18240b_Candelariella_vitellina1 22 -0.0195325
sl18404d_Candelariella_vitellina1 22 -0.0199034
sl18243cand_Candelariella_vitellina1 22 -0.0179369
sl18273b_Candelariella_vitellina1 22 -0.0179369
sl18473c_Candelariella_vitellina1 22 -0.0179369
sl18244calo_Candelariella_vitellina1 22 -0.0186378
sl18294c_Candelariella_vitellina1 22 -0.0184411
sl18599b_Candelariella_vitellina1 22 -0.0179078
sl18294cand_Candelariella_vitellina1 22 -0.0185874
sl18405cand2_Candelariella_vitellina1 22 -0.0182128
sl18521cand_Candelariella_vitellina1 22 -0.0191922
sl18251c_Candelariella_vitellina1 22 -0.0202317
sl18291a2_Candelariella_vitellina2 22 -0.018171
sl18589cand_Candelariella_vitellina2 22 -0.0188508
sl18613b_Candelariella_vitellina2 22 -0.0182528
sl18273z_Candelariella_vitellina1 22 -0.0202787
sl18306_Candelariella_vitellina1 22 -0.0202787
sl18372cand_Candelariella_vitellina1 22 -0.0193852
sl18667b_Candelariella_vitellina4 22 -0.0171033
sl18669cand_Candelariella_vitellina4 22 -0.018105
sl18281cand_Candelariella_vitellina3 22 -0.0173317
sl18298_Candelariella_vitellina3 22 -0.0178183
sl18533cand_Candelariella_vitellina5 22 -0.0161375
sl18465_Candelariella_xanthostigma 22 -0.0123028
sl18466_Candelariella_xanthostigma 22 -0.472936 2,unk -1.53106 23 -2.99223 29 -4.02063 19 -4.28485
sl18468_Candelariella_xanthostigma 22 -0.0123028
sl18267b_Umbilicaria_virginis 22 -0.00251439
sl18368a_Umbilicaria_virginis 22 -0.0024482
sl18407c_Umbilicaria_virginis 22 -0.0854387 2,unk -3.09181 23 -4.11502
sl18368b_Umbilicaria_virginis 22 -0.0883188 2,unk -3.0298 23 -4.23129
sl18290b_Umbilicaria_virginis 22 -0.00164304
sl18635_Umbilicaria_virginis 22 -0.0766864 2,unk -3.21148 23 -4.07729
sl18310_Umbilicaria_virginis 22 -0.0705621 2,unk -3.27828 23 -4.20193
sl18350b_Umbilicaria_virginis 22 -0.00188706
sl18623_Umbilicaria_virginis 22 -0.0712914 2,unk -3.27901 23 -4.20266
sl18536_Umbilicaria_virginis 22 -0.0767639 2,unk -3.19645 23 -4.08512
sl18591_Umbilicaria_virginis 22 -0.0706329 2,unk -3.2401 23 -4.32318
sl18676_Umbilicaria_virginis 22 -0.0891891 2,unk -3.0022 23 -4.17207
sl18433_Umbilicaria_virginis 22 -0.0853583 2,unk -3.09173 23 -4.09948
sl18359um_Umbilicaria_decussata 22 -0.0630126 2,unk -3.37736 23 -4.32119
sl18376a_Umbilicaria_virginis 22 -0.0894217 2,unk -3.04601 23 -4.14323
sl18362a_Umbilicaria_sp 22 -0.101652 2,unk -2.91113 23 -4.08166
sl18590_Umbilicaria_decussataAFF 22 -0.115612 2,unk -2.77353 23 -4.02682
sl18278b_Pleopsidium_flavumAGG1 22 -0.256057 2,unk -2.03607 23 -3.43265 29 -4.51193
sl18355_Pleopsidium_flavumAGG1 22 -0.256057 2,unk -2.03607 23 -3.43265 29 -4.51193
sl18300_Pleopsidium_flavumAGG2 22 -0.204001 2,unk -2.03999
sl18579_Sarcogyne_arenosaAFF 22 -0.412568 2,unk -1.52453 29 -4.39783
sl18515_Lecideoid_andersoniiAGG1 22 -0.211487 2,unk -1.97011
sl18599a_Lecideoid_andersoniiAGG1 22 -0.211487 2,unk -1.97011
sl18597_Lecideoid_andersoniiAGG2 22 -0.300583 2,unk -1.71655
sl18297_Lecideoid_deoidSPUR00135 22 -0.240169 2,unk -1.85788
sl18439_Lecideoid_deoidSPUR00135 22 -0.22173 2,unk -1.92389
sl18601_Lecideoid_deoidSPUR00195 22 -0.22333 2,unk -1.95221
sl18637_Lecideoid_deoidSPUR00195 22 -0.263391 2,unk -1.83005
sl18668_Lecideoid_deoidSPUR00195 22 -0.263391 2,unk -1.83005
sl18602_Lecideoid_laboriosaAFF1 22 -0.241919 2,unk -1.88412
sl18628_Lecideoid_laboriosaAFF1 22 -0.241919 2,unk -1.88412
sl18648_Lecideoid_laboriosaAFF1 22 -0.241919 2,unk -1.88412
sl18292_Lecideoid_laboriosaAFF2 22 -0.216826 2,unk -1.95588
sl18455a_Lecideoid_atrobrunneaAGG2 22 -0.350737 2,unk -1.63073
sl18566a_Lecideoid_atrobrunneaAGG2 22 -0.331257 2,unk -1.66858
sl18645atro_Lecideoid_atrobrunneaAGG2 22 -0.286257 2,unk -1.77292
sl18600_Lecideoid_atrobrunneaAGG2 22 -0.298699 2,unk -1.75069
sl18639_Lecideoid_atrobrunneaAGG2 22 -0.371136 2,unk -1.59912
sl18653atro_Lecideoid_atrobrunneaAGG2 22 -0.371136 2,unk -1.59912
sl18568a_Lecideoid_atrobrunneaAGG2 22 -0.366701 2,unk -1.59246
sl18650_Lecideoid_atrobrunneaAGG2 22 -0.376963 2,unk -1.58761
sl18278c_Lecideoid_perlatolica 22 -0.233388 2,unk -1.89913
sl18299b_Lecideoid_perlatolica 22 -0.233388 2,unk -1.89913
sl18511_Lecideoid_perlatolica 22 -0.218798 2,unk -1.95165
sl18511_Lecideoid_perlatolica.2 22 -0.218798 2,unk -1.95165
sl18510_Lecideoid_perlatolica 22 -0.218798 2,unk -1.95165
sl18640e_Lecideoid_perlatolica 22 -0.233549 2,unk -1.90152
sl18646_Lecideoid_perlatolica 22 -0.257553 2,unk -1.82819
sl18294atrob_Lecideoid_perlatolica 22 -0.24951 2,unk -1.85482
sl18583atro1_Lecideoid_perlatolica 22 -0.249743 2,unk -1.85728
sl18281b_Lecideoid_perlatolica 22 -0.266088 2,unk -1.80428
sl18657_Lecideoid_perlatolica 22 -0.27927 2,unk -1.76768
sl18460a_Lecideoid_perlatolica 22 -0.293072 2,unk -1.7317
sl18283_Lecideoid_perlatolica 22 -0.253741 2,unk -1.84394
sl18565_Lecideoid_promiscensAFF1 22 -0.363951 2,unk -1.61595
sl18644_Lecideoid_promiscensAFF1 22 -0.331512 2,unk -1.68752
sl18280atro_Lecideoid_syncarpa 22 -0.284661 2,unk -1.78333
sl18349news_Lecideoid_syncarpa 22 -0.334144 2,unk -1.66391
sl18347c_Lecideoid_syncarpa 22 -0.276952 2,unk -1.79606
sl18370c_Lecideoid_syncarpa 22 -0.255152 2,unk -1.85648
sl18370h_Lecideoid_syncarpa 22 -0.255152 2,unk -1.85648
sl18404c_Lecideoid_syncarpa 22 -0.255152 2,unk -1.85648
sl18462_Lecideoid_syncarpa 22 -0.242944 2,unk -1.89405
sl18583atro2_Lecideoid_syncarpa 22 -0.26795 2,unk -1.8195
sl18405d_Lecideoid_syncarpa 22 -0.255152 2,unk -1.85648
sl18460b_Lecideoid_syncarpa 22 -0.243236 2,unk -1.89657
sl18631z_Lecideoid_syncarpa 22 -0.243236 2,unk -1.89657
sl18480_Lecideoid_syncarpa 22 -0.255152 2,unk -1.85648
sl18659b_Lecideoid_syncarpa 22 -0.255152 2,unk -1.85648
sl18627_Lecideoid_syncarpa 22 -0.26795 2,unk -1.8195
sl18631_Lecideoid_syncarpa 22 -0.26795 2,unk -1.8195
sl18488_Lecideoid_syncarpa 22 -0.254543 2,unk -1.85142
sl18454c_Lecideoid_syncarpa 22 -0.272603 2,unk -1.80905
sl18521_Lecideoid_syncarpa 22 -0.261476 2,unk -1.83792
sl18582atro2_Lecideoid_syncarpa 22 -0.2822 2,unk -1.78842
sl18405lecidea_Lecideoid_syncarpa 22 -0.272229 2,unk -1.80644
sl18248b1_Lecideoid_syncarpa 22 -0.260447 2,unk -1.95513 19 -3.70496
sl18642q_lecideoid_atrobrunneaAGG1 22 -0.287593 2,unk -1.73688
sl18653squam_Lecideoid_atrobrunneaAGG1 22 -0.246471 2,unk -1.84907
sl18658_Lecideoid_atrobrunneaAGG3 22 -0.335308 2,unk -1.65084
sl18266_Lecideoid_promiscens 22 -0.306567 2,unk -1.75013
sl18474c_Lecideoid_promiscens 22 -0.306567 2,unk -1.75013
sl18665b_Lecideoid_promiscens 22 -0.306567 2,unk -1.75013
sl18665c_Lecideoid_promiscens 22 -0.306567 2,unk -1.75013
sl18266z_Lecideoid_promiscens 22 -0.311205 2,unk -1.73743
sl18460d_Lecideoid_leucothallinaAFF 22 -0.538343 2,unk -1.44682 23 -4.58161
sl18652a_Lecideoid_leucothallinaAFF 22 -0.504091 2,unk -1.47745 23 -4.56045
sl18461_Lecideoid_leucothallinaAFF 22 -0.44985 2,unk -1.54011
sl18489_Lecideoid_deoidSP1 22 -0.468271 2,unk -1.49451
sl18498_Lecideoid_deoidSP1 22 -0.468271 2,unk -1.49451
sl18649z_Lecideoid_deoidSP1 22 -0.468271 2,unk -1.49451
sl18496_Lecideoid_deoidSP1 22 -0.42358 2,unk -1.54716
sl18369_Lecideoid_tessellataAGG1 22 -0.284849 2,unk -1.76213
sl18407leci_Lecideoid_tessellataAGG1 22 -0.284849 2,unk -1.76213
sl18350d_Lecideoid_tessellataAGG4 22 -0.239739 2,unk -1.87924
sl18493_Lecideoid_tessellataAGG4 22 -0.228284 2,unk -1.91534
sl18656_Lecideoid_tessellataAGG3 22 -0.331512 2,unk -1.68752
sl18659a_Lecideoid_tessellataAGG3 22 -0.310735 2,unk -1.73386
sl18284_Lecideoid_tessellataAGG2 22 -0.264431 2,unk -1.78481
sl18346b_Lecideoid_tessellataAGG2 22 -0.264431 2,unk -1.78481
sl18304lecidel_Lecideoid_tessellataAGG2 22 -0.268787 2,unk -1.77406
sl18278y_Caloplaca_epithallina 2,unk -1.69664 19 -3.50553 22 -3.87505 29 -4.48771
sl18385b_Athallia_holocarpaAFF 22 -0.420247 2,unk -1.45038
sl18385calo_Athallia_holocarpaAFF 22 -0.420247 2,unk -1.45038
sl18426a_Athallia_holocarpaAFF 22 -0.420247 2,unk -1.45038
sl18420_Athallia_holocarpaAFF 22 -0.395132 2,unk -1.49238
sl18513_Caloplaca_xanthostigmoideaAFF 22 -0.559087 2,unk -1.46804
sl18645unk_Caloplaca_xanthostigmoideaAFF 22 -0.605679 2,unk -1.41817
sl18264a_Rusavskia_elegans 22 -0.215199 2,unk -1.96316
sl18271_Rusavskia_elegans 22 -0.258488 2,unk -1.80821
sl18366_Rusavskia_elegans 22 -0.271183 2,unk -1.77112
sl18295_Rusavskia_elegans 22 -0.248392 2,unk -1.84034
sl18467xantho_Rusavskia_elegans 22 -0.248392 2,unk -1.84034
sl18537a_Rusavskia_elegans 22 -0.248392 2,unk -1.84034
sl18409a_Rusavskia_elegans 22 -0.258488 2,unk -1.80821
sl18670_Rusavskia_elegans 22 -0.258488 2,unk -1.80821
sl18511rusa_Rusavskia_elegans 22 -0.258488 2,unk -1.80821
sl18395calo_Rusavskia_elegans 22 -0.262775 2,unk -1.79739
sl19200b_Rusavskia_elegans 22 -0.280271 2,unk -1.74999
sl18356b_Rusavskia_elegans 22 -0.268616 2,unk -1.80148
sl18403d_Rusavskia_elegans 22 -0.273197 2,unk -1.79095
sl18378_Rusavskia_elegans 22 -0.387116 2,unk -1.56977
sl18427a_Rusavskia_elegans 22 -0.369624 2,unk -1.60429
sl18249a_Rusavskia_sorediata 22 -0.205813 2,unk -2.04451
sl18410b_Rusavskia_sorediata 22 -0.332468 2,unk -1.67425
sl18593_Rusavskia_sorediata 22 -0.332468 2,unk -1.67425
sl18638b_Rusavskia_sorediata 22 -0.327318 2,unk -1.68643
sl18538_Rusavskia_sorediata 22 -0.236501 2,unk -1.93119
sl18370g_Rusavskia_sorediata 22 -0.327318 2,unk -1.68643
sl18505rusa_Rusavskia_sorediata 22 -0.269075 2,unk -1.97267 23 -3.54415
sl18243c_Caloplaca_saxicola 22 -0.0619729 2,unk -3.10341
sl18353_Caloplaca_saxicola 22 -0.0588932 2,unk -3.15011
sl18672_Caloplaca_saxicola 22 -0.0559666 2,unk -3.19696
sl18633_Pachypeltis_invadens 22 -0.946943 2,unk -1.26029 29 -4.59271
sl18246b_Pachypeltis_phoenicopta 22 -0.855178 2,unk -1.28765
sl18346e_Pachypeltis_phoenicopta 22 -0.855178 2,unk -1.28765
sl18405b_Pachypeltis_phoenicopta 22 -0.879454 2,unk -1.27725
sl18405calo_Pachypeltis_phoenicopta 22 -0.879454 2,unk -1.27725
sl18280a_Pachypeltis_phoenicopta 22 -0.995501 2,unk -1.23728 29 -4.5697
sl18305a_Pachypeltis_phoenicopta 22 -0.995501 2,unk -1.23728 29 -4.5697
sl18269xantho_Xanthomendoza_trachyphylla 22 -0.442437 2,unk -1.38765
sl18476_Xanthomendoza_trachyphylla 22 -0.442437 2,unk -1.38765
sl19204calo_Xanthomendoza_trachyphylla 22 -0.464054 2,unk -1.36394
sl18391d_Parvoplaca_tiroliensis 22 -0.364011 2,unk -1.56527 29 -4.54136
sl18605b_Parvoplaca_tiroliensis 22 -0.381042 2,unk -1.5303 29 -4.50639
sl18605c_Parvoplaca_tiroliensis 22 -0.381042 2,unk -1.5303 29 -4.50639
sl18470_Parvoplaca_tiroliensis 22 -0.36423 2,unk -1.56327 29 -4.48454
sl18471lec2_Austrolecia_sp 2,unk -1.46198 22 -1.98821
sl18348unk_lecanoraceaeCF_sp 22 -1.09163 2,unk -1.26987 29 -4.60229
sl18543_Lecanora_epibyron 22 -0.731432 2,unk -1.34258
sl18541z_Lecanora_polytropaAFF1 22 -0.599293 2,unk -1.3931
sl18251a_Lecanora_polytropaAGG1 22 -0.280598 2,unk -1.77792
sl18273b_Lecanora_polytropaAGG1 22 -0.280598 2,unk -1.77792
sl18376b_Lecanora_polytropaAGG1 22 -0.280598 2,unk -1.77792
sl18405c_Lecanora_polytropaAGG1 22 -0.280598 2,unk -1.77792
sl18375b_Lecanora_polytropaAGG1 22 -0.285438 2,unk -1.76765
sl18455c_Lecanora_polytropaAGG1 22 -0.294565 2,unk -1.7421
sl18280c_Lecanora_polytropaAGG1 22 -0.294565 2,unk -1.7421
sl18256_Lecanora_polytropaAGG1 22 -0.285438 2,unk -1.76765
sl18355poly_Lecanora_polytropaAGG1 22 -0.285438 2,unk -1.76765
sl18521poly_Lecanora_polytropaAGG1 22 -0.285438 2,unk -1.76765
sl18273poly_Lecanora_polytropaAGG1 22 -0.280598 2,unk -1.77792
sl18282b_Lecanora_polytropaAGG1 22 -0.280598 2,unk -1.77792
sl18583poly_Lecanora_polytropaAGG1 22 -0.280598 2,unk -1.77792
sl18259b_Lecanora_polytropaAGG2 22 -0.215053 2,unk -1.99284
sl18304b_Lecanora_polytropaAGG2 22 -0.289205 2,unk -1.74963
sl18402_Lecanora_polytropaAGG2 22 -0.289205 2,unk -1.74963
sl18404b_Lecanora_polytropaAGG2 22 -0.289205 2,unk -1.74963
sl18370a_Lecanora_polytropaAGG2 22 -0.275521 2,unk -1.78572
sl18346d_Lecanora_polytropaAGG2 22 -0.237874 2,unk -1.89519
sl18356poly_Lecanora_polytropaAGG2 22 -0.275205 2,unk -1.78318
sl18358a_Lecanora_polytropaAGG2 22 -0.275205 2,unk -1.78318
sl18595_Lecanora_polytropaAGG8 22 -0.328145 2,unk -1.65211
sl18665poly_Lecanora_polytropaAGG6 22 -0.250817 2,unk -1.86726
sl18669_Lecanora_polytropaAGG6 22 -0.238822 2,unk -1.90504
sl18455b_Lecanora_polytropaAGG7 22 -0.330134 2,unk -1.663
sl18522a_Lecanora_polytropaAGG5 22 -0.31361 2,unk -1.69181
sl18522b_Lecanora_polytropaAGG5 22 -0.31361 2,unk -1.69181
sl18539a_Lecanora_polytropaAGG4 22 -0.277352 2,unk -1.79869
sl18653poly_Lecanora_polytropaAGG4 22 -0.311177 2,unk -1.71784
sl18598poly_Lecanora_polytropaAGG4 22 -0.291251 2,unk -1.7628
sl18641f_Lecanora_polytropaAGG4 22 -0.973794 2,unk -1.19243 29 -4.52485 19 -4.57968
sl18474a_Lecanora_polytropaAGG9 22 -0.263391 2,unk -1.83005
sl18457poly_Lecanora_polytropaAGG3 22 -0.34646 2,unk -1.62955
sl18598_Lecanora_polytropaAGG10 22 -0.338345 2,unk -1.66501
sl18454_Lecanora_polytropaAFF2 22 -0.87536 2,unk -1.28294
sl18454a_Lecanora_polytropaAFF2 22 -0.87536 2,unk -1.28294
sl18418_Protoparmeliopsis_garovaglii 22 -0.418108 2,unk -1.5688
sl18429b_Protoparmeliopsis_garovaglii 22 -0.441982 2,unk -1.52556
sl18241proto_Protoparmeliopsis_muralisAGG1 22 -0.281561 2,unk -1.7326
sl18277_Protoparmeliopsis_muralisAGG1 22 -0.281561 2,unk -1.7326
sl18364_Protoparmeliopsis_muralisAGG1 22 -0.290684 2,unk -1.70928
sl18279_Protoparmeliopsis_muralisAGG3 22 -0.349608 2,unk -1.60646
sl18589c_Protoparmeliopsis_muralisAGG3 22 -0.335847 2,unk -1.64248
sl18535_Protoparmeliopsis_muralisAGG3 22 -0.349319 2,unk -1.61372
sl18258b_Protoparmeliopsis_muralisAGG2 22 -0.418579 2,unk -1.46295
sl18274_Protoparmeliopsis_muralisAGG2 22 -0.415131 2,unk -1.46706
sl18282c_Rhizoplaca_melanophthalma 22 -0.226207 2,unk -1.92885
sl18311_Rhizoplaca_melanophthalma 22 -0.226207 2,unk -1.92885
sl18371_Rhizoplaca_melanophthalma 22 -0.226207 2,unk -1.92885
sl18592_Rhizoplaca_melanophthalma 22 -0.226207 2,unk -1.92885
sl19192_Rhizoplaca_melanophthalma 22 -0.249291 2,unk -1.85237
sl18516v1_Rhizoplaca_novomexicanaAGG1 22 -0.242403 2,unk -1.88906
sl18516v2_Rhizoplaca_novomexicanaAGG1 22 -0.226939 2,unk -1.93848
sl18267a_Rhizoplaca_novomexicanaAGG2 22 -0.304845 2,unk -1.72217
sl18290c_Rhizoplaca_novomexicanaAGG2 22 -0.231831 2,unk -1.93717
sl18358d_Rhizoplaca_novomexicanaAGG2 22 -0.220666 2,unk -1.97579
sl18370b_Rhizoplaca_novomexicanaAGG2 22 -0.202946 2,unk -2.03806
sl18678_Rhizoplaca_novomexicanaAGG2 22 -0.242944 2,unk -1.89405
sl18458_Rhizoplaca_novomexicanaAFF 22 -0.235871 2,unk -1.9261
sl18673_Rhizoplaca_novomexicanaAFF 22 -0.273405 2,unk -1.8143
sl18519b_Rhizoplaca_novomexicanaAGG2 22 -0.335391 2,unk -1.66961
sl18651c_Rhizoplaca_groupNOVA 22 -0.396761 2,unk -1.61592
sl18651lepr_Rhizoplaca_groupNOVA 22 -0.407996 2,unk -1.59026
sl18468lec_Lecanora_sp1 22 -0.486096 2,unk -1.49636
sl18261c_Protoparmeliopsis_peltata 22 -0.479531 2,unk -1.32828
sl18345_Protoparmeliopsis_peltata 22 -0.479531 2,unk -1.32828
sl18344_Rhizoplaca_chrysoleucaCLADEd 22 -0.215743 2,unk -1.97261
sl18581_Rhizoplaca_chrysoleucaCLADEe 22 -0.212155 2,unk -1.98413
sl18405a_Lecanora_sp2 22 -0.848055 2,unk -1.34812
sl18405rhizo_Lecanora_sp2 22 -0.864555 2,unk -1.34951
sl18272c_Lecanora_rupicolaAFF1 22 -0.894714 2,unk -1.15287 29 -4.48529 19 -4.54012
sl18375c_Lecanora_rupicolaAFF1 22 -0.599588 2,unk -1.32668
sl18240a_Lecanora_rupicolaAGG1 22 -0.557787 2,unk -1.32885
sl18355rup_Lecanora_rupicolaAGG1 22 -0.548299 2,unk -1.33447
sl18455rupi_Lecanora_rupicolaAGG1 22 -0.548299 2,unk -1.33447
sl18655_Lecanora_rupicolaAGG1 22 -0.548299 2,unk -1.33447
sl18454b_Lecanora_rupicolaAGG1 22 -0.582765 2,unk -1.30182
sl18275_Lecanora_rupicolaAGG1 22 -0.493099 2,unk -1.34678
sl18404rupi_Lecanora_rupicolaAGG1 22 -0.661337 2,unk -1.23638 29 -4.5688
sl18294a_Lecanora_rupicolaAGG2 22 -0.458829 2,unk -1.4201
sl18460c_Lecanora_rupicolaAGG2 22 -0.439991 2,unk -1.43904
sl18428_Evernia_divaricata 22 -0.11354 2,unk -2.52645
sl19193_Pseudephebe_minuscula 22 -0.0946964 2,unk -2.71834
sl18339_Xanthoparmelia_wyomingica 22 -0.0812474 2,unk -2.84755
sl18604_Xanthoparmelia_subcumberlandia 22 -0.0798806 2,unk -2.86129
sl18340_Xanthoparmelia_wyomingica 22 -0.0759337 2,unk -2.90712
sl18464_Xanthoparmelia_subcumberlandia 22 -0.0840314 2,unk -2.81566
sl18671xantho_Xanthoparmelia_subcumberlandia 22 -0.0840314 2,unk -2.81566
sl18673xantho_Xanthoparmelia_subcumberlandia 22 -0.0840314 2,unk -2.81566
sl18308_Xanthoparmelia_wyomingica 22 -0.0899152 2,unk -2.75665
sl18675_Xanthoparmelia_wyomingica 22 -0.0899152 2,unk -2.75665
sl18677_Xanthoparmelia_wyomingica 22 -0.0899152 2,unk -2.75665
sl18245new_Xanthoparmelia_wyomingica 22 -0.0854722 2,unk -2.80199
sl18408_Xanthoparmelia_wyomingica 22 -0.0869415 2,unk -2.78835
sl18523_Xanthoparmelia_wyomingica 22 -0.0869415 2,unk -2.78835
sl18349side_Lecanora_subcavicolaAFF1 22 -0.57748 2,unk -1.478
sl18349subcavi_Lecanora_subcavicolaAFF1 22 -0.57748 2,unk -1.478
sl18364b_Lecanora_subcavicolaAFF1 22 -0.57748 2,unk -1.478
sl18372a_Lecanora_subcavicolaAFF1 22 -0.672656 2,unk -1.42607
sl18407a;18-407d_Lecanora_subcavicolaAFF1 22 -0.672656 2,unk -1.42607
sl18349b_Lecanora_subcavicolaAFF2 22 -0.55964 2,unk -1.51885
sl18349bat_Lecanora_subcavicolaAFF2 22 -0.55964 2,unk -1.51885
sl18567sore_Lecanora_subcavicolaAFF2 22 -0.55964 2,unk -1.51885
sl18403sideSOR_Lecanora_subcavicolaAFF2 22 -0.588338 2,unk -1.49777
sl18347f_Lecidella_stigmateaAGG1 22 -0.353087 2,unk -1.58369
sl18347lec_Lecidella_stigmateaAGG1 22 -0.375885 2,unk -1.53938
sl18360_Lecidella_stigmateaAGG1 22 -0.345701 2,unk -1.60565
sl18374_Lecidella_stigmateaAGG1 22 -0.362529 2,unk -1.5727
sl18492_Lecidella_stigmateaAGG1 22 -0.332383 2,unk -1.63456
sl18500leci_Lecidella_stigmateaAGG1 22 -0.359504 2,unk -1.57723
sl18367z_Lecidella_stigmateaAGG1 22 -0.357679 2,unk -1.5665
sl18369rino_Lecidella_stigmateaAGG1 22 -0.357679 2,unk -1.5665
sl18409b_Lecidella_stigmateaAGG1 22 -0.311616 2,unk -1.67868
sl18475_Lecidella_stigmateaAGG1 22 -0.452011 2,unk -1.43062
sl18512_Lecidella_stigmateaAGG1 22 -0.348145 2,unk -1.59831
sl18537c_Lecidella_stigmateaAGG1 22 -0.285487 2,unk -1.74456
sl18257b_Lecidella_stigmateaAGG2 22 -0.36363 2,unk -1.55734
sl18294d_Lecidella_stigmateaAGG2 22 -0.375385 2,unk -1.53665
sl18467unk_Lecidella_stigmateaAGG2 22 -0.374908 2,unk -1.53395
sl18582a_Lecidella_stigmateaAGG2 22 -0.357679 2,unk -1.5665
sl18582e_Lecidella_stigmateaAGG2 22 -0.341571 2,unk -1.6024
sl18583i_Lecidella_stigmateaAGG2 22 -0.341571 2,unk -1.6024
sl19208leci_Lecidella_stigmateaAGG1 22 -0.386991 2,unk -1.51359
sl18347b_Lecidella_stigmateaAGG4 22 -0.3611 2,unk -1.58551
sl18347e_Lecidella_stigmateaAGG4 22 -0.3611 2,unk -1.58551
sl18511della_Lecidella_stigmateaAGG1 22 -0.375529 2,unk -1.55771
sl18517_Lecidella_stigmateaAGG1 22 -0.375529 2,unk -1.55771
sl18528_Lecidella_stigmateaAGG3 22 -0.450792 2,unk -1.4601
sl18681blackAPO_Lecidella_stigmateaAGG3 22 -0.416992 2,unk -1.51075
sl18681brownAPO_Lecidella_stigmateaAGG3 22 -0.416992 2,unk -1.51075
sl18348grey_Lecanora_spGREY 22 -0.981876 2,unk -1.38063
sl18403tetra_Lecanora_spGREY 22 -0.981876 2,unk -1.38063
sl18354_Lecanora_spGREY 22 -1.02915 2,unk -1.37812
sl18365b_Lecanora_spGREY 22 -0.989975 2,unk -1.36917
sl18248a_Lecideoid_formosaAGG1 2,unk -1.4902 22 -1.97507
sl18302e_Lecideoid_formosaAGG1 2,unk -1.46394 22 -1.89904
sl18280b_Lecideoid_formosaAGG1 2,unk -1.43591 22 -1.80389
sl18285_Lecideoid_formosaAGG1 2,unk -1.43591 22 -1.80389
sl18372b_Lecideoid_formosaAGG1 2,unk -1.45971 22 -1.87747
sl18403a_Lecideoid_formosaAGG1 2,unk -1.45971 22 -1.87747
sl18580_Lecideoid_formosaAGG1 2,unk -1.45971 22 -1.87747
sl19195_Lecideoid_formosaAGG1 2,unk -1.38974 22 -1.57904
sl18302form_Lecideoid_formosaAGG1 2,unk -1.33561 22 -1.43958
sl18302b_Lecideoid_formosaAGG2 2,unk -1.33268 22 -1.48111
sl18567e_Lecideoid_formosaAGG2 2,unk -1.33268 22 -1.48111
sl18437b_Lecanora_prolificans 2,unk -1.48118 22 -1.7958
sl18471_Lecanora_prolificans 2,unk -1.48118 22 -1.7958
sl18427b_Myriolecis_hageniiAFF 22 -0.37502 2,unk -1.59768
sl18473b_Myriolecis_hageniiAFF 22 -0.393508 2,unk -1.56639
sl18269z_Myriolecis_myrioSP1 22 -0.267397 2,unk -1.81537
sl18478a_Myriolecis_semipallida 22 -0.452571 2,unk -1.43651 23 -4.4825
sl18629b_Myriolecis_semipallida 22 -0.412351 2,unk -1.49585 23 -4.52704
sl18651b_Myriolecis_semipallida 22 -0.412351 2,unk -1.49585 23 -4.52704
sl18483a_Myriolecis_semipallida 22 -0.392388 2,unk -1.52344 23 -4.59903
sl18478quest_Myriolecis_semipallida 22 -0.438298 2,unk -1.45468 23 -4.51547
sl18651a_Myriolecis_semipallida 22 -0.375451 2,unk -1.70164 23 -3.27514 19 -4.54693 29 -4.5955
sl18651d_Myriolecis_semipallida 22 -0.728351 2,unk -1.23008 23 -4.37227 29 -4.5625
sl18490_Myriolecis_semipallida 22 -0.494471 2,unk -1.37662 23 -4.51882
sl18494_Myriolecis_semipallida 22 -0.503777 2,unk -1.37305 23 -4.51524
sl18467rino1_Myriolecis_myrioSP2 22 -0.471545 2,unk -1.41238
sl18419rino_Myriolecis_myrioSP3 22 -0.362316 2,unk -1.58004
sl18248b2_Calvitimela_armeniaca 22 -0.420624 2,unk -1.42985
sl18278a_Calvitimela_armeniaca 22 -0.420624 2,unk -1.42985
sl18248quest_Calvitimela_armeniaca 22 -0.471532 2,unk -1.35631
sl18278green_Calvitimela_armeniaca 22 -0.471532 2,unk -1.35631
sl18372c_Calvitimela_armeniaca 22 -0.471532 2,unk -1.35631
sl18403b_Calvitimela_armeniaca 22 -0.471532 2,unk -1.35631
sl18404e_Calvitimela_armeniaca 22 -0.471532 2,unk -1.35631
sl18567a_Calvitimela_armeniaca 22 -0.471532 2,unk -1.35631
sl18570_Calvitimela_armeniaca 22 -0.471532 2,unk -1.35631
sl18302d_Calvitimela_armeniaca 22 -0.457806 2,unk -1.37725
sl18302quest_Calvitimela_armeniaca 22 -0.457806 2,unk -1.37725
sl18359_Calvitimela_armeniaca 22 -0.479151 2,unk -1.34882
sl18540_Lecanora_cenisiaAFF 22 -0.961963 2,unk -1.12366 29 -4.45608 19 -4.51091
sl18588_Lecanora_cenisiaAFF 22 -0.961963 2,unk -1.12366 29 -4.45608 19 -4.51091
sl18634_Lecanora_cenisiaAFF 22 -0.847845 2,unk -1.12286 29 -4.45528 19 -4.51011
sl18437a_Lecidella_elaeochroma 22 -0.502134 2,unk -1.32425
sl18473a_Lecidella_elaeochroma 22 -0.502134 2,unk -1.32425
sl18472_Lecidella_elaeochroma 22 -0.510306 2,unk -1.31731
sl18620y_Lecidella_wulfeniiAFF 22 -0.50212 2,unk -1.30332
sl18238a_Protoparmelia_badia 22 -0.273422 2,unk -1.76581
sl18403f_Protoparmelia_badia 22 -0.273044 2,unk -1.76098
sl18243a_Protoparmelia_badia 22 -0.268965 2,unk -1.77646
sl18456_Protoparmelia_badia 22 -0.305288 2,unk -1.67855
sl18255a_Protoparmelia_badia 22 -0.264591 2,unk -1.78719
sl18261a_Protoparmelia_badia 22 -0.264591 2,unk -1.78719
sl18453_Protoparmelia_badia 22 -0.281107 2,unk -1.72546
sl18452_Protoparmelia_badia 22 -0.345439 2,unk -1.58002
sl18361asp_Arctidea_sp1 2,unk -1.12614 22 -1.20181 23 -2.96398 29 -4.45856 19 -4.51339
sl18477_Arctidea_candidaAFF 2,unk -0.999313 22 -1.16349 29 -3.92744 23 -3.9491 20 -4.37845 19 -4.38656
sl18350arctidea_Arctidea_circularisAFF2 2,unk -1.10504 22 -1.15136 23 -3.80321 29 -4.08113 19 -4.49229 20 -4.52044
sl19204mega_Arctidea_circularisAFF2 2,unk -1.10634 22 -1.13755 23 -3.81931 29 -4.06872 19 -4.49359 20 -4.50723
sl18404f_Sagedia_sp1 2,unk -1.35678 22 -3.36144 23 -4.52858
sl18404sage1_Sagedia_sp1 2,unk -1.35678 22 -3.36144 23 -4.52858
sl18519a_Arctidea_circularisAFF1 22 -0.900315 2,unk -1.2038 23 -3.06182 29 -4.53622 20 -4.53941 19 -4.59105
sl18350c_Arctidea_circularisAFF1 22 -1.12796 2,unk -1.20434 23 -2.93658 19 -4.1552 29 -4.53675
sl18246z_Aspicilia_americanaAFF1 2,unk -1.17294 22 -1.67794 23 -4.29294 29 -4.50536 19 -4.56019
sl18251b_Aspicilia_americanaAFF1 2,unk -1.17294 22 -1.67794 23 -4.29294 29 -4.50536 19 -4.56019
sl18274asp_Aspicilia_americanaAFF1 2,unk -1.17294 22 -1.67794 23 -4.29294 29 -4.50536 19 -4.56019
sl18305asp_Aspicilia_americanaAFF1 2,unk -1.17294 22 -1.67794 23 -4.29294 29 -4.50536 19 -4.56019
sl18270_Aspicilia_americanaAFF1 2,unk -1.17767 22 -1.64577 23 -4.32726 29 -4.51008 19 -4.56492
sl18299c_Aspicilia_americanaAFF1 2,unk -1.17767 22 -1.64577 23 -4.32726 29 -4.51008 19 -4.56492
sl18487_Aspicilia_americanaAFF2 2,unk -1.26066 22 -1.94298 29 -4.59307
sl18349asp_Aspicilia_americanaAFF3 2,unk -1.20981 22 -1.89348 29 -4.54222 19 -4.59706
sl18349pea_Aspicilia_americanaAFF3 2,unk -1.26184 22 -2.08198 29 -4.59426
sl18351_Aspicilia_americanaAFF4 2,unk -1.48758 22 -3.14474
sl18491_Aspicilia_americanaAFF5 2,unk -1.134 22 -1.62301 23 -4.26879 29 -4.46641 19 -4.52124 20 -4.53489
sl18495_Aspicilia_americanaAFF5 2,unk -1.134 22 -1.62301 23 -4.26879 29 -4.46641 19 -4.52124 20 -4.53489
sl18564_Aspicilia_americanaAFF5 2,unk -1.12086 22 -1.5601 23 -4.25566 29 -4.45328 19 -4.50811 20 -4.53627
sl18594aspi_Aspicilia_americanaAFF5 2,unk -1.12086 22 -1.5601 23 -4.25566 29 -4.45328 19 -4.50811 20 -4.53627
sl18626aspi_Aspicilia_americanaAFF5 2,unk -1.12086 22 -1.5601 23 -4.25566 29 -4.45328 19 -4.50811 20 -4.53627
sl18645b_Aspicilia_americanaAFF5 2,unk -1.11346 22 -1.51579 29 -4.44587 19 -4.5007
sl18288_Aspicilia_fumosaAGG1 2,unk -1.14426 22 -1.28744 29 -4.47668 19 -4.53151
sl18296_Aspicilia_fumosaAGG1 2,unk -1.14426 22 -1.28744 29 -4.47668 19 -4.53151
sl18346a_Aspicilia_fumosaAGG1 2,unk -1.14426 22 -1.28744 29 -4.47668 19 -4.53151
sl18294b_Aspicilia_fumosaAGG2 2,unk -1.20414 22 -1.50731 23 -4.26493 29 -4.53656 19 -4.59139
sl18361b_Aspicilia_arizonicaAFF1 2,unk -0.994349 22 -1.21363 23 -4.13654 29 -4.32677 19 -4.3816
sl18404a_Aspicilia_arizonicaAFF1 2,unk -0.994349 22 -1.21363 23 -4.13654 29 -4.32677 19 -4.3816
sl18361r_Aspicilia_arizonicaAFF1 2,unk -0.99046 22 -1.29419 23 -4.14746 29 -4.32288 19 -4.37771
sl18370e_Aspicilia_arizonicaAFF1 2,unk -0.971641 22 -1.22782 23 -4.05463 29 -4.30406 19 -4.35889
sl18638a_Aspicilia_arizonicaAFF1 2,unk -0.981292 22 -1.18769 19 -3.9955 23 -4.04948 29 -4.31371
sl18238b_Aspicilia_arizonicaAFF2 22 -0.790342 2,unk -1.03013 23 -4.04652 29 -4.36254 19 -4.41737
sl18275unk_Aspicilia_arizonicaAFF4 2,unk -1.10758 22 -1.26412 23 -4.19797 29 -4.43999 19 -4.49483
sl18352a_Aspicilia_arizonicaAFF4 2,unk -1.11794 22 -1.33937 23 -4.22313 29 -4.45036 19 -4.50519
sl18349aspy_Aspicilia_arizonicaAFF4 2,unk -1.13331 22 -1.35028 23 -4.2533 29 -4.46572 19 -4.52055
sl18364aspi_Aspicilia_arizonicaAFF4 2,unk -1.13331 22 -1.35028 23 -4.2533 29 -4.46572 19 -4.52055
sl18358e_Aspicilia_arizonicaAFF3 2,unk -1.09648 22 -1.28991 23 -4.23867 29 -4.42889 19 -4.48372
sl18377_Aspicilia_arizonicaAFF3 2,unk -1.09648 22 -1.28991 23 -4.23867 29 -4.42889 19 -4.48372
sl18520_Aspicilia_arizonicaAFF3 2,unk -1.08092 22 -1.27881 23 -4.27492 29 -4.41334 19 -4.46817
sl18407asp_Aspicilia_arizonicaAFF3 2,unk -1.09159 22 -1.35437 23 -4.28559 29 -4.42401 19 -4.47884
sl18624b_Aspicilia_indeterminata 2,unk -1.20603 22 -1.64788 29 -4.53844 19 -4.59327
sl18640b_Aspicilia_indeterminata 2,unk -1.13688 22 -1.32673 23 -4.32347 29 -4.46929 19 -4.52412
sl18640c_Aspicilia_indeterminata 2,unk -1.21079 22 -1.63531 23 -4.42699 29 -4.54321 19 -4.59804
sl18282a_Aspicilia_cinereaAFF 22 -0.725799 2,unk -1.17369 23 -4.19008 20 -4.46578 29 -4.50611 19 -4.56094
sl18412_Aspicilia_bufoidesAGG2 2,unk -1.24049 22 -1.71256 23 -4.33088 29 -4.5729
sl18568c_Aspicilia_bufoidesAGG1 2,unk -1.18902 22 -1.56822 19 -4.21731 23 -4.23501 29 -4.52144
sl18583unk_Aspicilia_bufoidesAGG1 2,unk -1.19826 22 -1.55567 23 -4.25905 29 -4.53068 19 -4.58551
sl18667a_Aspicilia_bufoidesAGG1 2,unk -1.18728 22 -1.59136 23 -4.27027 29 -4.51969 19 -4.57453
sl18669aspi_Aspicilia_bufoidesAGG1 2,unk -1.21817 22 -1.59068 19 -4.23238 23 -4.23455 29 -4.55058
sl18643_Aspicilia_bufoidesAGG1 2,unk -1.20531 22 -1.5876 23 -4.2587 29 -4.53773 19 -4.59256
sl18661_Lobothallia_alphoplaca 2,unk -0.946456 22 -1.32534 23 -4.02205 29 -4.27887 19 -4.3337
sl18263_Circinaria_aridaCF1 2,unk -1.39266 22 -2.09717 23 -4.54966
sl18514_Circinaria_aridaCF1 2,unk -1.40341 22 -2.14259 23 -4.5752
sl18674z_Circinaria_aridaCF1 2,unk -1.40341 22 -2.14259 23 -4.5752
sl18366asp_Circinaria_aridaCF1 2,unk -1.414 22 -2.18785
sl18239circ_Circinaria_aridaCF2 2,unk -1.62387 22 -2.71596
sl18265z_Circinaria_aridaCF2 2,unk -1.62387 22 -2.71596
sl18301_Circinaria_aridaCF3 2,unk -1.53852 22 -2.56795
sl18558_Stereocaulaceae_Lepraria_caesioalba 22 -0.0514226 2,unk -3.29468
sl18560_Stereocaulaceae_Lepraria_caesioalba 22 -0.0514226 2,unk -3.29468
sl18561_Stereocaulaceae_Lepraria_leprSP1 22 -0.211252 2,unk -2.09981
sl18497_Stereocaulaceae_Lepraria_neglectaAFF1 22 -0.150857 2,unk -2.28911
sl18609_Stereocaulaceae_Lepraria_neglectaAFF1 22 -0.148312 2,unk -2.30167
sl18622lepr_Stereocaulaceae_Lepraria_neglectaAFF1 22 -0.148312 2,unk -2.30167
sl18534_Stereocaulaceae_Lepraria_neglectaAFF1 22 -0.136395 2,unk -2.36975
sl18660_Stereocaulaceae_Lepraria_neglectaAFF1 22 -0.145972 2,unk -2.31889
sl18616a_Stereocaulaceae_Lepraria_finkii 22 -0.464339 2,unk -1.34108
sl18624a_Stereocaulaceae_Lepraria_finkii 22 -0.478575 2,unk -1.32287
sl18414a_Pertusariaceae_Ochrolechia_upsaliensis 22 -0.888656 2,unk -1.10005 23 -2.80405 20 -4.2108 29 -4.43247 19 -4.4873
sl18422_Pertusariaceae_Ochrolechia_upsaliensis 22 -0.888656 2,unk -1.10005 23 -2.80405 20 -4.2108 29 -4.43247 19 -4.4873
sl18423_Pertusariaceae_Ochrolechia_upsaliensis 22 -0.888656 2,unk -1.10005 23 -2.80405 20 -4.2108 29 -4.43247 19 -4.4873
sl18285_Sporastatia_testudinea 2,unk -2.40706 22 -3.83417
sl18290a_Sporastatia_testudinea 2,unk -2.63898 22 -4.28477
sl18356a_Sporastatia_testudinea 2,unk -2.45356 22 -3.91311
sl18357_Sporastatia_testudinea 2,unk -2.50652 22 -4.03541
sl18658unk_Sporastatia_testudinea 2,unk -2.61586 22 -4.28343
sl18569_Sporastatia_testudinea 2,unk -2.68415 22 -4.33526
sl18569a_Sporastatia_testudinea 2,unk -2.68415 22 -4.33526
sl18469b_Blastenia_furfuracea 22 -1.06989 2,unk -1.22722 29 -4.55964
sl18574calo_Bryoplaca_cinnamomea 22 -0.689539 2,unk -1.44208
sl18621_Bryoplaca_sinapisperma 22 -0.603363 2,unk -1.4759
sl18482_Pyrenodesmia_variabilis 22 -0.288818 2,unk -1.79639
sl18482crust_Pyrenodesmia_variabilis 22 -0.356733 2,unk -1.63808
sl18486_Pyrenodesmia_variabilis 22 -0.359912 2,unk -1.6337
sl18504_Pyrenodesmia_variabilis 22 -0.312293 2,unk -1.72341
sl18419calo_Caloplaca_stillicidiorumAGG 22 -0.0729272 2,unk -2.96638
sl18529b_Caloplaca_stillicidiorumAGG 22 -0.0717341 2,unk -2.98475
sl18614_Caloplaca_stillicidiorumAGG 22 -0.0658722 2,unk -3.06334
sl18467_Caloplaca_stillicidiorumAGG 22 -0.105864 2,unk -2.65444
sl18440b_Gyaloechia_bracteata 22 -0.694102 2,unk -1.22159 29 -4.55401
sl18421a_Gyaloechia_epiphyta 22 -0.490222 2,unk -1.47869
sl18421cand_Gyaloechia_epiphyta 22 -0.490222 2,unk -1.47869
sl18429a_Gyaloechia_epiphyta 22 -0.490222 2,unk -1.47869
sl18457_Rufoplaca_arenaria 22 -0.707938 2,unk -1.19408 29 -4.5265 19 -4.58133
sl18474b_Rufoplaca_arenaria 22 -0.707938 2,unk -1.19408 29 -4.5265 19 -4.58133
sl18463_Rufoplaca_arenaria 22 -0.704146 2,unk -1.18583 29 -4.51825 19 -4.57308
sl18654_Rufoplaca_arenaria 22 -0.704146 2,unk -1.18583 29 -4.51825 19 -4.57308
sl18665a_Rufoplaca_arenaria 22 -0.704146 2,unk -1.18583 29 -4.51825 19 -4.57308
sl18611a_Mycobilimbia_berengeriana 22 -0.240379 2,unk -1.86254
sl18612_Mycobilimbia_berengeriana 22 -0.240379 2,unk -1.86254
sl18574ton_ToniniaCF_mesoideaAFF 2,unk -1.20962 22 -1.35232 29 -4.54204 19 -4.59687
sl18574d_ToniniaCF_sp 2,unk -1.37552 22 -2.00846
sl18444clado_Cladonia_cariosaAFF1 22 -0.1314 2,unk -2.45239
sl18620clado_Cladonia_cariosaAFF1 22 -0.140427 2,unk -2.39207
sl18430_Cladonia_symphycarpa 22 -0.0986218 2,unk -2.67113
sl18436z_Cladonia_symphycarpa 22 -0.0986218 2,unk -2.67113
sl18610clado_Cladonia_cariosaAFF2 22 -0.136891 2,unk -2.41343
sl19199clado_Cladonia_cariosaAFF2 22 -0.148364 2,unk -2.33377
sl18335_Cladonia_cariosaAFF3 22 -0.137641 2,unk -2.39994
sl18336_Cladonia_cariosaAFF3 22 -0.137641 2,unk -2.39994
sl18442clado_Cladonia_cariosaAFF3 22 -0.128665 2,unk -2.45808
sl18448_Cladonia_cariosaAFF3 22 -0.128665 2,unk -2.45808
sl18415_Cladonia_macrophyllodes 22 -0.126542 2,unk -2.47329
sl18443b_Cladonia_pocillumAGG1 22 -0.077973 2,unk -2.89763
sl19196clado_Cladonia_pocillumAGG1 22 -0.0793301 2,unk -2.88388
sl18447_Cladonia_pocillumAGG1 22 -0.081997 2,unk -2.84742
sl18617_Cladonia_pocillumAGG1 22 -0.081997 2,unk -2.84742
sl19207clado_Cladonia_pocillumAGG1 22 -0.081997 2,unk -2.84742
sl18576z_Cladonia_pocillumAGG1 22 -0.0855392 2,unk -2.80874
sl18607_Cladonia_pocillumAGG1 22 -0.0855392 2,unk -2.80874
sl18553clado_Cladonia_pocillumAGG1 22 -0.0855392 2,unk -2.80874
sl18555clado_Cladonia_pocillumAGG1 22 -0.0885005 2,unk -2.77926
sl18343_Cladonia_pocillumAGG3 22 -0.10767 2,unk -2.61131
sl18578_Cladonia_pocillumAGG2 22 -0.103734 2,unk -2.62646
sl18616clado_Cladonia_pocillumAGG2 22 -0.103734 2,unk -2.62646
sl18551_Cladonia_squamSP1 22 -0.104051 2,unk -2.64014
sl18438_Amandinea_punctataAFF 2,unk -1.1554 22 -2.57082 23 -4.3716 29 -4.48782 19 -4.54265
sl18402side2_Tetramelas_papillatusCF 2,unk -1.14672 22 -2.56214 29 -4.47913 19 -4.53397
sl18403e_Tetramelas_papillatusCF 2,unk -1.14672 22 -2.56214 29 -4.47913 19 -4.53397
sl18403sideAPO_Tetramelas_papillatusCF 2,unk -1.14672 22 -2.56214 29 -4.47913 19 -4.53397
sl18405e_Tetramelas_pulverulentusAFF 2,unk -1.28393 22 -2.80511
sl18454leci_Tetramelas_pulverulentusAFF 2,unk -1.30508 22 -2.84137
sl18393e_Phaeophyscia_constipata 22 -0.505794 2,unk -1.37196
sl18393f_Phaeophyscia_constipata 22 -0.505794 2,unk -1.37196
sl18399z_Phaeophyscia_constipata 22 -0.481716 2,unk -1.39544
sl18385rino_PhaeophysDINA_dina3 22 -0.563686 2,unk -1.4126
sl18401_PhaeophysDINA_dina3 22 -0.563686 2,unk -1.4126
sl18269star_PhaeophysDINA_castanomelodes 22 -0.438362 2,unk -1.48456
sl18363_PhaeophysDINA_castanomelodes 22 -0.438362 2,unk -1.48456
sl18312_PhaeophysDINA_guzzinii 22 -0.933966 2,unk -1.24063 29 -4.57305
sl18382b_PhaeophysDINA_roscidaAFF1 22 -0.711025 2,unk -1.34484
sl18379z_PhaeophysDINA_dina2 22 -0.564712 2,unk -1.42786
sl18529a_PhaeophysDINA_roscidaAFF2 22 -0.394996 2,unk -1.46688
sl18529rino_PhaeophysDINA_roscidaAFF2 22 -0.394996 2,unk -1.46688
sl18529z_PhaeophysDINA_roscidaAFF2 22 -0.394996 2,unk -1.46688
sl18485_Physcia_albineoides 22 -0.446636 2,unk -1.42835
sl18518_Physcia_albineoides 22 -0.446636 2,unk -1.42835
sl18242a_Physcia_dubiaAFF1 22 -0.328203 2,unk -1.5992
sl18273c_Physcia_dubiaAFF1 22 -0.323029 2,unk -1.60914
sl18554_Physcia_dubiaAFF1 22 -0.333471 2,unk -1.58936
sl18663_Physcia_dubiaAFF1 22 -0.333471 2,unk -1.58936
sl18506_Physcia_dubiaAFF1 22 -0.318629 2,unk -1.62875
sl18349c_Physcia_dubiaAFF2 22 -0.369838 2,unk -1.5253
sl18364a_Physcia_dubiaAFF2 22 -0.369838 2,unk -1.5253
sl18410a_Physcia_caesia 22 -0.353303 2,unk -1.56077
sl18386a_PhysciDINA_pyrina 22 -0.430382 2,unk -1.41471
sl18400b_PhysciDINA_pyrina 22 -0.430382 2,unk -1.41471
sl18391a_PhysciDINA_pyrina 22 -0.420191 2,unk -1.42719
sl18395b_PhysciDINA_pyrina 22 -0.420191 2,unk -1.42719
sl18420rino_PhysciDINA_pyrina 22 -0.430382 2,unk -1.41471
sl18422rino_PhysciDINA_pyrina 22 -0.430382 2,unk -1.41471
sl18396a_Phaeorrhiza_nimbosa 22 -0.825318 2,unk -1.25198 29 -4.5844
sl18396b_Phaeorrhiza_nimbosa 22 -0.825318 2,unk -1.25198 29 -4.5844
sl18425b_Phaeorrhiza_nimbosa 22 -0.968756 2,unk -1.22119 29 -4.55361
sl18381_Phaeorrhiza_sareptana 22 -1.10773 2,unk -1.18681 29 -4.51923 19 -4.57406
sl18384_Phaeorrhiza_sareptana 22 -1.10773 2,unk -1.18681 29 -4.51923 19 -4.57406
sl18389_Phaeorrhiza_sareptana 22 -1.10773 2,unk -1.18681 29 -4.51923 19 -4.57406
sl18400a_Phaeorrhiza_sareptana 22 -1.10773 2,unk -1.18681 29 -4.51923 19 -4.57406
sl18542_Phaeorrhiza_sareptana 22 -1.10773 2,unk -1.18681 29 -4.51923 19 -4.57406
sl18527a_Phaeorrhiza_sareptana 2,unk -1.18847 22 -1.20895 29 -4.52088 19 -4.57572
sl18250_Physconia_muscigena 22 -0.318837 2,unk -1.63119
sl18382a_Physconia_muscigena 22 -0.290012 2,unk -1.6997
sl18392_Physconia_muscigena 22 -0.290012 2,unk -1.6997
sl18441b_Physconia_muscigena 22 -0.290012 2,unk -1.6997
sl18387_Physconia_muscigena 22 -0.290012 2,unk -1.6997
sl18431_Physconia_muscigena 22 -0.304005 2,unk -1.66391
sl18531a_Physconia_muscigena 22 -0.308931 2,unk -1.65373
sl18421b_Physconia_muscigena 22 -0.318837 2,unk -1.63119
sl18397_Physconia_muscigena 22 -0.361322 2,unk -1.54167
sl18532_Physconia_muscigena 22 -0.361322 2,unk -1.54167
sl18385a_Physconia_muscigena 22 -0.323197 2,unk -1.61153
sl18396d_Physconia_muscigena 22 -0.323197 2,unk -1.61153
sl18545_Physconia_muscigena 22 -0.323197 2,unk -1.61153
sl18417_Physconia_muscigena 22 -0.338621 2,unk -1.57718
sl18386b_Physconia_muscigena 22 -0.354727 2,unk -1.5435
sl18426c_Physconia_muscigena 22 -0.344063 2,unk -1.56751
sl18435_Physconia_muscigena 22 -0.344063 2,unk -1.56751
sl18550_Physconia_muscigena 22 -0.333471 2,unk -1.58936
sl18425a_Physconia_muscigena 22 -0.343839 2,unk -1.56506
sl18553_Rinodina_mniaraea 22 -1.06471 2,unk -1.30164
sl18559_Rinodina_mniaraea 22 -1.06471 2,unk -1.30164
sl18442_Rinodina_mniaraeaAFF1 22 -0.875582 2,unk -1.30718
sl18443a_Rinodina_mniaraeaAFF1 22 -0.875582 2,unk -1.30718
sl18444b_Rinodina_mniaraeaAFF1 22 -0.867244 2,unk -1.29438
sl18444rino1_Rinodina_mniaraeaAFF1 22 -0.867244 2,unk -1.29438
sl18444a_Rinodina_mniaraeaAFF2 22 -1.01026 2,unk -1.27073 29 -4.60315
sl18444rino2_Rinodina_mniaraeaAFF2 22 -1.01026 2,unk -1.27073 29 -4.60315
sl18391c_Megaspora_verrucosa 2,unk -2.74345
sl18395a_Megaspora_verrucosa 2,unk -2.74345
sl18549_Megaspora_verrucosa 2,unk -2.74345
sl18608_Megaspora_verrucosa 2,unk -2.88047
sl18424_Megaspora_verrucosa 2,unk -2.03408 22 -3.41459
sl18530_Megaspora_verrucosa 2,unk -2.27775 22 -3.81603
sl18530y_Megaspora_verrucosa 2,unk -2.27775 22 -3.81603
sl18247a_Rhizocarpon_geographicumSL1 2,unk -0.802715 22 -1.81776 29 -4.13513 19 -4.18996 23 -4.39633 20 -4.60257
sl18249b_Rhizocarpon_geographicumSL1 2,unk -0.802715 22 -1.81776 29 -4.13513 19 -4.18996 23 -4.39633 20 -4.60257
sl18255rhi_Rhizocarpon_geographicumSL1 2,unk -0.802715 22 -1.81776 29 -4.13513 19 -4.18996 23 -4.39633 20 -4.60257
sl18278b_Rhizocarpon_geographicumSL1 2,unk -0.802715 22 -1.81776 29 -4.13513 19 -4.18996 23 -4.39633 20 -4.60257
sl18521geogr_Rhizocarpon_geographicumSL1 2,unk -0.802715 22 -1.81776 29 -4.13513 19 -4.18996 23 -4.39633 20 -4.60257
sl18587geo_Rhizocarpon_geographicumSL1 2,unk -0.802715 22 -1.81776 29 -4.13513 19 -4.18996 23 -4.39633 20 -4.60257
sl18255b_Rhizocarpon_geographicumSL1 2,unk -0.810853 22 -1.84101 29 -4.14327 19 -4.1981 23 -4.40447
sl18280d_Rhizocarpon_geographicumSL1 2,unk -0.828196 22 -1.88857 29 -4.16061 19 -4.21544 23 -4.42181
sl18305b_Rhizocarpon_geographicumSL1 2,unk -0.828196 22 -1.88857 29 -4.16061 19 -4.21544 23 -4.42181
sl18567d_Rhizocarpon_geographicumSL1 2,unk -0.828196 22 -1.88857 29 -4.16061 19 -4.21544 23 -4.42181
sl18533_Rhizocarpon_geographicumSL3 2,unk -1.21293 22 -2.68123 29 -4.54534 19 -4.60017
sl18533mega_Rhizocarpon_geographicumSL3 2,unk -1.21293 22 -2.68123 29 -4.54534 19 -4.60017
sl18566b_Rhizocarpon_geographicumSL3 2,unk -1.22278 22 -2.69864 29 -4.5552
sl18583g_Rhizocarpon_geographicumSL3 2,unk -1.13766 22 -2.54553 29 -4.47007 19 -4.52491
sl18583rhizo2_Rhizocarpon_geographicumSL3 2,unk -1.13766 22 -2.54553 29 -4.47007 19 -4.52491
sl18459_Rhizocarpon_geographicumSL4 2,unk -0.920133 22 -1.35547 29 -4.25255 19 -4.30738 23 -4.51375
sl18583f_Rhizocarpon_geographicumSL4 2,unk -0.925109 22 -1.37556 29 -4.25753 19 -4.31236 23 -4.51873
sl18583rhizo1_Rhizocarpon_geographicumSL4 2,unk -0.925109 22 -1.37556 29 -4.25753 19 -4.31236 23 -4.51873
sl18652b_Rhizocarpon_geographicumSL4 2,unk -0.925109 22 -1.37556 29 -4.25753 19 -4.31236 23 -4.51873
sl18582rhizo2_Rhizocarpon_geographicumSL4 2,unk -0.922994 22 -1.32366 29 -4.25541 19 -4.31024 23 -4.51661
sl18589b_Rhizocarpon_geographicumSL4 2,unk -0.922994 22 -1.32366 29 -4.25541 19 -4.31024 23 -4.51661
sl18671rhizo2_Rhizocarpon_geographicumSL4 2,unk -0.922994 22 -1.32366 29 -4.25541 19 -4.31024 23 -4.51661
sl18645a_Rhizocarpon_geographicumSL4 2,unk -1.05254 22 -2.38487 29 -4.38496 19 -4.43979
sl18645geo_Rhizocarpon_geographicumSL4 2,unk -1.05254 22 -2.38487 29 -4.38496 19 -4.43979
sl18630_Rhizocarpon_geographicumSL4 2,unk -1.05254 22 -2.38487 29 -4.38496 19 -4.43979
sl18582rhizo1_Rhizocarpon_geographicumSL4 2,unk -0.932503 22 -1.36339 29 -4.26492 19 -4.31975 23 -4.52612
sl18671_Rhizocarpon_geographicumSL2 2,unk -1.15588 22 -2.57886 29 -4.4883 19 -4.54313
sl18671rhizo1_Rhizocarpon_geographicumSL2 2,unk -1.15588 22 -2.57886 29 -4.4883 19 -4.54313
sl18522geogr_Rhizocarpon_geographicumSL5 2,unk -1.18396 22 -2.6296 29 -4.51638 19 -4.57121
sl18348_Rhizocarpon_intermediellum 2,unk -1.58725 22 -3.30485
sl18349d_Rhizocarpon_intermediellum 2,unk -1.56184 22 -3.26433
sl18403c_Rhizocarpon_intermediellum 2,unk -1.56184 22 -3.26433
sl18404geogra_Rhizocarpon_intermediellum 2,unk -1.56184 22 -3.26433
sl18365a_Rhizocarpon_intermediellum 2,unk -1.45161 22 -3.08611
sl18346c_Rhizocarpon_intermediellum 2,unk -1.38206 22 -2.97123
sl18278rhizoc_Rhizocarpon_intermediellum 2,unk -0.881138 22 -2.50053 23 -4.01593 29 -4.21355 19 -4.26839
sl18394_Psora_decipiensA 2,unk -2.42681 22 -4.57501
sl18574c_Psora_decipiensA 2,unk -2.49233
sl18526_Psora_decipiensA 2,unk -2.44312 22 -4.59888
sl18615_Psora_decipiensA 2,unk -2.44312 22 -4.59888
sl18574a_Psora_decipiensA 2,unk -2.44312 22 -4.59888
sl18500_Psora_himalayana 2,unk -2.34589 22 -4.45631
sl18500psora_Psora_himalayana 2,unk -2.34589 22 -4.45631
sl18502_Psora_himalayana 2,unk -2.34589 22 -4.45631
sl18505_Psora_himalayana 2,unk -2.34589 22 -4.45631
sl18505z_Psora_himalayana 2,unk -2.34589 22 -4.45631
sl18507_Psora_himalayana 2,unk -2.34589 22 -4.45631
sl18613a_Psora_himalayana 2,unk -2.34589 22 -4.45631
sl18504z_Psora_himalayana 2,unk -2.31383 22 -4.40915
sl18506z_Psora_himalayana 2,unk -2.31383 22 -4.40915
sl18388_Psora_tuckermanniiAFF 2,unk -2.34589 22 -4.45631
sl18393a_Psora_tuckermanniiAFF 2,unk -2.34589 22 -4.45631
sl18398_Psora_tuckermanniiAFF 2,unk -2.34589 22 -4.45631
sl18419_Psora_tuckermanniiAFF 2,unk -2.34589 22 -4.45631
sl18441a_Psora_tuckermanniiAFF 2,unk -2.34589 22 -4.45631
sl18416_Psora_tuckermanniiAFF 2,unk -2.31383 22 -4.40915
sl18440c_Psora_tuckermanniiAFF 2,unk -2.28196 22 -4.36217
sl18608v2_Scytinium_subtileAFF 2,unk -2.77328
sl18611b_Agonimia_gelatinosaCF 20 -0.907135 2,unk -1.01968 19 -3.78754 22 -4.27081 29 -4.3521
sl18616b_Agonimia_gelatinosaCF 20 -0.743383 2,unk -1.11421 19 -3.79761 22 -4.36534 29 -4.44663
sl18445_Endocarpon_pusillumCF 20 -0.40691 2,unk -1.4674 19 -4.10153
sl18262_Verrucaria_nigrescens 20 -0.268109 2,unk -1.79425 19 -4.18203
sl18662_Dermatocarpon_leptophyllodes 20 -0.741782 2,unk -1.06881 19 -3.59033 22 -4.31995 29 -4.40123
sl18373derm_Dermatocarpon_polyphyllizumAFF 20 -0.948815 2,unk -0.982429 19 -3.7151 22 -4.23356 29 -4.31485 23 -4.57605
sl18562b_Dermatocarpon_polyphyllizumAFF 20 -0.925709 2,unk -0.994595 19 -3.68504 22 -4.24573 29 -4.32701 23 -4.58821
sl18508_Dermatocarpon_polyphyllizumAFF 20 -0.963241 2,unk -0.982347 19 -3.68686 22 -4.23348 29 -4.31476 23 -4.57596
sl18638derm_Dermatocarpon_polyphyllizumAFF 20 -0.553996 2,unk -1.26489 19 -3.61749 22 -4.51602 29 -4.59731
sl18556_Dermatocarpon_taminiumAFF1 2,unk -0.979439 20 -1.29002 19 -3.54319 22 -4.23057 29 -4.31186 23 -4.57306
sl18562a_Dermatocarpon_taminiumAFF1 2,unk -1.00029 20 -1.41143 19 -3.56404 22 -4.25143 29 -4.33271 23 -4.59391
sl18664_Dermatocarpon_taminiumAFF1 2,unk -0.979986 20 -1.29057 19 -3.52966 22 -4.23112 29 -4.3124 23 -4.5736
sl18254staur_Staurothele_drummondii 20 -0.505523 2,unk -1.29308 19 -3.9061 22 -4.54422
sl18411_Staurothele_drummondii 20 -0.491286 2,unk -1.31412 19 -3.91306 22 -4.56525
sl18373_Staurothele_drummondii 20 -0.443948 2,unk -1.37772 19 -3.96962
sl18405staur_Staurothele_drummondii 20 -0.472276 2,unk -1.3355 19 -3.86406 22 -4.58663
sl18647staur_Staurothele_drummondii 20 -0.492012 2,unk -1.30546 19 -3.89032 22 -4.55659
sl18625_Staurothele_drummondii 20 -0.520635 2,unk -1.27605 19 -3.87499 22 -4.52718
sl18539b_Staurothele_drummondii 20 -0.379997 2,unk -1.48586 19 -3.98627
sl18563_Staurothele_drummondii 20 -0.446698 2,unk -1.3617 19 -3.89729
sl18584_Staurothele_drummondii 20 -0.409414 2,unk -1.39496
sl18586_Staurothele_drummondii 20 -0.409414 2,unk -1.39496
sl18596_Staurothele_drummondii 20 -0.447048 2,unk -1.33303 22 -4.58416
sl18585_Staurothele_drummondii 20 -0.408167 2,unk -1.43211 19 -3.97474
sl18418placi_Placidium_lacinulatum 2,unk -1.03457 20 -1.99968 19 -3.96432 22 -4.2857 29 -4.36699
sl18501_Catapyrenium_cinereum 2,unk -1.38047 20 -2.74054 19 -4.41579
sl18632_Catapyrenium_cinereum 2,unk -1.40668 20 -2.88608
sl18577z_Catapyrenium_cinereum 2,unk -1.22434 20 -2.41644 22 -4.47547 29 -4.55676
sl18414b_Catapyrenium_daedaleum 2,unk -0.992711 20 -1.54493 19 -3.70427 22 -4.24384 29 -4.32513 23 -4.58633
sl18681main_Catapyrenium_cinereum 2,unk -1.46232 20 -3.04754
sl18577placi_Placidium_lachneum 2,unk -2.07869 20 -4.12629
sl18610placi_Placidium_lachneum 2,unk -3.01897
sl18622placi_Placidium_lachneum 2,unk -3.05447
sl18619_Placidium_lachneum 2,unk -2.80801
sl18478b_Heteroplacidium_zamenhofianumAFF1 2,unk -1.14791 20 -1.8482 22 -4.39904 29 -4.48033 19 -4.53516
sl18481_Heteroplacidium_zamenhofianumAFF1 2,unk -1.14791 20 -1.8482 22 -4.39904 29 -4.48033 19 -4.53516
sl18287z_Heteroplacidium_zamenhofianumAFF2 2,unk -1.20326 20 -1.8734 19 -3.95 22 -4.45439 29 -4.53567
sl18641c_Heteroplacidium_zamenhofianumAFF2 2,unk -1.20987 20 -1.91529 19 -3.9707 22 -4.46101 29 -4.54229
sl18347_psuedoaspicilia_sp
sl18347aspi_psuedoaspicilia_sp
sl19205musc_Diploschistes_muscorum 22 -0.0527769 2,unk -3.27337
sl19200a_LeptogiumCF_sp
sl18557_Peltigera_elisabethae 2,unk -0.815055 22 -1.85276 29 -4.14747 19 -4.2023 23 -4.40867
sl18575_Peltigera_neorufescens 2,unk -1.145 22 -1.36508 29 -4.47742 19 -4.53225
sl18341_Peltigera_rufescensAFF 22 -0.447478 2,unk -1.51149
sl18548_Peltigera_rufescensAFF 22 -0.581171 2,unk -1.36917
sl18343_Peltigera_rufescensAFF 22 -0.273517 2,unk -1.7935
sl18432_Peltigera_rufescensAFF 22 -0.555534 2,unk -1.35284
sl18606_Peltigera_rufescensAFF 22 -0.286762 2,unk -1.75474
sl18572z_Peltigera_rufescensAFF 22 -1.14238 2,unk -1.18902 29 -4.52144 19 -4.57627
sl18445pelt_Peltigera_neorufescensCLADE6 22 -0.268335 2,unk -1.76692
sl18679_Peltigera_neorufescensCLADE6 22 -0.255848 2,unk -1.80422
sl18449_Peltigera_neorufescensCLADE6 22 -0.240081 2,unk -1.85556
sl18509_Peltigera_neorufescensCLADE6 22 -0.240081 2,unk -1.85556
sl18451_Peltigera_neorufescensCLADE6 22 -0.319831 2,unk -1.64109
sl18450_Peltigera_neorufescensCLADE6 22 -0.25401 2,unk -1.81439
sl18337_Peltigera_ponojensisCLADE 22 -0.0765047 2,unk -2.94555
sl18571_Peltigera_ponojensisCLADE 22 -0.0746657 2,unk -2.92541
sl18680_Peltigera_ponojensisCLADE 22 -0.110001 2,unk -2.57317
sl18573_Peltigera_venosa 2,unk -3.82598
