# Supplementary material for: Alpine lichen diversity in an isolated sky island in the Colorado Plateau, USA—Insight from an integrative biodiversity inventory
Source: Ecol Evol. 2021 Jul 14;11(16):11090–101. doi: 10.1002/ece3.7896 (PMC8366874; doi:10.1002/ece3.7896)
Supplement: Supplementary file 4 — File S4 [file ECE3-11-11090-s006.zip › file_S4_protax_analysis/protax_fungi_results/query3.nameprob]

sl18241sar_Acarospora_erratica	Fungi,Ascomycota,Lecanoromycetes	0.993
sl18260_Acarospora_erratica	Fungi,Ascomycota,Lecanoromycetes	0.993
sl18289z_Acarospora_oligospora	Fungi,Ascomycota,Lecanoromycetes	0.996
sl18474acaro_Acarospora_nitrophila	Fungi,Ascomycota,Lecanoromycetes	0.997
sl18291a1_Acarospora_stapfiana	Fungi,Ascomycota,Lecanoromycetes	0.997
sl18362b_Acarospora_stapfiana	Fungi,Ascomycota,Lecanoromycetes	0.997
sl18603_Polysporina_gyrocarpaAFF	Fungi,Ascomycota,Lecanoromycetes	0.997
sl18665acaro_Acarospora_nitrophilaAFF	Fungi,Ascomycota,Lecanoromycetes	0.997
sl18541polysp_Polysporina_simplexAFF1	Fungi,Ascomycota,Lecanoromycetes	0.997
sl18259a_Acarospora_thamnina	Fungi,Ascomycota,Lecanoromycetes	0.996
sl18567b_Acarospora_thamnina	Fungi,Ascomycota,Lecanoromycetes	0.997
sl18629a_Polysporina_simplexAFF2	Fungi,Ascomycota,Lecanoromycetes	0.991
sl18328_Candelariella_aggregata1	Fungi,Ascomycota,Lecanoromycetes	0.978
sl18546_Candelariella_aggregata1	Fungi,Ascomycota,Lecanoromycetes	0.978
sl18379d_Candelariella_aggregata1	Fungi,Ascomycota,Lecanoromycetes	0.976
sl18382d_Candelariella_aggregata1	Fungi,Ascomycota,Lecanoromycetes	0.976
sl18419cand_Candelariella_aggregata1	Fungi,Ascomycota,Lecanoromycetes	0.977
sl18254_Candelariella_aggregata2	Fungi,Ascomycota,Lecanoromycetes	0.978
sl18330_Candelariella_aggregata2	Fungi,Ascomycota,Lecanoromycetes	0.978
sl18331_Candelariella_aggregata2	Fungi,Ascomycota,Lecanoromycetes	0.977
sl18383_Candelariella_aggregata3	Fungi,Ascomycota,Lecanoromycetes	0.976
sl18422cand_Candelariella_aggregata4	Fungi,Ascomycota,Lecanoromycetes	0.977
sl18426b_Candelariella_antenaria1	Fungi,Ascomycota,Lecanoromycetes	0.982
sl18257cand_Candelariella_vitellinaAFF	Fungi,Ascomycota,Lecanoromycetes	0.978
sl18593cand_Candelariella_vitellinaAFF	Fungi,Ascomycota,Lecanoromycetes	0.974	Fungi,Ascomycota,unk	0.0102
sl18304a_Candelariella_rosulans	Fungi,Ascomycota,Lecanoromycetes	0.988
sl18304cand_Candelariella_rosulans	Fungi,Ascomycota,Lecanoromycetes	0.987
sl18407e_Candelariella_rosulans	Fungi,Ascomycota,Lecanoromycetes	0.987
sl18380_Candelariella_rosulans	Fungi,Ascomycota,Lecanoromycetes	0.986
sl18367_Candelariella_rosulans	Fungi,Ascomycota,Lecanoromycetes	0.986
sl18370f_Candelariella_sp1AGG	Fungi,Ascomycota,Lecanoromycetes	0.985
sl18626_Candelariella_sp1AGG	Fungi,Ascomycota,Lecanoromycetes	0.986
sl18641a_Candelariella_sp1AGG	Fungi,Ascomycota,Lecanoromycetes	0.985
sl18351cand_Candelariella_sp1AGG	Fungi,Ascomycota,Lecanoromycetes	0.985
sl18358b_Candelariella_sp1AGG	Fungi,Ascomycota,Lecanoromycetes	0.98
sl18479cand_Candelariella_aurella1	Fungi,Ascomycota,Lecanoromycetes	0.983
sl18499_Candelariella_aurella1	Fungi,Ascomycota,Lecanoromycetes	0.982
sl19204cand_Candelariella_aurella1	Fungi,Ascomycota,Lecanoromycetes	0.985
sl18307_Candelariella_aurella2	Fungi,Ascomycota,Lecanoromycetes	0.986
sl18503_Candelariella_aurella2	Fungi,Ascomycota,Lecanoromycetes	0.987
sl18269_Candelariella_aurella3	Fungi,Ascomycota,Lecanoromycetes	0.986
sl18291b_Candelariella_aurella3	Fungi,Ascomycota,Lecanoromycetes	0.726	Fungi,Ascomycota,Leotiomycetes	0.14	Fungi,Ascomycota,unk	0.0864	Fungi,Ascomycota,Sordariomycetes	0.0109
sl18483b_Candelariella_aurella4	Fungi,Ascomycota,Lecanoromycetes	0.985
sl18240b_Candelariella_vitellina1	Fungi,Ascomycota,Lecanoromycetes	0.981
sl18404d_Candelariella_vitellina1	Fungi,Ascomycota,Lecanoromycetes	0.98
sl18243cand_Candelariella_vitellina1	Fungi,Ascomycota,Lecanoromycetes	0.982
sl18273b_Candelariella_vitellina1	Fungi,Ascomycota,Lecanoromycetes	0.982
sl18473c_Candelariella_vitellina1	Fungi,Ascomycota,Lecanoromycetes	0.982
sl18244calo_Candelariella_vitellina1	Fungi,Ascomycota,Lecanoromycetes	0.982
sl18294c_Candelariella_vitellina1	Fungi,Ascomycota,Lecanoromycetes	0.982
sl18599b_Candelariella_vitellina1	Fungi,Ascomycota,Lecanoromycetes	0.982
sl18294cand_Candelariella_vitellina1	Fungi,Ascomycota,Lecanoromycetes	0.982
sl18405cand2_Candelariella_vitellina1	Fungi,Ascomycota,Lecanoromycetes	0.982
sl18521cand_Candelariella_vitellina1	Fungi,Ascomycota,Lecanoromycetes	0.981
sl18251c_Candelariella_vitellina1	Fungi,Ascomycota,Lecanoromycetes	0.98
sl18291a2_Candelariella_vitellina2	Fungi,Ascomycota,Lecanoromycetes	0.982
sl18589cand_Candelariella_vitellina2	Fungi,Ascomycota,Lecanoromycetes	0.981
sl18613b_Candelariella_vitellina2	Fungi,Ascomycota,Lecanoromycetes	0.982
sl18273z_Candelariella_vitellina1	Fungi,Ascomycota,Lecanoromycetes	0.98
sl18306_Candelariella_vitellina1	Fungi,Ascomycota,Lecanoromycetes	0.98
sl18372cand_Candelariella_vitellina1	Fungi,Ascomycota,Lecanoromycetes	0.981
sl18667b_Candelariella_vitellina4	Fungi,Ascomycota,Lecanoromycetes	0.983
sl18669cand_Candelariella_vitellina4	Fungi,Ascomycota,Lecanoromycetes	0.982
sl18281cand_Candelariella_vitellina3	Fungi,Ascomycota,Lecanoromycetes	0.983
sl18298_Candelariella_vitellina3	Fungi,Ascomycota,Lecanoromycetes	0.982
sl18533cand_Candelariella_vitellina5	Fungi,Ascomycota,Lecanoromycetes	0.984
sl18465_Candelariella_xanthostigma	Fungi,Ascomycota,Lecanoromycetes	0.988
sl18466_Candelariella_xanthostigma	Fungi,Ascomycota,Lecanoromycetes	0.623	Fungi,Ascomycota,unk	0.216	Fungi,Ascomycota,Leotiomycetes	0.0502	Fungi,Ascomycota,Sordariomycetes	0.0179	Fungi,Ascomycota,Dothideomycetes	0.0138
sl18468_Candelariella_xanthostigma	Fungi,Ascomycota,Lecanoromycetes	0.988
sl18267b_Umbilicaria_virginis	Fungi,Ascomycota,Lecanoromycetes	0.997
sl18368a_Umbilicaria_virginis	Fungi,Ascomycota,Lecanoromycetes	0.998
sl18407c_Umbilicaria_virginis	Fungi,Ascomycota,Lecanoromycetes	0.918	Fungi,Ascomycota,unk	0.0454	Fungi,Ascomycota,Leotiomycetes	0.0163
sl18368b_Umbilicaria_virginis	Fungi,Ascomycota,Lecanoromycetes	0.915	Fungi,Ascomycota,unk	0.0483	Fungi,Ascomycota,Leotiomycetes	0.0145
sl18290b_Umbilicaria_virginis	Fungi,Ascomycota,Lecanoromycetes	0.998
sl18635_Umbilicaria_virginis	Fungi,Ascomycota,Lecanoromycetes	0.926	Fungi,Ascomycota,unk	0.0403	Fungi,Ascomycota,Leotiomycetes	0.017
sl18310_Umbilicaria_virginis	Fungi,Ascomycota,Lecanoromycetes	0.932	Fungi,Ascomycota,unk	0.0377	Fungi,Ascomycota,Leotiomycetes	0.015
sl18350b_Umbilicaria_virginis	Fungi,Ascomycota,Lecanoromycetes	0.998
sl18623_Umbilicaria_virginis	Fungi,Ascomycota,Lecanoromycetes	0.931	Fungi,Ascomycota,unk	0.0377	Fungi,Ascomycota,Leotiomycetes	0.015
sl18536_Umbilicaria_virginis	Fungi,Ascomycota,Lecanoromycetes	0.926	Fungi,Ascomycota,unk	0.0409	Fungi,Ascomycota,Leotiomycetes	0.0168
sl18591_Umbilicaria_virginis	Fungi,Ascomycota,Lecanoromycetes	0.932	Fungi,Ascomycota,unk	0.0392	Fungi,Ascomycota,Leotiomycetes	0.0133
sl18676_Umbilicaria_virginis	Fungi,Ascomycota,Lecanoromycetes	0.915	Fungi,Ascomycota,unk	0.0497	Fungi,Ascomycota,Leotiomycetes	0.0154
sl18433_Umbilicaria_virginis	Fungi,Ascomycota,Lecanoromycetes	0.918	Fungi,Ascomycota,unk	0.0454	Fungi,Ascomycota,Leotiomycetes	0.0166
sl18359um_Umbilicaria_decussata	Fungi,Ascomycota,Lecanoromycetes	0.939	Fungi,Ascomycota,unk	0.0341	Fungi,Ascomycota,Leotiomycetes	0.0133
sl18376a_Umbilicaria_virginis	Fungi,Ascomycota,Lecanoromycetes	0.914	Fungi,Ascomycota,unk	0.0475	Fungi,Ascomycota,Leotiomycetes	0.0159
sl18362a_Umbilicaria_sp	Fungi,Ascomycota,Lecanoromycetes	0.903	Fungi,Ascomycota,unk	0.0544	Fungi,Ascomycota,Leotiomycetes	0.0169
sl18590_Umbilicaria_decussataAFF	Fungi,Ascomycota,Lecanoromycetes	0.891	Fungi,Ascomycota,unk	0.0624	Fungi,Ascomycota,Leotiomycetes	0.0178
sl18278b_Pleopsidium_flavumAGG1	Fungi,Ascomycota,Lecanoromycetes	0.774	Fungi,Ascomycota,unk	0.131	Fungi,Ascomycota,Leotiomycetes	0.0323	Fungi,Ascomycota,Sordariomycetes	0.011
sl18355_Pleopsidium_flavumAGG1	Fungi,Ascomycota,Lecanoromycetes	0.774	Fungi,Ascomycota,unk	0.131	Fungi,Ascomycota,Leotiomycetes	0.0323	Fungi,Ascomycota,Sordariomycetes	0.011
sl18300_Pleopsidium_flavumAGG2	Fungi,Ascomycota,Lecanoromycetes	0.815	Fungi,Ascomycota,unk	0.13
sl18579_Sarcogyne_arenosaAFF	Fungi,Ascomycota,Lecanoromycetes	0.662	Fungi,Ascomycota,unk	0.218	Fungi,Ascomycota,Sordariomycetes	0.0123
sl18515_Lecideoid_andersoniiAGG1	Fungi,Ascomycota,Lecanoromycetes	0.809	Fungi,Ascomycota,unk	0.139
sl18599a_Lecideoid_andersoniiAGG1	Fungi,Ascomycota,Lecanoromycetes	0.809	Fungi,Ascomycota,unk	0.139
sl18597_Lecideoid_andersoniiAGG2	Fungi,Ascomycota,Lecanoromycetes	0.74	Fungi,Ascomycota,unk	0.18
sl18297_Lecideoid_deoidSPUR00135	Fungi,Ascomycota,Lecanoromycetes	0.786	Fungi,Ascomycota,unk	0.156
sl18439_Lecideoid_deoidSPUR00135	Fungi,Ascomycota,Lecanoromycetes	0.801	Fungi,Ascomycota,unk	0.146
sl18601_Lecideoid_deoidSPUR00195	Fungi,Ascomycota,Lecanoromycetes	0.8	Fungi,Ascomycota,unk	0.142
sl18637_Lecideoid_deoidSPUR00195	Fungi,Ascomycota,Lecanoromycetes	0.768	Fungi,Ascomycota,unk	0.16
sl18668_Lecideoid_deoidSPUR00195	Fungi,Ascomycota,Lecanoromycetes	0.768	Fungi,Ascomycota,unk	0.16
sl18602_Lecideoid_laboriosaAFF1	Fungi,Ascomycota,Lecanoromycetes	0.785	Fungi,Ascomycota,unk	0.152
sl18628_Lecideoid_laboriosaAFF1	Fungi,Ascomycota,Lecanoromycetes	0.785	Fungi,Ascomycota,unk	0.152
sl18648_Lecideoid_laboriosaAFF1	Fungi,Ascomycota,Lecanoromycetes	0.785	Fungi,Ascomycota,unk	0.152
sl18292_Lecideoid_laboriosaAFF2	Fungi,Ascomycota,Lecanoromycetes	0.805	Fungi,Ascomycota,unk	0.141
sl18455a_Lecideoid_atrobrunneaAGG2	Fungi,Ascomycota,Lecanoromycetes	0.704	Fungi,Ascomycota,unk	0.196
sl18566a_Lecideoid_atrobrunneaAGG2	Fungi,Ascomycota,Lecanoromycetes	0.718	Fungi,Ascomycota,unk	0.189
sl18645atro_Lecideoid_atrobrunneaAGG2	Fungi,Ascomycota,Lecanoromycetes	0.751	Fungi,Ascomycota,unk	0.17
sl18600_Lecideoid_atrobrunneaAGG2	Fungi,Ascomycota,Lecanoromycetes	0.742	Fungi,Ascomycota,unk	0.174
sl18639_Lecideoid_atrobrunneaAGG2	Fungi,Ascomycota,Lecanoromycetes	0.69	Fungi,Ascomycota,unk	0.202
sl18653atro_Lecideoid_atrobrunneaAGG2	Fungi,Ascomycota,Lecanoromycetes	0.69	Fungi,Ascomycota,unk	0.202
sl18568a_Lecideoid_atrobrunneaAGG2	Fungi,Ascomycota,Lecanoromycetes	0.693	Fungi,Ascomycota,unk	0.203
sl18650_Lecideoid_atrobrunneaAGG2	Fungi,Ascomycota,Lecanoromycetes	0.686	Fungi,Ascomycota,unk	0.204
sl18278c_Lecideoid_perlatolica	Fungi,Ascomycota,Lecanoromycetes	0.792	Fungi,Ascomycota,unk	0.15
sl18299b_Lecideoid_perlatolica	Fungi,Ascomycota,Lecanoromycetes	0.792	Fungi,Ascomycota,unk	0.15
sl18511_Lecideoid_perlatolica	Fungi,Ascomycota,Lecanoromycetes	0.803	Fungi,Ascomycota,unk	0.142
sl18511_Lecideoid_perlatolica.2	Fungi,Ascomycota,Lecanoromycetes	0.803	Fungi,Ascomycota,unk	0.142
sl18510_Lecideoid_perlatolica	Fungi,Ascomycota,Lecanoromycetes	0.803	Fungi,Ascomycota,unk	0.142
sl18640e_Lecideoid_perlatolica	Fungi,Ascomycota,Lecanoromycetes	0.792	Fungi,Ascomycota,unk	0.149
sl18646_Lecideoid_perlatolica	Fungi,Ascomycota,Lecanoromycetes	0.773	Fungi,Ascomycota,unk	0.161
sl18294atrob_Lecideoid_perlatolica	Fungi,Ascomycota,Lecanoromycetes	0.779	Fungi,Ascomycota,unk	0.156
sl18583atro1_Lecideoid_perlatolica	Fungi,Ascomycota,Lecanoromycetes	0.779	Fungi,Ascomycota,unk	0.156
sl18281b_Lecideoid_perlatolica	Fungi,Ascomycota,Lecanoromycetes	0.766	Fungi,Ascomycota,unk	0.165
sl18657_Lecideoid_perlatolica	Fungi,Ascomycota,Lecanoromycetes	0.756	Fungi,Ascomycota,unk	0.171
sl18460a_Lecideoid_perlatolica	Fungi,Ascomycota,Lecanoromycetes	0.746	Fungi,Ascomycota,unk	0.177
sl18283_Lecideoid_perlatolica	Fungi,Ascomycota,Lecanoromycetes	0.776	Fungi,Ascomycota,unk	0.158
sl18565_Lecideoid_promiscensAFF1	Fungi,Ascomycota,Lecanoromycetes	0.695	Fungi,Ascomycota,unk	0.199
sl18644_Lecideoid_promiscensAFF1	Fungi,Ascomycota,Lecanoromycetes	0.718	Fungi,Ascomycota,unk	0.185
sl18280atro_Lecideoid_syncarpa	Fungi,Ascomycota,Lecanoromycetes	0.752	Fungi,Ascomycota,unk	0.168
sl18349news_Lecideoid_syncarpa	Fungi,Ascomycota,Lecanoromycetes	0.716	Fungi,Ascomycota,unk	0.189
sl18347c_Lecideoid_syncarpa	Fungi,Ascomycota,Lecanoromycetes	0.758	Fungi,Ascomycota,unk	0.166
sl18370c_Lecideoid_syncarpa	Fungi,Ascomycota,Lecanoromycetes	0.775	Fungi,Ascomycota,unk	0.156
sl18370h_Lecideoid_syncarpa	Fungi,Ascomycota,Lecanoromycetes	0.775	Fungi,Ascomycota,unk	0.156
sl18404c_Lecideoid_syncarpa	Fungi,Ascomycota,Lecanoromycetes	0.775	Fungi,Ascomycota,unk	0.156
sl18462_Lecideoid_syncarpa	Fungi,Ascomycota,Lecanoromycetes	0.784	Fungi,Ascomycota,unk	0.15
sl18583atro2_Lecideoid_syncarpa	Fungi,Ascomycota,Lecanoromycetes	0.765	Fungi,Ascomycota,unk	0.162
sl18405d_Lecideoid_syncarpa	Fungi,Ascomycota,Lecanoromycetes	0.775	Fungi,Ascomycota,unk	0.156
sl18460b_Lecideoid_syncarpa	Fungi,Ascomycota,Lecanoromycetes	0.784	Fungi,Ascomycota,unk	0.15
sl18631z_Lecideoid_syncarpa	Fungi,Ascomycota,Lecanoromycetes	0.784	Fungi,Ascomycota,unk	0.15
sl18480_Lecideoid_syncarpa	Fungi,Ascomycota,Lecanoromycetes	0.775	Fungi,Ascomycota,unk	0.156
sl18659b_Lecideoid_syncarpa	Fungi,Ascomycota,Lecanoromycetes	0.775	Fungi,Ascomycota,unk	0.156
sl18627_Lecideoid_syncarpa	Fungi,Ascomycota,Lecanoromycetes	0.765	Fungi,Ascomycota,unk	0.162
sl18631_Lecideoid_syncarpa	Fungi,Ascomycota,Lecanoromycetes	0.765	Fungi,Ascomycota,unk	0.162
sl18488_Lecideoid_syncarpa	Fungi,Ascomycota,Lecanoromycetes	0.775	Fungi,Ascomycota,unk	0.157
sl18454c_Lecideoid_syncarpa	Fungi,Ascomycota,Lecanoromycetes	0.761	Fungi,Ascomycota,unk	0.164
sl18521_Lecideoid_syncarpa	Fungi,Ascomycota,Lecanoromycetes	0.77	Fungi,Ascomycota,unk	0.159
sl18582atro2_Lecideoid_syncarpa	Fungi,Ascomycota,Lecanoromycetes	0.754	Fungi,Ascomycota,unk	0.167
sl18405lecidea_Lecideoid_syncarpa	Fungi,Ascomycota,Lecanoromycetes	0.762	Fungi,Ascomycota,unk	0.164
sl18248b1_Lecideoid_syncarpa	Fungi,Ascomycota,Lecanoromycetes	0.771	Fungi,Ascomycota,unk	0.142	Fungi,Ascomycota,Dothideomycetes	0.0246
sl18642q_lecideoid_atrobrunneaAGG1	Fungi,Ascomycota,Lecanoromycetes	0.75	Fungi,Ascomycota,unk	0.176
sl18653squam_Lecideoid_atrobrunneaAGG1	Fungi,Ascomycota,Lecanoromycetes	0.782	Fungi,Ascomycota,unk	0.157
sl18658_Lecideoid_atrobrunneaAGG3	Fungi,Ascomycota,Lecanoromycetes	0.715	Fungi,Ascomycota,unk	0.192
sl18266_Lecideoid_promiscens	Fungi,Ascomycota,Lecanoromycetes	0.736	Fungi,Ascomycota,unk	0.174
sl18474c_Lecideoid_promiscens	Fungi,Ascomycota,Lecanoromycetes	0.736	Fungi,Ascomycota,unk	0.174
sl18665b_Lecideoid_promiscens	Fungi,Ascomycota,Lecanoromycetes	0.736	Fungi,Ascomycota,unk	0.174
sl18665c_Lecideoid_promiscens	Fungi,Ascomycota,Lecanoromycetes	0.736	Fungi,Ascomycota,unk	0.174
sl18266z_Lecideoid_promiscens	Fungi,Ascomycota,Lecanoromycetes	0.733	Fungi,Ascomycota,unk	0.176
sl18460d_Lecideoid_leucothallinaAFF	Fungi,Ascomycota,Lecanoromycetes	0.584	Fungi,Ascomycota,unk	0.235	Fungi,Ascomycota,Leotiomycetes	0.0102
sl18652a_Lecideoid_leucothallinaAFF	Fungi,Ascomycota,Lecanoromycetes	0.604	Fungi,Ascomycota,unk	0.228	Fungi,Ascomycota,Leotiomycetes	0.0105
sl18461_Lecideoid_leucothallinaAFF	Fungi,Ascomycota,Lecanoromycetes	0.638	Fungi,Ascomycota,unk	0.214
sl18489_Lecideoid_deoidSP1	Fungi,Ascomycota,Lecanoromycetes	0.626	Fungi,Ascomycota,unk	0.224
sl18498_Lecideoid_deoidSP1	Fungi,Ascomycota,Lecanoromycetes	0.626	Fungi,Ascomycota,unk	0.224
sl18649z_Lecideoid_deoidSP1	Fungi,Ascomycota,Lecanoromycetes	0.626	Fungi,Ascomycota,unk	0.224
sl18496_Lecideoid_deoidSP1	Fungi,Ascomycota,Lecanoromycetes	0.655	Fungi,Ascomycota,unk	0.213
sl18369_Lecideoid_tessellataAGG1	Fungi,Ascomycota,Lecanoromycetes	0.752	Fungi,Ascomycota,unk	0.172
sl18407leci_Lecideoid_tessellataAGG1	Fungi,Ascomycota,Lecanoromycetes	0.752	Fungi,Ascomycota,unk	0.172
sl18350d_Lecideoid_tessellataAGG4	Fungi,Ascomycota,Lecanoromycetes	0.787	Fungi,Ascomycota,unk	0.153
sl18493_Lecideoid_tessellataAGG4	Fungi,Ascomycota,Lecanoromycetes	0.796	Fungi,Ascomycota,unk	0.147
sl18656_Lecideoid_tessellataAGG3	Fungi,Ascomycota,Lecanoromycetes	0.718	Fungi,Ascomycota,unk	0.185
sl18659a_Lecideoid_tessellataAGG3	Fungi,Ascomycota,Lecanoromycetes	0.733	Fungi,Ascomycota,unk	0.177
sl18284_Lecideoid_tessellataAGG2	Fungi,Ascomycota,Lecanoromycetes	0.768	Fungi,Ascomycota,unk	0.168
sl18346b_Lecideoid_tessellataAGG2	Fungi,Ascomycota,Lecanoromycetes	0.768	Fungi,Ascomycota,unk	0.168
sl18304lecidel_Lecideoid_tessellataAGG2	Fungi,Ascomycota,Lecanoromycetes	0.764	Fungi,Ascomycota,unk	0.17
sl18278y_Caloplaca_epithallina	Fungi,Ascomycota,unk	0.183	Fungi,Ascomycota,Dothideomycetes	0.03	Fungi,Ascomycota,Lecanoromycetes	0.0208	Fungi,Ascomycota,Sordariomycetes	0.0112
sl18385b_Athallia_holocarpaAFF	Fungi,Ascomycota,Lecanoromycetes	0.657	Fungi,Ascomycota,unk	0.234
sl18385calo_Athallia_holocarpaAFF	Fungi,Ascomycota,Lecanoromycetes	0.657	Fungi,Ascomycota,unk	0.234
sl18426a_Athallia_holocarpaAFF	Fungi,Ascomycota,Lecanoromycetes	0.657	Fungi,Ascomycota,unk	0.234
sl18420_Athallia_holocarpaAFF	Fungi,Ascomycota,Lecanoromycetes	0.674	Fungi,Ascomycota,unk	0.225
sl18513_Caloplaca_xanthostigmoideaAFF	Fungi,Ascomycota,Lecanoromycetes	0.572	Fungi,Ascomycota,unk	0.23
sl18645unk_Caloplaca_xanthostigmoideaAFF	Fungi,Ascomycota,Lecanoromycetes	0.546	Fungi,Ascomycota,unk	0.242
sl18264a_Rusavskia_elegans	Fungi,Ascomycota,Lecanoromycetes	0.806	Fungi,Ascomycota,unk	0.14
sl18271_Rusavskia_elegans	Fungi,Ascomycota,Lecanoromycetes	0.772	Fungi,Ascomycota,unk	0.164
sl18366_Rusavskia_elegans	Fungi,Ascomycota,Lecanoromycetes	0.762	Fungi,Ascomycota,unk	0.17
sl18295_Rusavskia_elegans	Fungi,Ascomycota,Lecanoromycetes	0.78	Fungi,Ascomycota,unk	0.159
sl18467xantho_Rusavskia_elegans	Fungi,Ascomycota,Lecanoromycetes	0.78	Fungi,Ascomycota,unk	0.159
sl18537a_Rusavskia_elegans	Fungi,Ascomycota,Lecanoromycetes	0.78	Fungi,Ascomycota,unk	0.159
sl18409a_Rusavskia_elegans	Fungi,Ascomycota,Lecanoromycetes	0.772	Fungi,Ascomycota,unk	0.164
sl18670_Rusavskia_elegans	Fungi,Ascomycota,Lecanoromycetes	0.772	Fungi,Ascomycota,unk	0.164
sl18511rusa_Rusavskia_elegans	Fungi,Ascomycota,Lecanoromycetes	0.772	Fungi,Ascomycota,unk	0.164
sl18395calo_Rusavskia_elegans	Fungi,Ascomycota,Lecanoromycetes	0.769	Fungi,Ascomycota,unk	0.166
sl19200b_Rusavskia_elegans	Fungi,Ascomycota,Lecanoromycetes	0.756	Fungi,Ascomycota,unk	0.174
sl18356b_Rusavskia_elegans	Fungi,Ascomycota,Lecanoromycetes	0.764	Fungi,Ascomycota,unk	0.165
sl18403d_Rusavskia_elegans	Fungi,Ascomycota,Lecanoromycetes	0.761	Fungi,Ascomycota,unk	0.167
sl18378_Rusavskia_elegans	Fungi,Ascomycota,Lecanoromycetes	0.679	Fungi,Ascomycota,unk	0.208
sl18427a_Rusavskia_elegans	Fungi,Ascomycota,Lecanoromycetes	0.691	Fungi,Ascomycota,unk	0.201
sl18249a_Rusavskia_sorediata	Fungi,Ascomycota,Lecanoromycetes	0.814	Fungi,Ascomycota,unk	0.129
sl18410b_Rusavskia_sorediata	Fungi,Ascomycota,Lecanoromycetes	0.717	Fungi,Ascomycota,unk	0.187
sl18593_Rusavskia_sorediata	Fungi,Ascomycota,Lecanoromycetes	0.717	Fungi,Ascomycota,unk	0.187
sl18638b_Rusavskia_sorediata	Fungi,Ascomycota,Lecanoromycetes	0.721	Fungi,Ascomycota,unk	0.185
sl18538_Rusavskia_sorediata	Fungi,Ascomycota,Lecanoromycetes	0.789	Fungi,Ascomycota,unk	0.145
sl18370g_Rusavskia_sorediata	Fungi,Ascomycota,Lecanoromycetes	0.721	Fungi,Ascomycota,unk	0.185
sl18505rusa_Rusavskia_sorediata	Fungi,Ascomycota,Lecanoromycetes	0.764	Fungi,Ascomycota,unk	0.139	Fungi,Ascomycota,Leotiomycetes	0.0289
sl18243c_Caloplaca_saxicola	Fungi,Ascomycota,Lecanoromycetes	0.94	Fungi,Ascomycota,unk	0.0449
sl18353_Caloplaca_saxicola	Fungi,Ascomycota,Lecanoromycetes	0.943	Fungi,Ascomycota,unk	0.0428
sl18672_Caloplaca_saxicola	Fungi,Ascomycota,Lecanoromycetes	0.946	Fungi,Ascomycota,unk	0.0409
sl18633_Pachypeltis_invadens	Fungi,Ascomycota,Lecanoromycetes	0.388	Fungi,Ascomycota,unk	0.284	Fungi,Ascomycota,Sordariomycetes	0.0101
sl18246b_Pachypeltis_phoenicopta	Fungi,Ascomycota,Lecanoromycetes	0.425	Fungi,Ascomycota,unk	0.276
sl18346e_Pachypeltis_phoenicopta	Fungi,Ascomycota,Lecanoromycetes	0.425	Fungi,Ascomycota,unk	0.276
sl18405b_Pachypeltis_phoenicopta	Fungi,Ascomycota,Lecanoromycetes	0.415	Fungi,Ascomycota,unk	0.279
sl18405calo_Pachypeltis_phoenicopta	Fungi,Ascomycota,Lecanoromycetes	0.415	Fungi,Ascomycota,unk	0.279
sl18280a_Pachypeltis_phoenicopta	Fungi,Ascomycota,Lecanoromycetes	0.37	Fungi,Ascomycota,unk	0.29	Fungi,Ascomycota,Sordariomycetes	0.0104
sl18305a_Pachypeltis_phoenicopta	Fungi,Ascomycota,Lecanoromycetes	0.37	Fungi,Ascomycota,unk	0.29	Fungi,Ascomycota,Sordariomycetes	0.0104
sl18269xantho_Xanthomendoza_trachyphylla	Fungi,Ascomycota,Lecanoromycetes	0.642	Fungi,Ascomycota,unk	0.25
sl18476_Xanthomendoza_trachyphylla	Fungi,Ascomycota,Lecanoromycetes	0.642	Fungi,Ascomycota,unk	0.25
sl19204calo_Xanthomendoza_trachyphylla	Fungi,Ascomycota,Lecanoromycetes	0.629	Fungi,Ascomycota,unk	0.256
sl18391d_Parvoplaca_tiroliensis	Fungi,Ascomycota,Lecanoromycetes	0.695	Fungi,Ascomycota,unk	0.209	Fungi,Ascomycota,Sordariomycetes	0.0107
sl18605b_Parvoplaca_tiroliensis	Fungi,Ascomycota,Lecanoromycetes	0.683	Fungi,Ascomycota,unk	0.216	Fungi,Ascomycota,Sordariomycetes	0.011
sl18605c_Parvoplaca_tiroliensis	Fungi,Ascomycota,Lecanoromycetes	0.683	Fungi,Ascomycota,unk	0.216	Fungi,Ascomycota,Sordariomycetes	0.011
sl18470_Parvoplaca_tiroliensis	Fungi,Ascomycota,Lecanoromycetes	0.695	Fungi,Ascomycota,unk	0.209	Fungi,Ascomycota,Sordariomycetes	0.0113
sl18471lec2_Austrolecia_sp	Fungi,Ascomycota,unk	0.232	Fungi,Ascomycota,Lecanoromycetes	0.137
sl18348unk_lecanoraceaeCF_sp	Fungi,Ascomycota,Lecanoromycetes	0.336	Fungi,Ascomycota,unk	0.281	Fungi,Ascomycota,Sordariomycetes	0.01
sl18543_Lecanora_epibyron	Fungi,Ascomycota,Lecanoromycetes	0.481	Fungi,Ascomycota,unk	0.261
sl18541z_Lecanora_polytropaAFF1	Fungi,Ascomycota,Lecanoromycetes	0.549	Fungi,Ascomycota,unk	0.248
sl18251a_Lecanora_polytropaAGG1	Fungi,Ascomycota,Lecanoromycetes	0.755	Fungi,Ascomycota,unk	0.169
sl18273b_Lecanora_polytropaAGG1	Fungi,Ascomycota,Lecanoromycetes	0.755	Fungi,Ascomycota,unk	0.169
sl18376b_Lecanora_polytropaAGG1	Fungi,Ascomycota,Lecanoromycetes	0.755	Fungi,Ascomycota,unk	0.169
sl18405c_Lecanora_polytropaAGG1	Fungi,Ascomycota,Lecanoromycetes	0.755	Fungi,Ascomycota,unk	0.169
sl18375b_Lecanora_polytropaAGG1	Fungi,Ascomycota,Lecanoromycetes	0.752	Fungi,Ascomycota,unk	0.171
sl18455c_Lecanora_polytropaAGG1	Fungi,Ascomycota,Lecanoromycetes	0.745	Fungi,Ascomycota,unk	0.175
sl18280c_Lecanora_polytropaAGG1	Fungi,Ascomycota,Lecanoromycetes	0.745	Fungi,Ascomycota,unk	0.175
sl18256_Lecanora_polytropaAGG1	Fungi,Ascomycota,Lecanoromycetes	0.752	Fungi,Ascomycota,unk	0.171
sl18355poly_Lecanora_polytropaAGG1	Fungi,Ascomycota,Lecanoromycetes	0.752	Fungi,Ascomycota,unk	0.171
sl18521poly_Lecanora_polytropaAGG1	Fungi,Ascomycota,Lecanoromycetes	0.752	Fungi,Ascomycota,unk	0.171
sl18273poly_Lecanora_polytropaAGG1	Fungi,Ascomycota,Lecanoromycetes	0.755	Fungi,Ascomycota,unk	0.169
sl18282b_Lecanora_polytropaAGG1	Fungi,Ascomycota,Lecanoromycetes	0.755	Fungi,Ascomycota,unk	0.169
sl18583poly_Lecanora_polytropaAGG1	Fungi,Ascomycota,Lecanoromycetes	0.755	Fungi,Ascomycota,unk	0.169
sl18259b_Lecanora_polytropaAGG2	Fungi,Ascomycota,Lecanoromycetes	0.806	Fungi,Ascomycota,unk	0.136
sl18304b_Lecanora_polytropaAGG2	Fungi,Ascomycota,Lecanoromycetes	0.749	Fungi,Ascomycota,unk	0.174
sl18402_Lecanora_polytropaAGG2	Fungi,Ascomycota,Lecanoromycetes	0.749	Fungi,Ascomycota,unk	0.174
sl18404b_Lecanora_polytropaAGG2	Fungi,Ascomycota,Lecanoromycetes	0.749	Fungi,Ascomycota,unk	0.174
sl18370a_Lecanora_polytropaAGG2	Fungi,Ascomycota,Lecanoromycetes	0.759	Fungi,Ascomycota,unk	0.168
sl18346d_Lecanora_polytropaAGG2	Fungi,Ascomycota,Lecanoromycetes	0.788	Fungi,Ascomycota,unk	0.15
sl18356poly_Lecanora_polytropaAGG2	Fungi,Ascomycota,Lecanoromycetes	0.759	Fungi,Ascomycota,unk	0.168
sl18358a_Lecanora_polytropaAGG2	Fungi,Ascomycota,Lecanoromycetes	0.759	Fungi,Ascomycota,unk	0.168
sl18595_Lecanora_polytropaAGG8	Fungi,Ascomycota,Lecanoromycetes	0.72	Fungi,Ascomycota,unk	0.192
sl18665poly_Lecanora_polytropaAGG6	Fungi,Ascomycota,Lecanoromycetes	0.778	Fungi,Ascomycota,unk	0.155
sl18669_Lecanora_polytropaAGG6	Fungi,Ascomycota,Lecanoromycetes	0.788	Fungi,Ascomycota,unk	0.149
sl18455b_Lecanora_polytropaAGG7	Fungi,Ascomycota,Lecanoromycetes	0.719	Fungi,Ascomycota,unk	0.19
sl18522a_Lecanora_polytropaAGG5	Fungi,Ascomycota,Lecanoromycetes	0.731	Fungi,Ascomycota,unk	0.184
sl18522b_Lecanora_polytropaAGG5	Fungi,Ascomycota,Lecanoromycetes	0.731	Fungi,Ascomycota,unk	0.184
sl18539a_Lecanora_polytropaAGG4	Fungi,Ascomycota,Lecanoromycetes	0.758	Fungi,Ascomycota,unk	0.166
sl18653poly_Lecanora_polytropaAGG4	Fungi,Ascomycota,Lecanoromycetes	0.733	Fungi,Ascomycota,unk	0.179
sl18598poly_Lecanora_polytropaAGG4	Fungi,Ascomycota,Lecanoromycetes	0.747	Fungi,Ascomycota,unk	0.172
sl18641f_Lecanora_polytropaAGG4	Fungi,Ascomycota,Lecanoromycetes	0.378	Fungi,Ascomycota,unk	0.303	Fungi,Ascomycota,Sordariomycetes	0.0108	Fungi,Ascomycota,Dothideomycetes	0.0103
sl18474a_Lecanora_polytropaAGG9	Fungi,Ascomycota,Lecanoromycetes	0.768	Fungi,Ascomycota,unk	0.16
sl18457poly_Lecanora_polytropaAGG3	Fungi,Ascomycota,Lecanoromycetes	0.707	Fungi,Ascomycota,unk	0.196
sl18598_Lecanora_polytropaAGG10	Fungi,Ascomycota,Lecanoromycetes	0.713	Fungi,Ascomycota,unk	0.189
sl18454_Lecanora_polytropaAFF2	Fungi,Ascomycota,Lecanoromycetes	0.417	Fungi,Ascomycota,unk	0.277
sl18454a_Lecanora_polytropaAFF2	Fungi,Ascomycota,Lecanoromycetes	0.417	Fungi,Ascomycota,unk	0.277
sl18418_Protoparmeliopsis_garovaglii	Fungi,Ascomycota,Lecanoromycetes	0.658	Fungi,Ascomycota,unk	0.208
sl18429b_Protoparmeliopsis_garovaglii	Fungi,Ascomycota,Lecanoromycetes	0.643	Fungi,Ascomycota,unk	0.217
sl18241proto_Protoparmeliopsis_muralisAGG1	Fungi,Ascomycota,Lecanoromycetes	0.755	Fungi,Ascomycota,unk	0.177
sl18277_Protoparmeliopsis_muralisAGG1	Fungi,Ascomycota,Lecanoromycetes	0.755	Fungi,Ascomycota,unk	0.177
sl18364_Protoparmeliopsis_muralisAGG1	Fungi,Ascomycota,Lecanoromycetes	0.748	Fungi,Ascomycota,unk	0.181
sl18279_Protoparmeliopsis_muralisAGG3	Fungi,Ascomycota,Lecanoromycetes	0.705	Fungi,Ascomycota,unk	0.201
sl18589c_Protoparmeliopsis_muralisAGG3	Fungi,Ascomycota,Lecanoromycetes	0.715	Fungi,Ascomycota,unk	0.193
sl18535_Protoparmeliopsis_muralisAGG3	Fungi,Ascomycota,Lecanoromycetes	0.705	Fungi,Ascomycota,unk	0.199
sl18258b_Protoparmeliopsis_muralisAGG2	Fungi,Ascomycota,Lecanoromycetes	0.658	Fungi,Ascomycota,unk	0.232
sl18274_Protoparmeliopsis_muralisAGG2	Fungi,Ascomycota,Lecanoromycetes	0.66	Fungi,Ascomycota,unk	0.231
sl18282c_Rhizoplaca_melanophthalma	Fungi,Ascomycota,Lecanoromycetes	0.798	Fungi,Ascomycota,unk	0.145
sl18311_Rhizoplaca_melanophthalma	Fungi,Ascomycota,Lecanoromycetes	0.798	Fungi,Ascomycota,unk	0.145
sl18371_Rhizoplaca_melanophthalma	Fungi,Ascomycota,Lecanoromycetes	0.798	Fungi,Ascomycota,unk	0.145
sl18592_Rhizoplaca_melanophthalma	Fungi,Ascomycota,Lecanoromycetes	0.798	Fungi,Ascomycota,unk	0.145
sl19192_Rhizoplaca_melanophthalma	Fungi,Ascomycota,Lecanoromycetes	0.779	Fungi,Ascomycota,unk	0.157
sl18516v1_Rhizoplaca_novomexicanaAGG1	Fungi,Ascomycota,Lecanoromycetes	0.785	Fungi,Ascomycota,unk	0.151
sl18516v2_Rhizoplaca_novomexicanaAGG1	Fungi,Ascomycota,Lecanoromycetes	0.797	Fungi,Ascomycota,unk	0.144
sl18267a_Rhizoplaca_novomexicanaAGG2	Fungi,Ascomycota,Lecanoromycetes	0.737	Fungi,Ascomycota,unk	0.179
sl18290c_Rhizoplaca_novomexicanaAGG2	Fungi,Ascomycota,Lecanoromycetes	0.793	Fungi,Ascomycota,unk	0.144
sl18358d_Rhizoplaca_novomexicanaAGG2	Fungi,Ascomycota,Lecanoromycetes	0.802	Fungi,Ascomycota,unk	0.139
sl18370b_Rhizoplaca_novomexicanaAGG2	Fungi,Ascomycota,Lecanoromycetes	0.816	Fungi,Ascomycota,unk	0.13
sl18678_Rhizoplaca_novomexicanaAGG2	Fungi,Ascomycota,Lecanoromycetes	0.784	Fungi,Ascomycota,unk	0.15
sl18458_Rhizoplaca_novomexicanaAFF	Fungi,Ascomycota,Lecanoromycetes	0.79	Fungi,Ascomycota,unk	0.146
sl18673_Rhizoplaca_novomexicanaAFF	Fungi,Ascomycota,Lecanoromycetes	0.761	Fungi,Ascomycota,unk	0.163
sl18519b_Rhizoplaca_novomexicanaAGG2	Fungi,Ascomycota,Lecanoromycetes	0.715	Fungi,Ascomycota,unk	0.188
sl18651c_Rhizoplaca_groupNOVA	Fungi,Ascomycota,Lecanoromycetes	0.672	Fungi,Ascomycota,unk	0.199
sl18651lepr_Rhizoplaca_groupNOVA	Fungi,Ascomycota,Lecanoromycetes	0.665	Fungi,Ascomycota,unk	0.204
sl18468lec_Lecanora_sp1	Fungi,Ascomycota,Lecanoromycetes	0.615	Fungi,Ascomycota,unk	0.224
sl18261c_Protoparmeliopsis_peltata	Fungi,Ascomycota,Lecanoromycetes	0.619	Fungi,Ascomycota,unk	0.265
sl18345_Protoparmeliopsis_peltata	Fungi,Ascomycota,Lecanoromycetes	0.619	Fungi,Ascomycota,unk	0.265
sl18344_Rhizoplaca_chrysoleucaCLADEd	Fungi,Ascomycota,Lecanoromycetes	0.806	Fungi,Ascomycota,unk	0.139
sl18581_Rhizoplaca_chrysoleucaCLADEe	Fungi,Ascomycota,Lecanoromycetes	0.809	Fungi,Ascomycota,unk	0.138
sl18405a_Lecanora_sp2	Fungi,Ascomycota,Lecanoromycetes	0.428	Fungi,Ascomycota,unk	0.26
sl18405rhizo_Lecanora_sp2	Fungi,Ascomycota,Lecanoromycetes	0.421	Fungi,Ascomycota,unk	0.259
sl18272c_Lecanora_rupicolaAFF1	Fungi,Ascomycota,Lecanoromycetes	0.409	Fungi,Ascomycota,unk	0.316	Fungi,Ascomycota,Sordariomycetes	0.0113	Fungi,Ascomycota,Dothideomycetes	0.0107
sl18375c_Lecanora_rupicolaAFF1	Fungi,Ascomycota,Lecanoromycetes	0.549	Fungi,Ascomycota,unk	0.265
sl18240a_Lecanora_rupicolaAGG1	Fungi,Ascomycota,Lecanoromycetes	0.572	Fungi,Ascomycota,unk	0.265
sl18355rup_Lecanora_rupicolaAGG1	Fungi,Ascomycota,Lecanoromycetes	0.578	Fungi,Ascomycota,unk	0.263
sl18455rupi_Lecanora_rupicolaAGG1	Fungi,Ascomycota,Lecanoromycetes	0.578	Fungi,Ascomycota,unk	0.263
sl18655_Lecanora_rupicolaAGG1	Fungi,Ascomycota,Lecanoromycetes	0.578	Fungi,Ascomycota,unk	0.263
sl18454b_Lecanora_rupicolaAGG1	Fungi,Ascomycota,Lecanoromycetes	0.558	Fungi,Ascomycota,unk	0.272
sl18275_Lecanora_rupicolaAGG1	Fungi,Ascomycota,Lecanoromycetes	0.611	Fungi,Ascomycota,unk	0.26
sl18404rupi_Lecanora_rupicolaAGG1	Fungi,Ascomycota,Lecanoromycetes	0.516	Fungi,Ascomycota,unk	0.29	Fungi,Ascomycota,Sordariomycetes	0.0104
sl18294a_Lecanora_rupicolaAGG2	Fungi,Ascomycota,Lecanoromycetes	0.632	Fungi,Ascomycota,unk	0.242
sl18460c_Lecanora_rupicolaAGG2	Fungi,Ascomycota,Lecanoromycetes	0.644	Fungi,Ascomycota,unk	0.237
sl18428_Evernia_divaricata	Fungi,Ascomycota,Lecanoromycetes	0.893	Fungi,Ascomycota,unk	0.0799
sl19193_Pseudephebe_minuscula	Fungi,Ascomycota,Lecanoromycetes	0.91	Fungi,Ascomycota,unk	0.066
sl18339_Xanthoparmelia_wyomingica	Fungi,Ascomycota,Lecanoromycetes	0.922	Fungi,Ascomycota,unk	0.058
sl18604_Xanthoparmelia_subcumberlandia	Fungi,Ascomycota,Lecanoromycetes	0.923	Fungi,Ascomycota,unk	0.0572
sl18340_Xanthoparmelia_wyomingica	Fungi,Ascomycota,Lecanoromycetes	0.927	Fungi,Ascomycota,unk	0.0546
sl18464_Xanthoparmelia_subcumberlandia	Fungi,Ascomycota,Lecanoromycetes	0.919	Fungi,Ascomycota,unk	0.0599
sl18671xantho_Xanthoparmelia_subcumberlandia	Fungi,Ascomycota,Lecanoromycetes	0.919	Fungi,Ascomycota,unk	0.0599
sl18673xantho_Xanthoparmelia_subcumberlandia	Fungi,Ascomycota,Lecanoromycetes	0.919	Fungi,Ascomycota,unk	0.0599
sl18308_Xanthoparmelia_wyomingica	Fungi,Ascomycota,Lecanoromycetes	0.914	Fungi,Ascomycota,unk	0.0635
sl18675_Xanthoparmelia_wyomingica	Fungi,Ascomycota,Lecanoromycetes	0.914	Fungi,Ascomycota,unk	0.0635
sl18677_Xanthoparmelia_wyomingica	Fungi,Ascomycota,Lecanoromycetes	0.914	Fungi,Ascomycota,unk	0.0635
sl18245new_Xanthoparmelia_wyomingica	Fungi,Ascomycota,Lecanoromycetes	0.918	Fungi,Ascomycota,unk	0.0607
sl18408_Xanthoparmelia_wyomingica	Fungi,Ascomycota,Lecanoromycetes	0.917	Fungi,Ascomycota,unk	0.0615
sl18523_Xanthoparmelia_wyomingica	Fungi,Ascomycota,Lecanoromycetes	0.917	Fungi,Ascomycota,unk	0.0615
sl18349side_Lecanora_subcavicolaAFF1	Fungi,Ascomycota,Lecanoromycetes	0.561	Fungi,Ascomycota,unk	0.228
sl18349subcavi_Lecanora_subcavicolaAFF1	Fungi,Ascomycota,Lecanoromycetes	0.561	Fungi,Ascomycota,unk	0.228
sl18364b_Lecanora_subcavicolaAFF1	Fungi,Ascomycota,Lecanoromycetes	0.561	Fungi,Ascomycota,unk	0.228
sl18372a_Lecanora_subcavicolaAFF1	Fungi,Ascomycota,Lecanoromycetes	0.51	Fungi,Ascomycota,unk	0.24
sl18407a;18-407d_Lecanora_subcavicolaAFF1	Fungi,Ascomycota,Lecanoromycetes	0.51	Fungi,Ascomycota,unk	0.24
sl18349b_Lecanora_subcavicolaAFF2	Fungi,Ascomycota,Lecanoromycetes	0.571	Fungi,Ascomycota,unk	0.219
sl18349bat_Lecanora_subcavicolaAFF2	Fungi,Ascomycota,Lecanoromycetes	0.571	Fungi,Ascomycota,unk	0.219
sl18567sore_Lecanora_subcavicolaAFF2	Fungi,Ascomycota,Lecanoromycetes	0.571	Fungi,Ascomycota,unk	0.219
sl18403sideSOR_Lecanora_subcavicolaAFF2	Fungi,Ascomycota,Lecanoromycetes	0.555	Fungi,Ascomycota,unk	0.224
sl18347f_Lecidella_stigmateaAGG1	Fungi,Ascomycota,Lecanoromycetes	0.703	Fungi,Ascomycota,unk	0.205
sl18347lec_Lecidella_stigmateaAGG1	Fungi,Ascomycota,Lecanoromycetes	0.687	Fungi,Ascomycota,unk	0.215
sl18360_Lecidella_stigmateaAGG1	Fungi,Ascomycota,Lecanoromycetes	0.708	Fungi,Ascomycota,unk	0.201
sl18374_Lecidella_stigmateaAGG1	Fungi,Ascomycota,Lecanoromycetes	0.696	Fungi,Ascomycota,unk	0.207
sl18492_Lecidella_stigmateaAGG1	Fungi,Ascomycota,Lecanoromycetes	0.717	Fungi,Ascomycota,unk	0.195
sl18500leci_Lecidella_stigmateaAGG1	Fungi,Ascomycota,Lecanoromycetes	0.698	Fungi,Ascomycota,unk	0.207
sl18367z_Lecidella_stigmateaAGG1	Fungi,Ascomycota,Lecanoromycetes	0.699	Fungi,Ascomycota,unk	0.209
sl18369rino_Lecidella_stigmateaAGG1	Fungi,Ascomycota,Lecanoromycetes	0.699	Fungi,Ascomycota,unk	0.209
sl18409b_Lecidella_stigmateaAGG1	Fungi,Ascomycota,Lecanoromycetes	0.732	Fungi,Ascomycota,unk	0.187
sl18475_Lecidella_stigmateaAGG1	Fungi,Ascomycota,Lecanoromycetes	0.636	Fungi,Ascomycota,unk	0.239
sl18512_Lecidella_stigmateaAGG1	Fungi,Ascomycota,Lecanoromycetes	0.706	Fungi,Ascomycota,unk	0.202
sl18537c_Lecidella_stigmateaAGG1	Fungi,Ascomycota,Lecanoromycetes	0.752	Fungi,Ascomycota,unk	0.175
sl18257b_Lecidella_stigmateaAGG2	Fungi,Ascomycota,Lecanoromycetes	0.695	Fungi,Ascomycota,unk	0.211
sl18294d_Lecidella_stigmateaAGG2	Fungi,Ascomycota,Lecanoromycetes	0.687	Fungi,Ascomycota,unk	0.215
sl18467unk_Lecidella_stigmateaAGG2	Fungi,Ascomycota,Lecanoromycetes	0.687	Fungi,Ascomycota,unk	0.216
sl18582a_Lecidella_stigmateaAGG2	Fungi,Ascomycota,Lecanoromycetes	0.699	Fungi,Ascomycota,unk	0.209
sl18582e_Lecidella_stigmateaAGG2	Fungi,Ascomycota,Lecanoromycetes	0.711	Fungi,Ascomycota,unk	0.201
sl18583i_Lecidella_stigmateaAGG2	Fungi,Ascomycota,Lecanoromycetes	0.711	Fungi,Ascomycota,unk	0.201
sl19208leci_Lecidella_stigmateaAGG1	Fungi,Ascomycota,Lecanoromycetes	0.679	Fungi,Ascomycota,unk	0.22
sl18347b_Lecidella_stigmateaAGG4	Fungi,Ascomycota,Lecanoromycetes	0.697	Fungi,Ascomycota,unk	0.205
sl18347e_Lecidella_stigmateaAGG4	Fungi,Ascomycota,Lecanoromycetes	0.697	Fungi,Ascomycota,unk	0.205
sl18511della_Lecidella_stigmateaAGG1	Fungi,Ascomycota,Lecanoromycetes	0.687	Fungi,Ascomycota,unk	0.211
sl18517_Lecidella_stigmateaAGG1	Fungi,Ascomycota,Lecanoromycetes	0.687	Fungi,Ascomycota,unk	0.211
sl18528_Lecidella_stigmateaAGG3	Fungi,Ascomycota,Lecanoromycetes	0.637	Fungi,Ascomycota,unk	0.232
sl18681blackAPO_Lecidella_stigmateaAGG3	Fungi,Ascomycota,Lecanoromycetes	0.659	Fungi,Ascomycota,unk	0.221
sl18681brownAPO_Lecidella_stigmateaAGG3	Fungi,Ascomycota,Lecanoromycetes	0.659	Fungi,Ascomycota,unk	0.221
sl18348grey_Lecanora_spGREY	Fungi,Ascomycota,Lecanoromycetes	0.375	Fungi,Ascomycota,unk	0.251
sl18403tetra_Lecanora_spGREY	Fungi,Ascomycota,Lecanoromycetes	0.375	Fungi,Ascomycota,unk	0.251
sl18354_Lecanora_spGREY	Fungi,Ascomycota,Lecanoromycetes	0.357	Fungi,Ascomycota,unk	0.252
sl18365b_Lecanora_spGREY	Fungi,Ascomycota,Lecanoromycetes	0.372	Fungi,Ascomycota,unk	0.254
sl18248a_Lecideoid_formosaAGG1	Fungi,Ascomycota,unk	0.225	Fungi,Ascomycota,Lecanoromycetes	0.139
sl18302e_Lecideoid_formosaAGG1	Fungi,Ascomycota,unk	0.231	Fungi,Ascomycota,Lecanoromycetes	0.15
sl18280b_Lecideoid_formosaAGG1	Fungi,Ascomycota,unk	0.238	Fungi,Ascomycota,Lecanoromycetes	0.165
sl18285_Lecideoid_formosaAGG1	Fungi,Ascomycota,unk	0.238	Fungi,Ascomycota,Lecanoromycetes	0.165
sl18372b_Lecideoid_formosaAGG1	Fungi,Ascomycota,unk	0.232	Fungi,Ascomycota,Lecanoromycetes	0.153
sl18403a_Lecideoid_formosaAGG1	Fungi,Ascomycota,unk	0.232	Fungi,Ascomycota,Lecanoromycetes	0.153
sl18580_Lecideoid_formosaAGG1	Fungi,Ascomycota,unk	0.232	Fungi,Ascomycota,Lecanoromycetes	0.153
sl19195_Lecideoid_formosaAGG1	Fungi,Ascomycota,unk	0.249	Fungi,Ascomycota,Lecanoromycetes	0.206
sl18302form_Lecideoid_formosaAGG1	Fungi,Ascomycota,unk	0.263	Fungi,Ascomycota,Lecanoromycetes	0.237
sl18302b_Lecideoid_formosaAGG2	Fungi,Ascomycota,unk	0.264	Fungi,Ascomycota,Lecanoromycetes	0.227
sl18567e_Lecideoid_formosaAGG2	Fungi,Ascomycota,unk	0.264	Fungi,Ascomycota,Lecanoromycetes	0.227
sl18437b_Lecanora_prolificans	Fungi,Ascomycota,unk	0.227	Fungi,Ascomycota,Lecanoromycetes	0.166
sl18471_Lecanora_prolificans	Fungi,Ascomycota,unk	0.227	Fungi,Ascomycota,Lecanoromycetes	0.166
sl18427b_Myriolecis_hageniiAFF	Fungi,Ascomycota,Lecanoromycetes	0.687	Fungi,Ascomycota,unk	0.202
sl18473b_Myriolecis_hageniiAFF	Fungi,Ascomycota,Lecanoromycetes	0.675	Fungi,Ascomycota,unk	0.209
sl18269z_Myriolecis_myrioSP1	Fungi,Ascomycota,Lecanoromycetes	0.765	Fungi,Ascomycota,unk	0.163
sl18478a_Myriolecis_semipallida	Fungi,Ascomycota,Lecanoromycetes	0.636	Fungi,Ascomycota,unk	0.238	Fungi,Ascomycota,Leotiomycetes	0.0113
sl18629b_Myriolecis_semipallida	Fungi,Ascomycota,Lecanoromycetes	0.662	Fungi,Ascomycota,unk	0.224	Fungi,Ascomycota,Leotiomycetes	0.0108
sl18651b_Myriolecis_semipallida	Fungi,Ascomycota,Lecanoromycetes	0.662	Fungi,Ascomycota,unk	0.224	Fungi,Ascomycota,Leotiomycetes	0.0108
sl18483a_Myriolecis_semipallida	Fungi,Ascomycota,Lecanoromycetes	0.675	Fungi,Ascomycota,unk	0.218	Fungi,Ascomycota,Leotiomycetes	0.0101
sl18478quest_Myriolecis_semipallida	Fungi,Ascomycota,Lecanoromycetes	0.645	Fungi,Ascomycota,unk	0.233	Fungi,Ascomycota,Leotiomycetes	0.0109
sl18651a_Myriolecis_semipallida	Fungi,Ascomycota,Lecanoromycetes	0.687	Fungi,Ascomycota,unk	0.182	Fungi,Ascomycota,Leotiomycetes	0.0378	Fungi,Ascomycota,Dothideomycetes	0.0106	Fungi,Ascomycota,Sordariomycetes	0.0101
sl18651d_Myriolecis_semipallida	Fungi,Ascomycota,Lecanoromycetes	0.483	Fungi,Ascomycota,unk	0.292	Fungi,Ascomycota,Leotiomycetes	0.0126	Fungi,Ascomycota,Sordariomycetes	0.0104
sl18490_Myriolecis_semipallida	Fungi,Ascomycota,Lecanoromycetes	0.61	Fungi,Ascomycota,unk	0.252	Fungi,Ascomycota,Leotiomycetes	0.0109
sl18494_Myriolecis_semipallida	Fungi,Ascomycota,Lecanoromycetes	0.604	Fungi,Ascomycota,unk	0.253	Fungi,Ascomycota,Leotiomycetes	0.0109
sl18467rino1_Myriolecis_myrioSP2	Fungi,Ascomycota,Lecanoromycetes	0.624	Fungi,Ascomycota,unk	0.244
sl18419rino_Myriolecis_myrioSP3	Fungi,Ascomycota,Lecanoromycetes	0.696	Fungi,Ascomycota,unk	0.206
sl18248b2_Calvitimela_armeniaca	Fungi,Ascomycota,Lecanoromycetes	0.657	Fungi,Ascomycota,unk	0.239
sl18278a_Calvitimela_armeniaca	Fungi,Ascomycota,Lecanoromycetes	0.657	Fungi,Ascomycota,unk	0.239
sl18248quest_Calvitimela_armeniaca	Fungi,Ascomycota,Lecanoromycetes	0.624	Fungi,Ascomycota,unk	0.258
sl18278green_Calvitimela_armeniaca	Fungi,Ascomycota,Lecanoromycetes	0.624	Fungi,Ascomycota,unk	0.258
sl18372c_Calvitimela_armeniaca	Fungi,Ascomycota,Lecanoromycetes	0.624	Fungi,Ascomycota,unk	0.258
sl18403b_Calvitimela_armeniaca	Fungi,Ascomycota,Lecanoromycetes	0.624	Fungi,Ascomycota,unk	0.258
sl18404e_Calvitimela_armeniaca	Fungi,Ascomycota,Lecanoromycetes	0.624	Fungi,Ascomycota,unk	0.258
sl18567a_Calvitimela_armeniaca	Fungi,Ascomycota,Lecanoromycetes	0.624	Fungi,Ascomycota,unk	0.258
sl18570_Calvitimela_armeniaca	Fungi,Ascomycota,Lecanoromycetes	0.624	Fungi,Ascomycota,unk	0.258
sl18302d_Calvitimela_armeniaca	Fungi,Ascomycota,Lecanoromycetes	0.633	Fungi,Ascomycota,unk	0.252
sl18302quest_Calvitimela_armeniaca	Fungi,Ascomycota,Lecanoromycetes	0.633	Fungi,Ascomycota,unk	0.252
sl18359_Calvitimela_armeniaca	Fungi,Ascomycota,Lecanoromycetes	0.619	Fungi,Ascomycota,unk	0.26
sl18540_Lecanora_cenisiaAFF	Fungi,Ascomycota,Lecanoromycetes	0.382	Fungi,Ascomycota,unk	0.325	Fungi,Ascomycota,Sordariomycetes	0.0116	Fungi,Ascomycota,Dothideomycetes	0.011
sl18588_Lecanora_cenisiaAFF	Fungi,Ascomycota,Lecanoromycetes	0.382	Fungi,Ascomycota,unk	0.325	Fungi,Ascomycota,Sordariomycetes	0.0116	Fungi,Ascomycota,Dothideomycetes	0.011
sl18634_Lecanora_cenisiaAFF	Fungi,Ascomycota,Lecanoromycetes	0.428	Fungi,Ascomycota,unk	0.325	Fungi,Ascomycota,Sordariomycetes	0.0116	Fungi,Ascomycota,Dothideomycetes	0.011
sl18437a_Lecidella_elaeochroma	Fungi,Ascomycota,Lecanoromycetes	0.605	Fungi,Ascomycota,unk	0.266
sl18473a_Lecidella_elaeochroma	Fungi,Ascomycota,Lecanoromycetes	0.605	Fungi,Ascomycota,unk	0.266
sl18472_Lecidella_elaeochroma	Fungi,Ascomycota,Lecanoromycetes	0.6	Fungi,Ascomycota,unk	0.268
sl18620y_Lecidella_wulfeniiAFF	Fungi,Ascomycota,Lecanoromycetes	0.605	Fungi,Ascomycota,unk	0.272
sl18238a_Protoparmelia_badia	Fungi,Ascomycota,Lecanoromycetes	0.761	Fungi,Ascomycota,unk	0.171
sl18403f_Protoparmelia_badia	Fungi,Ascomycota,Lecanoromycetes	0.761	Fungi,Ascomycota,unk	0.172
sl18243a_Protoparmelia_badia	Fungi,Ascomycota,Lecanoromycetes	0.764	Fungi,Ascomycota,unk	0.169
sl18456_Protoparmelia_badia	Fungi,Ascomycota,Lecanoromycetes	0.737	Fungi,Ascomycota,unk	0.187
sl18255a_Protoparmelia_badia	Fungi,Ascomycota,Lecanoromycetes	0.768	Fungi,Ascomycota,unk	0.167
sl18261a_Protoparmelia_badia	Fungi,Ascomycota,Lecanoromycetes	0.768	Fungi,Ascomycota,unk	0.167
sl18453_Protoparmelia_badia	Fungi,Ascomycota,Lecanoromycetes	0.755	Fungi,Ascomycota,unk	0.178
sl18452_Protoparmelia_badia	Fungi,Ascomycota,Lecanoromycetes	0.708	Fungi,Ascomycota,unk	0.206
sl18361asp_Arctidea_sp1	Fungi,Ascomycota,unk	0.324	Fungi,Ascomycota,Lecanoromycetes	0.301	Fungi,Ascomycota,Leotiomycetes	0.0516	Fungi,Ascomycota,Sordariomycetes	0.0116	Fungi,Ascomycota,Dothideomycetes	0.011
sl18477_Arctidea_candidaAFF	Fungi,Ascomycota,unk	0.368	Fungi,Ascomycota,Lecanoromycetes	0.312	Fungi,Ascomycota,Sordariomycetes	0.0197	Fungi,Ascomycota,Leotiomycetes	0.0193	Fungi,Ascomycota,Eurotiomycetes	0.0125	Fungi,Ascomycota,Dothideomycetes	0.0124
sl18350arctidea_Arctidea_circularisAFF2	Fungi,Ascomycota,unk	0.331	Fungi,Ascomycota,Lecanoromycetes	0.316	Fungi,Ascomycota,Leotiomycetes	0.0223	Fungi,Ascomycota,Sordariomycetes	0.0169	Fungi,Ascomycota,Dothideomycetes	0.0112	Fungi,Ascomycota,Eurotiomycetes	0.0109
sl19204mega_Arctidea_circularisAFF2	Fungi,Ascomycota,unk	0.331	Fungi,Ascomycota,Lecanoromycetes	0.321	Fungi,Ascomycota,Leotiomycetes	0.0219	Fungi,Ascomycota,Sordariomycetes	0.0171	Fungi,Ascomycota,Dothideomycetes	0.0112	Fungi,Ascomycota,Eurotiomycetes	0.011
sl18404f_Sagedia_sp1	Fungi,Ascomycota,unk	0.257	Fungi,Ascomycota,Lecanoromycetes	0.0347	Fungi,Ascomycota,Leotiomycetes	0.0108
sl18404sage1_Sagedia_sp1	Fungi,Ascomycota,unk	0.257	Fungi,Ascomycota,Lecanoromycetes	0.0347	Fungi,Ascomycota,Leotiomycetes	0.0108
sl18519a_Arctidea_circularisAFF1	Fungi,Ascomycota,Lecanoromycetes	0.406	Fungi,Ascomycota,unk	0.3	Fungi,Ascomycota,Leotiomycetes	0.0468	Fungi,Ascomycota,Sordariomycetes	0.0107	Fungi,Ascomycota,Eurotiomycetes	0.0107	Fungi,Ascomycota,Dothideomycetes	0.0101
sl18350c_Arctidea_circularisAFF1	Fungi,Ascomycota,Lecanoromycetes	0.324	Fungi,Ascomycota,unk	0.3	Fungi,Ascomycota,Leotiomycetes	0.053	Fungi,Ascomycota,Dothideomycetes	0.0157	Fungi,Ascomycota,Sordariomycetes	0.0107
sl18246z_Aspicilia_americanaAFF1	Fungi,Ascomycota,unk	0.309	Fungi,Ascomycota,Lecanoromycetes	0.187	Fungi,Ascomycota,Leotiomycetes	0.0137	Fungi,Ascomycota,Sordariomycetes	0.011	Fungi,Ascomycota,Dothideomycetes	0.0105
sl18251b_Aspicilia_americanaAFF1	Fungi,Ascomycota,unk	0.309	Fungi,Ascomycota,Lecanoromycetes	0.187	Fungi,Ascomycota,Leotiomycetes	0.0137	Fungi,Ascomycota,Sordariomycetes	0.011	Fungi,Ascomycota,Dothideomycetes	0.0105
sl18274asp_Aspicilia_americanaAFF1	Fungi,Ascomycota,unk	0.309	Fungi,Ascomycota,Lecanoromycetes	0.187	Fungi,Ascomycota,Leotiomycetes	0.0137	Fungi,Ascomycota,Sordariomycetes	0.011	Fungi,Ascomycota,Dothideomycetes	0.0105
sl18305asp_Aspicilia_americanaAFF1	Fungi,Ascomycota,unk	0.309	Fungi,Ascomycota,Lecanoromycetes	0.187	Fungi,Ascomycota,Leotiomycetes	0.0137	Fungi,Ascomycota,Sordariomycetes	0.011	Fungi,Ascomycota,Dothideomycetes	0.0105
sl18270_Aspicilia_americanaAFF1	Fungi,Ascomycota,unk	0.308	Fungi,Ascomycota,Lecanoromycetes	0.193	Fungi,Ascomycota,Leotiomycetes	0.0132	Fungi,Ascomycota,Sordariomycetes	0.011	Fungi,Ascomycota,Dothideomycetes	0.0104
sl18299c_Aspicilia_americanaAFF1	Fungi,Ascomycota,unk	0.308	Fungi,Ascomycota,Lecanoromycetes	0.193	Fungi,Ascomycota,Leotiomycetes	0.0132	Fungi,Ascomycota,Sordariomycetes	0.011	Fungi,Ascomycota,Dothideomycetes	0.0104
sl18487_Aspicilia_americanaAFF2	Fungi,Ascomycota,unk	0.283	Fungi,Ascomycota,Lecanoromycetes	0.143	Fungi,Ascomycota,Sordariomycetes	0.0101
sl18349asp_Aspicilia_americanaAFF3	Fungi,Ascomycota,unk	0.298	Fungi,Ascomycota,Lecanoromycetes	0.151	Fungi,Ascomycota,Sordariomycetes	0.0106	Fungi,Ascomycota,Dothideomycetes	0.0101
sl18349pea_Aspicilia_americanaAFF3	Fungi,Ascomycota,unk	0.283	Fungi,Ascomycota,Lecanoromycetes	0.125	Fungi,Ascomycota,Sordariomycetes	0.0101
sl18351_Aspicilia_americanaAFF4	Fungi,Ascomycota,unk	0.226	Fungi,Ascomycota,Lecanoromycetes	0.0431
sl18491_Aspicilia_americanaAFF5	Fungi,Ascomycota,unk	0.322	Fungi,Ascomycota,Lecanoromycetes	0.197	Fungi,Ascomycota,Leotiomycetes	0.014	Fungi,Ascomycota,Sordariomycetes	0.0115	Fungi,Ascomycota,Dothideomycetes	0.0109	Fungi,Ascomycota,Eurotiomycetes	0.0107
sl18495_Aspicilia_americanaAFF5	Fungi,Ascomycota,unk	0.322	Fungi,Ascomycota,Lecanoromycetes	0.197	Fungi,Ascomycota,Leotiomycetes	0.014	Fungi,Ascomycota,Sordariomycetes	0.0115	Fungi,Ascomycota,Dothideomycetes	0.0109	Fungi,Ascomycota,Eurotiomycetes	0.0107
sl18564_Aspicilia_americanaAFF5	Fungi,Ascomycota,unk	0.326	Fungi,Ascomycota,Lecanoromycetes	0.21	Fungi,Ascomycota,Leotiomycetes	0.0142	Fungi,Ascomycota,Sordariomycetes	0.0116	Fungi,Ascomycota,Dothideomycetes	0.011	Fungi,Ascomycota,Eurotiomycetes	0.0107
sl18594aspi_Aspicilia_americanaAFF5	Fungi,Ascomycota,unk	0.326	Fungi,Ascomycota,Lecanoromycetes	0.21	Fungi,Ascomycota,Leotiomycetes	0.0142	Fungi,Ascomycota,Sordariomycetes	0.0116	Fungi,Ascomycota,Dothideomycetes	0.011	Fungi,Ascomycota,Eurotiomycetes	0.0107
sl18626aspi_Aspicilia_americanaAFF5	Fungi,Ascomycota,unk	0.326	Fungi,Ascomycota,Lecanoromycetes	0.21	Fungi,Ascomycota,Leotiomycetes	0.0142	Fungi,Ascomycota,Sordariomycetes	0.0116	Fungi,Ascomycota,Dothideomycetes	0.011	Fungi,Ascomycota,Eurotiomycetes	0.0107
sl18645b_Aspicilia_americanaAFF5	Fungi,Ascomycota,unk	0.328	Fungi,Ascomycota,Lecanoromycetes	0.22	Fungi,Ascomycota,Sordariomycetes	0.0117	Fungi,Ascomycota,Dothideomycetes	0.0111
sl18288_Aspicilia_fumosaAGG1	Fungi,Ascomycota,unk	0.318	Fungi,Ascomycota,Lecanoromycetes	0.276	Fungi,Ascomycota,Sordariomycetes	0.0114	Fungi,Ascomycota,Dothideomycetes	0.0108
sl18296_Aspicilia_fumosaAGG1	Fungi,Ascomycota,unk	0.318	Fungi,Ascomycota,Lecanoromycetes	0.276	Fungi,Ascomycota,Sordariomycetes	0.0114	Fungi,Ascomycota,Dothideomycetes	0.0108
sl18346a_Aspicilia_fumosaAGG1	Fungi,Ascomycota,unk	0.318	Fungi,Ascomycota,Lecanoromycetes	0.276	Fungi,Ascomycota,Sordariomycetes	0.0114	Fungi,Ascomycota,Dothideomycetes	0.0108
sl18294b_Aspicilia_fumosaAGG2	Fungi,Ascomycota,unk	0.3	Fungi,Ascomycota,Lecanoromycetes	0.222	Fungi,Ascomycota,Leotiomycetes	0.0141	Fungi,Ascomycota,Sordariomycetes	0.0107	Fungi,Ascomycota,Dothideomycetes	0.0101
sl18361b_Aspicilia_arizonicaAFF1	Fungi,Ascomycota,unk	0.37	Fungi,Ascomycota,Lecanoromycetes	0.297	Fungi,Ascomycota,Leotiomycetes	0.016	Fungi,Ascomycota,Sordariomycetes	0.0132	Fungi,Ascomycota,Dothideomycetes	0.0125
sl18404a_Aspicilia_arizonicaAFF1	Fungi,Ascomycota,unk	0.37	Fungi,Ascomycota,Lecanoromycetes	0.297	Fungi,Ascomycota,Leotiomycetes	0.016	Fungi,Ascomycota,Sordariomycetes	0.0132	Fungi,Ascomycota,Dothideomycetes	0.0125
sl18361r_Aspicilia_arizonicaAFF1	Fungi,Ascomycota,unk	0.371	Fungi,Ascomycota,Lecanoromycetes	0.274	Fungi,Ascomycota,Leotiomycetes	0.0158	Fungi,Ascomycota,Sordariomycetes	0.0133	Fungi,Ascomycota,Dothideomycetes	0.0126
sl18370e_Aspicilia_arizonicaAFF1	Fungi,Ascomycota,unk	0.378	Fungi,Ascomycota,Lecanoromycetes	0.293	Fungi,Ascomycota,Leotiomycetes	0.0173	Fungi,Ascomycota,Sordariomycetes	0.0135	Fungi,Ascomycota,Dothideomycetes	0.0128
sl18638a_Aspicilia_arizonicaAFF1	Fungi,Ascomycota,unk	0.375	Fungi,Ascomycota,Lecanoromycetes	0.305	Fungi,Ascomycota,Dothideomycetes	0.0184	Fungi,Ascomycota,Leotiomycetes	0.0174	Fungi,Ascomycota,Sordariomycetes	0.0134
sl18238b_Aspicilia_arizonicaAFF2	Fungi,Ascomycota,Lecanoromycetes	0.454	Fungi,Ascomycota,unk	0.357	Fungi,Ascomycota,Leotiomycetes	0.0175	Fungi,Ascomycota,Sordariomycetes	0.0127	Fungi,Ascomycota,Dothideomycetes	0.0121
sl18275unk_Aspicilia_arizonicaAFF4	Fungi,Ascomycota,unk	0.33	Fungi,Ascomycota,Lecanoromycetes	0.282	Fungi,Ascomycota,Leotiomycetes	0.015	Fungi,Ascomycota,Sordariomycetes	0.0118	Fungi,Ascomycota,Dothideomycetes	0.0112
sl18352a_Aspicilia_arizonicaAFF4	Fungi,Ascomycota,unk	0.327	Fungi,Ascomycota,Lecanoromycetes	0.262	Fungi,Ascomycota,Leotiomycetes	0.0147	Fungi,Ascomycota,Sordariomycetes	0.0117	Fungi,Ascomycota,Dothideomycetes	0.0111
sl18349aspy_Aspicilia_arizonicaAFF4	Fungi,Ascomycota,unk	0.322	Fungi,Ascomycota,Lecanoromycetes	0.259	Fungi,Ascomycota,Leotiomycetes	0.0142	Fungi,Ascomycota,Sordariomycetes	0.0115	Fungi,Ascomycota,Dothideomycetes	0.0109
sl18364aspi_Aspicilia_arizonicaAFF4	Fungi,Ascomycota,unk	0.322	Fungi,Ascomycota,Lecanoromycetes	0.259	Fungi,Ascomycota,Leotiomycetes	0.0142	Fungi,Ascomycota,Sordariomycetes	0.0115	Fungi,Ascomycota,Dothideomycetes	0.0109
sl18358e_Aspicilia_arizonicaAFF3	Fungi,Ascomycota,unk	0.334	Fungi,Ascomycota,Lecanoromycetes	0.275	Fungi,Ascomycota,Leotiomycetes	0.0144	Fungi,Ascomycota,Sordariomycetes	0.0119	Fungi,Ascomycota,Dothideomycetes	0.0113
sl18377_Aspicilia_arizonicaAFF3	Fungi,Ascomycota,unk	0.334	Fungi,Ascomycota,Lecanoromycetes	0.275	Fungi,Ascomycota,Leotiomycetes	0.0144	Fungi,Ascomycota,Sordariomycetes	0.0119	Fungi,Ascomycota,Dothideomycetes	0.0113
sl18520_Aspicilia_arizonicaAFF3	Fungi,Ascomycota,unk	0.339	Fungi,Ascomycota,Lecanoromycetes	0.278	Fungi,Ascomycota,Leotiomycetes	0.0139	Fungi,Ascomycota,Sordariomycetes	0.0121	Fungi,Ascomycota,Dothideomycetes	0.0115
sl18407asp_Aspicilia_arizonicaAFF3	Fungi,Ascomycota,unk	0.336	Fungi,Ascomycota,Lecanoromycetes	0.258	Fungi,Ascomycota,Leotiomycetes	0.0138	Fungi,Ascomycota,Sordariomycetes	0.012	Fungi,Ascomycota,Dothideomycetes	0.0113
sl18624b_Aspicilia_indeterminata	Fungi,Ascomycota,unk	0.299	Fungi,Ascomycota,Lecanoromycetes	0.192	Fungi,Ascomycota,Sordariomycetes	0.0107	Fungi,Ascomycota,Dothideomycetes	0.0101
sl18640b_Aspicilia_indeterminata	Fungi,Ascomycota,unk	0.321	Fungi,Ascomycota,Lecanoromycetes	0.265	Fungi,Ascomycota,Leotiomycetes	0.0133	Fungi,Ascomycota,Sordariomycetes	0.0115	Fungi,Ascomycota,Dothideomycetes	0.0108
sl18640c_Aspicilia_indeterminata	Fungi,Ascomycota,unk	0.298	Fungi,Ascomycota,Lecanoromycetes	0.195	Fungi,Ascomycota,Leotiomycetes	0.012	Fungi,Ascomycota,Sordariomycetes	0.0106	Fungi,Ascomycota,Dothideomycetes	0.0101
sl18282a_Aspicilia_cinereaAFF	Fungi,Ascomycota,Lecanoromycetes	0.484	Fungi,Ascomycota,unk	0.309	Fungi,Ascomycota,Leotiomycetes	0.0151	Fungi,Ascomycota,Eurotiomycetes	0.0115	Fungi,Ascomycota,Sordariomycetes	0.011	Fungi,Ascomycota,Dothideomycetes	0.0105
sl18412_Aspicilia_bufoidesAGG2	Fungi,Ascomycota,unk	0.289	Fungi,Ascomycota,Lecanoromycetes	0.18	Fungi,Ascomycota,Leotiomycetes	0.0132	Fungi,Ascomycota,Sordariomycetes	0.0103
sl18568c_Aspicilia_bufoidesAGG1	Fungi,Ascomycota,unk	0.305	Fungi,Ascomycota,Lecanoromycetes	0.208	Fungi,Ascomycota,Dothideomycetes	0.0147	Fungi,Ascomycota,Leotiomycetes	0.0145	Fungi,Ascomycota,Sordariomycetes	0.0109
sl18583unk_Aspicilia_bufoidesAGG1	Fungi,Ascomycota,unk	0.302	Fungi,Ascomycota,Lecanoromycetes	0.211	Fungi,Ascomycota,Leotiomycetes	0.0141	Fungi,Ascomycota,Sordariomycetes	0.0108	Fungi,Ascomycota,Dothideomycetes	0.0102
sl18667a_Aspicilia_bufoidesAGG1	Fungi,Ascomycota,unk	0.305	Fungi,Ascomycota,Lecanoromycetes	0.204	Fungi,Ascomycota,Leotiomycetes	0.014	Fungi,Ascomycota,Sordariomycetes	0.0109	Fungi,Ascomycota,Dothideomycetes	0.0103
sl18669aspi_Aspicilia_bufoidesAGG1	Fungi,Ascomycota,unk	0.296	Fungi,Ascomycota,Lecanoromycetes	0.204	Fungi,Ascomycota,Dothideomycetes	0.0145	Fungi,Ascomycota,Leotiomycetes	0.0145	Fungi,Ascomycota,Sordariomycetes	0.0106
sl18643_Aspicilia_bufoidesAGG1	Fungi,Ascomycota,unk	0.3	Fungi,Ascomycota,Lecanoromycetes	0.204	Fungi,Ascomycota,Leotiomycetes	0.0141	Fungi,Ascomycota,Sordariomycetes	0.0107	Fungi,Ascomycota,Dothideomycetes	0.0101
sl18661_Lobothallia_alphoplaca	Fungi,Ascomycota,unk	0.388	Fungi,Ascomycota,Lecanoromycetes	0.266	Fungi,Ascomycota,Leotiomycetes	0.0179	Fungi,Ascomycota,Sordariomycetes	0.0139	Fungi,Ascomycota,Dothideomycetes	0.0131
sl18263_Circinaria_aridaCF1	Fungi,Ascomycota,unk	0.248	Fungi,Ascomycota,Lecanoromycetes	0.123	Fungi,Ascomycota,Leotiomycetes	0.0106
sl18514_Circinaria_aridaCF1	Fungi,Ascomycota,unk	0.246	Fungi,Ascomycota,Lecanoromycetes	0.117	Fungi,Ascomycota,Leotiomycetes	0.0103
sl18674z_Circinaria_aridaCF1	Fungi,Ascomycota,unk	0.246	Fungi,Ascomycota,Lecanoromycetes	0.117	Fungi,Ascomycota,Leotiomycetes	0.0103
sl18366asp_Circinaria_aridaCF1	Fungi,Ascomycota,unk	0.243	Fungi,Ascomycota,Lecanoromycetes	0.112
sl18239circ_Circinaria_aridaCF2	Fungi,Ascomycota,unk	0.197	Fungi,Ascomycota,Lecanoromycetes	0.0661
sl18265z_Circinaria_aridaCF2	Fungi,Ascomycota,unk	0.197	Fungi,Ascomycota,Lecanoromycetes	0.0661
sl18301_Circinaria_aridaCF3	Fungi,Ascomycota,unk	0.215	Fungi,Ascomycota,Lecanoromycetes	0.0767
sl18558_Stereocaulaceae_Lepraria_caesioalba	Fungi,Ascomycota,Lecanoromycetes	0.95	Fungi,Ascomycota,unk	0.0371
sl18560_Stereocaulaceae_Lepraria_caesioalba	Fungi,Ascomycota,Lecanoromycetes	0.95	Fungi,Ascomycota,unk	0.0371
sl18561_Stereocaulaceae_Lepraria_leprSP1	Fungi,Ascomycota,Lecanoromycetes	0.81	Fungi,Ascomycota,unk	0.122
sl18497_Stereocaulaceae_Lepraria_neglectaAFF1	Fungi,Ascomycota,Lecanoromycetes	0.86	Fungi,Ascomycota,unk	0.101
sl18609_Stereocaulaceae_Lepraria_neglectaAFF1	Fungi,Ascomycota,Lecanoromycetes	0.862	Fungi,Ascomycota,unk	0.1
sl18622lepr_Stereocaulaceae_Lepraria_neglectaAFF1	Fungi,Ascomycota,Lecanoromycetes	0.862	Fungi,Ascomycota,unk	0.1
sl18534_Stereocaulaceae_Lepraria_neglectaAFF1	Fungi,Ascomycota,Lecanoromycetes	0.872	Fungi,Ascomycota,unk	0.0935
sl18660_Stereocaulaceae_Lepraria_neglectaAFF1	Fungi,Ascomycota,Lecanoromycetes	0.864	Fungi,Ascomycota,unk	0.0984
sl18616a_Stereocaulaceae_Lepraria_finkii	Fungi,Ascomycota,Lecanoromycetes	0.629	Fungi,Ascomycota,unk	0.262
sl18624a_Stereocaulaceae_Lepraria_finkii	Fungi,Ascomycota,Lecanoromycetes	0.62	Fungi,Ascomycota,unk	0.266
sl18414a_Pertusariaceae_Ochrolechia_upsaliensis	Fungi,Ascomycota,Lecanoromycetes	0.411	Fungi,Ascomycota,unk	0.333	Fungi,Ascomycota,Leotiomycetes	0.0606	Fungi,Ascomycota,Eurotiomycetes	0.0148	Fungi,Ascomycota,Sordariomycetes	0.0119	Fungi,Ascomycota,Dothideomycetes	0.0113
sl18422_Pertusariaceae_Ochrolechia_upsaliensis	Fungi,Ascomycota,Lecanoromycetes	0.411	Fungi,Ascomycota,unk	0.333	Fungi,Ascomycota,Leotiomycetes	0.0606	Fungi,Ascomycota,Eurotiomycetes	0.0148	Fungi,Ascomycota,Sordariomycetes	0.0119	Fungi,Ascomycota,Dothideomycetes	0.0113
sl18423_Pertusariaceae_Ochrolechia_upsaliensis	Fungi,Ascomycota,Lecanoromycetes	0.411	Fungi,Ascomycota,unk	0.333	Fungi,Ascomycota,Leotiomycetes	0.0606	Fungi,Ascomycota,Eurotiomycetes	0.0148	Fungi,Ascomycota,Sordariomycetes	0.0119	Fungi,Ascomycota,Dothideomycetes	0.0113
sl18285_Sporastatia_testudinea	Fungi,Ascomycota,unk	0.0901	Fungi,Ascomycota,Lecanoromycetes	0.0216
sl18290a_Sporastatia_testudinea	Fungi,Ascomycota,unk	0.0714	Fungi,Ascomycota,Lecanoromycetes	0.0138
sl18356a_Sporastatia_testudinea	Fungi,Ascomycota,unk	0.086	Fungi,Ascomycota,Lecanoromycetes	0.02
sl18357_Sporastatia_testudinea	Fungi,Ascomycota,unk	0.0816	Fungi,Ascomycota,Lecanoromycetes	0.0177
sl18658unk_Sporastatia_testudinea	Fungi,Ascomycota,unk	0.0731	Fungi,Ascomycota,Lecanoromycetes	0.0138
sl18569_Sporastatia_testudinea	Fungi,Ascomycota,unk	0.0683	Fungi,Ascomycota,Lecanoromycetes	0.0131
sl18569a_Sporastatia_testudinea	Fungi,Ascomycota,unk	0.0683	Fungi,Ascomycota,Lecanoromycetes	0.0131
sl18469b_Blastenia_furfuracea	Fungi,Ascomycota,Lecanoromycetes	0.343	Fungi,Ascomycota,unk	0.293	Fungi,Ascomycota,Sordariomycetes	0.0105
sl18574calo_Bryoplaca_cinnamomea	Fungi,Ascomycota,Lecanoromycetes	0.502	Fungi,Ascomycota,unk	0.236
sl18621_Bryoplaca_sinapisperma	Fungi,Ascomycota,Lecanoromycetes	0.547	Fungi,Ascomycota,unk	0.229
sl18482_Pyrenodesmia_variabilis	Fungi,Ascomycota,Lecanoromycetes	0.749	Fungi,Ascomycota,unk	0.166
sl18482crust_Pyrenodesmia_variabilis	Fungi,Ascomycota,Lecanoromycetes	0.7	Fungi,Ascomycota,unk	0.194
sl18486_Pyrenodesmia_variabilis	Fungi,Ascomycota,Lecanoromycetes	0.698	Fungi,Ascomycota,unk	0.195
sl18504_Pyrenodesmia_variabilis	Fungi,Ascomycota,Lecanoromycetes	0.732	Fungi,Ascomycota,unk	0.178
sl18419calo_Caloplaca_stillicidiorumAGG	Fungi,Ascomycota,Lecanoromycetes	0.93	Fungi,Ascomycota,unk	0.0515
sl18529b_Caloplaca_stillicidiorumAGG	Fungi,Ascomycota,Lecanoromycetes	0.931	Fungi,Ascomycota,unk	0.0506
sl18614_Caloplaca_stillicidiorumAGG	Fungi,Ascomycota,Lecanoromycetes	0.936	Fungi,Ascomycota,unk	0.0467
sl18467_Caloplaca_stillicidiorumAGG	Fungi,Ascomycota,Lecanoromycetes	0.9	Fungi,Ascomycota,unk	0.0703
sl18440b_Gyaloechia_bracteata	Fungi,Ascomycota,Lecanoromycetes	0.5	Fungi,Ascomycota,unk	0.295	Fungi,Ascomycota,Sordariomycetes	0.0105
sl18421a_Gyaloechia_epiphyta	Fungi,Ascomycota,Lecanoromycetes	0.612	Fungi,Ascomycota,unk	0.228
sl18421cand_Gyaloechia_epiphyta	Fungi,Ascomycota,Lecanoromycetes	0.612	Fungi,Ascomycota,unk	0.228
sl18429a_Gyaloechia_epiphyta	Fungi,Ascomycota,Lecanoromycetes	0.612	Fungi,Ascomycota,unk	0.228
sl18457_Rufoplaca_arenaria	Fungi,Ascomycota,Lecanoromycetes	0.493	Fungi,Ascomycota,unk	0.303	Fungi,Ascomycota,Sordariomycetes	0.0108	Fungi,Ascomycota,Dothideomycetes	0.0102
sl18474b_Rufoplaca_arenaria	Fungi,Ascomycota,Lecanoromycetes	0.493	Fungi,Ascomycota,unk	0.303	Fungi,Ascomycota,Sordariomycetes	0.0108	Fungi,Ascomycota,Dothideomycetes	0.0102
sl18463_Rufoplaca_arenaria	Fungi,Ascomycota,Lecanoromycetes	0.495	Fungi,Ascomycota,unk	0.305	Fungi,Ascomycota,Sordariomycetes	0.0109	Fungi,Ascomycota,Dothideomycetes	0.0103
sl18654_Rufoplaca_arenaria	Fungi,Ascomycota,Lecanoromycetes	0.495	Fungi,Ascomycota,unk	0.305	Fungi,Ascomycota,Sordariomycetes	0.0109	Fungi,Ascomycota,Dothideomycetes	0.0103
sl18665a_Rufoplaca_arenaria	Fungi,Ascomycota,Lecanoromycetes	0.495	Fungi,Ascomycota,unk	0.305	Fungi,Ascomycota,Sordariomycetes	0.0109	Fungi,Ascomycota,Dothideomycetes	0.0103
sl18611a_Mycobilimbia_berengeriana	Fungi,Ascomycota,Lecanoromycetes	0.786	Fungi,Ascomycota,unk	0.155
sl18612_Mycobilimbia_berengeriana	Fungi,Ascomycota,Lecanoromycetes	0.786	Fungi,Ascomycota,unk	0.155
sl18574ton_ToniniaCF_mesoideaAFF	Fungi,Ascomycota,unk	0.298	Fungi,Ascomycota,Lecanoromycetes	0.259	Fungi,Ascomycota,Sordariomycetes	0.0107	Fungi,Ascomycota,Dothideomycetes	0.0101
sl18574d_ToniniaCF_sp	Fungi,Ascomycota,unk	0.253	Fungi,Ascomycota,Lecanoromycetes	0.134
sl18444clado_Cladonia_cariosaAFF1	Fungi,Ascomycota,Lecanoromycetes	0.877	Fungi,Ascomycota,unk	0.0861
sl18620clado_Cladonia_cariosaAFF1	Fungi,Ascomycota,Lecanoromycetes	0.869	Fungi,Ascomycota,unk	0.0914
sl18430_Cladonia_symphycarpa	Fungi,Ascomycota,Lecanoromycetes	0.906	Fungi,Ascomycota,unk	0.0692
sl18436z_Cladonia_symphycarpa	Fungi,Ascomycota,Lecanoromycetes	0.906	Fungi,Ascomycota,unk	0.0692
sl18610clado_Cladonia_cariosaAFF2	Fungi,Ascomycota,Lecanoromycetes	0.872	Fungi,Ascomycota,unk	0.0895
sl19199clado_Cladonia_cariosaAFF2	Fungi,Ascomycota,Lecanoromycetes	0.862	Fungi,Ascomycota,unk	0.0969
sl18335_Cladonia_cariosaAFF3	Fungi,Ascomycota,Lecanoromycetes	0.871	Fungi,Ascomycota,unk	0.0907
sl18336_Cladonia_cariosaAFF3	Fungi,Ascomycota,Lecanoromycetes	0.871	Fungi,Ascomycota,unk	0.0907
sl18442clado_Cladonia_cariosaAFF3	Fungi,Ascomycota,Lecanoromycetes	0.879	Fungi,Ascomycota,unk	0.0856
sl18448_Cladonia_cariosaAFF3	Fungi,Ascomycota,Lecanoromycetes	0.879	Fungi,Ascomycota,unk	0.0856
sl18415_Cladonia_macrophyllodes	Fungi,Ascomycota,Lecanoromycetes	0.881	Fungi,Ascomycota,unk	0.0843
sl18443b_Cladonia_pocillumAGG1	Fungi,Ascomycota,Lecanoromycetes	0.925	Fungi,Ascomycota,unk	0.0552
sl19196clado_Cladonia_pocillumAGG1	Fungi,Ascomycota,Lecanoromycetes	0.924	Fungi,Ascomycota,unk	0.0559
sl18447_Cladonia_pocillumAGG1	Fungi,Ascomycota,Lecanoromycetes	0.921	Fungi,Ascomycota,unk	0.058
sl18617_Cladonia_pocillumAGG1	Fungi,Ascomycota,Lecanoromycetes	0.921	Fungi,Ascomycota,unk	0.058
sl19207clado_Cladonia_pocillumAGG1	Fungi,Ascomycota,Lecanoromycetes	0.921	Fungi,Ascomycota,unk	0.058
sl18576z_Cladonia_pocillumAGG1	Fungi,Ascomycota,Lecanoromycetes	0.918	Fungi,Ascomycota,unk	0.0603
sl18607_Cladonia_pocillumAGG1	Fungi,Ascomycota,Lecanoromycetes	0.918	Fungi,Ascomycota,unk	0.0603
sl18553clado_Cladonia_pocillumAGG1	Fungi,Ascomycota,Lecanoromycetes	0.918	Fungi,Ascomycota,unk	0.0603
sl18555clado_Cladonia_pocillumAGG1	Fungi,Ascomycota,Lecanoromycetes	0.915	Fungi,Ascomycota,unk	0.0621
sl18343_Cladonia_pocillumAGG3	Fungi,Ascomycota,Lecanoromycetes	0.898	Fungi,Ascomycota,unk	0.0734
sl18578_Cladonia_pocillumAGG2	Fungi,Ascomycota,Lecanoromycetes	0.901	Fungi,Ascomycota,unk	0.0723
sl18616clado_Cladonia_pocillumAGG2	Fungi,Ascomycota,Lecanoromycetes	0.901	Fungi,Ascomycota,unk	0.0723
sl18551_Cladonia_squamSP1	Fungi,Ascomycota,Lecanoromycetes	0.901	Fungi,Ascomycota,unk	0.0714
sl18438_Amandinea_punctataAFF	Fungi,Ascomycota,unk	0.315	Fungi,Ascomycota,Lecanoromycetes	0.0765	Fungi,Ascomycota,Leotiomycetes	0.0126	Fungi,Ascomycota,Sordariomycetes	0.0112	Fungi,Ascomycota,Dothideomycetes	0.0106
sl18402side2_Tetramelas_papillatusCF	Fungi,Ascomycota,unk	0.318	Fungi,Ascomycota,Lecanoromycetes	0.0771	Fungi,Ascomycota,Sordariomycetes	0.0113	Fungi,Ascomycota,Dothideomycetes	0.0107
sl18403e_Tetramelas_papillatusCF	Fungi,Ascomycota,unk	0.318	Fungi,Ascomycota,Lecanoromycetes	0.0771	Fungi,Ascomycota,Sordariomycetes	0.0113	Fungi,Ascomycota,Dothideomycetes	0.0107
sl18403sideAPO_Tetramelas_papillatusCF	Fungi,Ascomycota,unk	0.318	Fungi,Ascomycota,Lecanoromycetes	0.0771	Fungi,Ascomycota,Sordariomycetes	0.0113	Fungi,Ascomycota,Dothideomycetes	0.0107
sl18405e_Tetramelas_pulverulentusAFF	Fungi,Ascomycota,unk	0.277	Fungi,Ascomycota,Lecanoromycetes	0.0605
sl18454leci_Tetramelas_pulverulentusAFF	Fungi,Ascomycota,unk	0.271	Fungi,Ascomycota,Lecanoromycetes	0.0583
sl18393e_Phaeophyscia_constipata	Fungi,Ascomycota,Lecanoromycetes	0.603	Fungi,Ascomycota,unk	0.254
sl18393f_Phaeophyscia_constipata	Fungi,Ascomycota,Lecanoromycetes	0.603	Fungi,Ascomycota,unk	0.254
sl18399z_Phaeophyscia_constipata	Fungi,Ascomycota,Lecanoromycetes	0.618	Fungi,Ascomycota,unk	0.248
sl18385rino_PhaeophysDINA_dina3	Fungi,Ascomycota,Lecanoromycetes	0.569	Fungi,Ascomycota,unk	0.244
sl18401_PhaeophysDINA_dina3	Fungi,Ascomycota,Lecanoromycetes	0.569	Fungi,Ascomycota,unk	0.244
sl18269star_PhaeophysDINA_castanomelodes	Fungi,Ascomycota,Lecanoromycetes	0.645	Fungi,Ascomycota,unk	0.227
sl18363_PhaeophysDINA_castanomelodes	Fungi,Ascomycota,Lecanoromycetes	0.645	Fungi,Ascomycota,unk	0.227
sl18312_PhaeophysDINA_guzzinii	Fungi,Ascomycota,Lecanoromycetes	0.393	Fungi,Ascomycota,unk	0.289	Fungi,Ascomycota,Sordariomycetes	0.0103
sl18382b_PhaeophysDINA_roscidaAFF1	Fungi,Ascomycota,Lecanoromycetes	0.491	Fungi,Ascomycota,unk	0.261
sl18379z_PhaeophysDINA_dina2	Fungi,Ascomycota,Lecanoromycetes	0.569	Fungi,Ascomycota,unk	0.24
sl18529a_PhaeophysDINA_roscidaAFF2	Fungi,Ascomycota,Lecanoromycetes	0.674	Fungi,Ascomycota,unk	0.231
sl18529rino_PhaeophysDINA_roscidaAFF2	Fungi,Ascomycota,Lecanoromycetes	0.674	Fungi,Ascomycota,unk	0.231
sl18529z_PhaeophysDINA_roscidaAFF2	Fungi,Ascomycota,Lecanoromycetes	0.674	Fungi,Ascomycota,unk	0.231
sl18485_Physcia_albineoides	Fungi,Ascomycota,Lecanoromycetes	0.64	Fungi,Ascomycota,unk	0.24
sl18518_Physcia_albineoides	Fungi,Ascomycota,Lecanoromycetes	0.64	Fungi,Ascomycota,unk	0.24
sl18242a_Physcia_dubiaAFF1	Fungi,Ascomycota,Lecanoromycetes	0.72	Fungi,Ascomycota,unk	0.202
sl18273c_Physcia_dubiaAFF1	Fungi,Ascomycota,Lecanoromycetes	0.724	Fungi,Ascomycota,unk	0.2
sl18554_Physcia_dubiaAFF1	Fungi,Ascomycota,Lecanoromycetes	0.716	Fungi,Ascomycota,unk	0.204
sl18663_Physcia_dubiaAFF1	Fungi,Ascomycota,Lecanoromycetes	0.716	Fungi,Ascomycota,unk	0.204
sl18506_Physcia_dubiaAFF1	Fungi,Ascomycota,Lecanoromycetes	0.727	Fungi,Ascomycota,unk	0.196
sl18349c_Physcia_dubiaAFF2	Fungi,Ascomycota,Lecanoromycetes	0.691	Fungi,Ascomycota,unk	0.218
sl18364a_Physcia_dubiaAFF2	Fungi,Ascomycota,Lecanoromycetes	0.691	Fungi,Ascomycota,unk	0.218
sl18410a_Physcia_caesia	Fungi,Ascomycota,Lecanoromycetes	0.702	Fungi,Ascomycota,unk	0.21
sl18386a_PhysciDINA_pyrina	Fungi,Ascomycota,Lecanoromycetes	0.65	Fungi,Ascomycota,unk	0.243
sl18400b_PhysciDINA_pyrina	Fungi,Ascomycota,Lecanoromycetes	0.65	Fungi,Ascomycota,unk	0.243
sl18391a_PhysciDINA_pyrina	Fungi,Ascomycota,Lecanoromycetes	0.657	Fungi,Ascomycota,unk	0.24
sl18395b_PhysciDINA_pyrina	Fungi,Ascomycota,Lecanoromycetes	0.657	Fungi,Ascomycota,unk	0.24
sl18420rino_PhysciDINA_pyrina	Fungi,Ascomycota,Lecanoromycetes	0.65	Fungi,Ascomycota,unk	0.243
sl18422rino_PhysciDINA_pyrina	Fungi,Ascomycota,Lecanoromycetes	0.65	Fungi,Ascomycota,unk	0.243
sl18396a_Phaeorrhiza_nimbosa	Fungi,Ascomycota,Lecanoromycetes	0.438	Fungi,Ascomycota,unk	0.286	Fungi,Ascomycota,Sordariomycetes	0.0102
sl18396b_Phaeorrhiza_nimbosa	Fungi,Ascomycota,Lecanoromycetes	0.438	Fungi,Ascomycota,unk	0.286	Fungi,Ascomycota,Sordariomycetes	0.0102
sl18425b_Phaeorrhiza_nimbosa	Fungi,Ascomycota,Lecanoromycetes	0.38	Fungi,Ascomycota,unk	0.295	Fungi,Ascomycota,Sordariomycetes	0.0105
sl18381_Phaeorrhiza_sareptana	Fungi,Ascomycota,Lecanoromycetes	0.33	Fungi,Ascomycota,unk	0.305	Fungi,Ascomycota,Sordariomycetes	0.0109	Fungi,Ascomycota,Dothideomycetes	0.0103
sl18384_Phaeorrhiza_sareptana	Fungi,Ascomycota,Lecanoromycetes	0.33	Fungi,Ascomycota,unk	0.305	Fungi,Ascomycota,Sordariomycetes	0.0109	Fungi,Ascomycota,Dothideomycetes	0.0103
sl18389_Phaeorrhiza_sareptana	Fungi,Ascomycota,Lecanoromycetes	0.33	Fungi,Ascomycota,unk	0.305	Fungi,Ascomycota,Sordariomycetes	0.0109	Fungi,Ascomycota,Dothideomycetes	0.0103
sl18400a_Phaeorrhiza_sareptana	Fungi,Ascomycota,Lecanoromycetes	0.33	Fungi,Ascomycota,unk	0.305	Fungi,Ascomycota,Sordariomycetes	0.0109	Fungi,Ascomycota,Dothideomycetes	0.0103
sl18542_Phaeorrhiza_sareptana	Fungi,Ascomycota,Lecanoromycetes	0.33	Fungi,Ascomycota,unk	0.305	Fungi,Ascomycota,Sordariomycetes	0.0109	Fungi,Ascomycota,Dothideomycetes	0.0103
sl18527a_Phaeorrhiza_sareptana	Fungi,Ascomycota,unk	0.305	Fungi,Ascomycota,Lecanoromycetes	0.299	Fungi,Ascomycota,Sordariomycetes	0.0109	Fungi,Ascomycota,Dothideomycetes	0.0103
sl18250_Physconia_muscigena	Fungi,Ascomycota,Lecanoromycetes	0.727	Fungi,Ascomycota,unk	0.196
sl18382a_Physconia_muscigena	Fungi,Ascomycota,Lecanoromycetes	0.748	Fungi,Ascomycota,unk	0.183
sl18392_Physconia_muscigena	Fungi,Ascomycota,Lecanoromycetes	0.748	Fungi,Ascomycota,unk	0.183
sl18441b_Physconia_muscigena	Fungi,Ascomycota,Lecanoromycetes	0.748	Fungi,Ascomycota,unk	0.183
sl18387_Physconia_muscigena	Fungi,Ascomycota,Lecanoromycetes	0.748	Fungi,Ascomycota,unk	0.183
sl18431_Physconia_muscigena	Fungi,Ascomycota,Lecanoromycetes	0.738	Fungi,Ascomycota,unk	0.189
sl18531a_Physconia_muscigena	Fungi,Ascomycota,Lecanoromycetes	0.734	Fungi,Ascomycota,unk	0.191
sl18421b_Physconia_muscigena	Fungi,Ascomycota,Lecanoromycetes	0.727	Fungi,Ascomycota,unk	0.196
sl18397_Physconia_muscigena	Fungi,Ascomycota,Lecanoromycetes	0.697	Fungi,Ascomycota,unk	0.214
sl18532_Physconia_muscigena	Fungi,Ascomycota,Lecanoromycetes	0.697	Fungi,Ascomycota,unk	0.214
sl18385a_Physconia_muscigena	Fungi,Ascomycota,Lecanoromycetes	0.724	Fungi,Ascomycota,unk	0.2
sl18396d_Physconia_muscigena	Fungi,Ascomycota,Lecanoromycetes	0.724	Fungi,Ascomycota,unk	0.2
sl18545_Physconia_muscigena	Fungi,Ascomycota,Lecanoromycetes	0.724	Fungi,Ascomycota,unk	0.2
sl18417_Physconia_muscigena	Fungi,Ascomycota,Lecanoromycetes	0.713	Fungi,Ascomycota,unk	0.207
sl18386b_Physconia_muscigena	Fungi,Ascomycota,Lecanoromycetes	0.701	Fungi,Ascomycota,unk	0.214
sl18426c_Physconia_muscigena	Fungi,Ascomycota,Lecanoromycetes	0.709	Fungi,Ascomycota,unk	0.209
sl18435_Physconia_muscigena	Fungi,Ascomycota,Lecanoromycetes	0.709	Fungi,Ascomycota,unk	0.209
sl18550_Physconia_muscigena	Fungi,Ascomycota,Lecanoromycetes	0.716	Fungi,Ascomycota,unk	0.204
sl18425a_Physconia_muscigena	Fungi,Ascomycota,Lecanoromycetes	0.709	Fungi,Ascomycota,unk	0.209
sl18553_Rinodina_mniaraea	Fungi,Ascomycota,Lecanoromycetes	0.345	Fungi,Ascomycota,unk	0.272
sl18559_Rinodina_mniaraea	Fungi,Ascomycota,Lecanoromycetes	0.345	Fungi,Ascomycota,unk	0.272
sl18442_Rinodina_mniaraeaAFF1	Fungi,Ascomycota,Lecanoromycetes	0.417	Fungi,Ascomycota,unk	0.271
sl18443a_Rinodina_mniaraeaAFF1	Fungi,Ascomycota,Lecanoromycetes	0.417	Fungi,Ascomycota,unk	0.271
sl18444b_Rinodina_mniaraeaAFF1	Fungi,Ascomycota,Lecanoromycetes	0.42	Fungi,Ascomycota,unk	0.274
sl18444rino1_Rinodina_mniaraeaAFF1	Fungi,Ascomycota,Lecanoromycetes	0.42	Fungi,Ascomycota,unk	0.274
sl18444a_Rinodina_mniaraeaAFF2	Fungi,Ascomycota,Lecanoromycetes	0.364	Fungi,Ascomycota,unk	0.281	Fungi,Ascomycota,Sordariomycetes	0.01
sl18444rino2_Rinodina_mniaraeaAFF2	Fungi,Ascomycota,Lecanoromycetes	0.364	Fungi,Ascomycota,unk	0.281	Fungi,Ascomycota,Sordariomycetes	0.01
sl18391c_Megaspora_verrucosa	Fungi,Ascomycota,unk	0.0643
sl18395a_Megaspora_verrucosa	Fungi,Ascomycota,unk	0.0643
sl18549_Megaspora_verrucosa	Fungi,Ascomycota,unk	0.0643
sl18608_Megaspora_verrucosa	Fungi,Ascomycota,unk	0.0561
sl18424_Megaspora_verrucosa	Fungi,Ascomycota,unk	0.131	Fungi,Ascomycota,Lecanoromycetes	0.0329
sl18530_Megaspora_verrucosa	Fungi,Ascomycota,unk	0.103	Fungi,Ascomycota,Lecanoromycetes	0.022
sl18530y_Megaspora_verrucosa	Fungi,Ascomycota,unk	0.103	Fungi,Ascomycota,Lecanoromycetes	0.022
sl18247a_Rhizocarpon_geographicumSL1	Fungi,Ascomycota,unk	0.448	Fungi,Ascomycota,Lecanoromycetes	0.162	Fungi,Ascomycota,Sordariomycetes	0.016	Fungi,Ascomycota,Dothideomycetes	0.0151	Fungi,Ascomycota,Leotiomycetes	0.0123	Fungi,Ascomycota,Eurotiomycetes	0.01
sl18249b_Rhizocarpon_geographicumSL1	Fungi,Ascomycota,unk	0.448	Fungi,Ascomycota,Lecanoromycetes	0.162	Fungi,Ascomycota,Sordariomycetes	0.016	Fungi,Ascomycota,Dothideomycetes	0.0151	Fungi,Ascomycota,Leotiomycetes	0.0123	Fungi,Ascomycota,Eurotiomycetes	0.01
sl18255rhi_Rhizocarpon_geographicumSL1	Fungi,Ascomycota,unk	0.448	Fungi,Ascomycota,Lecanoromycetes	0.162	Fungi,Ascomycota,Sordariomycetes	0.016	Fungi,Ascomycota,Dothideomycetes	0.0151	Fungi,Ascomycota,Leotiomycetes	0.0123	Fungi,Ascomycota,Eurotiomycetes	0.01
sl18278b_Rhizocarpon_geographicumSL1	Fungi,Ascomycota,unk	0.448	Fungi,Ascomycota,Lecanoromycetes	0.162	Fungi,Ascomycota,Sordariomycetes	0.016	Fungi,Ascomycota,Dothideomycetes	0.0151	Fungi,Ascomycota,Leotiomycetes	0.0123	Fungi,Ascomycota,Eurotiomycetes	0.01
sl18521geogr_Rhizocarpon_geographicumSL1	Fungi,Ascomycota,unk	0.448	Fungi,Ascomycota,Lecanoromycetes	0.162	Fungi,Ascomycota,Sordariomycetes	0.016	Fungi,Ascomycota,Dothideomycetes	0.0151	Fungi,Ascomycota,Leotiomycetes	0.0123	Fungi,Ascomycota,Eurotiomycetes	0.01
sl18587geo_Rhizocarpon_geographicumSL1	Fungi,Ascomycota,unk	0.448	Fungi,Ascomycota,Lecanoromycetes	0.162	Fungi,Ascomycota,Sordariomycetes	0.016	Fungi,Ascomycota,Dothideomycetes	0.0151	Fungi,Ascomycota,Leotiomycetes	0.0123	Fungi,Ascomycota,Eurotiomycetes	0.01
sl18255b_Rhizocarpon_geographicumSL1	Fungi,Ascomycota,unk	0.444	Fungi,Ascomycota,Lecanoromycetes	0.159	Fungi,Ascomycota,Sordariomycetes	0.0159	Fungi,Ascomycota,Dothideomycetes	0.015	Fungi,Ascomycota,Leotiomycetes	0.0122
sl18280d_Rhizocarpon_geographicumSL1	Fungi,Ascomycota,unk	0.437	Fungi,Ascomycota,Lecanoromycetes	0.151	Fungi,Ascomycota,Sordariomycetes	0.0156	Fungi,Ascomycota,Dothideomycetes	0.0148	Fungi,Ascomycota,Leotiomycetes	0.012
sl18305b_Rhizocarpon_geographicumSL1	Fungi,Ascomycota,unk	0.437	Fungi,Ascomycota,Lecanoromycetes	0.151	Fungi,Ascomycota,Sordariomycetes	0.0156	Fungi,Ascomycota,Dothideomycetes	0.0148	Fungi,Ascomycota,Leotiomycetes	0.012
sl18567d_Rhizocarpon_geographicumSL1	Fungi,Ascomycota,unk	0.437	Fungi,Ascomycota,Lecanoromycetes	0.151	Fungi,Ascomycota,Sordariomycetes	0.0156	Fungi,Ascomycota,Dothideomycetes	0.0148	Fungi,Ascomycota,Leotiomycetes	0.012
sl18533_Rhizocarpon_geographicumSL3	Fungi,Ascomycota,unk	0.297	Fungi,Ascomycota,Lecanoromycetes	0.0685	Fungi,Ascomycota,Sordariomycetes	0.0106	Fungi,Ascomycota,Dothideomycetes	0.0101
sl18533mega_Rhizocarpon_geographicumSL3	Fungi,Ascomycota,unk	0.297	Fungi,Ascomycota,Lecanoromycetes	0.0685	Fungi,Ascomycota,Sordariomycetes	0.0106	Fungi,Ascomycota,Dothideomycetes	0.0101
sl18566b_Rhizocarpon_geographicumSL3	Fungi,Ascomycota,unk	0.294	Fungi,Ascomycota,Lecanoromycetes	0.0673	Fungi,Ascomycota,Sordariomycetes	0.0105
sl18583g_Rhizocarpon_geographicumSL3	Fungi,Ascomycota,unk	0.321	Fungi,Ascomycota,Lecanoromycetes	0.0784	Fungi,Ascomycota,Sordariomycetes	0.0114	Fungi,Ascomycota,Dothideomycetes	0.0108
sl18583rhizo2_Rhizocarpon_geographicumSL3	Fungi,Ascomycota,unk	0.321	Fungi,Ascomycota,Lecanoromycetes	0.0784	Fungi,Ascomycota,Sordariomycetes	0.0114	Fungi,Ascomycota,Dothideomycetes	0.0108
sl18459_Rhizocarpon_geographicumSL4	Fungi,Ascomycota,unk	0.398	Fungi,Ascomycota,Lecanoromycetes	0.258	Fungi,Ascomycota,Sordariomycetes	0.0142	Fungi,Ascomycota,Dothideomycetes	0.0135	Fungi,Ascomycota,Leotiomycetes	0.011
sl18583f_Rhizocarpon_geographicumSL4	Fungi,Ascomycota,unk	0.396	Fungi,Ascomycota,Lecanoromycetes	0.253	Fungi,Ascomycota,Sordariomycetes	0.0142	Fungi,Ascomycota,Dothideomycetes	0.0134	Fungi,Ascomycota,Leotiomycetes	0.0109
sl18583rhizo1_Rhizocarpon_geographicumSL4	Fungi,Ascomycota,unk	0.396	Fungi,Ascomycota,Lecanoromycetes	0.253	Fungi,Ascomycota,Sordariomycetes	0.0142	Fungi,Ascomycota,Dothideomycetes	0.0134	Fungi,Ascomycota,Leotiomycetes	0.0109
sl18652b_Rhizocarpon_geographicumSL4	Fungi,Ascomycota,unk	0.396	Fungi,Ascomycota,Lecanoromycetes	0.253	Fungi,Ascomycota,Sordariomycetes	0.0142	Fungi,Ascomycota,Dothideomycetes	0.0134	Fungi,Ascomycota,Leotiomycetes	0.0109
sl18582rhizo2_Rhizocarpon_geographicumSL4	Fungi,Ascomycota,unk	0.397	Fungi,Ascomycota,Lecanoromycetes	0.266	Fungi,Ascomycota,Sordariomycetes	0.0142	Fungi,Ascomycota,Dothideomycetes	0.0134	Fungi,Ascomycota,Leotiomycetes	0.0109
sl18589b_Rhizocarpon_geographicumSL4	Fungi,Ascomycota,unk	0.397	Fungi,Ascomycota,Lecanoromycetes	0.266	Fungi,Ascomycota,Sordariomycetes	0.0142	Fungi,Ascomycota,Dothideomycetes	0.0134	Fungi,Ascomycota,Leotiomycetes	0.0109
sl18671rhizo2_Rhizocarpon_geographicumSL4	Fungi,Ascomycota,unk	0.397	Fungi,Ascomycota,Lecanoromycetes	0.266	Fungi,Ascomycota,Sordariomycetes	0.0142	Fungi,Ascomycota,Dothideomycetes	0.0134	Fungi,Ascomycota,Leotiomycetes	0.0109
sl18645a_Rhizocarpon_geographicumSL4	Fungi,Ascomycota,unk	0.349	Fungi,Ascomycota,Lecanoromycetes	0.0921	Fungi,Ascomycota,Sordariomycetes	0.0125	Fungi,Ascomycota,Dothideomycetes	0.0118
sl18645geo_Rhizocarpon_geographicumSL4	Fungi,Ascomycota,unk	0.349	Fungi,Ascomycota,Lecanoromycetes	0.0921	Fungi,Ascomycota,Sordariomycetes	0.0125	Fungi,Ascomycota,Dothideomycetes	0.0118
sl18630_Rhizocarpon_geographicumSL4	Fungi,Ascomycota,unk	0.349	Fungi,Ascomycota,Lecanoromycetes	0.0921	Fungi,Ascomycota,Sordariomycetes	0.0125	Fungi,Ascomycota,Dothideomycetes	0.0118
sl18582rhizo1_Rhizocarpon_geographicumSL4	Fungi,Ascomycota,unk	0.394	Fungi,Ascomycota,Lecanoromycetes	0.256	Fungi,Ascomycota,Sordariomycetes	0.0141	Fungi,Ascomycota,Dothideomycetes	0.0133	Fungi,Ascomycota,Leotiomycetes	0.0108
sl18671_Rhizocarpon_geographicumSL2	Fungi,Ascomycota,unk	0.315	Fungi,Ascomycota,Lecanoromycetes	0.0759	Fungi,Ascomycota,Sordariomycetes	0.0112	Fungi,Ascomycota,Dothideomycetes	0.0106
sl18671rhizo1_Rhizocarpon_geographicumSL2	Fungi,Ascomycota,unk	0.315	Fungi,Ascomycota,Lecanoromycetes	0.0759	Fungi,Ascomycota,Sordariomycetes	0.0112	Fungi,Ascomycota,Dothideomycetes	0.0106
sl18522geogr_Rhizocarpon_geographicumSL5	Fungi,Ascomycota,unk	0.306	Fungi,Ascomycota,Lecanoromycetes	0.0721	Fungi,Ascomycota,Sordariomycetes	0.0109	Fungi,Ascomycota,Dothideomycetes	0.0103
sl18348_Rhizocarpon_intermediellum	Fungi,Ascomycota,unk	0.204	Fungi,Ascomycota,Lecanoromycetes	0.0367
sl18349d_Rhizocarpon_intermediellum	Fungi,Ascomycota,unk	0.21	Fungi,Ascomycota,Lecanoromycetes	0.0382
sl18403c_Rhizocarpon_intermediellum	Fungi,Ascomycota,unk	0.21	Fungi,Ascomycota,Lecanoromycetes	0.0382
sl18404geogra_Rhizocarpon_intermediellum	Fungi,Ascomycota,unk	0.21	Fungi,Ascomycota,Lecanoromycetes	0.0382
sl18365a_Rhizocarpon_intermediellum	Fungi,Ascomycota,unk	0.234	Fungi,Ascomycota,Lecanoromycetes	0.0457
sl18346c_Rhizocarpon_intermediellum	Fungi,Ascomycota,unk	0.251	Fungi,Ascomycota,Lecanoromycetes	0.0512
sl18278rhizoc_Rhizocarpon_intermediellum	Fungi,Ascomycota,unk	0.414	Fungi,Ascomycota,Lecanoromycetes	0.082	Fungi,Ascomycota,Leotiomycetes	0.018	Fungi,Ascomycota,Sordariomycetes	0.0148	Fungi,Ascomycota,Dothideomycetes	0.014
sl18394_Psora_decipiensA	Fungi,Ascomycota,unk	0.0883	Fungi,Ascomycota,Lecanoromycetes	0.0103
sl18574c_Psora_decipiensA	Fungi,Ascomycota,unk	0.0827
sl18526_Psora_decipiensA	Fungi,Ascomycota,unk	0.0869	Fungi,Ascomycota,Lecanoromycetes	0.0101
sl18615_Psora_decipiensA	Fungi,Ascomycota,unk	0.0869	Fungi,Ascomycota,Lecanoromycetes	0.0101
sl18574a_Psora_decipiensA	Fungi,Ascomycota,unk	0.0869	Fungi,Ascomycota,Lecanoromycetes	0.0101
sl18500_Psora_himalayana	Fungi,Ascomycota,unk	0.0958	Fungi,Ascomycota,Lecanoromycetes	0.0116
sl18500psora_Psora_himalayana	Fungi,Ascomycota,unk	0.0958	Fungi,Ascomycota,Lecanoromycetes	0.0116
sl18502_Psora_himalayana	Fungi,Ascomycota,unk	0.0958	Fungi,Ascomycota,Lecanoromycetes	0.0116
sl18505_Psora_himalayana	Fungi,Ascomycota,unk	0.0958	Fungi,Ascomycota,Lecanoromycetes	0.0116
sl18505z_Psora_himalayana	Fungi,Ascomycota,unk	0.0958	Fungi,Ascomycota,Lecanoromycetes	0.0116
sl18507_Psora_himalayana	Fungi,Ascomycota,unk	0.0958	Fungi,Ascomycota,Lecanoromycetes	0.0116
sl18613a_Psora_himalayana	Fungi,Ascomycota,unk	0.0958	Fungi,Ascomycota,Lecanoromycetes	0.0116
sl18504z_Psora_himalayana	Fungi,Ascomycota,unk	0.0989	Fungi,Ascomycota,Lecanoromycetes	0.0122
sl18506z_Psora_himalayana	Fungi,Ascomycota,unk	0.0989	Fungi,Ascomycota,Lecanoromycetes	0.0122
sl18388_Psora_tuckermanniiAFF	Fungi,Ascomycota,unk	0.0958	Fungi,Ascomycota,Lecanoromycetes	0.0116
sl18393a_Psora_tuckermanniiAFF	Fungi,Ascomycota,unk	0.0958	Fungi,Ascomycota,Lecanoromycetes	0.0116
sl18398_Psora_tuckermanniiAFF	Fungi,Ascomycota,unk	0.0958	Fungi,Ascomycota,Lecanoromycetes	0.0116
sl18419_Psora_tuckermanniiAFF	Fungi,Ascomycota,unk	0.0958	Fungi,Ascomycota,Lecanoromycetes	0.0116
sl18441a_Psora_tuckermanniiAFF	Fungi,Ascomycota,unk	0.0958	Fungi,Ascomycota,Lecanoromycetes	0.0116
sl18416_Psora_tuckermanniiAFF	Fungi,Ascomycota,unk	0.0989	Fungi,Ascomycota,Lecanoromycetes	0.0122
sl18440c_Psora_tuckermanniiAFF	Fungi,Ascomycota,unk	0.102	Fungi,Ascomycota,Lecanoromycetes	0.0128
sl18608v2_Scytinium_subtileAFF	Fungi,Ascomycota,unk	0.0625
sl18611b_Agonimia_gelatinosaCF	Fungi,Ascomycota,Eurotiomycetes	0.404	Fungi,Ascomycota,unk	0.361	Fungi,Ascomycota,Dothideomycetes	0.0227	Fungi,Ascomycota,Lecanoromycetes	0.014	Fungi,Ascomycota,Sordariomycetes	0.0129
sl18616b_Agonimia_gelatinosaCF	Fungi,Ascomycota,Eurotiomycetes	0.476	Fungi,Ascomycota,unk	0.328	Fungi,Ascomycota,Dothideomycetes	0.0224	Fungi,Ascomycota,Lecanoromycetes	0.0127	Fungi,Ascomycota,Sordariomycetes	0.0117
sl18445_Endocarpon_pusillumCF	Fungi,Ascomycota,Eurotiomycetes	0.666	Fungi,Ascomycota,unk	0.231	Fungi,Ascomycota,Dothideomycetes	0.0165
sl18262_Verrucaria_nigrescens	Fungi,Ascomycota,Eurotiomycetes	0.765	Fungi,Ascomycota,unk	0.166	Fungi,Ascomycota,Dothideomycetes	0.0153
sl18662_Dermatocarpon_leptophyllodes	Fungi,Ascomycota,Eurotiomycetes	0.476	Fungi,Ascomycota,unk	0.343	Fungi,Ascomycota,Dothideomycetes	0.0276	Fungi,Ascomycota,Lecanoromycetes	0.0133	Fungi,Ascomycota,Sordariomycetes	0.0123
sl18373derm_Dermatocarpon_polyphyllizumAFF	Fungi,Ascomycota,Eurotiomycetes	0.387	Fungi,Ascomycota,unk	0.374	Fungi,Ascomycota,Dothideomycetes	0.0244	Fungi,Ascomycota,Lecanoromycetes	0.0145	Fungi,Ascomycota,Sordariomycetes	0.0134	Fungi,Ascomycota,Leotiomycetes	0.0103
sl18562b_Dermatocarpon_polyphyllizumAFF	Fungi,Ascomycota,Eurotiomycetes	0.396	Fungi,Ascomycota,unk	0.37	Fungi,Ascomycota,Dothideomycetes	0.0251	Fungi,Ascomycota,Lecanoromycetes	0.0143	Fungi,Ascomycota,Sordariomycetes	0.0132	Fungi,Ascomycota,Leotiomycetes	0.0102
sl18508_Dermatocarpon_polyphyllizumAFF	Fungi,Ascomycota,Eurotiomycetes	0.382	Fungi,Ascomycota,unk	0.374	Fungi,Ascomycota,Dothideomycetes	0.0251	Fungi,Ascomycota,Lecanoromycetes	0.0145	Fungi,Ascomycota,Sordariomycetes	0.0134	Fungi,Ascomycota,Leotiomycetes	0.0103
sl18638derm_Dermatocarpon_polyphyllizumAFF	Fungi,Ascomycota,Eurotiomycetes	0.575	Fungi,Ascomycota,unk	0.282	Fungi,Ascomycota,Dothideomycetes	0.0268	Fungi,Ascomycota,Lecanoromycetes	0.0109	Fungi,Ascomycota,Sordariomycetes	0.0101
sl18556_Dermatocarpon_taminiumAFF1	Fungi,Ascomycota,unk	0.376	Fungi,Ascomycota,Eurotiomycetes	0.275	Fungi,Ascomycota,Dothideomycetes	0.0289	Fungi,Ascomycota,Lecanoromycetes	0.0145	Fungi,Ascomycota,Sordariomycetes	0.0134	Fungi,Ascomycota,Leotiomycetes	0.0103
sl18562a_Dermatocarpon_taminiumAFF1	Fungi,Ascomycota,unk	0.368	Fungi,Ascomycota,Eurotiomycetes	0.244	Fungi,Ascomycota,Dothideomycetes	0.0283	Fungi,Ascomycota,Lecanoromycetes	0.0142	Fungi,Ascomycota,Sordariomycetes	0.0131	Fungi,Ascomycota,Leotiomycetes	0.0101
sl18664_Dermatocarpon_taminiumAFF1	Fungi,Ascomycota,unk	0.375	Fungi,Ascomycota,Eurotiomycetes	0.275	Fungi,Ascomycota,Dothideomycetes	0.0293	Fungi,Ascomycota,Lecanoromycetes	0.0145	Fungi,Ascomycota,Sordariomycetes	0.0134	Fungi,Ascomycota,Leotiomycetes	0.0103
sl18254staur_Staurothele_drummondii	Fungi,Ascomycota,Eurotiomycetes	0.603	Fungi,Ascomycota,unk	0.274	Fungi,Ascomycota,Dothideomycetes	0.0201	Fungi,Ascomycota,Lecanoromycetes	0.0106
sl18411_Staurothele_drummondii	Fungi,Ascomycota,Eurotiomycetes	0.612	Fungi,Ascomycota,unk	0.269	Fungi,Ascomycota,Dothideomycetes	0.02	Fungi,Ascomycota,Lecanoromycetes	0.0104
sl18373_Staurothele_drummondii	Fungi,Ascomycota,Eurotiomycetes	0.641	Fungi,Ascomycota,unk	0.252	Fungi,Ascomycota,Dothideomycetes	0.0189
sl18405staur_Staurothele_drummondii	Fungi,Ascomycota,Eurotiomycetes	0.624	Fungi,Ascomycota,unk	0.263	Fungi,Ascomycota,Dothideomycetes	0.021	Fungi,Ascomycota,Lecanoromycetes	0.0102
sl18647staur_Staurothele_drummondii	Fungi,Ascomycota,Eurotiomycetes	0.611	Fungi,Ascomycota,unk	0.271	Fungi,Ascomycota,Dothideomycetes	0.0204	Fungi,Ascomycota,Lecanoromycetes	0.0105
sl18625_Staurothele_drummondii	Fungi,Ascomycota,Eurotiomycetes	0.594	Fungi,Ascomycota,unk	0.279	Fungi,Ascomycota,Dothideomycetes	0.0208	Fungi,Ascomycota,Lecanoromycetes	0.0108
sl18539b_Staurothele_drummondii	Fungi,Ascomycota,Eurotiomycetes	0.684	Fungi,Ascomycota,unk	0.226	Fungi,Ascomycota,Dothideomycetes	0.0186
sl18563_Staurothele_drummondii	Fungi,Ascomycota,Eurotiomycetes	0.64	Fungi,Ascomycota,unk	0.256	Fungi,Ascomycota,Dothideomycetes	0.0203
sl18584_Staurothele_drummondii	Fungi,Ascomycota,Eurotiomycetes	0.664	Fungi,Ascomycota,unk	0.248
sl18586_Staurothele_drummondii	Fungi,Ascomycota,Eurotiomycetes	0.664	Fungi,Ascomycota,unk	0.248
sl18596_Staurothele_drummondii	Fungi,Ascomycota,Eurotiomycetes	0.64	Fungi,Ascomycota,unk	0.264	Fungi,Ascomycota,Lecanoromycetes	0.0102
sl18585_Staurothele_drummondii	Fungi,Ascomycota,Eurotiomycetes	0.665	Fungi,Ascomycota,unk	0.239	Fungi,Ascomycota,Dothideomycetes	0.0188
sl18418placi_Placidium_lacinulatum	Fungi,Ascomycota,unk	0.355	Fungi,Ascomycota,Eurotiomycetes	0.135	Fungi,Ascomycota,Dothideomycetes	0.019	Fungi,Ascomycota,Lecanoromycetes	0.0138	Fungi,Ascomycota,Sordariomycetes	0.0127
sl18501_Catapyrenium_cinereum	Fungi,Ascomycota,unk	0.251	Fungi,Ascomycota,Eurotiomycetes	0.0645	Fungi,Ascomycota,Dothideomycetes	0.0121
sl18632_Catapyrenium_cinereum	Fungi,Ascomycota,unk	0.245	Fungi,Ascomycota,Eurotiomycetes	0.0558
sl18577z_Catapyrenium_cinereum	Fungi,Ascomycota,unk	0.294	Fungi,Ascomycota,Eurotiomycetes	0.0892	Fungi,Ascomycota,Lecanoromycetes	0.0114	Fungi,Ascomycota,Sordariomycetes	0.0105
sl18414b_Catapyrenium_daedaleum	Fungi,Ascomycota,unk	0.371	Fungi,Ascomycota,Eurotiomycetes	0.213	Fungi,Ascomycota,Dothideomycetes	0.0246	Fungi,Ascomycota,Lecanoromycetes	0.0144	Fungi,Ascomycota,Sordariomycetes	0.0132	Fungi,Ascomycota,Leotiomycetes	0.0102
sl18681main_Catapyrenium_cinereum	Fungi,Ascomycota,unk	0.232	Fungi,Ascomycota,Eurotiomycetes	0.0475
sl18577placi_Placidium_lachneum	Fungi,Ascomycota,unk	0.125	Fungi,Ascomycota,Eurotiomycetes	0.0161
sl18610placi_Placidium_lachneum	Fungi,Ascomycota,unk	0.0489
sl18622placi_Placidium_lachneum	Fungi,Ascomycota,unk	0.0471
sl18619_Placidium_lachneum	Fungi,Ascomycota,unk	0.0603
sl18478b_Heteroplacidium_zamenhofianumAFF1	Fungi,Ascomycota,unk	0.317	Fungi,Ascomycota,Eurotiomycetes	0.158	Fungi,Ascomycota,Lecanoromycetes	0.0123	Fungi,Ascomycota,Sordariomycetes	0.0113	Fungi,Ascomycota,Dothideomycetes	0.0107
sl18481_Heteroplacidium_zamenhofianumAFF1	Fungi,Ascomycota,unk	0.317	Fungi,Ascomycota,Eurotiomycetes	0.158	Fungi,Ascomycota,Lecanoromycetes	0.0123	Fungi,Ascomycota,Sordariomycetes	0.0113	Fungi,Ascomycota,Dothideomycetes	0.0107
sl18287z_Heteroplacidium_zamenhofianumAFF2	Fungi,Ascomycota,unk	0.3	Fungi,Ascomycota,Eurotiomycetes	0.154	Fungi,Ascomycota,Dothideomycetes	0.0193	Fungi,Ascomycota,Lecanoromycetes	0.0116	Fungi,Ascomycota,Sordariomycetes	0.0107
sl18641c_Heteroplacidium_zamenhofianumAFF2	Fungi,Ascomycota,unk	0.298	Fungi,Ascomycota,Eurotiomycetes	0.147	Fungi,Ascomycota,Dothideomycetes	0.0189	Fungi,Ascomycota,Lecanoromycetes	0.0116	Fungi,Ascomycota,Sordariomycetes	0.0106
sl18347_psuedoaspicilia_sp
sl18347aspi_psuedoaspicilia_sp
sl19205musc_Diploschistes_muscorum	Fungi,Ascomycota,Lecanoromycetes	0.949	Fungi,Ascomycota,unk	0.0379
sl19200a_LeptogiumCF_sp
sl18557_Peltigera_elisabethae	Fungi,Ascomycota,unk	0.443	Fungi,Ascomycota,Lecanoromycetes	0.157	Fungi,Ascomycota,Sordariomycetes	0.0158	Fungi,Ascomycota,Dothideomycetes	0.015	Fungi,Ascomycota,Leotiomycetes	0.0122
sl18575_Peltigera_neorufescens	Fungi,Ascomycota,unk	0.318	Fungi,Ascomycota,Lecanoromycetes	0.255	Fungi,Ascomycota,Sordariomycetes	0.0114	Fungi,Ascomycota,Dothideomycetes	0.0108
sl18341_Peltigera_rufescensAFF	Fungi,Ascomycota,Lecanoromycetes	0.639	Fungi,Ascomycota,unk	0.221
sl18548_Peltigera_rufescensAFF	Fungi,Ascomycota,Lecanoromycetes	0.559	Fungi,Ascomycota,unk	0.254
sl18343_Peltigera_rufescensAFF	Fungi,Ascomycota,Lecanoromycetes	0.761	Fungi,Ascomycota,unk	0.166
sl18432_Peltigera_rufescensAFF	Fungi,Ascomycota,Lecanoromycetes	0.574	Fungi,Ascomycota,unk	0.259
sl18606_Peltigera_rufescensAFF	Fungi,Ascomycota,Lecanoromycetes	0.751	Fungi,Ascomycota,unk	0.173
sl18572z_Peltigera_rufescensAFF	Fungi,Ascomycota,Lecanoromycetes	0.319	Fungi,Ascomycota,unk	0.305	Fungi,Ascomycota,Sordariomycetes	0.0109	Fungi,Ascomycota,Dothideomycetes	0.0103
sl18445pelt_Peltigera_neorufescensCLADE6	Fungi,Ascomycota,Lecanoromycetes	0.765	Fungi,Ascomycota,unk	0.171
sl18679_Peltigera_neorufescensCLADE6	Fungi,Ascomycota,Lecanoromycetes	0.774	Fungi,Ascomycota,unk	0.165
sl18449_Peltigera_neorufescensCLADE6	Fungi,Ascomycota,Lecanoromycetes	0.787	Fungi,Ascomycota,unk	0.156
sl18509_Peltigera_neorufescensCLADE6	Fungi,Ascomycota,Lecanoromycetes	0.787	Fungi,Ascomycota,unk	0.156
sl18451_Peltigera_neorufescensCLADE6	Fungi,Ascomycota,Lecanoromycetes	0.726	Fungi,Ascomycota,unk	0.194
sl18450_Peltigera_neorufescensCLADE6	Fungi,Ascomycota,Lecanoromycetes	0.776	Fungi,Ascomycota,unk	0.163
sl18337_Peltigera_ponojensisCLADE	Fungi,Ascomycota,Lecanoromycetes	0.926	Fungi,Ascomycota,unk	0.0526
sl18571_Peltigera_ponojensisCLADE	Fungi,Ascomycota,Lecanoromycetes	0.928	Fungi,Ascomycota,unk	0.0536
sl18680_Peltigera_ponojensisCLADE	Fungi,Ascomycota,Lecanoromycetes	0.896	Fungi,Ascomycota,unk	0.0763
sl18573_Peltigera_venosa	Fungi,Ascomycota,unk	0.0218
