# Supplementary material for: Alpine lichen diversity in an isolated sky island in the Colorado Plateau, USA—Insight from an integrative biodiversity inventory
Source: Ecol Evol. 2021 Jul 14;11(16):11090–101. doi: 10.1002/ece3.7896 (PMC8366874; doi:10.1002/ece3.7896)
Supplement: Supplementary file 4 — File S4 [file ECE3-11-11090-s006.zip › file_S4_protax_analysis/protax_fungi_results/query4.logprob]

sl18241sar_Acarospora_erratica 132 -0.016502
sl18260_Acarospora_erratica 132 -0.016502
sl18289z_Acarospora_oligospora 132 -0.0118527
sl18474acaro_Acarospora_nitrophila 132 -0.00714466
sl18291a1_Acarospora_stapfiana 132 -0.00801668
sl18362b_Acarospora_stapfiana 132 -0.00807399
sl18603_Polysporina_gyrocarpaAFF 132 -0.00921437
sl18665acaro_Acarospora_nitrophilaAFF 132 -0.00789915
sl18541polysp_Polysporina_simplexAFF1 132 -0.00826646
sl18259a_Acarospora_thamnina 132 -0.0107472
sl18567b_Acarospora_thamnina 132 -0.0111735
sl18629a_Polysporina_simplexAFF2 132 -0.0207239
sl18328_Candelariella_aggregata1 136 -0.0466211
sl18546_Candelariella_aggregata1 136 -0.047887
sl18379d_Candelariella_aggregata1 136 -0.0539622
sl18382d_Candelariella_aggregata1 136 -0.0510071
sl18419cand_Candelariella_aggregata1 136 -0.0503891
sl18254_Candelariella_aggregata2 136 -0.0507016
sl18330_Candelariella_aggregata2 136 -0.0507016
sl18331_Candelariella_aggregata2 136 -0.0518789
sl18383_Candelariella_aggregata3 136 -0.054983
sl18422cand_Candelariella_aggregata4 136 -0.0571338 22,unk -4.53715
sl18426b_Candelariella_antenaria1 136 -0.0421012
sl18257cand_Candelariella_vitellinaAFF 136 -0.0515088
sl18593cand_Candelariella_vitellinaAFF 136 -0.0657006 22,unk -4.3633
sl18304a_Candelariella_rosulans 136 -0.025436
sl18304cand_Candelariella_rosulans 136 -0.0262587
sl18407e_Candelariella_rosulans 136 -0.0269372
sl18380_Candelariella_rosulans 136 -0.0274637
sl18367_Candelariella_rosulans 136 -0.0269655
sl18370f_Candelariella_sp1AGG 136 -0.0358224
sl18626_Candelariella_sp1AGG 136 -0.0298009
sl18641a_Candelariella_sp1AGG 136 -0.0331653
sl18351cand_Candelariella_sp1AGG 136 -0.0368225
sl18358b_Candelariella_sp1AGG 136 -0.0382251
sl18479cand_Candelariella_aurella1 136 -0.0313074
sl18499_Candelariella_aurella1 136 -0.0317725
sl19204cand_Candelariella_aurella1 136 -0.0270366
sl18307_Candelariella_aurella2 136 -0.0267224
sl18503_Candelariella_aurella2 136 -0.0263411
sl18269_Candelariella_aurella3 136 -0.0256677
sl18291b_Candelariella_aurella3 148 -1.38113 136 -1.50699 153 -2.12986 132 -2.51707 22,unk -2.80269 150 -3.1486 138 -3.51276 23,unk -4.08908 146 -4.50454
sl18483b_Candelariella_aurella4 136 -0.0324408
sl18240b_Candelariella_vitellina1 136 -0.0374474
sl18404d_Candelariella_vitellina1 136 -0.0377021
sl18243cand_Candelariella_vitellina1 136 -0.0343722
sl18273b_Candelariella_vitellina1 136 -0.0336767
sl18473c_Candelariella_vitellina1 136 -0.0343722
sl18244calo_Candelariella_vitellina1 136 -0.0349458
sl18294c_Candelariella_vitellina1 136 -0.0358181
sl18599b_Candelariella_vitellina1 136 -0.0345497
sl18294cand_Candelariella_vitellina1 136 -0.0353326
sl18405cand2_Candelariella_vitellina1 136 -0.0330655
sl18521cand_Candelariella_vitellina1 136 -0.0355002
sl18251c_Candelariella_vitellina1 136 -0.0372015
sl18291a2_Candelariella_vitellina2 136 -0.0365306
sl18589cand_Candelariella_vitellina2 136 -0.0380206
sl18613b_Candelariella_vitellina2 136 -0.0365854
sl18273z_Candelariella_vitellina1 136 -0.0379369
sl18306_Candelariella_vitellina1 136 -0.0379369
sl18372cand_Candelariella_vitellina1 136 -0.0357914
sl18667b_Candelariella_vitellina4 136 -0.0362455
sl18669cand_Candelariella_vitellina4 136 -0.0376625
sl18281cand_Candelariella_vitellina3 136 -0.037989
sl18298_Candelariella_vitellina3 136 -0.0403363
sl18533cand_Candelariella_vitellina5 136 -0.0338172
sl18465_Candelariella_xanthostigma 136 -0.024572
sl18466_Candelariella_xanthostigma 136 -1.14842 22,unk -2.03384 132 -2.82679 23,unk -3.42148 138 -3.75075 150 -3.80677 148 -3.98688 29,unk -4.56203
sl18468_Candelariella_xanthostigma 136 -0.024572
sl18267b_Umbilicaria_virginis 148 -0.00495577
sl18368a_Umbilicaria_virginis 148 -0.00443845
sl18407c_Umbilicaria_virginis 148 -0.194095 22,unk -3.15863 132 -4.54445
sl18368b_Umbilicaria_virginis 148 -0.200667 22,unk -3.09853 138 -4.26135
sl18290b_Umbilicaria_virginis 148 -0.00307413
sl18635_Umbilicaria_virginis 148 -0.192727 22,unk -3.26756 132 -4.07513 138 -4.43037
sl18310_Umbilicaria_virginis 148 -0.180505 22,unk -3.2902 132 -4.08422 138 -4.5814
sl18350b_Umbilicaria_virginis 148 -0.00353937
sl18623_Umbilicaria_virginis 148 -0.173119 22,unk -3.28281 132 -4.18822
sl18536_Umbilicaria_virginis 148 -0.187621 22,unk -3.27426 132 -4.05312 138 -4.45059
sl18591_Umbilicaria_virginis 148 -0.178933 22,unk -3.31396 132 -4.17045 138 -4.47677
sl18676_Umbilicaria_virginis 148 -0.216084 22,unk -3.10004 132 -4.08201 138 -4.33043
sl18433_Umbilicaria_virginis 148 -0.21459 22,unk -3.13398 132 -4.03036 138 -4.32383
sl18359um_Umbilicaria_decussata 148 -0.162325 22,unk -3.46403 132 -4.15171
sl18376a_Umbilicaria_virginis 148 -0.229369 22,unk -3.10037 132 -4.07729 138 -4.2767 150 -4.57142
sl18362a_Umbilicaria_sp 148 -0.250916 22,unk -2.94343 132 -4.06604 138 -4.21436
sl18590_Umbilicaria_decussataAFF 148 -0.280578 22,unk -2.89137 132 -3.96958 138 -4.07446
sl18278b_Pleopsidium_flavumAGG1 132 -0.674003 22,unk -2.25668 148 -2.67909 138 -3.97359 136 -4.0872 23,unk -4.09048 150 -4.2596 153 -4.51869
sl18355_Pleopsidium_flavumAGG1 132 -0.674003 22,unk -2.25668 148 -2.67909 138 -3.97359 136 -4.0872 23,unk -4.09048 150 -4.2596 153 -4.51869
sl18300_Pleopsidium_flavumAGG2 132 -0.517348 22,unk -2.15637 138 -3.87328 136 -3.95883 148 -4.31057
sl18579_Sarcogyne_arenosaAFF 132 -1.03333 22,unk -1.69746 138 -3.41437 146 -4.42207 142 -4.47863 135 -4.50627
sl18515_Lecideoid_andersoniiAGG1 139 -0.711797 138 -1.47744 22,unk -2.96229 148 -4.32764
sl18599a_Lecideoid_andersoniiAGG1 139 -0.711797 138 -1.47744 22,unk -2.96229 148 -4.32764
sl18597_Lecideoid_andersoniiAGG2 139 -0.863448 138 -1.67382 22,unk -2.60399 148 -4.01506
sl18297_Lecideoid_deoidSPUR00135 139 -0.657583 138 -1.71734 22,unk -2.82754
sl18439_Lecideoid_deoidSPUR00135 139 -0.671682 138 -1.58858 22,unk -2.86137
sl18601_Lecideoid_deoidSPUR00195 139 -0.757331 138 -1.39441 22,unk -2.88209
sl18637_Lecideoid_deoidSPUR00195 139 -0.887076 138 -1.31465 22,unk -2.88451
sl18668_Lecideoid_deoidSPUR00195 139 -0.887076 138 -1.31465 22,unk -2.88451
sl18602_Lecideoid_laboriosaAFF1 139 -0.782203 138 -1.43402 22,unk -2.82102
sl18628_Lecideoid_laboriosaAFF1 139 -0.782203 138 -1.43402 22,unk -2.82102
sl18648_Lecideoid_laboriosaAFF1 139 -0.782203 138 -1.43402 22,unk -2.82102
sl18292_Lecideoid_laboriosaAFF2 139 -0.685225 138 -1.50183 22,unk -2.94113
sl18455a_Lecideoid_atrobrunneaAGG2 139 -1.14205 138 -1.26107 22,unk -2.76227
sl18566a_Lecideoid_atrobrunneaAGG2 139 -1.07517 138 -1.32069 22,unk -2.79661 148 -4.1593
sl18645atro_Lecideoid_atrobrunneaAGG2 139 -1.00484 138 -1.22901 22,unk -2.87145
sl18600_Lecideoid_atrobrunneaAGG2 139 -1.05699 138 -1.18831 22,unk -2.9236
sl18639_Lecideoid_atrobrunneaAGG2 138 -1.17793 139 -1.24596 22,unk -2.88051
sl18653atro_Lecideoid_atrobrunneaAGG2 138 -1.17793 139 -1.24596 22,unk -2.88051
sl18568a_Lecideoid_atrobrunneaAGG2 139 -1.18274 138 -1.22106 22,unk -2.86567
sl18650_Lecideoid_atrobrunneaAGG2 139 -1.19217 138 -1.24171 22,unk -2.85537
sl18278c_Lecideoid_perlatolica 139 -0.764893 138 -1.42079 22,unk -2.90238
sl18299b_Lecideoid_perlatolica 139 -0.764893 138 -1.42079 22,unk -2.90238
sl18511_Lecideoid_perlatolica 139 -0.741822 138 -1.41515 22,unk -2.9277
sl18511_Lecideoid_perlatolica.2 139 -0.741822 138 -1.41515 22,unk -2.9277
sl18510_Lecideoid_perlatolica 139 -0.741822 138 -1.41515 22,unk -2.9277
sl18640e_Lecideoid_perlatolica 139 -0.711768 138 -1.5858 22,unk -2.85817 148 -4.52565
sl18646_Lecideoid_perlatolica 139 -0.838569 138 -1.41202 22,unk -2.79684
sl18294atrob_Lecideoid_perlatolica 139 -0.774806 138 -1.4984 22,unk -2.79038
sl18583atro1_Lecideoid_perlatolica 139 -0.839721 138 -1.37153 22,unk -2.80691
sl18281b_Lecideoid_perlatolica 139 -0.663749 138 -1.9131 22,unk -2.71689
sl18657_Lecideoid_perlatolica 139 -0.683038 138 -1.93238 22,unk -2.68779
sl18460a_Lecideoid_perlatolica 139 -0.735954 138 -1.81095 22,unk -2.69232
sl18283_Lecideoid_perlatolica 139 -0.658905 138 -1.85365 22,unk -2.74069
sl18565_Lecideoid_promiscensAFF1 139 -0.994057 138 -1.53663 22,unk -2.65534
sl18644_Lecideoid_promiscensAFF1 139 -1.12721 138 -1.22039 22,unk -2.78849
sl18280atro_Lecideoid_syncarpa 139 -0.990867 138 -1.2822 22,unk -2.82787 148 -4.36904
sl18349news_Lecideoid_syncarpa 139 -0.995853 138 -1.46776 22,unk -2.70743 148 -4.2669
sl18347c_Lecideoid_syncarpa 139 -0.810373 138 -1.57299 22,unk -2.79698 148 -4.27473
sl18370c_Lecideoid_syncarpa 139 -0.858736 138 -1.38971 22,unk -2.88482 148 -4.28408
sl18370h_Lecideoid_syncarpa 139 -0.858736 138 -1.38971 22,unk -2.88482 148 -4.28408
sl18404c_Lecideoid_syncarpa 139 -0.859159 138 -1.39013 22,unk -2.88524 148 -4.26621
sl18462_Lecideoid_syncarpa 139 -0.813694 138 -1.43184 22,unk -2.88816 148 -4.26913
sl18583atro2_Lecideoid_syncarpa 139 -0.903716 138 -1.34832 22,unk -2.89574 148 -4.35843
sl18405d_Lecideoid_syncarpa 139 -0.89293 138 -1.32321 22,unk -2.91901 148 -4.29999
sl18460b_Lecideoid_syncarpa 139 -0.862354 138 -1.3348 22,unk -2.91708 148 -4.34644
sl18631z_Lecideoid_syncarpa 139 -0.862354 138 -1.3348 22,unk -2.91708 148 -4.34644
sl18480_Lecideoid_syncarpa 139 -0.876102 138 -1.35477 22,unk -2.90218 148 -4.20467
sl18659b_Lecideoid_syncarpa 139 -0.876102 138 -1.35477 22,unk -2.90218 148 -4.20467
sl18627_Lecideoid_syncarpa 139 -0.90593 138 -1.34972 22,unk -2.88363 148 -4.19793
sl18631_Lecideoid_syncarpa 139 -0.90593 138 -1.34972 22,unk -2.88363 148 -4.19793
sl18488_Lecideoid_syncarpa 139 -0.828621 138 -1.39407 22,unk -2.83688
sl18454c_Lecideoid_syncarpa 139 -0.89389 138 -1.35201 22,unk -2.83753
sl18521_Lecideoid_syncarpa 139 -0.837805 138 -1.47339 22,unk -2.83969 148 -4.22334
sl18582atro2_Lecideoid_syncarpa 139 -0.822832 138 -1.62032 22,unk -2.71267 148 -4.31614
sl18405lecidea_Lecideoid_syncarpa 139 -0.89991 138 -1.36439 22,unk -2.77733
sl18248b1_Lecideoid_syncarpa 139 -0.605933 22,unk -2.54416 138 -2.85556 148 -3.32679 19,unk -4.21434 135 -4.34596 146 -4.49777
sl18642q_lecideoid_atrobrunneaAGG1 139 -0.932498 138 -1.39595 22,unk -2.71888 148 -4.36864
sl18653squam_Lecideoid_atrobrunneaAGG1 139 -0.750845 138 -1.50813 22,unk -2.85809
sl18658_Lecideoid_atrobrunneaAGG3 139 -1.083 138 -1.32894 22,unk -2.80094 148 -4.14858
sl18266_Lecideoid_promiscens 139 -1.11925 138 -1.18946 22,unk -2.92124 146 -3.76591
sl18474c_Lecideoid_promiscens 139 -1.11925 138 -1.18946 22,unk -2.92124 146 -3.76591
sl18665b_Lecideoid_promiscens 139 -1.11925 138 -1.18946 22,unk -2.92124 146 -3.76591
sl18665c_Lecideoid_promiscens 139 -1.11925 138 -1.18946 22,unk -2.92124 146 -3.76591
sl18266z_Lecideoid_promiscens 139 -1.1011 138 -1.23659 22,unk -2.87443 146 -3.70279
sl18460d_Lecideoid_leucothallinaAFF 138 -1.41882 139 -1.47015 22,unk -2.62403
sl18652a_Lecideoid_leucothallinaAFF 138 -1.36109 139 -1.44999 22,unk -2.6147
sl18461_Lecideoid_leucothallinaAFF 139 -1.33943 138 -1.34338 22,unk -2.6009
sl18489_Lecideoid_deoidSP1 139 -1.32669 138 -1.38349 22,unk -2.63209
sl18498_Lecideoid_deoidSP1 139 -1.32669 138 -1.38349 22,unk -2.63209
sl18649z_Lecideoid_deoidSP1 139 -1.32669 138 -1.38349 22,unk -2.63209
sl18496_Lecideoid_deoidSP1 138 -1.28823 139 -1.32764 22,unk -2.64928
sl18369_Lecideoid_tessellataAGG1 139 -1.06526 138 -1.31077 22,unk -2.42381 146 -4.41675
sl18407leci_Lecideoid_tessellataAGG1 139 -1.06526 138 -1.31077 22,unk -2.42381 146 -4.41675
sl18350d_Lecideoid_tessellataAGG4 139 -0.975933 138 -1.24821 22,unk -2.53343
sl18493_Lecideoid_tessellataAGG4 139 -0.9368 138 -1.25192 22,unk -2.56242
sl18656_Lecideoid_tessellataAGG3 138 -1.06387 139 -1.35799 22,unk -2.60386
sl18659a_Lecideoid_tessellataAGG3 138 -1.11755 139 -1.24354 22,unk -2.56645 146 -4.54366
sl18284_Lecideoid_tessellataAGG2 139 -1.03354 138 -1.24541 22,unk -2.49968 146 -4.52409
sl18346b_Lecideoid_tessellataAGG2 139 -1.03354 138 -1.24541 22,unk -2.49968 146 -4.52409
sl18304lecidel_Lecideoid_tessellataAGG2 139 -1.10524 138 -1.15397 22,unk -2.55164 146 -4.57606
sl18278y_Caloplaca_epithallina 19,unk -4.01322 22,unk -4.54813
sl18385b_Athallia_holocarpaAFF 146 -0.736825 22,unk -2.24963 138 -3.57462
sl18385calo_Athallia_holocarpaAFF 146 -0.736825 22,unk -2.24963 138 -3.57462
sl18426a_Athallia_holocarpaAFF 146 -0.736825 22,unk -2.24963 138 -3.57462
sl18420_Athallia_holocarpaAFF 146 -0.692815 22,unk -2.27033 138 -3.62235
sl18513_Caloplaca_xanthostigmoideaAFF 146 -0.919885 22,unk -2.25981 138 -3.61859
sl18645unk_Caloplaca_xanthostigmoideaAFF 146 -0.97949 22,unk -2.22933 138 -3.94625
sl18264a_Rusavskia_elegans 146 -0.402715 22,unk -2.60432 138 -3.75362 139 -4.59897
sl18271_Rusavskia_elegans 146 -0.46946 22,unk -2.48362 138 -3.7478
sl18366_Rusavskia_elegans 146 -0.486835 22,unk -2.45261 138 -3.67624
sl18295_Rusavskia_elegans 146 -0.454112 22,unk -2.50879 138 -3.74594
sl18467xantho_Rusavskia_elegans 146 -0.454112 22,unk -2.50879 138 -3.74594
sl18537a_Rusavskia_elegans 146 -0.454112 22,unk -2.50879 138 -3.74594
sl18409a_Rusavskia_elegans 146 -0.464745 22,unk -2.47891 138 -3.70254
sl18670_Rusavskia_elegans 146 -0.464745 22,unk -2.47891 138 -3.70254
sl18511rusa_Rusavskia_elegans 146 -0.464104 22,unk -2.47826 138 -3.72217
sl18395calo_Rusavskia_elegans 146 -0.470908 22,unk -2.46933 138 -3.72675
sl19200b_Rusavskia_elegans 146 -0.508126 22,unk -2.44243 138 -3.65931
sl18356b_Rusavskia_elegans 146 -0.479994 22,unk -2.46623 138 -3.70337
sl18403d_Rusavskia_elegans 146 -0.488285 22,unk -2.45878 138 -3.6689
sl18378_Rusavskia_elegans 146 -0.685289 22,unk -2.32063 138 -3.53075 139 -4.57058
sl18427a_Rusavskia_elegans 146 -0.655443 22,unk -2.33976 138 -3.54312
sl18249a_Rusavskia_sorediata 146 -0.384614 22,unk -2.65133 138 -3.80063 139 -4.29646
sl18410b_Rusavskia_sorediata 146 -0.595954 22,unk -2.38491 138 -3.59503 139 -4.45214
sl18593_Rusavskia_sorediata 146 -0.594981 22,unk -2.38394 138 -3.60757 139 -4.47981
sl18638b_Rusavskia_sorediata 146 -0.587046 22,unk -2.39233 138 -3.60245 139 -4.45956
sl18538_Rusavskia_sorediata 146 -0.439189 22,unk -2.56802 138 -3.70381 139 -4.23735
sl18370g_Rusavskia_sorediata 146 -0.587348 22,unk -2.39263 138 -3.6095 139 -4.4258
sl18505rusa_Rusavskia_sorediata 146 -0.702077 138 -2.05201 22,unk -2.83327 139 -3.58169 142 -3.67943 23,unk -4.31618 153 -4.40631
sl18243c_Caloplaca_saxicola 146 -0.113033 22,unk -3.53725
sl18353_Caloplaca_saxicola 146 -0.107628 22,unk -3.58023
sl18672_Caloplaca_saxicola 146 -0.102452 22,unk -3.62344
sl18633_Pachypeltis_invadens 146 -1.53515 22,unk -2.30665 138 -3.48973
sl18246b_Pachypeltis_phoenicopta 146 -1.3945 22,unk -2.27969 138 -3.56413
sl18346e_Pachypeltis_phoenicopta 146 -1.3945 22,unk -2.27969 138 -3.56413
sl18405b_Pachypeltis_phoenicopta 146 -1.43353 22,unk -2.28606 138 -3.55699
sl18405calo_Pachypeltis_phoenicopta 146 -1.43353 22,unk -2.28606 138 -3.55699
sl18280a_Pachypeltis_phoenicopta 146 -1.61263 22,unk -2.31823 138 -3.58917
sl18305a_Pachypeltis_phoenicopta 146 -1.61263 22,unk -2.31823 138 -3.58917
sl18269xantho_Xanthomendoza_trachyphylla 146 -0.77962 22,unk -2.22299 138 -3.52095
sl18476_Xanthomendoza_trachyphylla 146 -0.77962 22,unk -2.22299 138 -3.52095
sl19204calo_Xanthomendoza_trachyphylla 146 -0.811296 22,unk -2.20746 138 -3.49867
sl18391d_Parvoplaca_tiroliensis 146 -0.659187 22,unk -2.33465 138 -3.46368
sl18605b_Parvoplaca_tiroliensis 146 -0.676097 22,unk -2.30259 138 -3.45865
sl18605c_Parvoplaca_tiroliensis 146 -0.676097 22,unk -2.30259 138 -3.45865
sl18470_Parvoplaca_tiroliensis 146 -0.650099 22,unk -2.32497 138 -3.52158
sl18471lec2_Austrolecia_sp 138 -2.5078 22,unk -3.32243
sl18348unk_lecanoraceaeCF_sp 138 -1.37146 22,unk -2.95741
sl18543_Lecanora_epibyron 138 -0.928064 22,unk -2.93597
sl18541z_Lecanora_polytropaAFF1 138 -0.767889 22,unk -2.9469
sl18251a_Lecanora_polytropaAGG1 138 -0.368176 22,unk -3.20347
sl18273b_Lecanora_polytropaAGG1 138 -0.368176 22,unk -3.20347
sl18376b_Lecanora_polytropaAGG1 138 -0.368176 22,unk -3.20347
sl18405c_Lecanora_polytropaAGG1 138 -0.368176 22,unk -3.20347
sl18375b_Lecanora_polytropaAGG1 138 -0.374281 22,unk -3.19606
sl18455c_Lecanora_polytropaAGG1 138 -0.386228 22,unk -3.17314
sl18280c_Lecanora_polytropaAGG1 138 -0.386228 22,unk -3.17314
sl18256_Lecanora_polytropaAGG1 138 -0.374095 22,unk -3.19587
sl18355poly_Lecanora_polytropaAGG1 138 -0.374095 22,unk -3.19587
sl18521poly_Lecanora_polytropaAGG1 138 -0.374095 22,unk -3.19587
sl18273poly_Lecanora_polytropaAGG1 138 -0.368176 22,unk -3.20347
sl18282b_Lecanora_polytropaAGG1 138 -0.368176 22,unk -3.20347
sl18583poly_Lecanora_polytropaAGG1 138 -0.368176 22,unk -3.20347
sl18259b_Lecanora_polytropaAGG2 138 -0.285811 22,unk -3.39898
sl18304b_Lecanora_polytropaAGG2 138 -0.386741 22,unk -3.18324
sl18402_Lecanora_polytropaAGG2 138 -0.386741 22,unk -3.18324
sl18404b_Lecanora_polytropaAGG2 138 -0.386741 22,unk -3.18324
sl18370a_Lecanora_polytropaAGG2 138 -0.361724 22,unk -3.20661
sl18346d_Lecanora_polytropaAGG2 138 -0.313486 22,unk -3.29961
sl18356poly_Lecanora_polytropaAGG2 138 -0.361787 22,unk -3.20275
sl18358a_Lecanora_polytropaAGG2 138 -0.361787 22,unk -3.20275
sl18595_Lecanora_polytropaAGG8 138 -0.436869 22,unk -3.09781
sl18665poly_Lecanora_polytropaAGG6 138 -0.329119 22,unk -3.28254
sl18669_Lecanora_polytropaAGG6 138 -0.313668 22,unk -3.31547
sl18455b_Lecanora_polytropaAGG7 138 -0.431618 22,unk -3.10824
sl18522a_Lecanora_polytropaAGG5 138 -0.41597 22,unk -3.13314
sl18522b_Lecanora_polytropaAGG5 138 -0.41597 22,unk -3.13314
sl18539a_Lecanora_polytropaAGG4 138 -0.367155 22,unk -3.23165
sl18653poly_Lecanora_polytropaAGG4 138 -0.414755 22,unk -3.16896
sl18598poly_Lecanora_polytropaAGG4 138 -0.38854 22,unk -3.20465
sl18641f_Lecanora_polytropaAGG4 138 -1.2467 22,unk -2.85143
sl18474a_Lecanora_polytropaAGG9 138 -0.351939 22,unk -3.25697
sl18457poly_Lecanora_polytropaAGG3 138 -0.462178 22,unk -3.09042
sl18598_Lecanora_polytropaAGG10 138 -0.466678 22,unk -3.14547 139 -3.93909
sl18454_Lecanora_polytropaAFF2 138 -1.10065 22,unk -2.90718
sl18454a_Lecanora_polytropaAFF2 138 -1.10432 22,unk -2.89341
sl18418_Protoparmeliopsis_garovaglii 138 -0.548125 22,unk -3.06758
sl18429b_Protoparmeliopsis_garovaglii 138 -0.575824 22,unk -3.02946
sl18241proto_Protoparmeliopsis_muralisAGG1 138 -0.384223 22,unk -3.15111
sl18277_Protoparmeliopsis_muralisAGG1 138 -0.384223 22,unk -3.15111
sl18364_Protoparmeliopsis_muralisAGG1 138 -0.388864 22,unk -3.12481
sl18279_Protoparmeliopsis_muralisAGG3 138 -0.46246 22,unk -3.05758
sl18589c_Protoparmeliopsis_muralisAGG3 138 -0.443944 22,unk -3.08745
sl18535_Protoparmeliopsis_muralisAGG3 138 -0.461768 22,unk -3.06365
sl18258b_Protoparmeliopsis_muralisAGG2 138 -0.555533 22,unk -2.93359
sl18274_Protoparmeliopsis_muralisAGG2 138 -0.554115 22,unk -2.93893
sl18282c_Rhizoplaca_melanophthalma 138 -0.299388 22,unk -3.32605
sl18311_Rhizoplaca_melanophthalma 138 -0.299388 22,unk -3.32605
sl18371_Rhizoplaca_melanophthalma 138 -0.299388 22,unk -3.32605
sl18592_Rhizoplaca_melanophthalma 138 -0.299388 22,unk -3.32605
sl19192_Rhizoplaca_melanophthalma 138 -0.329441 22,unk -3.25934
sl18516v1_Rhizoplaca_novomexicanaAGG1 138 -0.325104 22,unk -3.30555
sl18516v2_Rhizoplaca_novomexicanaAGG1 138 -0.306981 22,unk -3.34933
sl18267a_Rhizoplaca_novomexicanaAGG2 138 -0.401448 22,unk -3.16133
sl18290c_Rhizoplaca_novomexicanaAGG2 138 -0.309051 22,unk -3.35357
sl18358d_Rhizoplaca_novomexicanaAGG2 138 -0.295236 22,unk -3.38814
sl18370b_Rhizoplaca_novomexicanaAGG2 138 -0.272735 22,unk -3.44105
sl18678_Rhizoplaca_novomexicanaAGG2 138 -0.32485 22,unk -3.31314
sl18458_Rhizoplaca_novomexicanaAFF 138 -0.331931 22,unk -3.36293 139 -4.04069
sl18673_Rhizoplaca_novomexicanaAFF 138 -0.363484 22,unk -3.24933
sl18519b_Rhizoplaca_novomexicanaAGG2 138 -0.441751 22,unk -3.1273
sl18651c_Rhizoplaca_groupNOVA 138 -0.513372 22,unk -3.10757
sl18651lepr_Rhizoplaca_groupNOVA 138 -0.531349 22,unk -3.08676
sl18468lec_Lecanora_sp1 138 -0.638787 22,unk -3.01133
sl18261c_Protoparmeliopsis_peltata 138 -0.645556 22,unk -2.79262
sl18345_Protoparmeliopsis_peltata 138 -0.645556 22,unk -2.79262
sl18344_Rhizoplaca_chrysoleucaCLADEd 138 -0.287671 22,unk -3.37056
sl18581_Rhizoplaca_chrysoleucaCLADEe 138 -0.282534 22,unk -3.37894
sl18405a_Lecanora_sp2 138 -1.05416 22,unk -2.96463
sl18405rhizo_Lecanora_sp2 138 -1.07344 22,unk -2.97039
sl18272c_Lecanora_rupicolaAFF1 138 -1.15355 22,unk -2.78205
sl18375c_Lecanora_rupicolaAFF1 138 -0.778425 22,unk -2.87268
sl18240a_Lecanora_rupicolaAGG1 138 -0.733813 22,unk -2.85968
sl18355rup_Lecanora_rupicolaAGG1 138 -0.722156 22,unk -2.86154
sl18455rupi_Lecanora_rupicolaAGG1 138 -0.722156 22,unk -2.86154
sl18655_Lecanora_rupicolaAGG1 138 -0.722156 22,unk -2.86154
sl18454b_Lecanora_rupicolaAGG1 138 -0.761511 22,unk -2.83507
sl18275_Lecanora_rupicolaAGG1 138 -0.65894 22,unk -2.84521
sl18404rupi_Lecanora_rupicolaAGG1 138 -0.86402 22,unk -2.79527
sl18294a_Lecanora_rupicolaAGG2 138 -0.604153 22,unk -2.90788
sl18460c_Lecanora_rupicolaAGG2 138 -0.580811 22,unk -2.91832
sl18428_Evernia_divaricata 138 -0.154167 22,unk -3.88175
sl19193_Pseudephebe_minuscula 138 -0.129697 22,unk -4.08435
sl18339_Xanthoparmelia_wyomingica 138 -0.10753 22,unk -4.19558
sl18604_Xanthoparmelia_subcumberlandia 138 -0.106367 22,unk -4.20793
sl18340_Xanthoparmelia_wyomingica 138 -0.101152 22,unk -4.2511
sl18464_Xanthoparmelia_subcumberlandia 138 -0.111813 22,unk -4.16499
sl18671xantho_Xanthoparmelia_subcumberlandia 138 -0.111879 22,unk -4.16506
sl18673xantho_Xanthoparmelia_subcumberlandia 138 -0.111879 22,unk -4.16506
sl18308_Xanthoparmelia_wyomingica 138 -0.119445 22,unk -4.11072
sl18675_Xanthoparmelia_wyomingica 138 -0.119445 22,unk -4.11072
sl18677_Xanthoparmelia_wyomingica 138 -0.119445 22,unk -4.11072
sl18245new_Xanthoparmelia_wyomingica 138 -0.113693 22,unk -4.15336
sl18408_Xanthoparmelia_wyomingica 138 -0.115779 22,unk -4.14193
sl18523_Xanthoparmelia_wyomingica 138 -0.115779 22,unk -4.14193
sl18349side_Lecanora_subcavicolaAFF1 138 -0.732117 22,unk -3.03359
sl18349subcavi_Lecanora_subcavicolaAFF1 138 -0.732117 22,unk -3.03359
sl18364b_Lecanora_subcavicolaAFF1 138 -0.732117 22,unk -3.03359
sl18372a_Lecanora_subcavicolaAFF1 138 -0.850681 22,unk -2.99348
sl18407a;18-407d_Lecanora_subcavicolaAFF1 138 -0.850681 22,unk -2.99348
sl18349b_Lecanora_subcavicolaAFF2 138 -0.708362 22,unk -3.06714
sl18349bat_Lecanora_subcavicolaAFF2 138 -0.708362 22,unk -3.06714
sl18567sore_Lecanora_subcavicolaAFF2 138 -0.708362 22,unk -3.06714
sl18403sideSOR_Lecanora_subcavicolaAFF2 138 -0.743435 22,unk -3.05383
sl18347f_Lecidella_stigmateaAGG1 138 -0.469137 22,unk -3.01371
sl18347lec_Lecidella_stigmateaAGG1 138 -0.497353 22,unk -2.99354
sl18360_Lecidella_stigmateaAGG1 138 -0.456131 22,unk -3.05017
sl18374_Lecidella_stigmateaAGG1 138 -0.477654 22,unk -3.02331
sl18492_Lecidella_stigmateaAGG1 138 -0.439005 22,unk -3.07467
sl18500leci_Lecidella_stigmateaAGG1 138 -0.474532 22,unk -3.02694
sl18367z_Lecidella_stigmateaAGG1 138 -0.476359 22,unk -2.99565
sl18369rino_Lecidella_stigmateaAGG1 138 -0.476359 22,unk -2.99565
sl18409b_Lecidella_stigmateaAGG1 138 -0.41171 22,unk -3.10928
sl18475_Lecidella_stigmateaAGG1 138 -0.593771 22,unk -2.91493
sl18512_Lecidella_stigmateaAGG1 138 -0.459541 22,unk -3.0429
sl18537c_Lecidella_stigmateaAGG1 138 -0.380043 22,unk -3.15019
sl18257b_Lecidella_stigmateaAGG2 138 -0.48333 22,unk -2.98911
sl18294d_Lecidella_stigmateaAGG2 138 -0.498625 22,unk -2.97345
sl18467unk_Lecidella_stigmateaAGG2 138 -0.496508 22,unk -2.98485
sl18582a_Lecidella_stigmateaAGG2 138 -0.475864 22,unk -2.99516
sl18582e_Lecidella_stigmateaAGG2 138 -0.452218 22,unk -3.04125
sl18583i_Lecidella_stigmateaAGG2 138 -0.452218 22,unk -3.04125
sl19208leci_Lecidella_stigmateaAGG1 138 -0.514251 22,unk -2.95421
sl18347b_Lecidella_stigmateaAGG4 138 -0.47438 22,unk -3.03855
sl18347e_Lecidella_stigmateaAGG4 138 -0.47438 22,unk -3.03855
sl18511della_Lecidella_stigmateaAGG1 138 -0.494986 22,unk -3.00009
sl18517_Lecidella_stigmateaAGG1 138 -0.494986 22,unk -3.00009
sl18528_Lecidella_stigmateaAGG3 138 -0.587863 22,unk -2.94998
sl18681blackAPO_Lecidella_stigmateaAGG3 138 -0.543952 22,unk -2.98933
sl18681brownAPO_Lecidella_stigmateaAGG3 138 -0.543952 22,unk -2.98933
sl18348grey_Lecanora_spGREY 138 -1.21621 22,unk -3.03992
sl18403tetra_Lecanora_spGREY 138 -1.21621 22,unk -3.03992
sl18354_Lecanora_spGREY 138 -1.27324 22,unk -3.04856
sl18365b_Lecanora_spGREY 138 -1.22944 22,unk -3.03179
sl18248a_Lecideoid_formosaAGG1 138 -2.48092 22,unk -3.328
sl18302e_Lecideoid_formosaAGG1 138 -2.38642 22,unk -3.28189
sl18280b_Lecideoid_formosaAGG1 138 -2.27333 22,unk -3.21718
sl18285_Lecideoid_formosaAGG1 138 -2.27333 22,unk -3.21718
sl18372b_Lecideoid_formosaAGG1 138 -2.35816 22,unk -3.27106
sl18403a_Lecideoid_formosaAGG1 138 -2.35816 22,unk -3.27106
sl18580_Lecideoid_formosaAGG1 138 -2.35816 22,unk -3.27106
sl19195_Lecideoid_formosaAGG1 138 -2.00275 22,unk -3.12095
sl18302form_Lecideoid_formosaAGG1 138 -1.85102 22,unk -3.01653
sl18302b_Lecideoid_formosaAGG2 138 -1.90679 22,unk -3.03066
sl18567e_Lecideoid_formosaAGG2 138 -1.90679 22,unk -3.03066
sl18437b_Lecanora_prolificans 138 -2.2102 22,unk -3.33408
sl18471_Lecanora_prolificans 138 -2.2102 22,unk -3.33408
sl18427b_Myriolecis_hageniiAFF 138 -0.485541 22,unk -3.05972
sl18473b_Myriolecis_hageniiAFF 138 -0.509079 22,unk -3.03488
sl18269z_Myriolecis_myrioSP1 138 -0.356966 22,unk -3.23564
sl18478a_Myriolecis_semipallida 138 -0.594694 22,unk -2.90126
sl18629b_Myriolecis_semipallida 138 -0.540351 22,unk -2.96112
sl18651b_Myriolecis_semipallida 138 -0.540351 22,unk -2.96112
sl18483a_Myriolecis_semipallida 138 -0.520256 22,unk -2.98549
sl18478quest_Myriolecis_semipallida 138 -0.574 22,unk -2.92895
sl18651a_Myriolecis_semipallida 138 -0.486439 22,unk -3.1513 23,unk -4.1027 153 -4.15365
sl18651d_Myriolecis_semipallida 138 -0.947627 22,unk -2.81522
sl18490_Myriolecis_semipallida 138 -0.652913 22,unk -2.87622
sl18494_Myriolecis_semipallida 138 -0.666343 22,unk -2.86262
sl18467rino1_Myriolecis_myrioSP2 138 -0.617906 22,unk -2.90528
sl18419rino_Myriolecis_myrioSP3 138 -0.492985 22,unk -3.04539 139 -4.30218
sl18248b2_Calvitimela_armeniaca 138 -0.57779 22,unk -2.90705 139 -4.40607
sl18278a_Calvitimela_armeniaca 138 -0.57779 22,unk -2.90705 139 -4.40607
sl18248quest_Calvitimela_armeniaca 138 -0.632861 22,unk -2.84116
sl18278green_Calvitimela_armeniaca 138 -0.632861 22,unk -2.84116
sl18372c_Calvitimela_armeniaca 138 -0.632861 22,unk -2.84116
sl18403b_Calvitimela_armeniaca 138 -0.632861 22,unk -2.84116
sl18404e_Calvitimela_armeniaca 138 -0.632861 22,unk -2.84116
sl18567a_Calvitimela_armeniaca 138 -0.632861 22,unk -2.84116
sl18570_Calvitimela_armeniaca 138 -0.632861 22,unk -2.84116
sl18302d_Calvitimela_armeniaca 138 -0.613824 22,unk -2.85699
sl18302quest_Calvitimela_armeniaca 138 -0.613824 22,unk -2.85699
sl18359_Calvitimela_armeniaca 138 -0.642236 22,unk -2.83702
sl18540_Lecanora_cenisiaAFF 138 -1.24859 22,unk -2.7618
sl18588_Lecanora_cenisiaAFF 138 -1.24859 22,unk -2.7618
sl18634_Lecanora_cenisiaAFF 138 -1.11084 22,unk -2.72542
sl18437a_Lecidella_elaeochroma 138 -0.66816 22,unk -2.80104
sl18473a_Lecidella_elaeochroma 138 -0.66816 22,unk -2.80104
sl18472_Lecidella_elaeochroma 138 -0.678573 22,unk -2.79794
sl18620y_Lecidella_wulfeniiAFF 138 -0.675761 22,unk -2.76092
sl18238a_Protoparmelia_badia 138 -0.370794 22,unk -3.18432
sl18403f_Protoparmelia_badia 138 -0.371716 22,unk -3.1774
sl18243a_Protoparmelia_badia 138 -0.364719 22,unk -3.19176
sl18456_Protoparmelia_badia 138 -0.41417 22,unk -3.10957
sl18255a_Protoparmelia_badia 138 -0.361116 22,unk -3.20167
sl18261a_Protoparmelia_badia 138 -0.361116 22,unk -3.20167
sl18453_Protoparmelia_badia 138 -0.384989 22,unk -3.14012
sl18452_Protoparmelia_badia 138 -0.467501 22,unk -3.02342
sl18361asp_Arctidea_sp1 143 -1.96705 22,unk -2.47409 23,unk -3.34605 148 -3.63524 138 -4.19101
sl18477_Arctidea_candidaAFF 143 -1.78233 22,unk -2.52776 148 -4.04798 138 -4.24467 23,unk -4.27896 29,unk -4.41249
sl18350arctidea_Arctidea_circularisAFF2 143 -1.98225 22,unk -2.34038 148 -3.68211 138 -4.05729 23,unk -4.17134 29,unk -4.56544
sl19204mega_Arctidea_circularisAFF2 143 -1.9638 22,unk -2.35504 148 -3.58819 138 -4.07195 23,unk -4.18601 29,unk -4.55323
sl18404f_Sagedia_sp1 22,unk -4.25643 143 -4.48076
sl18404sage1_Sagedia_sp1 22,unk -4.25643 143 -4.48076
sl18519a_Arctidea_circularisAFF1 143 -1.68123 22,unk -2.29774 148 -2.93845 23,unk -3.42384 138 -4.01465
sl18350c_Arctidea_circularisAFF1 143 -2.0393 22,unk -2.36291 148 -3.32785 23,unk -3.33638 138 -4.07982 19,unk -4.58956
sl18246z_Aspicilia_americanaAFF1 22,unk -2.69281 143 -2.74736 148 -4.19856 138 -4.40973 23,unk -4.58324
sl18251b_Aspicilia_americanaAFF1 22,unk -2.69281 143 -2.74736 148 -4.19856 138 -4.40973 23,unk -4.58324
sl18274asp_Aspicilia_americanaAFF1 22,unk -2.69281 143 -2.74736 148 -4.19856 138 -4.40973 23,unk -4.58324
sl18305asp_Aspicilia_americanaAFF1 22,unk -2.69281 143 -2.74736 148 -4.19856 138 -4.40973 23,unk -4.58324
sl18270_Aspicilia_americanaAFF1 22,unk -2.64929 143 -2.76749 148 -4.03998 138 -4.3662
sl18299c_Aspicilia_americanaAFF1 22,unk -2.64929 143 -2.76749 148 -4.03998 138 -4.3662
sl18487_Aspicilia_americanaAFF2 22,unk -2.86818 143 -3.19777 148 -4.42821 138 -4.58509
sl18349asp_Aspicilia_americanaAFF3 22,unk -2.87342 143 -2.98527 138 -4.59033
sl18349pea_Aspicilia_americanaAFF3 22,unk -3.00309 143 -3.13279
sl18351_Aspicilia_americanaAFF4 143 -4.06677 22,unk -4.16136
sl18491_Aspicilia_americanaAFF5 143 -2.58187 22,unk -2.60765 138 -4.32456 23,unk -4.55716
sl18495_Aspicilia_americanaAFF5 143 -2.58187 22,unk -2.60765 138 -4.32456 23,unk -4.55716
sl18564_Aspicilia_americanaAFF5 143 -2.50407 22,unk -2.5477 138 -4.26461 23,unk -4.54403
sl18594aspi_Aspicilia_americanaAFF5 143 -2.50407 22,unk -2.5477 138 -4.26461 23,unk -4.54403
sl18626aspi_Aspicilia_americanaAFF5 143 -2.50407 22,unk -2.5477 138 -4.26461 23,unk -4.54403
sl18645b_Aspicilia_americanaAFF5 143 -2.43418 22,unk -2.5363 138 -4.25321
sl18288_Aspicilia_fumosaAGG1 22,unk -2.36684 143 -2.38826 148 -3.36187 138 -4.08375
sl18296_Aspicilia_fumosaAGG1 22,unk -2.36684 143 -2.38826 148 -3.36187 138 -4.08375
sl18346a_Aspicilia_fumosaAGG1 22,unk -2.36684 143 -2.38826 148 -3.36187 138 -4.08375
sl18294b_Aspicilia_fumosaAGG2 22,unk -2.55664 143 -2.66989 148 -3.60272 138 -4.27355 23,unk -4.56318
sl18361b_Aspicilia_arizonicaAFF1 143 -1.92848 22,unk -2.36973 138 -4.08664 23,unk -4.42395
sl18404a_Aspicilia_arizonicaAFF1 143 -1.92848 22,unk -2.36973 138 -4.08664 23,unk -4.42395
sl18361r_Aspicilia_arizonicaAFF1 143 -2.07428 22,unk -2.39081 138 -4.10772 23,unk -4.43297
sl18370e_Aspicilia_arizonicaAFF1 143 -1.99702 22,unk -2.33398 138 -4.0509 23,unk -4.34986
sl18638a_Aspicilia_arizonicaAFF1 143 -1.93148 22,unk -2.31683 138 -4.03374 23,unk -4.34672 19,unk -4.40236
sl18238b_Aspicilia_arizonicaAFF2 143 -1.41956 22,unk -2.15813 148 -3.58158 138 -3.87504 23,unk -4.3567
sl18275unk_Aspicilia_arizonicaAFF4 143 -2.31971 22,unk -2.40537 148 -3.51813 138 -4.12229 23,unk -4.4922
sl18352a_Aspicilia_arizonicaAFF4 143 -2.43649 22,unk -2.45592 148 -3.60202 138 -4.17284 23,unk -4.51539
sl18349aspy_Aspicilia_arizonicaAFF4 22,unk -2.43636 143 -2.45263 148 -3.54912 138 -4.15327 23,unk -4.5436
sl18364aspi_Aspicilia_arizonicaAFF4 22,unk -2.43636 143 -2.45263 148 -3.54912 138 -4.15327 23,unk -4.5436
sl18358e_Aspicilia_arizonicaAFF3 143 -2.24753 22,unk -2.42739 148 -3.50034 138 -4.1443 23,unk -4.52742
sl18377_Aspicilia_arizonicaAFF3 143 -2.24753 22,unk -2.42739 148 -3.50034 138 -4.1443 23,unk -4.52742
sl18520_Aspicilia_arizonicaAFF3 143 -2.25832 22,unk -2.38227 148 -3.57942 138 -4.09918 23,unk -4.55904
sl18407asp_Aspicilia_arizonicaAFF3 143 -2.29944 22,unk -2.46403 148 -3.75794 138 -4.18094 23,unk -4.52975
sl18624b_Aspicilia_indeterminata 22,unk -2.6362 143 -2.81053 148 -3.96993 138 -4.35311
sl18640b_Aspicilia_indeterminata 143 -2.27608 22,unk -2.49518 148 -3.61441 138 -4.21209 23,unk -4.57048
sl18640c_Aspicilia_indeterminata 22,unk -2.6639 143 -2.70082 148 -4.13041 138 -4.38082
sl18282a_Aspicilia_cinereaAFF 143 -1.41358 22,unk -2.17051 148 -2.92305 138 -3.88743 23,unk -4.51347
sl18412_Aspicilia_bufoidesAGG2 143 -2.68894 22,unk -2.7232 138 -4.44011
sl18568c_Aspicilia_bufoidesAGG1 143 -2.44147 22,unk -2.64131 138 -4.35823 23,unk -4.5353
sl18583unk_Aspicilia_bufoidesAGG1 143 -2.53317 22,unk -2.63625 148 -4.0898 138 -4.35316 23,unk -4.5573
sl18667a_Aspicilia_bufoidesAGG1 143 -2.55775 22,unk -2.596 138 -4.31291 23,unk -4.5655
sl18669aspi_Aspicilia_bufoidesAGG1 143 -2.49653 22,unk -2.64283 138 -4.35974 23,unk -4.53899
sl18643_Aspicilia_bufoidesAGG1 143 -2.49112 22,unk -2.64634 138 -4.36325 23,unk -4.55797
sl18661_Lobothallia_alphoplaca 143 -1.95808 22,unk -2.58911 138 -4.30602 23,unk -4.31828
sl18263_Circinaria_aridaCF1 22,unk -2.95198 143 -3.29846
sl18514_Circinaria_aridaCF1 22,unk -2.98769 143 -3.36471
sl18674z_Circinaria_aridaCF1 22,unk -2.98769 143 -3.36471
sl18366asp_Circinaria_aridaCF1 22,unk -3.03145 143 -3.40846
sl18239circ_Circinaria_aridaCF2 22,unk -3.49787 143 -4.08627
sl18265z_Circinaria_aridaCF2 22,unk -3.49787 143 -4.08627
sl18301_Circinaria_aridaCF3 22,unk -3.38076 143 -3.85454
sl18558_Stereocaulaceae_Lepraria_caesioalba 138 -0.0667922
sl18560_Stereocaulaceae_Lepraria_caesioalba 138 -0.0667922
sl18561_Stereocaulaceae_Lepraria_leprSP1 138 -0.265938 22,unk -3.52835
sl18497_Stereocaulaceae_Lepraria_neglectaAFF1 138 -0.195671 22,unk -3.66214
sl18609_Stereocaulaceae_Lepraria_neglectaAFF1 138 -0.192538 22,unk -3.67252
sl18622lepr_Stereocaulaceae_Lepraria_neglectaAFF1 138 -0.192538 22,unk -3.67252
sl18534_Stereocaulaceae_Lepraria_neglectaAFF1 138 -0.177879 22,unk -3.73328
sl18660_Stereocaulaceae_Lepraria_neglectaAFF1 138 -0.189283 22,unk -3.69062
sl18616a_Stereocaulaceae_Lepraria_finkii 138 -0.616767 22,unk -2.80437
sl18624a_Stereocaulaceae_Lepraria_finkii 138 -0.635438 22,unk -2.79209
sl18414a_Pertusariaceae_Ochrolechia_upsaliensis 143 -1.37889 22,unk -2.45409 23,unk -3.10274 138 -3.7926 20,unk -4.48811
sl18422_Pertusariaceae_Ochrolechia_upsaliensis 143 -1.37889 22,unk -2.45409 23,unk -3.10274 138 -3.7926 20,unk -4.48811
sl18423_Pertusariaceae_Ochrolechia_upsaliensis 143 -1.37889 22,unk -2.45409 23,unk -3.10274 138 -3.7926 20,unk -4.48811
sl18285_Sporastatia_testudinea 22,unk -4.45302
sl18290a_Sporastatia_testudinea
sl18356a_Sporastatia_testudinea 22,unk -4.52003
sl18357_Sporastatia_testudinea
sl18658unk_Sporastatia_testudinea
sl18569_Sporastatia_testudinea
sl18569a_Sporastatia_testudinea
sl18469b_Blastenia_furfuracea 146 -1.68347 22,unk -2.30804 138 -4.02496
sl18574calo_Bryoplaca_cinnamomea 146 -1.09265 22,unk -2.26795 138 -3.98487
sl18621_Bryoplaca_sinapisperma 146 -0.963283 22,unk -2.25837 138 -3.97528
sl18482_Pyrenodesmia_variabilis 146 -0.512413 22,unk -2.45675 148 -4.13985 138 -4.17367
sl18482crust_Pyrenodesmia_variabilis 146 -0.608783 22,unk -2.3348 138 -4.05172
sl18486_Pyrenodesmia_variabilis 146 -0.616817 22,unk -2.33497 138 -4.05188
sl18504_Pyrenodesmia_variabilis 146 -0.538827 22,unk -2.39309 138 -4.11
sl18419calo_Caloplaca_stillicidiorumAGG 146 -0.132456 22,unk -3.40601
sl18529b_Caloplaca_stillicidiorumAGG 146 -0.134332 22,unk -3.42481
sl18614_Caloplaca_stillicidiorumAGG 146 -0.124557 22,unk -3.49607
sl18467_Caloplaca_stillicidiorumAGG 146 -0.195137 22,unk -3.12508 138 -4.32169
sl18440b_Gyaloechia_bracteata 146 -1.14904 22,unk -2.15912 138 -3.87603
sl18421a_Gyaloechia_epiphyta 146 -0.82449 22,unk -2.25587 138 -3.60789
sl18421cand_Gyaloechia_epiphyta 146 -0.82449 22,unk -2.25587 138 -3.60789
sl18429a_Gyaloechia_epiphyta 146 -0.82449 22,unk -2.25587 138 -3.60789
sl18457_Rufoplaca_arenaria 146 -1.1756 22,unk -2.15125 138 -3.86816
sl18474b_Rufoplaca_arenaria 146 -1.1756 22,unk -2.15125 138 -3.86816
sl18463_Rufoplaca_arenaria 146 -1.17225 22,unk -2.14672 138 -3.86363
sl18654_Rufoplaca_arenaria 146 -1.17225 22,unk -2.14672 138 -3.86363
sl18665a_Rufoplaca_arenaria 146 -1.17225 22,unk -2.14672 138 -3.86363
sl18611a_Mycobilimbia_berengeriana 138 -0.32295 22,unk -3.26027
sl18612_Mycobilimbia_berengeriana 138 -0.32295 22,unk -3.26027
sl18574ton_ToniniaCF_mesoideaAFF 138 -1.71769 22,unk -2.9567
sl18574d_ToniniaCF_sp 138 -2.56459 22,unk -3.2742
sl18444clado_Cladonia_cariosaAFF1 138 -0.168095 22,unk -3.83853
sl18620clado_Cladonia_cariosaAFF1 138 -0.179721 22,unk -3.78041
sl18430_Cladonia_symphycarpa 138 -0.127976 22,unk -4.02532
sl18436z_Cladonia_symphycarpa 138 -0.127976 22,unk -4.02532
sl18610clado_Cladonia_cariosaAFF2 138 -0.175264 22,unk -3.80015
sl19199clado_Cladonia_cariosaAFF2 138 -0.190482 22,unk -3.72035
sl18335_Cladonia_cariosaAFF3 138 -0.176717 22,unk -3.78308
sl18336_Cladonia_cariosaAFF3 138 -0.176717 22,unk -3.78308
sl18442clado_Cladonia_cariosaAFF3 138 -0.165297 22,unk -3.83748
sl18448_Cladonia_cariosaAFF3 138 -0.165297 22,unk -3.83748
sl18415_Cladonia_macrophyllodes 138 -0.162552 22,unk -3.85217
sl18443b_Cladonia_pocillumAGG1 138 -0.100864 22,unk -4.25014
sl19196clado_Cladonia_pocillumAGG1 138 -0.102529 22,unk -4.23829
sl18447_Cladonia_pocillumAGG1 138 -0.106196 22,unk -4.19925
sl18617_Cladonia_pocillumAGG1 138 -0.106196 22,unk -4.19925
sl19207clado_Cladonia_pocillumAGG1 138 -0.106196 22,unk -4.19925
sl18576z_Cladonia_pocillumAGG1 138 -0.110754 22,unk -4.16218
sl18607_Cladonia_pocillumAGG1 138 -0.110754 22,unk -4.16218
sl18553clado_Cladonia_pocillumAGG1 138 -0.110754 22,unk -4.16218
sl18555clado_Cladonia_pocillumAGG1 138 -0.114498 22,unk -4.13497
sl18343_Cladonia_pocillumAGG3 138 -0.138683 22,unk -3.98022
sl18578_Cladonia_pocillumAGG2 138 -0.134521 22,unk -3.98348
sl18616clado_Cladonia_pocillumAGG2 138 -0.134521 22,unk -3.98348
sl18551_Cladonia_squamSP1 138 -0.134133 22,unk -4.00662
sl18438_Amandinea_punctataAFF 22,unk -3.30085 135 -4.01818
sl18402side2_Tetramelas_papillatusCF 22,unk -3.29217 135 -4.0095
sl18403e_Tetramelas_papillatusCF 22,unk -3.29217 135 -4.0095
sl18403sideAPO_Tetramelas_papillatusCF 22,unk -3.29217 135 -4.0095
sl18405e_Tetramelas_pulverulentusAFF 22,unk -3.50808 135 -4.34591
sl18454leci_Tetramelas_pulverulentusAFF 22,unk -3.54068 135 -4.39572
sl18393e_Phaeophyscia_constipata 135 -0.982465 22,unk -2.35849 138 -2.5129 146 -4.00527
sl18393f_Phaeophyscia_constipata 135 -0.889911 22,unk -2.26594 138 -3.48957 146 -3.91272
sl18399z_Phaeophyscia_constipata 135 -0.929633 22,unk -2.40243 138 -2.52981 146 -4.00201
sl18385rino_PhaeophysDINA_dina3 135 -0.993792 22,unk -2.28352 138 -3.37201 146 -3.75722
sl18401_PhaeophysDINA_dina3 135 -0.993792 22,unk -2.28352 138 -3.37201 146 -3.75722
sl18269star_PhaeophysDINA_castanomelodes 135 -0.782329 22,unk -2.30933 138 -3.56675 146 -3.75942
sl18363_PhaeophysDINA_castanomelodes 135 -0.782329 22,unk -2.30933 138 -3.56675 146 -3.75942
sl18312_PhaeophysDINA_guzzinii 135 -1.50572 22,unk -2.3202 146 -3.83324 138 -4.03712
sl18382b_PhaeophysDINA_roscidaAFF1 135 -1.19569 22,unk -2.24559 146 -3.67995 138 -3.9625
sl18379z_PhaeophysDINA_dina2 135 -0.981745 22,unk -2.2752 138 -3.48531 146 -3.82757
sl18529a_PhaeophysDINA_roscidaAFF2 135 -1.14554 22,unk -1.85837 146 -2.30144 138 -3.16984
sl18529rino_PhaeophysDINA_roscidaAFF2 135 -1.14554 22,unk -1.85837 146 -2.30144 138 -3.16984
sl18529z_PhaeophysDINA_roscidaAFF2 135 -1.14554 22,unk -1.85837 146 -2.30144 138 -3.16984
sl18485_Physcia_albineoides 135 -0.78087 22,unk -2.3623 138 -3.5116 146 -4.22937 139 -4.33276
sl18518_Physcia_albineoides 135 -0.78087 22,unk -2.3623 138 -3.5116 146 -4.22937 139 -4.33276
sl18242a_Physcia_dubiaAFF1 135 -0.576456 22,unk -2.51449 138 -3.63676 146 -4.27928 139 -4.46967
sl18273c_Physcia_dubiaAFF1 135 -0.573958 22,unk -2.49804 138 -3.63382 146 -4.26283 139 -4.4478
sl18554_Physcia_dubiaAFF1 135 -0.584746 22,unk -2.4744 138 -3.59667 146 -4.23919
sl18663_Physcia_dubiaAFF1 135 -0.584746 22,unk -2.4744 138 -3.59667 146 -4.23919
sl18506_Physcia_dubiaAFF1 135 -0.572742 22,unk -2.49194 138 -3.61421 146 -4.27246 139 -4.33061
sl18349c_Physcia_dubiaAFF2 135 -0.651078 22,unk -2.43047 138 -3.64734 146 -4.25033 139 -4.34267
sl18364a_Physcia_dubiaAFF2 135 -0.651078 22,unk -2.43047 138 -3.64734 146 -4.25033 139 -4.34267
sl18410a_Physcia_caesia 135 -0.61037 22,unk -2.38976 138 -4.10667 146 -4.22536
sl18386a_PhysciDINA_pyrina 135 -0.736008 22,unk -2.29557 138 -4.01248 146 -4.21771
sl18400b_PhysciDINA_pyrina 135 -0.736008 22,unk -2.29557 138 -4.01248 146 -4.21771
sl18391a_PhysciDINA_pyrina 135 -0.719251 22,unk -2.30464 138 -4.02155 146 -4.22677
sl18395b_PhysciDINA_pyrina 135 -0.719251 22,unk -2.30464 138 -4.02155 146 -4.22677
sl18420rino_PhysciDINA_pyrina 135 -0.736358 22,unk -2.29592 138 -4.01283 146 -4.22593
sl18422rino_PhysciDINA_pyrina 135 -0.736358 22,unk -2.29592 138 -4.01283 146 -4.22593
sl18396a_Phaeorrhiza_nimbosa 135 -1.37425 22,unk -2.28178 138 -3.57299 146 -3.91283
sl18396b_Phaeorrhiza_nimbosa 135 -1.37425 22,unk -2.28178 138 -3.57299 146 -3.91283
sl18425b_Phaeorrhiza_nimbosa 135 -1.60117 22,unk -2.32377 138 -3.58795 146 -3.97055
sl18381_Phaeorrhiza_sareptana 135 -1.79514 22,unk -2.37747 138 -3.743 146 -4.13439
sl18384_Phaeorrhiza_sareptana 135 -1.79514 22,unk -2.37747 138 -3.743 146 -4.13439
sl18389_Phaeorrhiza_sareptana 135 -1.79514 22,unk -2.37747 138 -3.743 146 -4.13439
sl18400a_Phaeorrhiza_sareptana 135 -1.79514 22,unk -2.37747 138 -3.743 146 -4.13439
sl18542_Phaeorrhiza_sareptana 135 -1.79514 22,unk -2.37747 138 -3.743 146 -4.13439
sl18527a_Phaeorrhiza_sareptana 135 -1.95454 22,unk -2.42452 138 -3.76978 146 -4.19717
sl18250_Physconia_muscigena 135 -0.551721 22,unk -2.51604 138 -3.64507 146 -4.21789
sl18382a_Physconia_muscigena 135 -0.512574 22,unk -2.52854 138 -3.65081 146 -4.19892
sl18392_Physconia_muscigena 135 -0.512574 22,unk -2.52854 138 -3.65081 146 -4.19892
sl18441b_Physconia_muscigena 135 -0.512574 22,unk -2.52854 138 -3.65081 146 -4.19892
sl18387_Physconia_muscigena 135 -0.512574 22,unk -2.52854 138 -3.65081 146 -4.19892
sl18431_Physconia_muscigena 135 -0.605273 22,unk -2.57285 138 -2.60062 146 -4.25897
sl18531a_Physconia_muscigena 135 -0.544473 22,unk -2.49484 138 -3.61711 146 -4.18095
sl18421b_Physconia_muscigena 135 -0.554775 22,unk -2.50351 138 -3.6393 146 -4.17389
sl18397_Physconia_muscigena 135 -0.620388 22,unk -2.43956 138 -3.63616 146 -4.15714
sl18532_Physconia_muscigena 135 -0.620388 22,unk -2.43956 138 -3.63616 146 -4.15714
sl18385a_Physconia_muscigena 135 -0.560247 22,unk -2.49828 138 -3.67461 146 -4.17653
sl18396d_Physconia_muscigena 135 -0.560247 22,unk -2.49828 138 -3.67461 146 -4.17653
sl18545_Physconia_muscigena 135 -0.560247 22,unk -2.49828 138 -3.67461 146 -4.17653
sl18417_Physconia_muscigena 135 -0.572414 22,unk -2.52441 138 -3.70074 146 -4.21839
sl18386b_Physconia_muscigena 135 -0.614613 22,unk -2.44029 138 -3.64365 146 -4.15001
sl18426c_Physconia_muscigena 135 -0.581148 22,unk -2.51593 138 -3.70577 146 -4.20991
sl18435_Physconia_muscigena 135 -0.581148 22,unk -2.51593 138 -3.70577 146 -4.20991
sl18550_Physconia_muscigena 135 -0.573843 22,unk -2.49467 138 -3.671 146 -4.18865
sl18425a_Physconia_muscigena 135 -0.595733 22,unk -2.4698 138 -3.63261 146 -4.14018
sl18553_Rinodina_mniaraea 135 -1.8745 22,unk -2.52219 138 -2.70755 146 -4.1611
sl18559_Rinodina_mniaraea 135 -1.8745 22,unk -2.52219 138 -2.70755 146 -4.1611
sl18442_Rinodina_mniaraeaAFF1 135 -1.44847 22,unk -2.30855 138 -3.56597 146 -4.0104
sl18443a_Rinodina_mniaraeaAFF1 135 -1.44847 22,unk -2.30855 138 -3.56597 146 -4.0104
sl18444b_Rinodina_mniaraeaAFF1 135 -1.44437 22,unk -2.29212 138 -3.54954 146 -4.02544
sl18444rino1_Rinodina_mniaraeaAFF1 135 -1.44437 22,unk -2.29212 138 -3.54954 146 -4.02544
sl18444a_Rinodina_mniaraeaAFF2 135 -1.64852 22,unk -2.35112 138 -3.58826 146 -4.11591
sl18444rino2_Rinodina_mniaraeaAFF2 135 -1.64852 22,unk -2.35112 138 -3.58826 146 -4.11591
sl18391c_Megaspora_verrucosa
sl18395a_Megaspora_verrucosa
sl18549_Megaspora_verrucosa
sl18608_Megaspora_verrucosa
sl18424_Megaspora_verrucosa 22,unk -4.13742
sl18530_Megaspora_verrucosa 22,unk -4.46369
sl18530y_Megaspora_verrucosa 22,unk -4.46369
sl18247a_Rhizocarpon_geographicumSL1 144 -2.03757 22,unk -3.92564 19,unk -4.58343
sl18249b_Rhizocarpon_geographicumSL1 144 -2.03757 22,unk -3.92564 19,unk -4.58343
sl18255rhi_Rhizocarpon_geographicumSL1 144 -2.03757 22,unk -3.92564 19,unk -4.58343
sl18278b_Rhizocarpon_geographicumSL1 144 -2.03757 22,unk -3.92564 19,unk -4.58343
sl18521geogr_Rhizocarpon_geographicumSL1 144 -2.03757 22,unk -3.92564 19,unk -4.58343
sl18587geo_Rhizocarpon_geographicumSL1 144 -2.03757 22,unk -3.92564 19,unk -4.58343
sl18255b_Rhizocarpon_geographicumSL1 144 -2.07056 22,unk -3.91024 19,unk -4.59157
sl18280d_Rhizocarpon_geographicumSL1 144 -2.12809 22,unk -3.92006
sl18305b_Rhizocarpon_geographicumSL1 144 -2.12292 22,unk -3.93942
sl18567d_Rhizocarpon_geographicumSL1 144 -2.12292 22,unk -3.93942
sl18533_Rhizocarpon_geographicumSL3 144 -3.08885 22,unk -4.32249
sl18533mega_Rhizocarpon_geographicumSL3 144 -3.08885 22,unk -4.32249
sl18566b_Rhizocarpon_geographicumSL3 144 -3.10293 22,unk -4.36143
sl18583g_Rhizocarpon_geographicumSL3 144 -2.90636 22,unk -4.29675
sl18583rhizo2_Rhizocarpon_geographicumSL3 144 -2.90636 22,unk -4.29675
sl18459_Rhizocarpon_geographicumSL4 144 -1.71008 22,unk -3.15711 138 -4.52264
sl18583f_Rhizocarpon_geographicumSL4 144 -1.74552 22,unk -3.14416 138 -4.52321
sl18583rhizo1_Rhizocarpon_geographicumSL4 144 -1.74552 22,unk -3.14416 138 -4.52321
sl18652b_Rhizocarpon_geographicumSL4 144 -1.74552 22,unk -3.14416 138 -4.52321
sl18582rhizo2_Rhizocarpon_geographicumSL4 144 -1.6686 22,unk -3.15242 138 -4.51795
sl18589b_Rhizocarpon_geographicumSL4 144 -1.6686 22,unk -3.15242 138 -4.51795
sl18671rhizo2_Rhizocarpon_geographicumSL4 144 -1.6686 22,unk -3.15242 138 -4.51795
sl18645a_Rhizocarpon_geographicumSL4 144 -2.7598 22,unk -4.13458
sl18645geo_Rhizocarpon_geographicumSL4 144 -2.7598 22,unk -4.13458
sl18630_Rhizocarpon_geographicumSL4 144 -2.7598 22,unk -4.13458
sl18582rhizo1_Rhizocarpon_geographicumSL4 144 -1.7371 22,unk -3.12415 138 -4.46941
sl18671_Rhizocarpon_geographicumSL2 144 -3.00365 22,unk -4.12492
sl18671rhizo1_Rhizocarpon_geographicumSL2 144 -3.00365 22,unk -4.12492
sl18522geogr_Rhizocarpon_geographicumSL5 144 -2.99874 22,unk -4.35402
sl18348_Rhizocarpon_intermediellum 144 -3.82986
sl18349d_Rhizocarpon_intermediellum 144 -3.76593
sl18403c_Rhizocarpon_intermediellum 144 -3.76593
sl18404geogra_Rhizocarpon_intermediellum 144 -3.76593
sl18365a_Rhizocarpon_intermediellum 144 -3.54097
sl18346c_Rhizocarpon_intermediellum 144 -3.39381
sl18278rhizoc_Rhizocarpon_intermediellum 144 -2.95671 22,unk -4.12346 23,unk -4.3043
sl18394_Psora_decipiensA
sl18574c_Psora_decipiensA
sl18526_Psora_decipiensA
sl18615_Psora_decipiensA
sl18574a_Psora_decipiensA
sl18500_Psora_himalayana
sl18500psora_Psora_himalayana
sl18502_Psora_himalayana
sl18505_Psora_himalayana
sl18505z_Psora_himalayana
sl18507_Psora_himalayana
sl18613a_Psora_himalayana
sl18504z_Psora_himalayana
sl18506z_Psora_himalayana
sl18388_Psora_tuckermanniiAFF
sl18393a_Psora_tuckermanniiAFF
sl18398_Psora_tuckermanniiAFF
sl18419_Psora_tuckermanniiAFF
sl18441a_Psora_tuckermanniiAFF
sl18416_Psora_tuckermanniiAFF
sl18440c_Psora_tuckermanniiAFF
sl18608v2_Scytinium_subtileAFF
sl18611b_Agonimia_gelatinosaCF 130 -1.28134 20,unk -2.25352 19,unk -4.24363
sl18616b_Agonimia_gelatinosaCF 130 -1.0536 20,unk -2.26122 19,unk -4.29232
sl18445_Endocarpon_pusillumCF 130 -0.558982 20,unk -2.55848 19,unk -4.5755
sl18262_Verrucaria_nigrescens 130 -0.377344 20,unk -2.76608
sl18662_Dermatocarpon_leptophyllodes 130 -1.04308 20,unk -2.28095 19,unk -4.0808
sl18373derm_Dermatocarpon_polyphyllizumAFF 130 -1.32172 20,unk -2.29807 19,unk -4.17572
sl18562b_Dermatocarpon_polyphyllizumAFF 130 -1.29384 20,unk -2.28561 19,unk -4.15126
sl18508_Dermatocarpon_polyphyllizumAFF 130 -1.34652 20,unk -2.28991 19,unk -4.15119
sl18638derm_Dermatocarpon_polyphyllizumAFF 130 -0.786675 20,unk -2.33717 19,unk -4.13538
sl18556_Dermatocarpon_taminiumAFF1 130 -1.81162 20,unk -2.37252 19,unk -4.02731
sl18562a_Dermatocarpon_taminiumAFF1 130 -1.9725 20,unk -2.43894 19,unk -4.04816
sl18664_Dermatocarpon_taminiumAFF1 130 -1.79976 20,unk -2.39148 19,unk -4.01587
sl18254staur_Staurothele_drummondii 130 -0.709761 20,unk -2.38986 19,unk -4.38306
sl18411_Staurothele_drummondii 130 -0.695616 20,unk -2.37572 19,unk -4.39204
sl18373_Staurothele_drummondii 130 -0.620339 20,unk -2.46317 19,unk -4.44962
sl18405staur_Staurothele_drummondii 130 -0.658509 20,unk -2.4397 19,unk -4.35346
sl18647staur_Staurothele_drummondii 130 -0.684374 20,unk -2.41718 19,unk -4.37134
sl18625_Staurothele_drummondii 130 -0.728475 20,unk -2.39101 19,unk -4.35397
sl18539b_Staurothele_drummondii 130 -0.529097 20,unk -2.55654 19,unk -4.47999
sl18563_Staurothele_drummondii 130 -0.611477 20,unk -2.5289 19,unk -4.38562
sl18584_Staurothele_drummondii 130 -0.576233 20,unk -2.47825
sl18586_Staurothele_drummondii 130 -0.576233 20,unk -2.47825
sl18596_Staurothele_drummondii 130 -0.627108 20,unk -2.43235
sl18585_Staurothele_drummondii 130 -0.573195 20,unk -2.48846 19,unk -4.46201
sl18418placi_Placidium_lacinulatum 20,unk -2.77901 130 -2.799 19,unk -4.40104
sl18501_Catapyrenium_cinereum 20,unk -3.35403 130 -3.78934
sl18632_Catapyrenium_cinereum 20,unk -3.45172 130 -4.03016
sl18577z_Catapyrenium_cinereum 20,unk -3.09427 130 -3.3559
sl18414b_Catapyrenium_daedaleum 130 -2.16081 20,unk -2.50398 19,unk -4.16767
sl18681main_Catapyrenium_cinereum 20,unk -3.59396 130 -4.23403
sl18577placi_Placidium_lachneum 20,unk -4.56268
sl18610placi_Placidium_lachneum
sl18622placi_Placidium_lachneum
sl18619_Placidium_lachneum
sl18478b_Heteroplacidium_zamenhofianumAFF1 130 -2.56082 20,unk -2.7044
sl18481_Heteroplacidium_zamenhofianumAFF1 130 -2.56082 20,unk -2.7044
sl18287z_Heteroplacidium_zamenhofianumAFF2 130 -2.58258 20,unk -2.73292 19,unk -4.40879
sl18641c_Heteroplacidium_zamenhofianumAFF2 130 -2.64024 20,unk -2.75977 19,unk -4.42768
sl18347_psuedoaspicilia_sp
sl18347aspi_psuedoaspicilia_sp
sl19205musc_Diploschistes_muscorum 141 -0.0986018 22,unk -3.63399
sl19200a_LeptogiumCF_sp
sl18557_Peltigera_elisabethae 22,unk -2.61782 142 -3.19102 138 -4.33473 19,unk -4.59577
sl18575_Peltigera_neorufescens 142 -2.20516 22,unk -2.39098 138 -4.1079
sl18341_Peltigera_rufescensAFF 142 -0.769688 22,unk -2.19765 138 -3.91456
sl18548_Peltigera_rufescensAFF 142 -0.984549 22,unk -2.14481 138 -3.86172
sl18343_Peltigera_rufescensAFF 142 -0.490618 22,unk -2.36833 138 -4.08525
sl18432_Peltigera_rufescensAFF 142 -0.954584 22,unk -2.12794 138 -3.84485
sl18606_Peltigera_rufescensAFF 142 -0.513813 22,unk -2.34156 138 -4.05847
sl18572z_Peltigera_rufescensAFF 142 -1.84578 22,unk -2.28621 138 -4.00313
sl18445pelt_Peltigera_neorufescensCLADE6 142 -0.488001 22,unk -2.35264 138 -4.06956
sl18679_Peltigera_neorufescensCLADE6 142 -0.466155 22,unk -2.37918 138 -4.0961
sl18449_Peltigera_neorufescensCLADE6 142 -0.438373 22,unk -2.41644 138 -4.13336
sl18509_Peltigera_neorufescensCLADE6 142 -0.438373 22,unk -2.41644 138 -4.13336
sl18451_Peltigera_neorufescensCLADE6 142 -0.576228 22,unk -2.26716 138 -3.98407
sl18450_Peltigera_neorufescensCLADE6 142 -0.462295 22,unk -2.38603 138 -4.10294
sl18337_Peltigera_ponojensisCLADE 142 -0.140813 22,unk -3.3134
sl18571_Peltigera_ponojensisCLADE 142 -0.139518 22,unk -3.30339
sl18680_Peltigera_ponojensisCLADE 142 -0.20304 22,unk -2.99173
sl18573_Peltigera_venosa
