# Supplementary material for: Alpine lichen diversity in an isolated sky island in the Colorado Plateau, USA—Insight from an integrative biodiversity inventory
Source: Ecol Evol. 2021 Jul 14;11(16):11090–101. doi: 10.1002/ece3.7896 (PMC8366874; doi:10.1002/ece3.7896)
Supplement: Supplementary file 4 — File S4 [file ECE3-11-11090-s006.zip › file_S4_protax_analysis/protax_fungi_results/query4.nameprob]

sl18241sar_Acarospora_erratica	Fungi,Ascomycota,Lecanoromycetes,Acarosporales	0.984
sl18260_Acarospora_erratica	Fungi,Ascomycota,Lecanoromycetes,Acarosporales	0.984
sl18289z_Acarospora_oligospora	Fungi,Ascomycota,Lecanoromycetes,Acarosporales	0.988
sl18474acaro_Acarospora_nitrophila	Fungi,Ascomycota,Lecanoromycetes,Acarosporales	0.993
sl18291a1_Acarospora_stapfiana	Fungi,Ascomycota,Lecanoromycetes,Acarosporales	0.992
sl18362b_Acarospora_stapfiana	Fungi,Ascomycota,Lecanoromycetes,Acarosporales	0.992
sl18603_Polysporina_gyrocarpaAFF	Fungi,Ascomycota,Lecanoromycetes,Acarosporales	0.991
sl18665acaro_Acarospora_nitrophilaAFF	Fungi,Ascomycota,Lecanoromycetes,Acarosporales	0.992
sl18541polysp_Polysporina_simplexAFF1	Fungi,Ascomycota,Lecanoromycetes,Acarosporales	0.992
sl18259a_Acarospora_thamnina	Fungi,Ascomycota,Lecanoromycetes,Acarosporales	0.989
sl18567b_Acarospora_thamnina	Fungi,Ascomycota,Lecanoromycetes,Acarosporales	0.989
sl18629a_Polysporina_simplexAFF2	Fungi,Ascomycota,Lecanoromycetes,Acarosporales	0.979
sl18328_Candelariella_aggregata1	Fungi,Ascomycota,Lecanoromycetes,Candelariales	0.954
sl18546_Candelariella_aggregata1	Fungi,Ascomycota,Lecanoromycetes,Candelariales	0.953
sl18379d_Candelariella_aggregata1	Fungi,Ascomycota,Lecanoromycetes,Candelariales	0.947
sl18382d_Candelariella_aggregata1	Fungi,Ascomycota,Lecanoromycetes,Candelariales	0.95
sl18419cand_Candelariella_aggregata1	Fungi,Ascomycota,Lecanoromycetes,Candelariales	0.951
sl18254_Candelariella_aggregata2	Fungi,Ascomycota,Lecanoromycetes,Candelariales	0.951
sl18330_Candelariella_aggregata2	Fungi,Ascomycota,Lecanoromycetes,Candelariales	0.951
sl18331_Candelariella_aggregata2	Fungi,Ascomycota,Lecanoromycetes,Candelariales	0.949
sl18383_Candelariella_aggregata3	Fungi,Ascomycota,Lecanoromycetes,Candelariales	0.947
sl18422cand_Candelariella_aggregata4	Fungi,Ascomycota,Lecanoromycetes,Candelariales	0.944	Fungi,Ascomycota,Lecanoromycetes,unk	0.0107
sl18426b_Candelariella_antenaria1	Fungi,Ascomycota,Lecanoromycetes,Candelariales	0.959
sl18257cand_Candelariella_vitellinaAFF	Fungi,Ascomycota,Lecanoromycetes,Candelariales	0.95
sl18593cand_Candelariella_vitellinaAFF	Fungi,Ascomycota,Lecanoromycetes,Candelariales	0.936	Fungi,Ascomycota,Lecanoromycetes,unk	0.0127
sl18304a_Candelariella_rosulans	Fungi,Ascomycota,Lecanoromycetes,Candelariales	0.975
sl18304cand_Candelariella_rosulans	Fungi,Ascomycota,Lecanoromycetes,Candelariales	0.974
sl18407e_Candelariella_rosulans	Fungi,Ascomycota,Lecanoromycetes,Candelariales	0.973
sl18380_Candelariella_rosulans	Fungi,Ascomycota,Lecanoromycetes,Candelariales	0.973
sl18367_Candelariella_rosulans	Fungi,Ascomycota,Lecanoromycetes,Candelariales	0.973
sl18370f_Candelariella_sp1AGG	Fungi,Ascomycota,Lecanoromycetes,Candelariales	0.965
sl18626_Candelariella_sp1AGG	Fungi,Ascomycota,Lecanoromycetes,Candelariales	0.971
sl18641a_Candelariella_sp1AGG	Fungi,Ascomycota,Lecanoromycetes,Candelariales	0.967
sl18351cand_Candelariella_sp1AGG	Fungi,Ascomycota,Lecanoromycetes,Candelariales	0.964
sl18358b_Candelariella_sp1AGG	Fungi,Ascomycota,Lecanoromycetes,Candelariales	0.962
sl18479cand_Candelariella_aurella1	Fungi,Ascomycota,Lecanoromycetes,Candelariales	0.969
sl18499_Candelariella_aurella1	Fungi,Ascomycota,Lecanoromycetes,Candelariales	0.969
sl19204cand_Candelariella_aurella1	Fungi,Ascomycota,Lecanoromycetes,Candelariales	0.973
sl18307_Candelariella_aurella2	Fungi,Ascomycota,Lecanoromycetes,Candelariales	0.974
sl18503_Candelariella_aurella2	Fungi,Ascomycota,Lecanoromycetes,Candelariales	0.974
sl18269_Candelariella_aurella3	Fungi,Ascomycota,Lecanoromycetes,Candelariales	0.975
sl18291b_Candelariella_aurella3	Fungi,Ascomycota,Lecanoromycetes,Umbilicariales	0.251	Fungi,Ascomycota,Lecanoromycetes,Candelariales	0.222	Fungi,Ascomycota,Leotiomycetes,Helotiales	0.119	Fungi,Ascomycota,Lecanoromycetes,Acarosporales	0.0807	Fungi,Ascomycota,Lecanoromycetes,unk	0.0606	Fungi,Ascomycota,Lecanoromycetes,dummy_order_Sarea	0.0429	Fungi,Ascomycota,Lecanoromycetes,Lecanorales	0.0298	Fungi,Ascomycota,Leotiomycetes,unk	0.0168	Fungi,Ascomycota,Lecanoromycetes,Teloschistales	0.0111
sl18483b_Candelariella_aurella4	Fungi,Ascomycota,Lecanoromycetes,Candelariales	0.968
sl18240b_Candelariella_vitellina1	Fungi,Ascomycota,Lecanoromycetes,Candelariales	0.963
sl18404d_Candelariella_vitellina1	Fungi,Ascomycota,Lecanoromycetes,Candelariales	0.963
sl18243cand_Candelariella_vitellina1	Fungi,Ascomycota,Lecanoromycetes,Candelariales	0.966
sl18273b_Candelariella_vitellina1	Fungi,Ascomycota,Lecanoromycetes,Candelariales	0.967
sl18473c_Candelariella_vitellina1	Fungi,Ascomycota,Lecanoromycetes,Candelariales	0.966
sl18244calo_Candelariella_vitellina1	Fungi,Ascomycota,Lecanoromycetes,Candelariales	0.966
sl18294c_Candelariella_vitellina1	Fungi,Ascomycota,Lecanoromycetes,Candelariales	0.965
sl18599b_Candelariella_vitellina1	Fungi,Ascomycota,Lecanoromycetes,Candelariales	0.966
sl18294cand_Candelariella_vitellina1	Fungi,Ascomycota,Lecanoromycetes,Candelariales	0.965
sl18405cand2_Candelariella_vitellina1	Fungi,Ascomycota,Lecanoromycetes,Candelariales	0.967
sl18521cand_Candelariella_vitellina1	Fungi,Ascomycota,Lecanoromycetes,Candelariales	0.965
sl18251c_Candelariella_vitellina1	Fungi,Ascomycota,Lecanoromycetes,Candelariales	0.963
sl18291a2_Candelariella_vitellina2	Fungi,Ascomycota,Lecanoromycetes,Candelariales	0.964
sl18589cand_Candelariella_vitellina2	Fungi,Ascomycota,Lecanoromycetes,Candelariales	0.963
sl18613b_Candelariella_vitellina2	Fungi,Ascomycota,Lecanoromycetes,Candelariales	0.964
sl18273z_Candelariella_vitellina1	Fungi,Ascomycota,Lecanoromycetes,Candelariales	0.963
sl18306_Candelariella_vitellina1	Fungi,Ascomycota,Lecanoromycetes,Candelariales	0.963
sl18372cand_Candelariella_vitellina1	Fungi,Ascomycota,Lecanoromycetes,Candelariales	0.965
sl18667b_Candelariella_vitellina4	Fungi,Ascomycota,Lecanoromycetes,Candelariales	0.964
sl18669cand_Candelariella_vitellina4	Fungi,Ascomycota,Lecanoromycetes,Candelariales	0.963
sl18281cand_Candelariella_vitellina3	Fungi,Ascomycota,Lecanoromycetes,Candelariales	0.963
sl18298_Candelariella_vitellina3	Fungi,Ascomycota,Lecanoromycetes,Candelariales	0.96
sl18533cand_Candelariella_vitellina5	Fungi,Ascomycota,Lecanoromycetes,Candelariales	0.967
sl18465_Candelariella_xanthostigma	Fungi,Ascomycota,Lecanoromycetes,Candelariales	0.976
sl18466_Candelariella_xanthostigma	Fungi,Ascomycota,Lecanoromycetes,Candelariales	0.317	Fungi,Ascomycota,Lecanoromycetes,unk	0.131	Fungi,Ascomycota,Lecanoromycetes,Acarosporales	0.0592	Fungi,Ascomycota,Leotiomycetes,unk	0.0327	Fungi,Ascomycota,Lecanoromycetes,Lecanorales	0.0235	Fungi,Ascomycota,Lecanoromycetes,dummy_order_Sarea	0.0222	Fungi,Ascomycota,Lecanoromycetes,Umbilicariales	0.0186	Fungi,Ascomycota,Sordariomycetes,unk	0.0104
sl18468_Candelariella_xanthostigma	Fungi,Ascomycota,Lecanoromycetes,Candelariales	0.976
sl18267b_Umbilicaria_virginis	Fungi,Ascomycota,Lecanoromycetes,Umbilicariales	0.995
sl18368a_Umbilicaria_virginis	Fungi,Ascomycota,Lecanoromycetes,Umbilicariales	0.996
sl18407c_Umbilicaria_virginis	Fungi,Ascomycota,Lecanoromycetes,Umbilicariales	0.824	Fungi,Ascomycota,Lecanoromycetes,unk	0.0425	Fungi,Ascomycota,Lecanoromycetes,Acarosporales	0.0106
sl18368b_Umbilicaria_virginis	Fungi,Ascomycota,Lecanoromycetes,Umbilicariales	0.818	Fungi,Ascomycota,Lecanoromycetes,unk	0.0451	Fungi,Ascomycota,Lecanoromycetes,Lecanorales	0.0141
sl18290b_Umbilicaria_virginis	Fungi,Ascomycota,Lecanoromycetes,Umbilicariales	0.997
sl18635_Umbilicaria_virginis	Fungi,Ascomycota,Lecanoromycetes,Umbilicariales	0.825	Fungi,Ascomycota,Lecanoromycetes,unk	0.0381	Fungi,Ascomycota,Lecanoromycetes,Acarosporales	0.017	Fungi,Ascomycota,Lecanoromycetes,Lecanorales	0.0119
sl18310_Umbilicaria_virginis	Fungi,Ascomycota,Lecanoromycetes,Umbilicariales	0.835	Fungi,Ascomycota,Lecanoromycetes,unk	0.0372	Fungi,Ascomycota,Lecanoromycetes,Acarosporales	0.0168	Fungi,Ascomycota,Lecanoromycetes,Lecanorales	0.0102
sl18350b_Umbilicaria_virginis	Fungi,Ascomycota,Lecanoromycetes,Umbilicariales	0.996
sl18623_Umbilicaria_virginis	Fungi,Ascomycota,Lecanoromycetes,Umbilicariales	0.841	Fungi,Ascomycota,Lecanoromycetes,unk	0.0375	Fungi,Ascomycota,Lecanoromycetes,Acarosporales	0.0152
sl18536_Umbilicaria_virginis	Fungi,Ascomycota,Lecanoromycetes,Umbilicariales	0.829	Fungi,Ascomycota,Lecanoromycetes,unk	0.0378	Fungi,Ascomycota,Lecanoromycetes,Acarosporales	0.0174	Fungi,Ascomycota,Lecanoromycetes,Lecanorales	0.0117
sl18591_Umbilicaria_virginis	Fungi,Ascomycota,Lecanoromycetes,Umbilicariales	0.836	Fungi,Ascomycota,Lecanoromycetes,unk	0.0364	Fungi,Ascomycota,Lecanoromycetes,Acarosporales	0.0154	Fungi,Ascomycota,Lecanoromycetes,Lecanorales	0.0114
sl18676_Umbilicaria_virginis	Fungi,Ascomycota,Lecanoromycetes,Umbilicariales	0.806	Fungi,Ascomycota,Lecanoromycetes,unk	0.045	Fungi,Ascomycota,Lecanoromycetes,Acarosporales	0.0169	Fungi,Ascomycota,Lecanoromycetes,Lecanorales	0.0132
sl18433_Umbilicaria_virginis	Fungi,Ascomycota,Lecanoromycetes,Umbilicariales	0.807	Fungi,Ascomycota,Lecanoromycetes,unk	0.0435	Fungi,Ascomycota,Lecanoromycetes,Acarosporales	0.0178	Fungi,Ascomycota,Lecanoromycetes,Lecanorales	0.0132
sl18359um_Umbilicaria_decussata	Fungi,Ascomycota,Lecanoromycetes,Umbilicariales	0.85	Fungi,Ascomycota,Lecanoromycetes,unk	0.0313	Fungi,Ascomycota,Lecanoromycetes,Acarosporales	0.0157
sl18376a_Umbilicaria_virginis	Fungi,Ascomycota,Lecanoromycetes,Umbilicariales	0.795	Fungi,Ascomycota,Lecanoromycetes,unk	0.045	Fungi,Ascomycota,Lecanoromycetes,Acarosporales	0.017	Fungi,Ascomycota,Lecanoromycetes,Lecanorales	0.0139	Fungi,Ascomycota,Lecanoromycetes,dummy_order_Sarea	0.0103
sl18362a_Umbilicaria_sp	Fungi,Ascomycota,Lecanoromycetes,Umbilicariales	0.778	Fungi,Ascomycota,Lecanoromycetes,unk	0.0527	Fungi,Ascomycota,Lecanoromycetes,Acarosporales	0.0171	Fungi,Ascomycota,Lecanoromycetes,Lecanorales	0.0148
sl18590_Umbilicaria_decussataAFF	Fungi,Ascomycota,Lecanoromycetes,Umbilicariales	0.755	Fungi,Ascomycota,Lecanoromycetes,unk	0.0555	Fungi,Ascomycota,Lecanoromycetes,Acarosporales	0.0189	Fungi,Ascomycota,Lecanoromycetes,Lecanorales	0.017
sl18278b_Pleopsidium_flavumAGG1	Fungi,Ascomycota,Lecanoromycetes,Acarosporales	0.51	Fungi,Ascomycota,Lecanoromycetes,unk	0.105	Fungi,Ascomycota,Lecanoromycetes,Umbilicariales	0.0686	Fungi,Ascomycota,Lecanoromycetes,Lecanorales	0.0188	Fungi,Ascomycota,Lecanoromycetes,Candelariales	0.0168	Fungi,Ascomycota,Leotiomycetes,unk	0.0167	Fungi,Ascomycota,Lecanoromycetes,dummy_order_Sarea	0.0141	Fungi,Ascomycota,Leotiomycetes,Helotiales	0.0109
sl18355_Pleopsidium_flavumAGG1	Fungi,Ascomycota,Lecanoromycetes,Acarosporales	0.51	Fungi,Ascomycota,Lecanoromycetes,unk	0.105	Fungi,Ascomycota,Lecanoromycetes,Umbilicariales	0.0686	Fungi,Ascomycota,Lecanoromycetes,Lecanorales	0.0188	Fungi,Ascomycota,Lecanoromycetes,Candelariales	0.0168	Fungi,Ascomycota,Leotiomycetes,unk	0.0167	Fungi,Ascomycota,Lecanoromycetes,dummy_order_Sarea	0.0141	Fungi,Ascomycota,Leotiomycetes,Helotiales	0.0109
sl18300_Pleopsidium_flavumAGG2	Fungi,Ascomycota,Lecanoromycetes,Acarosporales	0.596	Fungi,Ascomycota,Lecanoromycetes,unk	0.116	Fungi,Ascomycota,Lecanoromycetes,Lecanorales	0.0208	Fungi,Ascomycota,Lecanoromycetes,Candelariales	0.0191	Fungi,Ascomycota,Lecanoromycetes,Umbilicariales	0.0134
sl18579_Sarcogyne_arenosaAFF	Fungi,Ascomycota,Lecanoromycetes,Acarosporales	0.356	Fungi,Ascomycota,Lecanoromycetes,unk	0.183	Fungi,Ascomycota,Lecanoromycetes,Lecanorales	0.0329	Fungi,Ascomycota,Lecanoromycetes,Teloschistales	0.012	Fungi,Ascomycota,Lecanoromycetes,Peltigerales	0.0113	Fungi,Ascomycota,Lecanoromycetes,Caliciales	0.011
sl18515_Lecideoid_andersoniiAGG1	Fungi,Ascomycota,Lecanoromycetes,Lecideales	0.491	Fungi,Ascomycota,Lecanoromycetes,Lecanorales	0.228	Fungi,Ascomycota,Lecanoromycetes,unk	0.0517	Fungi,Ascomycota,Lecanoromycetes,Umbilicariales	0.0132
sl18599a_Lecideoid_andersoniiAGG1	Fungi,Ascomycota,Lecanoromycetes,Lecideales	0.491	Fungi,Ascomycota,Lecanoromycetes,Lecanorales	0.228	Fungi,Ascomycota,Lecanoromycetes,unk	0.0517	Fungi,Ascomycota,Lecanoromycetes,Umbilicariales	0.0132
sl18597_Lecideoid_andersoniiAGG2	Fungi,Ascomycota,Lecanoromycetes,Lecideales	0.422	Fungi,Ascomycota,Lecanoromycetes,Lecanorales	0.188	Fungi,Ascomycota,Lecanoromycetes,unk	0.074	Fungi,Ascomycota,Lecanoromycetes,Umbilicariales	0.018
sl18297_Lecideoid_deoidSPUR00135	Fungi,Ascomycota,Lecanoromycetes,Lecideales	0.518	Fungi,Ascomycota,Lecanoromycetes,Lecanorales	0.18	Fungi,Ascomycota,Lecanoromycetes,unk	0.0592
sl18439_Lecideoid_deoidSPUR00135	Fungi,Ascomycota,Lecanoromycetes,Lecideales	0.511	Fungi,Ascomycota,Lecanoromycetes,Lecanorales	0.204	Fungi,Ascomycota,Lecanoromycetes,unk	0.0572
sl18601_Lecideoid_deoidSPUR00195	Fungi,Ascomycota,Lecanoromycetes,Lecideales	0.469	Fungi,Ascomycota,Lecanoromycetes,Lecanorales	0.248	Fungi,Ascomycota,Lecanoromycetes,unk	0.056
sl18637_Lecideoid_deoidSPUR00195	Fungi,Ascomycota,Lecanoromycetes,Lecideales	0.412	Fungi,Ascomycota,Lecanoromycetes,Lecanorales	0.269	Fungi,Ascomycota,Lecanoromycetes,unk	0.0559
sl18668_Lecideoid_deoidSPUR00195	Fungi,Ascomycota,Lecanoromycetes,Lecideales	0.412	Fungi,Ascomycota,Lecanoromycetes,Lecanorales	0.269	Fungi,Ascomycota,Lecanoromycetes,unk	0.0559
sl18602_Lecideoid_laboriosaAFF1	Fungi,Ascomycota,Lecanoromycetes,Lecideales	0.457	Fungi,Ascomycota,Lecanoromycetes,Lecanorales	0.238	Fungi,Ascomycota,Lecanoromycetes,unk	0.0595
sl18628_Lecideoid_laboriosaAFF1	Fungi,Ascomycota,Lecanoromycetes,Lecideales	0.457	Fungi,Ascomycota,Lecanoromycetes,Lecanorales	0.238	Fungi,Ascomycota,Lecanoromycetes,unk	0.0595
sl18648_Lecideoid_laboriosaAFF1	Fungi,Ascomycota,Lecanoromycetes,Lecideales	0.457	Fungi,Ascomycota,Lecanoromycetes,Lecanorales	0.238	Fungi,Ascomycota,Lecanoromycetes,unk	0.0595
sl18292_Lecideoid_laboriosaAFF2	Fungi,Ascomycota,Lecanoromycetes,Lecideales	0.504	Fungi,Ascomycota,Lecanoromycetes,Lecanorales	0.223	Fungi,Ascomycota,Lecanoromycetes,unk	0.0528
sl18455a_Lecideoid_atrobrunneaAGG2	Fungi,Ascomycota,Lecanoromycetes,Lecideales	0.319	Fungi,Ascomycota,Lecanoromycetes,Lecanorales	0.283	Fungi,Ascomycota,Lecanoromycetes,unk	0.0631
sl18566a_Lecideoid_atrobrunneaAGG2	Fungi,Ascomycota,Lecanoromycetes,Lecideales	0.341	Fungi,Ascomycota,Lecanoromycetes,Lecanorales	0.267	Fungi,Ascomycota,Lecanoromycetes,unk	0.061	Fungi,Ascomycota,Lecanoromycetes,Umbilicariales	0.0156
sl18645atro_Lecideoid_atrobrunneaAGG2	Fungi,Ascomycota,Lecanoromycetes,Lecideales	0.366	Fungi,Ascomycota,Lecanoromycetes,Lecanorales	0.293	Fungi,Ascomycota,Lecanoromycetes,unk	0.0566
sl18600_Lecideoid_atrobrunneaAGG2	Fungi,Ascomycota,Lecanoromycetes,Lecideales	0.348	Fungi,Ascomycota,Lecanoromycetes,Lecanorales	0.305	Fungi,Ascomycota,Lecanoromycetes,unk	0.0537
sl18639_Lecideoid_atrobrunneaAGG2	Fungi,Ascomycota,Lecanoromycetes,Lecanorales	0.308	Fungi,Ascomycota,Lecanoromycetes,Lecideales	0.288	Fungi,Ascomycota,Lecanoromycetes,unk	0.0561
sl18653atro_Lecideoid_atrobrunneaAGG2	Fungi,Ascomycota,Lecanoromycetes,Lecanorales	0.308	Fungi,Ascomycota,Lecanoromycetes,Lecideales	0.288	Fungi,Ascomycota,Lecanoromycetes,unk	0.0561
sl18568a_Lecideoid_atrobrunneaAGG2	Fungi,Ascomycota,Lecanoromycetes,Lecideales	0.306	Fungi,Ascomycota,Lecanoromycetes,Lecanorales	0.295	Fungi,Ascomycota,Lecanoromycetes,unk	0.0569
sl18650_Lecideoid_atrobrunneaAGG2	Fungi,Ascomycota,Lecanoromycetes,Lecideales	0.304	Fungi,Ascomycota,Lecanoromycetes,Lecanorales	0.289	Fungi,Ascomycota,Lecanoromycetes,unk	0.0575
sl18278c_Lecideoid_perlatolica	Fungi,Ascomycota,Lecanoromycetes,Lecideales	0.465	Fungi,Ascomycota,Lecanoromycetes,Lecanorales	0.242	Fungi,Ascomycota,Lecanoromycetes,unk	0.0549
sl18299b_Lecideoid_perlatolica	Fungi,Ascomycota,Lecanoromycetes,Lecideales	0.465	Fungi,Ascomycota,Lecanoromycetes,Lecanorales	0.242	Fungi,Ascomycota,Lecanoromycetes,unk	0.0549
sl18511_Lecideoid_perlatolica	Fungi,Ascomycota,Lecanoromycetes,Lecideales	0.476	Fungi,Ascomycota,Lecanoromycetes,Lecanorales	0.243	Fungi,Ascomycota,Lecanoromycetes,unk	0.0535
sl18511_Lecideoid_perlatolica.2	Fungi,Ascomycota,Lecanoromycetes,Lecideales	0.476	Fungi,Ascomycota,Lecanoromycetes,Lecanorales	0.243	Fungi,Ascomycota,Lecanoromycetes,unk	0.0535
sl18510_Lecideoid_perlatolica	Fungi,Ascomycota,Lecanoromycetes,Lecideales	0.476	Fungi,Ascomycota,Lecanoromycetes,Lecanorales	0.243	Fungi,Ascomycota,Lecanoromycetes,unk	0.0535
sl18640e_Lecideoid_perlatolica	Fungi,Ascomycota,Lecanoromycetes,Lecideales	0.491	Fungi,Ascomycota,Lecanoromycetes,Lecanorales	0.205	Fungi,Ascomycota,Lecanoromycetes,unk	0.0574	Fungi,Ascomycota,Lecanoromycetes,Umbilicariales	0.0108
sl18646_Lecideoid_perlatolica	Fungi,Ascomycota,Lecanoromycetes,Lecideales	0.432	Fungi,Ascomycota,Lecanoromycetes,Lecanorales	0.244	Fungi,Ascomycota,Lecanoromycetes,unk	0.061
sl18294atrob_Lecideoid_perlatolica	Fungi,Ascomycota,Lecanoromycetes,Lecideales	0.461	Fungi,Ascomycota,Lecanoromycetes,Lecanorales	0.223	Fungi,Ascomycota,Lecanoromycetes,unk	0.0614
sl18583atro1_Lecideoid_perlatolica	Fungi,Ascomycota,Lecanoromycetes,Lecideales	0.432	Fungi,Ascomycota,Lecanoromycetes,Lecanorales	0.254	Fungi,Ascomycota,Lecanoromycetes,unk	0.0604
sl18281b_Lecideoid_perlatolica	Fungi,Ascomycota,Lecanoromycetes,Lecideales	0.515	Fungi,Ascomycota,Lecanoromycetes,Lecanorales	0.148	Fungi,Ascomycota,Lecanoromycetes,unk	0.0661
sl18657_Lecideoid_perlatolica	Fungi,Ascomycota,Lecanoromycetes,Lecideales	0.505	Fungi,Ascomycota,Lecanoromycetes,Lecanorales	0.145	Fungi,Ascomycota,Lecanoromycetes,unk	0.068
sl18460a_Lecideoid_perlatolica	Fungi,Ascomycota,Lecanoromycetes,Lecideales	0.479	Fungi,Ascomycota,Lecanoromycetes,Lecanorales	0.163	Fungi,Ascomycota,Lecanoromycetes,unk	0.0677
sl18283_Lecideoid_perlatolica	Fungi,Ascomycota,Lecanoromycetes,Lecideales	0.517	Fungi,Ascomycota,Lecanoromycetes,Lecanorales	0.157	Fungi,Ascomycota,Lecanoromycetes,unk	0.0645
sl18565_Lecideoid_promiscensAFF1	Fungi,Ascomycota,Lecanoromycetes,Lecideales	0.37	Fungi,Ascomycota,Lecanoromycetes,Lecanorales	0.215	Fungi,Ascomycota,Lecanoromycetes,unk	0.0703
sl18644_Lecideoid_promiscensAFF1	Fungi,Ascomycota,Lecanoromycetes,Lecideales	0.324	Fungi,Ascomycota,Lecanoromycetes,Lecanorales	0.295	Fungi,Ascomycota,Lecanoromycetes,unk	0.0615
sl18280atro_Lecideoid_syncarpa	Fungi,Ascomycota,Lecanoromycetes,Lecideales	0.371	Fungi,Ascomycota,Lecanoromycetes,Lecanorales	0.277	Fungi,Ascomycota,Lecanoromycetes,unk	0.0591	Fungi,Ascomycota,Lecanoromycetes,Umbilicariales	0.0127
sl18349news_Lecideoid_syncarpa	Fungi,Ascomycota,Lecanoromycetes,Lecideales	0.369	Fungi,Ascomycota,Lecanoromycetes,Lecanorales	0.23	Fungi,Ascomycota,Lecanoromycetes,unk	0.0667	Fungi,Ascomycota,Lecanoromycetes,Umbilicariales	0.014
sl18347c_Lecideoid_syncarpa	Fungi,Ascomycota,Lecanoromycetes,Lecideales	0.445	Fungi,Ascomycota,Lecanoromycetes,Lecanorales	0.207	Fungi,Ascomycota,Lecanoromycetes,unk	0.061	Fungi,Ascomycota,Lecanoromycetes,Umbilicariales	0.0139
sl18370c_Lecideoid_syncarpa	Fungi,Ascomycota,Lecanoromycetes,Lecideales	0.424	Fungi,Ascomycota,Lecanoromycetes,Lecanorales	0.249	Fungi,Ascomycota,Lecanoromycetes,unk	0.0559	Fungi,Ascomycota,Lecanoromycetes,Umbilicariales	0.0138
sl18370h_Lecideoid_syncarpa	Fungi,Ascomycota,Lecanoromycetes,Lecideales	0.424	Fungi,Ascomycota,Lecanoromycetes,Lecanorales	0.249	Fungi,Ascomycota,Lecanoromycetes,unk	0.0559	Fungi,Ascomycota,Lecanoromycetes,Umbilicariales	0.0138
sl18404c_Lecideoid_syncarpa	Fungi,Ascomycota,Lecanoromycetes,Lecideales	0.424	Fungi,Ascomycota,Lecanoromycetes,Lecanorales	0.249	Fungi,Ascomycota,Lecanoromycetes,unk	0.0558	Fungi,Ascomycota,Lecanoromycetes,Umbilicariales	0.014
sl18462_Lecideoid_syncarpa	Fungi,Ascomycota,Lecanoromycetes,Lecideales	0.443	Fungi,Ascomycota,Lecanoromycetes,Lecanorales	0.239	Fungi,Ascomycota,Lecanoromycetes,unk	0.0557	Fungi,Ascomycota,Lecanoromycetes,Umbilicariales	0.014
sl18583atro2_Lecideoid_syncarpa	Fungi,Ascomycota,Lecanoromycetes,Lecideales	0.405	Fungi,Ascomycota,Lecanoromycetes,Lecanorales	0.26	Fungi,Ascomycota,Lecanoromycetes,unk	0.0553	Fungi,Ascomycota,Lecanoromycetes,Umbilicariales	0.0128
sl18405d_Lecideoid_syncarpa	Fungi,Ascomycota,Lecanoromycetes,Lecideales	0.409	Fungi,Ascomycota,Lecanoromycetes,Lecanorales	0.266	Fungi,Ascomycota,Lecanoromycetes,unk	0.054	Fungi,Ascomycota,Lecanoromycetes,Umbilicariales	0.0136
sl18460b_Lecideoid_syncarpa	Fungi,Ascomycota,Lecanoromycetes,Lecideales	0.422	Fungi,Ascomycota,Lecanoromycetes,Lecanorales	0.263	Fungi,Ascomycota,Lecanoromycetes,unk	0.0541	Fungi,Ascomycota,Lecanoromycetes,Umbilicariales	0.013
sl18631z_Lecideoid_syncarpa	Fungi,Ascomycota,Lecanoromycetes,Lecideales	0.422	Fungi,Ascomycota,Lecanoromycetes,Lecanorales	0.263	Fungi,Ascomycota,Lecanoromycetes,unk	0.0541	Fungi,Ascomycota,Lecanoromycetes,Umbilicariales	0.013
sl18480_Lecideoid_syncarpa	Fungi,Ascomycota,Lecanoromycetes,Lecideales	0.416	Fungi,Ascomycota,Lecanoromycetes,Lecanorales	0.258	Fungi,Ascomycota,Lecanoromycetes,unk	0.0549	Fungi,Ascomycota,Lecanoromycetes,Umbilicariales	0.0149
sl18659b_Lecideoid_syncarpa	Fungi,Ascomycota,Lecanoromycetes,Lecideales	0.416	Fungi,Ascomycota,Lecanoromycetes,Lecanorales	0.258	Fungi,Ascomycota,Lecanoromycetes,unk	0.0549	Fungi,Ascomycota,Lecanoromycetes,Umbilicariales	0.0149
sl18627_Lecideoid_syncarpa	Fungi,Ascomycota,Lecanoromycetes,Lecideales	0.404	Fungi,Ascomycota,Lecanoromycetes,Lecanorales	0.259	Fungi,Ascomycota,Lecanoromycetes,unk	0.0559	Fungi,Ascomycota,Lecanoromycetes,Umbilicariales	0.015
sl18631_Lecideoid_syncarpa	Fungi,Ascomycota,Lecanoromycetes,Lecideales	0.404	Fungi,Ascomycota,Lecanoromycetes,Lecanorales	0.259	Fungi,Ascomycota,Lecanoromycetes,unk	0.0559	Fungi,Ascomycota,Lecanoromycetes,Umbilicariales	0.015
sl18488_Lecideoid_syncarpa	Fungi,Ascomycota,Lecanoromycetes,Lecideales	0.437	Fungi,Ascomycota,Lecanoromycetes,Lecanorales	0.248	Fungi,Ascomycota,Lecanoromycetes,unk	0.0586
sl18454c_Lecideoid_syncarpa	Fungi,Ascomycota,Lecanoromycetes,Lecideales	0.409	Fungi,Ascomycota,Lecanoromycetes,Lecanorales	0.259	Fungi,Ascomycota,Lecanoromycetes,unk	0.0586
sl18521_Lecideoid_syncarpa	Fungi,Ascomycota,Lecanoromycetes,Lecideales	0.433	Fungi,Ascomycota,Lecanoromycetes,Lecanorales	0.229	Fungi,Ascomycota,Lecanoromycetes,unk	0.0584	Fungi,Ascomycota,Lecanoromycetes,Umbilicariales	0.0146
sl18582atro2_Lecideoid_syncarpa	Fungi,Ascomycota,Lecanoromycetes,Lecideales	0.439	Fungi,Ascomycota,Lecanoromycetes,Lecanorales	0.198	Fungi,Ascomycota,Lecanoromycetes,unk	0.0664	Fungi,Ascomycota,Lecanoromycetes,Umbilicariales	0.0134
sl18405lecidea_Lecideoid_syncarpa	Fungi,Ascomycota,Lecanoromycetes,Lecideales	0.407	Fungi,Ascomycota,Lecanoromycetes,Lecanorales	0.256	Fungi,Ascomycota,Lecanoromycetes,unk	0.0622
sl18248b1_Lecideoid_syncarpa	Fungi,Ascomycota,Lecanoromycetes,Lecideales	0.546	Fungi,Ascomycota,Lecanoromycetes,unk	0.0785	Fungi,Ascomycota,Lecanoromycetes,Lecanorales	0.0575	Fungi,Ascomycota,Lecanoromycetes,Umbilicariales	0.0359	Fungi,Ascomycota,Dothideomycetes,unk	0.0148	Fungi,Ascomycota,Lecanoromycetes,Caliciales	0.013	Fungi,Ascomycota,Lecanoromycetes,Teloschistales	0.0111
sl18642q_lecideoid_atrobrunneaAGG1	Fungi,Ascomycota,Lecanoromycetes,Lecideales	0.394	Fungi,Ascomycota,Lecanoromycetes,Lecanorales	0.248	Fungi,Ascomycota,Lecanoromycetes,unk	0.0659	Fungi,Ascomycota,Lecanoromycetes,Umbilicariales	0.0127
sl18653squam_Lecideoid_atrobrunneaAGG1	Fungi,Ascomycota,Lecanoromycetes,Lecideales	0.472	Fungi,Ascomycota,Lecanoromycetes,Lecanorales	0.221	Fungi,Ascomycota,Lecanoromycetes,unk	0.0574
sl18658_Lecideoid_atrobrunneaAGG3	Fungi,Ascomycota,Lecanoromycetes,Lecideales	0.339	Fungi,Ascomycota,Lecanoromycetes,Lecanorales	0.265	Fungi,Ascomycota,Lecanoromycetes,unk	0.0608	Fungi,Ascomycota,Lecanoromycetes,Umbilicariales	0.0158
sl18266_Lecideoid_promiscens	Fungi,Ascomycota,Lecanoromycetes,Lecideales	0.327	Fungi,Ascomycota,Lecanoromycetes,Lecanorales	0.304	Fungi,Ascomycota,Lecanoromycetes,unk	0.0539	Fungi,Ascomycota,Lecanoromycetes,Teloschistales	0.0231
sl18474c_Lecideoid_promiscens	Fungi,Ascomycota,Lecanoromycetes,Lecideales	0.327	Fungi,Ascomycota,Lecanoromycetes,Lecanorales	0.304	Fungi,Ascomycota,Lecanoromycetes,unk	0.0539	Fungi,Ascomycota,Lecanoromycetes,Teloschistales	0.0231
sl18665b_Lecideoid_promiscens	Fungi,Ascomycota,Lecanoromycetes,Lecideales	0.327	Fungi,Ascomycota,Lecanoromycetes,Lecanorales	0.304	Fungi,Ascomycota,Lecanoromycetes,unk	0.0539	Fungi,Ascomycota,Lecanoromycetes,Teloschistales	0.0231
sl18665c_Lecideoid_promiscens	Fungi,Ascomycota,Lecanoromycetes,Lecideales	0.327	Fungi,Ascomycota,Lecanoromycetes,Lecanorales	0.304	Fungi,Ascomycota,Lecanoromycetes,unk	0.0539	Fungi,Ascomycota,Lecanoromycetes,Teloschistales	0.0231
sl18266z_Lecideoid_promiscens	Fungi,Ascomycota,Lecanoromycetes,Lecideales	0.333	Fungi,Ascomycota,Lecanoromycetes,Lecanorales	0.29	Fungi,Ascomycota,Lecanoromycetes,unk	0.0564	Fungi,Ascomycota,Lecanoromycetes,Teloschistales	0.0247
sl18460d_Lecideoid_leucothallinaAFF	Fungi,Ascomycota,Lecanoromycetes,Lecanorales	0.242	Fungi,Ascomycota,Lecanoromycetes,Lecideales	0.23	Fungi,Ascomycota,Lecanoromycetes,unk	0.0725
sl18652a_Lecideoid_leucothallinaAFF	Fungi,Ascomycota,Lecanoromycetes,Lecanorales	0.256	Fungi,Ascomycota,Lecanoromycetes,Lecideales	0.235	Fungi,Ascomycota,Lecanoromycetes,unk	0.0732
sl18461_Lecideoid_leucothallinaAFF	Fungi,Ascomycota,Lecanoromycetes,Lecideales	0.262	Fungi,Ascomycota,Lecanoromycetes,Lecanorales	0.261	Fungi,Ascomycota,Lecanoromycetes,unk	0.0742
sl18489_Lecideoid_deoidSP1	Fungi,Ascomycota,Lecanoromycetes,Lecideales	0.265	Fungi,Ascomycota,Lecanoromycetes,Lecanorales	0.251	Fungi,Ascomycota,Lecanoromycetes,unk	0.0719
sl18498_Lecideoid_deoidSP1	Fungi,Ascomycota,Lecanoromycetes,Lecideales	0.265	Fungi,Ascomycota,Lecanoromycetes,Lecanorales	0.251	Fungi,Ascomycota,Lecanoromycetes,unk	0.0719
sl18649z_Lecideoid_deoidSP1	Fungi,Ascomycota,Lecanoromycetes,Lecideales	0.265	Fungi,Ascomycota,Lecanoromycetes,Lecanorales	0.251	Fungi,Ascomycota,Lecanoromycetes,unk	0.0719
sl18496_Lecideoid_deoidSP1	Fungi,Ascomycota,Lecanoromycetes,Lecanorales	0.276	Fungi,Ascomycota,Lecanoromycetes,Lecideales	0.265	Fungi,Ascomycota,Lecanoromycetes,unk	0.0707
sl18369_Lecideoid_tessellataAGG1	Fungi,Ascomycota,Lecanoromycetes,Lecideales	0.345	Fungi,Ascomycota,Lecanoromycetes,Lecanorales	0.27	Fungi,Ascomycota,Lecanoromycetes,unk	0.0886	Fungi,Ascomycota,Lecanoromycetes,Teloschistales	0.0121
sl18407leci_Lecideoid_tessellataAGG1	Fungi,Ascomycota,Lecanoromycetes,Lecideales	0.345	Fungi,Ascomycota,Lecanoromycetes,Lecanorales	0.27	Fungi,Ascomycota,Lecanoromycetes,unk	0.0886	Fungi,Ascomycota,Lecanoromycetes,Teloschistales	0.0121
sl18350d_Lecideoid_tessellataAGG4	Fungi,Ascomycota,Lecanoromycetes,Lecideales	0.377	Fungi,Ascomycota,Lecanoromycetes,Lecanorales	0.287	Fungi,Ascomycota,Lecanoromycetes,unk	0.0794
sl18493_Lecideoid_tessellataAGG4	Fungi,Ascomycota,Lecanoromycetes,Lecideales	0.392	Fungi,Ascomycota,Lecanoromycetes,Lecanorales	0.286	Fungi,Ascomycota,Lecanoromycetes,unk	0.0771
sl18656_Lecideoid_tessellataAGG3	Fungi,Ascomycota,Lecanoromycetes,Lecanorales	0.345	Fungi,Ascomycota,Lecanoromycetes,Lecideales	0.257	Fungi,Ascomycota,Lecanoromycetes,unk	0.074
sl18659a_Lecideoid_tessellataAGG3	Fungi,Ascomycota,Lecanoromycetes,Lecanorales	0.327	Fungi,Ascomycota,Lecanoromycetes,Lecideales	0.288	Fungi,Ascomycota,Lecanoromycetes,unk	0.0768	Fungi,Ascomycota,Lecanoromycetes,Teloschistales	0.0106
sl18284_Lecideoid_tessellataAGG2	Fungi,Ascomycota,Lecanoromycetes,Lecideales	0.356	Fungi,Ascomycota,Lecanoromycetes,Lecanorales	0.288	Fungi,Ascomycota,Lecanoromycetes,unk	0.0821	Fungi,Ascomycota,Lecanoromycetes,Teloschistales	0.0108
sl18346b_Lecideoid_tessellataAGG2	Fungi,Ascomycota,Lecanoromycetes,Lecideales	0.356	Fungi,Ascomycota,Lecanoromycetes,Lecanorales	0.288	Fungi,Ascomycota,Lecanoromycetes,unk	0.0821	Fungi,Ascomycota,Lecanoromycetes,Teloschistales	0.0108
sl18304lecidel_Lecideoid_tessellataAGG2	Fungi,Ascomycota,Lecanoromycetes,Lecideales	0.331	Fungi,Ascomycota,Lecanoromycetes,Lecanorales	0.315	Fungi,Ascomycota,Lecanoromycetes,unk	0.078	Fungi,Ascomycota,Lecanoromycetes,Teloschistales	0.0103
sl18278y_Caloplaca_epithallina	Fungi,Ascomycota,Dothideomycetes,unk	0.0181	Fungi,Ascomycota,Lecanoromycetes,unk	0.0106
sl18385b_Athallia_holocarpaAFF	Fungi,Ascomycota,Lecanoromycetes,Teloschistales	0.479	Fungi,Ascomycota,Lecanoromycetes,unk	0.105	Fungi,Ascomycota,Lecanoromycetes,Lecanorales	0.028
sl18385calo_Athallia_holocarpaAFF	Fungi,Ascomycota,Lecanoromycetes,Teloschistales	0.479	Fungi,Ascomycota,Lecanoromycetes,unk	0.105	Fungi,Ascomycota,Lecanoromycetes,Lecanorales	0.028
sl18426a_Athallia_holocarpaAFF	Fungi,Ascomycota,Lecanoromycetes,Teloschistales	0.479	Fungi,Ascomycota,Lecanoromycetes,unk	0.105	Fungi,Ascomycota,Lecanoromycetes,Lecanorales	0.028
sl18420_Athallia_holocarpaAFF	Fungi,Ascomycota,Lecanoromycetes,Teloschistales	0.5	Fungi,Ascomycota,Lecanoromycetes,unk	0.103	Fungi,Ascomycota,Lecanoromycetes,Lecanorales	0.0267
sl18513_Caloplaca_xanthostigmoideaAFF	Fungi,Ascomycota,Lecanoromycetes,Teloschistales	0.399	Fungi,Ascomycota,Lecanoromycetes,unk	0.104	Fungi,Ascomycota,Lecanoromycetes,Lecanorales	0.0268
sl18645unk_Caloplaca_xanthostigmoideaAFF	Fungi,Ascomycota,Lecanoromycetes,Teloschistales	0.376	Fungi,Ascomycota,Lecanoromycetes,unk	0.108	Fungi,Ascomycota,Lecanoromycetes,Lecanorales	0.0193
sl18264a_Rusavskia_elegans	Fungi,Ascomycota,Lecanoromycetes,Teloschistales	0.669	Fungi,Ascomycota,Lecanoromycetes,unk	0.074	Fungi,Ascomycota,Lecanoromycetes,Lecanorales	0.0234	Fungi,Ascomycota,Lecanoromycetes,Lecideales	0.0101
sl18271_Rusavskia_elegans	Fungi,Ascomycota,Lecanoromycetes,Teloschistales	0.625	Fungi,Ascomycota,Lecanoromycetes,unk	0.0834	Fungi,Ascomycota,Lecanoromycetes,Lecanorales	0.0236
sl18366_Rusavskia_elegans	Fungi,Ascomycota,Lecanoromycetes,Teloschistales	0.615	Fungi,Ascomycota,Lecanoromycetes,unk	0.0861	Fungi,Ascomycota,Lecanoromycetes,Lecanorales	0.0253
sl18295_Rusavskia_elegans	Fungi,Ascomycota,Lecanoromycetes,Teloschistales	0.635	Fungi,Ascomycota,Lecanoromycetes,unk	0.0814	Fungi,Ascomycota,Lecanoromycetes,Lecanorales	0.0236
sl18467xantho_Rusavskia_elegans	Fungi,Ascomycota,Lecanoromycetes,Teloschistales	0.635	Fungi,Ascomycota,Lecanoromycetes,unk	0.0814	Fungi,Ascomycota,Lecanoromycetes,Lecanorales	0.0236
sl18537a_Rusavskia_elegans	Fungi,Ascomycota,Lecanoromycetes,Teloschistales	0.635	Fungi,Ascomycota,Lecanoromycetes,unk	0.0814	Fungi,Ascomycota,Lecanoromycetes,Lecanorales	0.0236
sl18409a_Rusavskia_elegans	Fungi,Ascomycota,Lecanoromycetes,Teloschistales	0.628	Fungi,Ascomycota,Lecanoromycetes,unk	0.0838	Fungi,Ascomycota,Lecanoromycetes,Lecanorales	0.0247
sl18670_Rusavskia_elegans	Fungi,Ascomycota,Lecanoromycetes,Teloschistales	0.628	Fungi,Ascomycota,Lecanoromycetes,unk	0.0838	Fungi,Ascomycota,Lecanoromycetes,Lecanorales	0.0247
sl18511rusa_Rusavskia_elegans	Fungi,Ascomycota,Lecanoromycetes,Teloschistales	0.629	Fungi,Ascomycota,Lecanoromycetes,unk	0.0839	Fungi,Ascomycota,Lecanoromycetes,Lecanorales	0.0242
sl18395calo_Rusavskia_elegans	Fungi,Ascomycota,Lecanoromycetes,Teloschistales	0.624	Fungi,Ascomycota,Lecanoromycetes,unk	0.0846	Fungi,Ascomycota,Lecanoromycetes,Lecanorales	0.0241
sl19200b_Rusavskia_elegans	Fungi,Ascomycota,Lecanoromycetes,Teloschistales	0.602	Fungi,Ascomycota,Lecanoromycetes,unk	0.0869	Fungi,Ascomycota,Lecanoromycetes,Lecanorales	0.0258
sl18356b_Rusavskia_elegans	Fungi,Ascomycota,Lecanoromycetes,Teloschistales	0.619	Fungi,Ascomycota,Lecanoromycetes,unk	0.0849	Fungi,Ascomycota,Lecanoromycetes,Lecanorales	0.0246
sl18403d_Rusavskia_elegans	Fungi,Ascomycota,Lecanoromycetes,Teloschistales	0.614	Fungi,Ascomycota,Lecanoromycetes,unk	0.0855	Fungi,Ascomycota,Lecanoromycetes,Lecanorales	0.0255
sl18378_Rusavskia_elegans	Fungi,Ascomycota,Lecanoromycetes,Teloschistales	0.504	Fungi,Ascomycota,Lecanoromycetes,unk	0.0982	Fungi,Ascomycota,Lecanoromycetes,Lecanorales	0.0293	Fungi,Ascomycota,Lecanoromycetes,Lecideales	0.0104
sl18427a_Rusavskia_elegans	Fungi,Ascomycota,Lecanoromycetes,Teloschistales	0.519	Fungi,Ascomycota,Lecanoromycetes,unk	0.0964	Fungi,Ascomycota,Lecanoromycetes,Lecanorales	0.0289
sl18249a_Rusavskia_sorediata	Fungi,Ascomycota,Lecanoromycetes,Teloschistales	0.681	Fungi,Ascomycota,Lecanoromycetes,unk	0.0706	Fungi,Ascomycota,Lecanoromycetes,Lecanorales	0.0224	Fungi,Ascomycota,Lecanoromycetes,Lecideales	0.0136
sl18410b_Rusavskia_sorediata	Fungi,Ascomycota,Lecanoromycetes,Teloschistales	0.551	Fungi,Ascomycota,Lecanoromycetes,unk	0.0921	Fungi,Ascomycota,Lecanoromycetes,Lecanorales	0.0275	Fungi,Ascomycota,Lecanoromycetes,Lecideales	0.0117
sl18593_Rusavskia_sorediata	Fungi,Ascomycota,Lecanoromycetes,Teloschistales	0.552	Fungi,Ascomycota,Lecanoromycetes,unk	0.0922	Fungi,Ascomycota,Lecanoromycetes,Lecanorales	0.0271	Fungi,Ascomycota,Lecanoromycetes,Lecideales	0.0113
sl18638b_Rusavskia_sorediata	Fungi,Ascomycota,Lecanoromycetes,Teloschistales	0.556	Fungi,Ascomycota,Lecanoromycetes,unk	0.0914	Fungi,Ascomycota,Lecanoromycetes,Lecanorales	0.0273	Fungi,Ascomycota,Lecanoromycetes,Lecideales	0.0116
sl18538_Rusavskia_sorediata	Fungi,Ascomycota,Lecanoromycetes,Teloschistales	0.645	Fungi,Ascomycota,Lecanoromycetes,unk	0.0767	Fungi,Ascomycota,Lecanoromycetes,Lecanorales	0.0246	Fungi,Ascomycota,Lecanoromycetes,Lecideales	0.0144
sl18370g_Rusavskia_sorediata	Fungi,Ascomycota,Lecanoromycetes,Teloschistales	0.556	Fungi,Ascomycota,Lecanoromycetes,unk	0.0914	Fungi,Ascomycota,Lecanoromycetes,Lecanorales	0.0271	Fungi,Ascomycota,Lecanoromycetes,Lecideales	0.012
sl18505rusa_Rusavskia_sorediata	Fungi,Ascomycota,Lecanoromycetes,Teloschistales	0.496	Fungi,Ascomycota,Lecanoromycetes,Lecanorales	0.128	Fungi,Ascomycota,Lecanoromycetes,unk	0.0588	Fungi,Ascomycota,Lecanoromycetes,Lecideales	0.0278	Fungi,Ascomycota,Lecanoromycetes,Peltigerales	0.0252	Fungi,Ascomycota,Leotiomycetes,unk	0.0134	Fungi,Ascomycota,Leotiomycetes,Helotiales	0.0122
sl18243c_Caloplaca_saxicola	Fungi,Ascomycota,Lecanoromycetes,Teloschistales	0.893	Fungi,Ascomycota,Lecanoromycetes,unk	0.0291
sl18353_Caloplaca_saxicola	Fungi,Ascomycota,Lecanoromycetes,Teloschistales	0.898	Fungi,Ascomycota,Lecanoromycetes,unk	0.0279
sl18672_Caloplaca_saxicola	Fungi,Ascomycota,Lecanoromycetes,Teloschistales	0.903	Fungi,Ascomycota,Lecanoromycetes,unk	0.0267
sl18633_Pachypeltis_invadens	Fungi,Ascomycota,Lecanoromycetes,Teloschistales	0.215	Fungi,Ascomycota,Lecanoromycetes,unk	0.0996	Fungi,Ascomycota,Lecanoromycetes,Lecanorales	0.0305
sl18246b_Pachypeltis_phoenicopta	Fungi,Ascomycota,Lecanoromycetes,Teloschistales	0.248	Fungi,Ascomycota,Lecanoromycetes,unk	0.102	Fungi,Ascomycota,Lecanoromycetes,Lecanorales	0.0283
sl18346e_Pachypeltis_phoenicopta	Fungi,Ascomycota,Lecanoromycetes,Teloschistales	0.248	Fungi,Ascomycota,Lecanoromycetes,unk	0.102	Fungi,Ascomycota,Lecanoromycetes,Lecanorales	0.0283
sl18405b_Pachypeltis_phoenicopta	Fungi,Ascomycota,Lecanoromycetes,Teloschistales	0.238	Fungi,Ascomycota,Lecanoromycetes,unk	0.102	Fungi,Ascomycota,Lecanoromycetes,Lecanorales	0.0285
sl18405calo_Pachypeltis_phoenicopta	Fungi,Ascomycota,Lecanoromycetes,Teloschistales	0.238	Fungi,Ascomycota,Lecanoromycetes,unk	0.102	Fungi,Ascomycota,Lecanoromycetes,Lecanorales	0.0285
sl18280a_Pachypeltis_phoenicopta	Fungi,Ascomycota,Lecanoromycetes,Teloschistales	0.199	Fungi,Ascomycota,Lecanoromycetes,unk	0.0984	Fungi,Ascomycota,Lecanoromycetes,Lecanorales	0.0276
sl18305a_Pachypeltis_phoenicopta	Fungi,Ascomycota,Lecanoromycetes,Teloschistales	0.199	Fungi,Ascomycota,Lecanoromycetes,unk	0.0984	Fungi,Ascomycota,Lecanoromycetes,Lecanorales	0.0276
sl18269xantho_Xanthomendoza_trachyphylla	Fungi,Ascomycota,Lecanoromycetes,Teloschistales	0.459	Fungi,Ascomycota,Lecanoromycetes,unk	0.108	Fungi,Ascomycota,Lecanoromycetes,Lecanorales	0.0296
sl18476_Xanthomendoza_trachyphylla	Fungi,Ascomycota,Lecanoromycetes,Teloschistales	0.459	Fungi,Ascomycota,Lecanoromycetes,unk	0.108	Fungi,Ascomycota,Lecanoromycetes,Lecanorales	0.0296
sl19204calo_Xanthomendoza_trachyphylla	Fungi,Ascomycota,Lecanoromycetes,Teloschistales	0.444	Fungi,Ascomycota,Lecanoromycetes,unk	0.11	Fungi,Ascomycota,Lecanoromycetes,Lecanorales	0.0302
sl18391d_Parvoplaca_tiroliensis	Fungi,Ascomycota,Lecanoromycetes,Teloschistales	0.517	Fungi,Ascomycota,Lecanoromycetes,unk	0.0968	Fungi,Ascomycota,Lecanoromycetes,Lecanorales	0.0313
sl18605b_Parvoplaca_tiroliensis	Fungi,Ascomycota,Lecanoromycetes,Teloschistales	0.509	Fungi,Ascomycota,Lecanoromycetes,unk	0.1	Fungi,Ascomycota,Lecanoromycetes,Lecanorales	0.0315
sl18605c_Parvoplaca_tiroliensis	Fungi,Ascomycota,Lecanoromycetes,Teloschistales	0.509	Fungi,Ascomycota,Lecanoromycetes,unk	0.1	Fungi,Ascomycota,Lecanoromycetes,Lecanorales	0.0315
sl18470_Parvoplaca_tiroliensis	Fungi,Ascomycota,Lecanoromycetes,Teloschistales	0.522	Fungi,Ascomycota,Lecanoromycetes,unk	0.0978	Fungi,Ascomycota,Lecanoromycetes,Lecanorales	0.0296
sl18471lec2_Austrolecia_sp	Fungi,Ascomycota,Lecanoromycetes,Lecanorales	0.0814	Fungi,Ascomycota,Lecanoromycetes,unk	0.0361
sl18348unk_lecanoraceaeCF_sp	Fungi,Ascomycota,Lecanoromycetes,Lecanorales	0.254	Fungi,Ascomycota,Lecanoromycetes,unk	0.052
sl18543_Lecanora_epibyron	Fungi,Ascomycota,Lecanoromycetes,Lecanorales	0.395	Fungi,Ascomycota,Lecanoromycetes,unk	0.0531
sl18541z_Lecanora_polytropaAFF1	Fungi,Ascomycota,Lecanoromycetes,Lecanorales	0.464	Fungi,Ascomycota,Lecanoromycetes,unk	0.0525
sl18251a_Lecanora_polytropaAGG1	Fungi,Ascomycota,Lecanoromycetes,Lecanorales	0.692	Fungi,Ascomycota,Lecanoromycetes,unk	0.0406
sl18273b_Lecanora_polytropaAGG1	Fungi,Ascomycota,Lecanoromycetes,Lecanorales	0.692	Fungi,Ascomycota,Lecanoromycetes,unk	0.0406
sl18376b_Lecanora_polytropaAGG1	Fungi,Ascomycota,Lecanoromycetes,Lecanorales	0.692	Fungi,Ascomycota,Lecanoromycetes,unk	0.0406
sl18405c_Lecanora_polytropaAGG1	Fungi,Ascomycota,Lecanoromycetes,Lecanorales	0.692	Fungi,Ascomycota,Lecanoromycetes,unk	0.0406
sl18375b_Lecanora_polytropaAGG1	Fungi,Ascomycota,Lecanoromycetes,Lecanorales	0.688	Fungi,Ascomycota,Lecanoromycetes,unk	0.0409
sl18455c_Lecanora_polytropaAGG1	Fungi,Ascomycota,Lecanoromycetes,Lecanorales	0.68	Fungi,Ascomycota,Lecanoromycetes,unk	0.0419
sl18280c_Lecanora_polytropaAGG1	Fungi,Ascomycota,Lecanoromycetes,Lecanorales	0.68	Fungi,Ascomycota,Lecanoromycetes,unk	0.0419
sl18256_Lecanora_polytropaAGG1	Fungi,Ascomycota,Lecanoromycetes,Lecanorales	0.688	Fungi,Ascomycota,Lecanoromycetes,unk	0.0409
sl18355poly_Lecanora_polytropaAGG1	Fungi,Ascomycota,Lecanoromycetes,Lecanorales	0.688	Fungi,Ascomycota,Lecanoromycetes,unk	0.0409
sl18521poly_Lecanora_polytropaAGG1	Fungi,Ascomycota,Lecanoromycetes,Lecanorales	0.688	Fungi,Ascomycota,Lecanoromycetes,unk	0.0409
sl18273poly_Lecanora_polytropaAGG1	Fungi,Ascomycota,Lecanoromycetes,Lecanorales	0.692	Fungi,Ascomycota,Lecanoromycetes,unk	0.0406
sl18282b_Lecanora_polytropaAGG1	Fungi,Ascomycota,Lecanoromycetes,Lecanorales	0.692	Fungi,Ascomycota,Lecanoromycetes,unk	0.0406
sl18583poly_Lecanora_polytropaAGG1	Fungi,Ascomycota,Lecanoromycetes,Lecanorales	0.692	Fungi,Ascomycota,Lecanoromycetes,unk	0.0406
sl18259b_Lecanora_polytropaAGG2	Fungi,Ascomycota,Lecanoromycetes,Lecanorales	0.751	Fungi,Ascomycota,Lecanoromycetes,unk	0.0334
sl18304b_Lecanora_polytropaAGG2	Fungi,Ascomycota,Lecanoromycetes,Lecanorales	0.679	Fungi,Ascomycota,Lecanoromycetes,unk	0.0415
sl18402_Lecanora_polytropaAGG2	Fungi,Ascomycota,Lecanoromycetes,Lecanorales	0.679	Fungi,Ascomycota,Lecanoromycetes,unk	0.0415
sl18404b_Lecanora_polytropaAGG2	Fungi,Ascomycota,Lecanoromycetes,Lecanorales	0.679	Fungi,Ascomycota,Lecanoromycetes,unk	0.0415
sl18370a_Lecanora_polytropaAGG2	Fungi,Ascomycota,Lecanoromycetes,Lecanorales	0.696	Fungi,Ascomycota,Lecanoromycetes,unk	0.0405
sl18346d_Lecanora_polytropaAGG2	Fungi,Ascomycota,Lecanoromycetes,Lecanorales	0.731	Fungi,Ascomycota,Lecanoromycetes,unk	0.0369
sl18356poly_Lecanora_polytropaAGG2	Fungi,Ascomycota,Lecanoromycetes,Lecanorales	0.696	Fungi,Ascomycota,Lecanoromycetes,unk	0.0407
sl18358a_Lecanora_polytropaAGG2	Fungi,Ascomycota,Lecanoromycetes,Lecanorales	0.696	Fungi,Ascomycota,Lecanoromycetes,unk	0.0407
sl18595_Lecanora_polytropaAGG8	Fungi,Ascomycota,Lecanoromycetes,Lecanorales	0.646	Fungi,Ascomycota,Lecanoromycetes,unk	0.0451
sl18665poly_Lecanora_polytropaAGG6	Fungi,Ascomycota,Lecanoromycetes,Lecanorales	0.72	Fungi,Ascomycota,Lecanoromycetes,unk	0.0375
sl18669_Lecanora_polytropaAGG6	Fungi,Ascomycota,Lecanoromycetes,Lecanorales	0.731	Fungi,Ascomycota,Lecanoromycetes,unk	0.0363
sl18455b_Lecanora_polytropaAGG7	Fungi,Ascomycota,Lecanoromycetes,Lecanorales	0.649	Fungi,Ascomycota,Lecanoromycetes,unk	0.0447
sl18522a_Lecanora_polytropaAGG5	Fungi,Ascomycota,Lecanoromycetes,Lecanorales	0.66	Fungi,Ascomycota,Lecanoromycetes,unk	0.0436
sl18522b_Lecanora_polytropaAGG5	Fungi,Ascomycota,Lecanoromycetes,Lecanorales	0.66	Fungi,Ascomycota,Lecanoromycetes,unk	0.0436
sl18539a_Lecanora_polytropaAGG4	Fungi,Ascomycota,Lecanoromycetes,Lecanorales	0.693	Fungi,Ascomycota,Lecanoromycetes,unk	0.0395
sl18653poly_Lecanora_polytropaAGG4	Fungi,Ascomycota,Lecanoromycetes,Lecanorales	0.661	Fungi,Ascomycota,Lecanoromycetes,unk	0.042
sl18598poly_Lecanora_polytropaAGG4	Fungi,Ascomycota,Lecanoromycetes,Lecanorales	0.678	Fungi,Ascomycota,Lecanoromycetes,unk	0.0406
sl18641f_Lecanora_polytropaAGG4	Fungi,Ascomycota,Lecanoromycetes,Lecanorales	0.287	Fungi,Ascomycota,Lecanoromycetes,unk	0.0578
sl18474a_Lecanora_polytropaAGG9	Fungi,Ascomycota,Lecanoromycetes,Lecanorales	0.703	Fungi,Ascomycota,Lecanoromycetes,unk	0.0385
sl18457poly_Lecanora_polytropaAGG3	Fungi,Ascomycota,Lecanoromycetes,Lecanorales	0.63	Fungi,Ascomycota,Lecanoromycetes,unk	0.0455
sl18598_Lecanora_polytropaAGG10	Fungi,Ascomycota,Lecanoromycetes,Lecanorales	0.627	Fungi,Ascomycota,Lecanoromycetes,unk	0.043	Fungi,Ascomycota,Lecanoromycetes,Lecideales	0.0195
sl18454_Lecanora_polytropaAFF2	Fungi,Ascomycota,Lecanoromycetes,Lecanorales	0.333	Fungi,Ascomycota,Lecanoromycetes,unk	0.0546
sl18454a_Lecanora_polytropaAFF2	Fungi,Ascomycota,Lecanoromycetes,Lecanorales	0.331	Fungi,Ascomycota,Lecanoromycetes,unk	0.0554
sl18418_Protoparmeliopsis_garovaglii	Fungi,Ascomycota,Lecanoromycetes,Lecanorales	0.578	Fungi,Ascomycota,Lecanoromycetes,unk	0.0465
sl18429b_Protoparmeliopsis_garovaglii	Fungi,Ascomycota,Lecanoromycetes,Lecanorales	0.562	Fungi,Ascomycota,Lecanoromycetes,unk	0.0483
sl18241proto_Protoparmeliopsis_muralisAGG1	Fungi,Ascomycota,Lecanoromycetes,Lecanorales	0.681	Fungi,Ascomycota,Lecanoromycetes,unk	0.0428
sl18277_Protoparmeliopsis_muralisAGG1	Fungi,Ascomycota,Lecanoromycetes,Lecanorales	0.681	Fungi,Ascomycota,Lecanoromycetes,unk	0.0428
sl18364_Protoparmeliopsis_muralisAGG1	Fungi,Ascomycota,Lecanoromycetes,Lecanorales	0.678	Fungi,Ascomycota,Lecanoromycetes,unk	0.0439
sl18279_Protoparmeliopsis_muralisAGG3	Fungi,Ascomycota,Lecanoromycetes,Lecanorales	0.63	Fungi,Ascomycota,Lecanoromycetes,unk	0.047
sl18589c_Protoparmeliopsis_muralisAGG3	Fungi,Ascomycota,Lecanoromycetes,Lecanorales	0.642	Fungi,Ascomycota,Lecanoromycetes,unk	0.0456
sl18535_Protoparmeliopsis_muralisAGG3	Fungi,Ascomycota,Lecanoromycetes,Lecanorales	0.63	Fungi,Ascomycota,Lecanoromycetes,unk	0.0467
sl18258b_Protoparmeliopsis_muralisAGG2	Fungi,Ascomycota,Lecanoromycetes,Lecanorales	0.574	Fungi,Ascomycota,Lecanoromycetes,unk	0.0532
sl18274_Protoparmeliopsis_muralisAGG2	Fungi,Ascomycota,Lecanoromycetes,Lecanorales	0.575	Fungi,Ascomycota,Lecanoromycetes,unk	0.0529
sl18282c_Rhizoplaca_melanophthalma	Fungi,Ascomycota,Lecanoromycetes,Lecanorales	0.741	Fungi,Ascomycota,Lecanoromycetes,unk	0.0359
sl18311_Rhizoplaca_melanophthalma	Fungi,Ascomycota,Lecanoromycetes,Lecanorales	0.741	Fungi,Ascomycota,Lecanoromycetes,unk	0.0359
sl18371_Rhizoplaca_melanophthalma	Fungi,Ascomycota,Lecanoromycetes,Lecanorales	0.741	Fungi,Ascomycota,Lecanoromycetes,unk	0.0359
sl18592_Rhizoplaca_melanophthalma	Fungi,Ascomycota,Lecanoromycetes,Lecanorales	0.741	Fungi,Ascomycota,Lecanoromycetes,unk	0.0359
sl19192_Rhizoplaca_melanophthalma	Fungi,Ascomycota,Lecanoromycetes,Lecanorales	0.719	Fungi,Ascomycota,Lecanoromycetes,unk	0.0384
sl18516v1_Rhizoplaca_novomexicanaAGG1	Fungi,Ascomycota,Lecanoromycetes,Lecanorales	0.722	Fungi,Ascomycota,Lecanoromycetes,unk	0.0367
sl18516v2_Rhizoplaca_novomexicanaAGG1	Fungi,Ascomycota,Lecanoromycetes,Lecanorales	0.736	Fungi,Ascomycota,Lecanoromycetes,unk	0.0351
sl18267a_Rhizoplaca_novomexicanaAGG2	Fungi,Ascomycota,Lecanoromycetes,Lecanorales	0.669	Fungi,Ascomycota,Lecanoromycetes,unk	0.0424
sl18290c_Rhizoplaca_novomexicanaAGG2	Fungi,Ascomycota,Lecanoromycetes,Lecanorales	0.734	Fungi,Ascomycota,Lecanoromycetes,unk	0.035
sl18358d_Rhizoplaca_novomexicanaAGG2	Fungi,Ascomycota,Lecanoromycetes,Lecanorales	0.744	Fungi,Ascomycota,Lecanoromycetes,unk	0.0338
sl18370b_Rhizoplaca_novomexicanaAGG2	Fungi,Ascomycota,Lecanoromycetes,Lecanorales	0.761	Fungi,Ascomycota,Lecanoromycetes,unk	0.032
sl18678_Rhizoplaca_novomexicanaAGG2	Fungi,Ascomycota,Lecanoromycetes,Lecanorales	0.723	Fungi,Ascomycota,Lecanoromycetes,unk	0.0364
sl18458_Rhizoplaca_novomexicanaAFF	Fungi,Ascomycota,Lecanoromycetes,Lecanorales	0.718	Fungi,Ascomycota,Lecanoromycetes,unk	0.0346	Fungi,Ascomycota,Lecanoromycetes,Lecideales	0.0176
sl18673_Rhizoplaca_novomexicanaAFF	Fungi,Ascomycota,Lecanoromycetes,Lecanorales	0.695	Fungi,Ascomycota,Lecanoromycetes,unk	0.0388
sl18519b_Rhizoplaca_novomexicanaAGG2	Fungi,Ascomycota,Lecanoromycetes,Lecanorales	0.643	Fungi,Ascomycota,Lecanoromycetes,unk	0.0438
sl18651c_Rhizoplaca_groupNOVA	Fungi,Ascomycota,Lecanoromycetes,Lecanorales	0.598	Fungi,Ascomycota,Lecanoromycetes,unk	0.0447
sl18651lepr_Rhizoplaca_groupNOVA	Fungi,Ascomycota,Lecanoromycetes,Lecanorales	0.588	Fungi,Ascomycota,Lecanoromycetes,unk	0.0456
sl18468lec_Lecanora_sp1	Fungi,Ascomycota,Lecanoromycetes,Lecanorales	0.528	Fungi,Ascomycota,Lecanoromycetes,unk	0.0492
sl18261c_Protoparmeliopsis_peltata	Fungi,Ascomycota,Lecanoromycetes,Lecanorales	0.524	Fungi,Ascomycota,Lecanoromycetes,unk	0.0613
sl18345_Protoparmeliopsis_peltata	Fungi,Ascomycota,Lecanoromycetes,Lecanorales	0.524	Fungi,Ascomycota,Lecanoromycetes,unk	0.0613
sl18344_Rhizoplaca_chrysoleucaCLADEd	Fungi,Ascomycota,Lecanoromycetes,Lecanorales	0.75	Fungi,Ascomycota,Lecanoromycetes,unk	0.0344
sl18581_Rhizoplaca_chrysoleucaCLADEe	Fungi,Ascomycota,Lecanoromycetes,Lecanorales	0.754	Fungi,Ascomycota,Lecanoromycetes,unk	0.0341
sl18405a_Lecanora_sp2	Fungi,Ascomycota,Lecanoromycetes,Lecanorales	0.348	Fungi,Ascomycota,Lecanoromycetes,unk	0.0516
sl18405rhizo_Lecanora_sp2	Fungi,Ascomycota,Lecanoromycetes,Lecanorales	0.342	Fungi,Ascomycota,Lecanoromycetes,unk	0.0513
sl18272c_Lecanora_rupicolaAFF1	Fungi,Ascomycota,Lecanoromycetes,Lecanorales	0.316	Fungi,Ascomycota,Lecanoromycetes,unk	0.0619
sl18375c_Lecanora_rupicolaAFF1	Fungi,Ascomycota,Lecanoromycetes,Lecanorales	0.459	Fungi,Ascomycota,Lecanoromycetes,unk	0.0565
sl18240a_Lecanora_rupicolaAGG1	Fungi,Ascomycota,Lecanoromycetes,Lecanorales	0.48	Fungi,Ascomycota,Lecanoromycetes,unk	0.0573
sl18355rup_Lecanora_rupicolaAGG1	Fungi,Ascomycota,Lecanoromycetes,Lecanorales	0.486	Fungi,Ascomycota,Lecanoromycetes,unk	0.0572
sl18455rupi_Lecanora_rupicolaAGG1	Fungi,Ascomycota,Lecanoromycetes,Lecanorales	0.486	Fungi,Ascomycota,Lecanoromycetes,unk	0.0572
sl18655_Lecanora_rupicolaAGG1	Fungi,Ascomycota,Lecanoromycetes,Lecanorales	0.486	Fungi,Ascomycota,Lecanoromycetes,unk	0.0572
sl18454b_Lecanora_rupicolaAGG1	Fungi,Ascomycota,Lecanoromycetes,Lecanorales	0.467	Fungi,Ascomycota,Lecanoromycetes,unk	0.0587
sl18275_Lecanora_rupicolaAGG1	Fungi,Ascomycota,Lecanoromycetes,Lecanorales	0.517	Fungi,Ascomycota,Lecanoromycetes,unk	0.0581
sl18404rupi_Lecanora_rupicolaAGG1	Fungi,Ascomycota,Lecanoromycetes,Lecanorales	0.421	Fungi,Ascomycota,Lecanoromycetes,unk	0.0611
sl18294a_Lecanora_rupicolaAGG2	Fungi,Ascomycota,Lecanoromycetes,Lecanorales	0.547	Fungi,Ascomycota,Lecanoromycetes,unk	0.0546
sl18460c_Lecanora_rupicolaAGG2	Fungi,Ascomycota,Lecanoromycetes,Lecanorales	0.559	Fungi,Ascomycota,Lecanoromycetes,unk	0.054
sl18428_Evernia_divaricata	Fungi,Ascomycota,Lecanoromycetes,Lecanorales	0.857	Fungi,Ascomycota,Lecanoromycetes,unk	0.0206
sl19193_Pseudephebe_minuscula	Fungi,Ascomycota,Lecanoromycetes,Lecanorales	0.878	Fungi,Ascomycota,Lecanoromycetes,unk	0.0168
sl18339_Xanthoparmelia_wyomingica	Fungi,Ascomycota,Lecanoromycetes,Lecanorales	0.898	Fungi,Ascomycota,Lecanoromycetes,unk	0.0151
sl18604_Xanthoparmelia_subcumberlandia	Fungi,Ascomycota,Lecanoromycetes,Lecanorales	0.899	Fungi,Ascomycota,Lecanoromycetes,unk	0.0149
sl18340_Xanthoparmelia_wyomingica	Fungi,Ascomycota,Lecanoromycetes,Lecanorales	0.904	Fungi,Ascomycota,Lecanoromycetes,unk	0.0142
sl18464_Xanthoparmelia_subcumberlandia	Fungi,Ascomycota,Lecanoromycetes,Lecanorales	0.894	Fungi,Ascomycota,Lecanoromycetes,unk	0.0155
sl18671xantho_Xanthoparmelia_subcumberlandia	Fungi,Ascomycota,Lecanoromycetes,Lecanorales	0.894	Fungi,Ascomycota,Lecanoromycetes,unk	0.0155
sl18673xantho_Xanthoparmelia_subcumberlandia	Fungi,Ascomycota,Lecanoromycetes,Lecanorales	0.894	Fungi,Ascomycota,Lecanoromycetes,unk	0.0155
sl18308_Xanthoparmelia_wyomingica	Fungi,Ascomycota,Lecanoromycetes,Lecanorales	0.887	Fungi,Ascomycota,Lecanoromycetes,unk	0.0164
sl18675_Xanthoparmelia_wyomingica	Fungi,Ascomycota,Lecanoromycetes,Lecanorales	0.887	Fungi,Ascomycota,Lecanoromycetes,unk	0.0164
sl18677_Xanthoparmelia_wyomingica	Fungi,Ascomycota,Lecanoromycetes,Lecanorales	0.887	Fungi,Ascomycota,Lecanoromycetes,unk	0.0164
sl18245new_Xanthoparmelia_wyomingica	Fungi,Ascomycota,Lecanoromycetes,Lecanorales	0.893	Fungi,Ascomycota,Lecanoromycetes,unk	0.0157
sl18408_Xanthoparmelia_wyomingica	Fungi,Ascomycota,Lecanoromycetes,Lecanorales	0.891	Fungi,Ascomycota,Lecanoromycetes,unk	0.0159
sl18523_Xanthoparmelia_wyomingica	Fungi,Ascomycota,Lecanoromycetes,Lecanorales	0.891	Fungi,Ascomycota,Lecanoromycetes,unk	0.0159
sl18349side_Lecanora_subcavicolaAFF1	Fungi,Ascomycota,Lecanoromycetes,Lecanorales	0.481	Fungi,Ascomycota,Lecanoromycetes,unk	0.0481
sl18349subcavi_Lecanora_subcavicolaAFF1	Fungi,Ascomycota,Lecanoromycetes,Lecanorales	0.481	Fungi,Ascomycota,Lecanoromycetes,unk	0.0481
sl18364b_Lecanora_subcavicolaAFF1	Fungi,Ascomycota,Lecanoromycetes,Lecanorales	0.481	Fungi,Ascomycota,Lecanoromycetes,unk	0.0481
sl18372a_Lecanora_subcavicolaAFF1	Fungi,Ascomycota,Lecanoromycetes,Lecanorales	0.427	Fungi,Ascomycota,Lecanoromycetes,unk	0.0501
sl18407a;18-407d_Lecanora_subcavicolaAFF1	Fungi,Ascomycota,Lecanoromycetes,Lecanorales	0.427	Fungi,Ascomycota,Lecanoromycetes,unk	0.0501
sl18349b_Lecanora_subcavicolaAFF2	Fungi,Ascomycota,Lecanoromycetes,Lecanorales	0.492	Fungi,Ascomycota,Lecanoromycetes,unk	0.0466
sl18349bat_Lecanora_subcavicolaAFF2	Fungi,Ascomycota,Lecanoromycetes,Lecanorales	0.492	Fungi,Ascomycota,Lecanoromycetes,unk	0.0466
sl18567sore_Lecanora_subcavicolaAFF2	Fungi,Ascomycota,Lecanoromycetes,Lecanorales	0.492	Fungi,Ascomycota,Lecanoromycetes,unk	0.0466
sl18403sideSOR_Lecanora_subcavicolaAFF2	Fungi,Ascomycota,Lecanoromycetes,Lecanorales	0.475	Fungi,Ascomycota,Lecanoromycetes,unk	0.0472
sl18347f_Lecidella_stigmateaAGG1	Fungi,Ascomycota,Lecanoromycetes,Lecanorales	0.626	Fungi,Ascomycota,Lecanoromycetes,unk	0.0491
sl18347lec_Lecidella_stigmateaAGG1	Fungi,Ascomycota,Lecanoromycetes,Lecanorales	0.608	Fungi,Ascomycota,Lecanoromycetes,unk	0.0501
sl18360_Lecidella_stigmateaAGG1	Fungi,Ascomycota,Lecanoromycetes,Lecanorales	0.634	Fungi,Ascomycota,Lecanoromycetes,unk	0.0474
sl18374_Lecidella_stigmateaAGG1	Fungi,Ascomycota,Lecanoromycetes,Lecanorales	0.62	Fungi,Ascomycota,Lecanoromycetes,unk	0.0486
sl18492_Lecidella_stigmateaAGG1	Fungi,Ascomycota,Lecanoromycetes,Lecanorales	0.645	Fungi,Ascomycota,Lecanoromycetes,unk	0.0462
sl18500leci_Lecidella_stigmateaAGG1	Fungi,Ascomycota,Lecanoromycetes,Lecanorales	0.622	Fungi,Ascomycota,Lecanoromycetes,unk	0.0485
sl18367z_Lecidella_stigmateaAGG1	Fungi,Ascomycota,Lecanoromycetes,Lecanorales	0.621	Fungi,Ascomycota,Lecanoromycetes,unk	0.05
sl18369rino_Lecidella_stigmateaAGG1	Fungi,Ascomycota,Lecanoromycetes,Lecanorales	0.621	Fungi,Ascomycota,Lecanoromycetes,unk	0.05
sl18409b_Lecidella_stigmateaAGG1	Fungi,Ascomycota,Lecanoromycetes,Lecanorales	0.663	Fungi,Ascomycota,Lecanoromycetes,unk	0.0446
sl18475_Lecidella_stigmateaAGG1	Fungi,Ascomycota,Lecanoromycetes,Lecanorales	0.552	Fungi,Ascomycota,Lecanoromycetes,unk	0.0542
sl18512_Lecidella_stigmateaAGG1	Fungi,Ascomycota,Lecanoromycetes,Lecanorales	0.632	Fungi,Ascomycota,Lecanoromycetes,unk	0.0477
sl18537c_Lecidella_stigmateaAGG1	Fungi,Ascomycota,Lecanoromycetes,Lecanorales	0.684	Fungi,Ascomycota,Lecanoromycetes,unk	0.0428
sl18257b_Lecidella_stigmateaAGG2	Fungi,Ascomycota,Lecanoromycetes,Lecanorales	0.617	Fungi,Ascomycota,Lecanoromycetes,unk	0.0503
sl18294d_Lecidella_stigmateaAGG2	Fungi,Ascomycota,Lecanoromycetes,Lecanorales	0.607	Fungi,Ascomycota,Lecanoromycetes,unk	0.0511
sl18467unk_Lecidella_stigmateaAGG2	Fungi,Ascomycota,Lecanoromycetes,Lecanorales	0.609	Fungi,Ascomycota,Lecanoromycetes,unk	0.0505
sl18582a_Lecidella_stigmateaAGG2	Fungi,Ascomycota,Lecanoromycetes,Lecanorales	0.621	Fungi,Ascomycota,Lecanoromycetes,unk	0.05
sl18582e_Lecidella_stigmateaAGG2	Fungi,Ascomycota,Lecanoromycetes,Lecanorales	0.636	Fungi,Ascomycota,Lecanoromycetes,unk	0.0478
sl18583i_Lecidella_stigmateaAGG2	Fungi,Ascomycota,Lecanoromycetes,Lecanorales	0.636	Fungi,Ascomycota,Lecanoromycetes,unk	0.0478
sl19208leci_Lecidella_stigmateaAGG1	Fungi,Ascomycota,Lecanoromycetes,Lecanorales	0.598	Fungi,Ascomycota,Lecanoromycetes,unk	0.0521
sl18347b_Lecidella_stigmateaAGG4	Fungi,Ascomycota,Lecanoromycetes,Lecanorales	0.622	Fungi,Ascomycota,Lecanoromycetes,unk	0.0479
sl18347e_Lecidella_stigmateaAGG4	Fungi,Ascomycota,Lecanoromycetes,Lecanorales	0.622	Fungi,Ascomycota,Lecanoromycetes,unk	0.0479
sl18511della_Lecidella_stigmateaAGG1	Fungi,Ascomycota,Lecanoromycetes,Lecanorales	0.61	Fungi,Ascomycota,Lecanoromycetes,unk	0.0498
sl18517_Lecidella_stigmateaAGG1	Fungi,Ascomycota,Lecanoromycetes,Lecanorales	0.61	Fungi,Ascomycota,Lecanoromycetes,unk	0.0498
sl18528_Lecidella_stigmateaAGG3	Fungi,Ascomycota,Lecanoromycetes,Lecanorales	0.556	Fungi,Ascomycota,Lecanoromycetes,unk	0.0523
sl18681blackAPO_Lecidella_stigmateaAGG3	Fungi,Ascomycota,Lecanoromycetes,Lecanorales	0.58	Fungi,Ascomycota,Lecanoromycetes,unk	0.0503
sl18681brownAPO_Lecidella_stigmateaAGG3	Fungi,Ascomycota,Lecanoromycetes,Lecanorales	0.58	Fungi,Ascomycota,Lecanoromycetes,unk	0.0503
sl18348grey_Lecanora_spGREY	Fungi,Ascomycota,Lecanoromycetes,Lecanorales	0.296	Fungi,Ascomycota,Lecanoromycetes,unk	0.0478
sl18403tetra_Lecanora_spGREY	Fungi,Ascomycota,Lecanoromycetes,Lecanorales	0.296	Fungi,Ascomycota,Lecanoromycetes,unk	0.0478
sl18354_Lecanora_spGREY	Fungi,Ascomycota,Lecanoromycetes,Lecanorales	0.28	Fungi,Ascomycota,Lecanoromycetes,unk	0.0474
sl18365b_Lecanora_spGREY	Fungi,Ascomycota,Lecanoromycetes,Lecanorales	0.292	Fungi,Ascomycota,Lecanoromycetes,unk	0.0482
sl18248a_Lecideoid_formosaAGG1	Fungi,Ascomycota,Lecanoromycetes,Lecanorales	0.0837	Fungi,Ascomycota,Lecanoromycetes,unk	0.0359
sl18302e_Lecideoid_formosaAGG1	Fungi,Ascomycota,Lecanoromycetes,Lecanorales	0.092	Fungi,Ascomycota,Lecanoromycetes,unk	0.0376
sl18280b_Lecideoid_formosaAGG1	Fungi,Ascomycota,Lecanoromycetes,Lecanorales	0.103	Fungi,Ascomycota,Lecanoromycetes,unk	0.0401
sl18285_Lecideoid_formosaAGG1	Fungi,Ascomycota,Lecanoromycetes,Lecanorales	0.103	Fungi,Ascomycota,Lecanoromycetes,unk	0.0401
sl18372b_Lecideoid_formosaAGG1	Fungi,Ascomycota,Lecanoromycetes,Lecanorales	0.0946	Fungi,Ascomycota,Lecanoromycetes,unk	0.038
sl18403a_Lecideoid_formosaAGG1	Fungi,Ascomycota,Lecanoromycetes,Lecanorales	0.0946	Fungi,Ascomycota,Lecanoromycetes,unk	0.038
sl18580_Lecideoid_formosaAGG1	Fungi,Ascomycota,Lecanoromycetes,Lecanorales	0.0946	Fungi,Ascomycota,Lecanoromycetes,unk	0.038
sl19195_Lecideoid_formosaAGG1	Fungi,Ascomycota,Lecanoromycetes,Lecanorales	0.135	Fungi,Ascomycota,Lecanoromycetes,unk	0.0441
sl18302form_Lecideoid_formosaAGG1	Fungi,Ascomycota,Lecanoromycetes,Lecanorales	0.157	Fungi,Ascomycota,Lecanoromycetes,unk	0.049
sl18302b_Lecideoid_formosaAGG2	Fungi,Ascomycota,Lecanoromycetes,Lecanorales	0.149	Fungi,Ascomycota,Lecanoromycetes,unk	0.0483
sl18567e_Lecideoid_formosaAGG2	Fungi,Ascomycota,Lecanoromycetes,Lecanorales	0.149	Fungi,Ascomycota,Lecanoromycetes,unk	0.0483
sl18437b_Lecanora_prolificans	Fungi,Ascomycota,Lecanoromycetes,Lecanorales	0.11	Fungi,Ascomycota,Lecanoromycetes,unk	0.0356
sl18471_Lecanora_prolificans	Fungi,Ascomycota,Lecanoromycetes,Lecanorales	0.11	Fungi,Ascomycota,Lecanoromycetes,unk	0.0356
sl18427b_Myriolecis_hageniiAFF	Fungi,Ascomycota,Lecanoromycetes,Lecanorales	0.615	Fungi,Ascomycota,Lecanoromycetes,unk	0.0469
sl18473b_Myriolecis_hageniiAFF	Fungi,Ascomycota,Lecanoromycetes,Lecanorales	0.601	Fungi,Ascomycota,Lecanoromycetes,unk	0.0481
sl18269z_Myriolecis_myrioSP1	Fungi,Ascomycota,Lecanoromycetes,Lecanorales	0.7	Fungi,Ascomycota,Lecanoromycetes,unk	0.0393
sl18478a_Myriolecis_semipallida	Fungi,Ascomycota,Lecanoromycetes,Lecanorales	0.552	Fungi,Ascomycota,Lecanoromycetes,unk	0.055
sl18629b_Myriolecis_semipallida	Fungi,Ascomycota,Lecanoromycetes,Lecanorales	0.583	Fungi,Ascomycota,Lecanoromycetes,unk	0.0518
sl18651b_Myriolecis_semipallida	Fungi,Ascomycota,Lecanoromycetes,Lecanorales	0.583	Fungi,Ascomycota,Lecanoromycetes,unk	0.0518
sl18483a_Myriolecis_semipallida	Fungi,Ascomycota,Lecanoromycetes,Lecanorales	0.594	Fungi,Ascomycota,Lecanoromycetes,unk	0.0505
sl18478quest_Myriolecis_semipallida	Fungi,Ascomycota,Lecanoromycetes,Lecanorales	0.563	Fungi,Ascomycota,Lecanoromycetes,unk	0.0535
sl18651a_Myriolecis_semipallida	Fungi,Ascomycota,Lecanoromycetes,Lecanorales	0.615	Fungi,Ascomycota,Lecanoromycetes,unk	0.0428	Fungi,Ascomycota,Leotiomycetes,unk	0.0165	Fungi,Ascomycota,Leotiomycetes,Helotiales	0.0157
sl18651d_Myriolecis_semipallida	Fungi,Ascomycota,Lecanoromycetes,Lecanorales	0.388	Fungi,Ascomycota,Lecanoromycetes,unk	0.0599
sl18490_Myriolecis_semipallida	Fungi,Ascomycota,Lecanoromycetes,Lecanorales	0.521	Fungi,Ascomycota,Lecanoromycetes,unk	0.0563
sl18494_Myriolecis_semipallida	Fungi,Ascomycota,Lecanoromycetes,Lecanorales	0.514	Fungi,Ascomycota,Lecanoromycetes,unk	0.0571
sl18467rino1_Myriolecis_myrioSP2	Fungi,Ascomycota,Lecanoromycetes,Lecanorales	0.539	Fungi,Ascomycota,Lecanoromycetes,unk	0.0547
sl18419rino_Myriolecis_myrioSP3	Fungi,Ascomycota,Lecanoromycetes,Lecanorales	0.611	Fungi,Ascomycota,Lecanoromycetes,unk	0.0476	Fungi,Ascomycota,Lecanoromycetes,Lecideales	0.0135
sl18248b2_Calvitimela_armeniaca	Fungi,Ascomycota,Lecanoromycetes,Lecanorales	0.561	Fungi,Ascomycota,Lecanoromycetes,unk	0.0546	Fungi,Ascomycota,Lecanoromycetes,Lecideales	0.0122
sl18278a_Calvitimela_armeniaca	Fungi,Ascomycota,Lecanoromycetes,Lecanorales	0.561	Fungi,Ascomycota,Lecanoromycetes,unk	0.0546	Fungi,Ascomycota,Lecanoromycetes,Lecideales	0.0122
sl18248quest_Calvitimela_armeniaca	Fungi,Ascomycota,Lecanoromycetes,Lecanorales	0.531	Fungi,Ascomycota,Lecanoromycetes,unk	0.0584
sl18278green_Calvitimela_armeniaca	Fungi,Ascomycota,Lecanoromycetes,Lecanorales	0.531	Fungi,Ascomycota,Lecanoromycetes,unk	0.0584
sl18372c_Calvitimela_armeniaca	Fungi,Ascomycota,Lecanoromycetes,Lecanorales	0.531	Fungi,Ascomycota,Lecanoromycetes,unk	0.0584
sl18403b_Calvitimela_armeniaca	Fungi,Ascomycota,Lecanoromycetes,Lecanorales	0.531	Fungi,Ascomycota,Lecanoromycetes,unk	0.0584
sl18404e_Calvitimela_armeniaca	Fungi,Ascomycota,Lecanoromycetes,Lecanorales	0.531	Fungi,Ascomycota,Lecanoromycetes,unk	0.0584
sl18567a_Calvitimela_armeniaca	Fungi,Ascomycota,Lecanoromycetes,Lecanorales	0.531	Fungi,Ascomycota,Lecanoromycetes,unk	0.0584
sl18570_Calvitimela_armeniaca	Fungi,Ascomycota,Lecanoromycetes,Lecanorales	0.531	Fungi,Ascomycota,Lecanoromycetes,unk	0.0584
sl18302d_Calvitimela_armeniaca	Fungi,Ascomycota,Lecanoromycetes,Lecanorales	0.541	Fungi,Ascomycota,Lecanoromycetes,unk	0.0574
sl18302quest_Calvitimela_armeniaca	Fungi,Ascomycota,Lecanoromycetes,Lecanorales	0.541	Fungi,Ascomycota,Lecanoromycetes,unk	0.0574
sl18359_Calvitimela_armeniaca	Fungi,Ascomycota,Lecanoromycetes,Lecanorales	0.526	Fungi,Ascomycota,Lecanoromycetes,unk	0.0586
sl18540_Lecanora_cenisiaAFF	Fungi,Ascomycota,Lecanoromycetes,Lecanorales	0.287	Fungi,Ascomycota,Lecanoromycetes,unk	0.0632
sl18588_Lecanora_cenisiaAFF	Fungi,Ascomycota,Lecanoromycetes,Lecanorales	0.287	Fungi,Ascomycota,Lecanoromycetes,unk	0.0632
sl18634_Lecanora_cenisiaAFF	Fungi,Ascomycota,Lecanoromycetes,Lecanorales	0.329	Fungi,Ascomycota,Lecanoromycetes,unk	0.0655
sl18437a_Lecidella_elaeochroma	Fungi,Ascomycota,Lecanoromycetes,Lecanorales	0.513	Fungi,Ascomycota,Lecanoromycetes,unk	0.0607
sl18473a_Lecidella_elaeochroma	Fungi,Ascomycota,Lecanoromycetes,Lecanorales	0.513	Fungi,Ascomycota,Lecanoromycetes,unk	0.0607
sl18472_Lecidella_elaeochroma	Fungi,Ascomycota,Lecanoromycetes,Lecanorales	0.507	Fungi,Ascomycota,Lecanoromycetes,unk	0.0609
sl18620y_Lecidella_wulfeniiAFF	Fungi,Ascomycota,Lecanoromycetes,Lecanorales	0.509	Fungi,Ascomycota,Lecanoromycetes,unk	0.0632
sl18238a_Protoparmelia_badia	Fungi,Ascomycota,Lecanoromycetes,Lecanorales	0.69	Fungi,Ascomycota,Lecanoromycetes,unk	0.0414
sl18403f_Protoparmelia_badia	Fungi,Ascomycota,Lecanoromycetes,Lecanorales	0.69	Fungi,Ascomycota,Lecanoromycetes,unk	0.0417
sl18243a_Protoparmelia_badia	Fungi,Ascomycota,Lecanoromycetes,Lecanorales	0.694	Fungi,Ascomycota,Lecanoromycetes,unk	0.0411
sl18456_Protoparmelia_badia	Fungi,Ascomycota,Lecanoromycetes,Lecanorales	0.661	Fungi,Ascomycota,Lecanoromycetes,unk	0.0446
sl18255a_Protoparmelia_badia	Fungi,Ascomycota,Lecanoromycetes,Lecanorales	0.697	Fungi,Ascomycota,Lecanoromycetes,unk	0.0407
sl18261a_Protoparmelia_badia	Fungi,Ascomycota,Lecanoromycetes,Lecanorales	0.697	Fungi,Ascomycota,Lecanoromycetes,unk	0.0407
sl18453_Protoparmelia_badia	Fungi,Ascomycota,Lecanoromycetes,Lecanorales	0.68	Fungi,Ascomycota,Lecanoromycetes,unk	0.0433
sl18452_Protoparmelia_badia	Fungi,Ascomycota,Lecanoromycetes,Lecanorales	0.627	Fungi,Ascomycota,Lecanoromycetes,unk	0.0486
sl18361asp_Arctidea_sp1	Fungi,Ascomycota,Lecanoromycetes,Pertusariales	0.14	Fungi,Ascomycota,Lecanoromycetes,unk	0.0842	Fungi,Ascomycota,Leotiomycetes,unk	0.0352	Fungi,Ascomycota,Lecanoromycetes,Umbilicariales	0.0264	Fungi,Ascomycota,Lecanoromycetes,Lecanorales	0.0151
sl18477_Arctidea_candidaAFF	Fungi,Ascomycota,Lecanoromycetes,Pertusariales	0.168	Fungi,Ascomycota,Lecanoromycetes,unk	0.0798	Fungi,Ascomycota,Lecanoromycetes,Umbilicariales	0.0175	Fungi,Ascomycota,Lecanoromycetes,Lecanorales	0.0143	Fungi,Ascomycota,Leotiomycetes,unk	0.0139	Fungi,Ascomycota,Sordariomycetes,unk	0.0121
sl18350arctidea_Arctidea_circularisAFF2	Fungi,Ascomycota,Lecanoromycetes,Pertusariales	0.138	Fungi,Ascomycota,Lecanoromycetes,unk	0.0963	Fungi,Ascomycota,Lecanoromycetes,Umbilicariales	0.0252	Fungi,Ascomycota,Lecanoromycetes,Lecanorales	0.0173	Fungi,Ascomycota,Leotiomycetes,unk	0.0154	Fungi,Ascomycota,Sordariomycetes,unk	0.0104
sl19204mega_Arctidea_circularisAFF2	Fungi,Ascomycota,Lecanoromycetes,Pertusariales	0.14	Fungi,Ascomycota,Lecanoromycetes,unk	0.0949	Fungi,Ascomycota,Lecanoromycetes,Umbilicariales	0.0276	Fungi,Ascomycota,Lecanoromycetes,Lecanorales	0.017	Fungi,Ascomycota,Leotiomycetes,unk	0.0152	Fungi,Ascomycota,Sordariomycetes,unk	0.0105
sl18404f_Sagedia_sp1	Fungi,Ascomycota,Lecanoromycetes,unk	0.0142	Fungi,Ascomycota,Lecanoromycetes,Pertusariales	0.0113
sl18404sage1_Sagedia_sp1	Fungi,Ascomycota,Lecanoromycetes,unk	0.0142	Fungi,Ascomycota,Lecanoromycetes,Pertusariales	0.0113
sl18519a_Arctidea_circularisAFF1	Fungi,Ascomycota,Lecanoromycetes,Pertusariales	0.186	Fungi,Ascomycota,Lecanoromycetes,unk	0.1	Fungi,Ascomycota,Lecanoromycetes,Umbilicariales	0.0529	Fungi,Ascomycota,Leotiomycetes,unk	0.0326	Fungi,Ascomycota,Lecanoromycetes,Lecanorales	0.018
sl18350c_Arctidea_circularisAFF1	Fungi,Ascomycota,Lecanoromycetes,Pertusariales	0.13	Fungi,Ascomycota,Lecanoromycetes,unk	0.0941	Fungi,Ascomycota,Lecanoromycetes,Umbilicariales	0.0359	Fungi,Ascomycota,Leotiomycetes,unk	0.0356	Fungi,Ascomycota,Lecanoromycetes,Lecanorales	0.0169	Fungi,Ascomycota,Dothideomycetes,unk	0.0102
sl18246z_Aspicilia_americanaAFF1	Fungi,Ascomycota,Lecanoromycetes,unk	0.0677	Fungi,Ascomycota,Lecanoromycetes,Pertusariales	0.0641	Fungi,Ascomycota,Lecanoromycetes,Umbilicariales	0.015	Fungi,Ascomycota,Lecanoromycetes,Lecanorales	0.0122	Fungi,Ascomycota,Leotiomycetes,unk	0.0102
sl18251b_Aspicilia_americanaAFF1	Fungi,Ascomycota,Lecanoromycetes,unk	0.0677	Fungi,Ascomycota,Lecanoromycetes,Pertusariales	0.0641	Fungi,Ascomycota,Lecanoromycetes,Umbilicariales	0.015	Fungi,Ascomycota,Lecanoromycetes,Lecanorales	0.0122	Fungi,Ascomycota,Leotiomycetes,unk	0.0102
sl18274asp_Aspicilia_americanaAFF1	Fungi,Ascomycota,Lecanoromycetes,unk	0.0677	Fungi,Ascomycota,Lecanoromycetes,Pertusariales	0.0641	Fungi,Ascomycota,Lecanoromycetes,Umbilicariales	0.015	Fungi,Ascomycota,Lecanoromycetes,Lecanorales	0.0122	Fungi,Ascomycota,Leotiomycetes,unk	0.0102
sl18305asp_Aspicilia_americanaAFF1	Fungi,Ascomycota,Lecanoromycetes,unk	0.0677	Fungi,Ascomycota,Lecanoromycetes,Pertusariales	0.0641	Fungi,Ascomycota,Lecanoromycetes,Umbilicariales	0.015	Fungi,Ascomycota,Lecanoromycetes,Lecanorales	0.0122	Fungi,Ascomycota,Leotiomycetes,unk	0.0102
sl18270_Aspicilia_americanaAFF1	Fungi,Ascomycota,Lecanoromycetes,unk	0.0707	Fungi,Ascomycota,Lecanoromycetes,Pertusariales	0.0628	Fungi,Ascomycota,Lecanoromycetes,Umbilicariales	0.0176	Fungi,Ascomycota,Lecanoromycetes,Lecanorales	0.0127
sl18299c_Aspicilia_americanaAFF1	Fungi,Ascomycota,Lecanoromycetes,unk	0.0707	Fungi,Ascomycota,Lecanoromycetes,Pertusariales	0.0628	Fungi,Ascomycota,Lecanoromycetes,Umbilicariales	0.0176	Fungi,Ascomycota,Lecanoromycetes,Lecanorales	0.0127
sl18487_Aspicilia_americanaAFF2	Fungi,Ascomycota,Lecanoromycetes,unk	0.0568	Fungi,Ascomycota,Lecanoromycetes,Pertusariales	0.0409	Fungi,Ascomycota,Lecanoromycetes,Umbilicariales	0.0119	Fungi,Ascomycota,Lecanoromycetes,Lecanorales	0.0102
sl18349asp_Aspicilia_americanaAFF3	Fungi,Ascomycota,Lecanoromycetes,unk	0.0565	Fungi,Ascomycota,Lecanoromycetes,Pertusariales	0.0505	Fungi,Ascomycota,Lecanoromycetes,Lecanorales	0.0101
sl18349pea_Aspicilia_americanaAFF3	Fungi,Ascomycota,Lecanoromycetes,unk	0.0496	Fungi,Ascomycota,Lecanoromycetes,Pertusariales	0.0436
sl18351_Aspicilia_americanaAFF4	Fungi,Ascomycota,Lecanoromycetes,Pertusariales	0.0171	Fungi,Ascomycota,Lecanoromycetes,unk	0.0156
sl18491_Aspicilia_americanaAFF5	Fungi,Ascomycota,Lecanoromycetes,Pertusariales	0.0756	Fungi,Ascomycota,Lecanoromycetes,unk	0.0737	Fungi,Ascomycota,Lecanoromycetes,Lecanorales	0.0132	Fungi,Ascomycota,Leotiomycetes,unk	0.0105
sl18495_Aspicilia_americanaAFF5	Fungi,Ascomycota,Lecanoromycetes,Pertusariales	0.0756	Fungi,Ascomycota,Lecanoromycetes,unk	0.0737	Fungi,Ascomycota,Lecanoromycetes,Lecanorales	0.0132	Fungi,Ascomycota,Leotiomycetes,unk	0.0105
sl18564_Aspicilia_americanaAFF5	Fungi,Ascomycota,Lecanoromycetes,Pertusariales	0.0818	Fungi,Ascomycota,Lecanoromycetes,unk	0.0783	Fungi,Ascomycota,Lecanoromycetes,Lecanorales	0.0141	Fungi,Ascomycota,Leotiomycetes,unk	0.0106
sl18594aspi_Aspicilia_americanaAFF5	Fungi,Ascomycota,Lecanoromycetes,Pertusariales	0.0818	Fungi,Ascomycota,Lecanoromycetes,unk	0.0783	Fungi,Ascomycota,Lecanoromycetes,Lecanorales	0.0141	Fungi,Ascomycota,Leotiomycetes,unk	0.0106
sl18626aspi_Aspicilia_americanaAFF5	Fungi,Ascomycota,Lecanoromycetes,Pertusariales	0.0818	Fungi,Ascomycota,Lecanoromycetes,unk	0.0783	Fungi,Ascomycota,Lecanoromycetes,Lecanorales	0.0141	Fungi,Ascomycota,Leotiomycetes,unk	0.0106
sl18645b_Aspicilia_americanaAFF5	Fungi,Ascomycota,Lecanoromycetes,Pertusariales	0.0877	Fungi,Ascomycota,Lecanoromycetes,unk	0.0792	Fungi,Ascomycota,Lecanoromycetes,Lecanorales	0.0142
sl18288_Aspicilia_fumosaAGG1	Fungi,Ascomycota,Lecanoromycetes,unk	0.0938	Fungi,Ascomycota,Lecanoromycetes,Pertusariales	0.0918	Fungi,Ascomycota,Lecanoromycetes,Umbilicariales	0.0347	Fungi,Ascomycota,Lecanoromycetes,Lecanorales	0.0168
sl18296_Aspicilia_fumosaAGG1	Fungi,Ascomycota,Lecanoromycetes,unk	0.0938	Fungi,Ascomycota,Lecanoromycetes,Pertusariales	0.0918	Fungi,Ascomycota,Lecanoromycetes,Umbilicariales	0.0347	Fungi,Ascomycota,Lecanoromycetes,Lecanorales	0.0168
sl18346a_Aspicilia_fumosaAGG1	Fungi,Ascomycota,Lecanoromycetes,unk	0.0938	Fungi,Ascomycota,Lecanoromycetes,Pertusariales	0.0918	Fungi,Ascomycota,Lecanoromycetes,Umbilicariales	0.0347	Fungi,Ascomycota,Lecanoromycetes,Lecanorales	0.0168
sl18294b_Aspicilia_fumosaAGG2	Fungi,Ascomycota,Lecanoromycetes,unk	0.0776	Fungi,Ascomycota,Lecanoromycetes,Pertusariales	0.0693	Fungi,Ascomycota,Lecanoromycetes,Umbilicariales	0.0272	Fungi,Ascomycota,Lecanoromycetes,Lecanorales	0.0139	Fungi,Ascomycota,Leotiomycetes,unk	0.0104
sl18361b_Aspicilia_arizonicaAFF1	Fungi,Ascomycota,Lecanoromycetes,Pertusariales	0.145	Fungi,Ascomycota,Lecanoromycetes,unk	0.0935	Fungi,Ascomycota,Lecanoromycetes,Lecanorales	0.0168	Fungi,Ascomycota,Leotiomycetes,unk	0.012
sl18404a_Aspicilia_arizonicaAFF1	Fungi,Ascomycota,Lecanoromycetes,Pertusariales	0.145	Fungi,Ascomycota,Lecanoromycetes,unk	0.0935	Fungi,Ascomycota,Lecanoromycetes,Lecanorales	0.0168	Fungi,Ascomycota,Leotiomycetes,unk	0.012
sl18361r_Aspicilia_arizonicaAFF1	Fungi,Ascomycota,Lecanoromycetes,Pertusariales	0.126	Fungi,Ascomycota,Lecanoromycetes,unk	0.0916	Fungi,Ascomycota,Lecanoromycetes,Lecanorales	0.0164	Fungi,Ascomycota,Leotiomycetes,unk	0.0119
sl18370e_Aspicilia_arizonicaAFF1	Fungi,Ascomycota,Lecanoromycetes,Pertusariales	0.136	Fungi,Ascomycota,Lecanoromycetes,unk	0.0969	Fungi,Ascomycota,Lecanoromycetes,Lecanorales	0.0174	Fungi,Ascomycota,Leotiomycetes,unk	0.0129
sl18638a_Aspicilia_arizonicaAFF1	Fungi,Ascomycota,Lecanoromycetes,Pertusariales	0.145	Fungi,Ascomycota,Lecanoromycetes,unk	0.0986	Fungi,Ascomycota,Lecanoromycetes,Lecanorales	0.0177	Fungi,Ascomycota,Leotiomycetes,unk	0.0129	Fungi,Ascomycota,Dothideomycetes,unk	0.0122
sl18238b_Aspicilia_arizonicaAFF2	Fungi,Ascomycota,Lecanoromycetes,Pertusariales	0.242	Fungi,Ascomycota,Lecanoromycetes,unk	0.116	Fungi,Ascomycota,Lecanoromycetes,Umbilicariales	0.0278	Fungi,Ascomycota,Lecanoromycetes,Lecanorales	0.0208	Fungi,Ascomycota,Leotiomycetes,unk	0.0128
sl18275unk_Aspicilia_arizonicaAFF4	Fungi,Ascomycota,Lecanoromycetes,Pertusariales	0.0983	Fungi,Ascomycota,Lecanoromycetes,unk	0.0902	Fungi,Ascomycota,Lecanoromycetes,Umbilicariales	0.0297	Fungi,Ascomycota,Lecanoromycetes,Lecanorales	0.0162	Fungi,Ascomycota,Leotiomycetes,unk	0.0112
sl18352a_Aspicilia_arizonicaAFF4	Fungi,Ascomycota,Lecanoromycetes,Pertusariales	0.0875	Fungi,Ascomycota,Lecanoromycetes,unk	0.0858	Fungi,Ascomycota,Lecanoromycetes,Umbilicariales	0.0273	Fungi,Ascomycota,Lecanoromycetes,Lecanorales	0.0154	Fungi,Ascomycota,Leotiomycetes,unk	0.0109
sl18349aspy_Aspicilia_arizonicaAFF4	Fungi,Ascomycota,Lecanoromycetes,unk	0.0875	Fungi,Ascomycota,Lecanoromycetes,Pertusariales	0.0861	Fungi,Ascomycota,Lecanoromycetes,Umbilicariales	0.0287	Fungi,Ascomycota,Lecanoromycetes,Lecanorales	0.0157	Fungi,Ascomycota,Leotiomycetes,unk	0.0106
sl18364aspi_Aspicilia_arizonicaAFF4	Fungi,Ascomycota,Lecanoromycetes,unk	0.0875	Fungi,Ascomycota,Lecanoromycetes,Pertusariales	0.0861	Fungi,Ascomycota,Lecanoromycetes,Umbilicariales	0.0287	Fungi,Ascomycota,Lecanoromycetes,Lecanorales	0.0157	Fungi,Ascomycota,Leotiomycetes,unk	0.0106
sl18358e_Aspicilia_arizonicaAFF3	Fungi,Ascomycota,Lecanoromycetes,Pertusariales	0.106	Fungi,Ascomycota,Lecanoromycetes,unk	0.0883	Fungi,Ascomycota,Lecanoromycetes,Umbilicariales	0.0302	Fungi,Ascomycota,Lecanoromycetes,Lecanorales	0.0159	Fungi,Ascomycota,Leotiomycetes,unk	0.0108
sl18377_Aspicilia_arizonicaAFF3	Fungi,Ascomycota,Lecanoromycetes,Pertusariales	0.106	Fungi,Ascomycota,Lecanoromycetes,unk	0.0883	Fungi,Ascomycota,Lecanoromycetes,Umbilicariales	0.0302	Fungi,Ascomycota,Lecanoromycetes,Lecanorales	0.0159	Fungi,Ascomycota,Leotiomycetes,unk	0.0108
sl18520_Aspicilia_arizonicaAFF3	Fungi,Ascomycota,Lecanoromycetes,Pertusariales	0.105	Fungi,Ascomycota,Lecanoromycetes,unk	0.0923	Fungi,Ascomycota,Lecanoromycetes,Umbilicariales	0.0279	Fungi,Ascomycota,Lecanoromycetes,Lecanorales	0.0166	Fungi,Ascomycota,Leotiomycetes,unk	0.0105
sl18407asp_Aspicilia_arizonicaAFF3	Fungi,Ascomycota,Lecanoromycetes,Pertusariales	0.1	Fungi,Ascomycota,Lecanoromycetes,unk	0.0851	Fungi,Ascomycota,Lecanoromycetes,Umbilicariales	0.0233	Fungi,Ascomycota,Lecanoromycetes,Lecanorales	0.0153	Fungi,Ascomycota,Leotiomycetes,unk	0.0108
sl18624b_Aspicilia_indeterminata	Fungi,Ascomycota,Lecanoromycetes,unk	0.0716	Fungi,Ascomycota,Lecanoromycetes,Pertusariales	0.0602	Fungi,Ascomycota,Lecanoromycetes,Umbilicariales	0.0189	Fungi,Ascomycota,Lecanoromycetes,Lecanorales	0.0129
sl18640b_Aspicilia_indeterminata	Fungi,Ascomycota,Lecanoromycetes,Pertusariales	0.103	Fungi,Ascomycota,Lecanoromycetes,unk	0.0825	Fungi,Ascomycota,Lecanoromycetes,Umbilicariales	0.0269	Fungi,Ascomycota,Lecanoromycetes,Lecanorales	0.0148	Fungi,Ascomycota,Leotiomycetes,unk	0.0104
sl18640c_Aspicilia_indeterminata	Fungi,Ascomycota,Lecanoromycetes,unk	0.0697	Fungi,Ascomycota,Lecanoromycetes,Pertusariales	0.0672	Fungi,Ascomycota,Lecanoromycetes,Umbilicariales	0.0161	Fungi,Ascomycota,Lecanoromycetes,Lecanorales	0.0125
sl18282a_Aspicilia_cinereaAFF	Fungi,Ascomycota,Lecanoromycetes,Pertusariales	0.243	Fungi,Ascomycota,Lecanoromycetes,unk	0.114	Fungi,Ascomycota,Lecanoromycetes,Umbilicariales	0.0538	Fungi,Ascomycota,Lecanoromycetes,Lecanorales	0.0205	Fungi,Ascomycota,Leotiomycetes,unk	0.011
sl18412_Aspicilia_bufoidesAGG2	Fungi,Ascomycota,Lecanoromycetes,Pertusariales	0.068	Fungi,Ascomycota,Lecanoromycetes,unk	0.0657	Fungi,Ascomycota,Lecanoromycetes,Lecanorales	0.0118
sl18568c_Aspicilia_bufoidesAGG1	Fungi,Ascomycota,Lecanoromycetes,Pertusariales	0.087	Fungi,Ascomycota,Lecanoromycetes,unk	0.0713	Fungi,Ascomycota,Lecanoromycetes,Lecanorales	0.0128	Fungi,Ascomycota,Leotiomycetes,unk	0.0107
sl18583unk_Aspicilia_bufoidesAGG1	Fungi,Ascomycota,Lecanoromycetes,Pertusariales	0.0794	Fungi,Ascomycota,Lecanoromycetes,unk	0.0716	Fungi,Ascomycota,Lecanoromycetes,Umbilicariales	0.0167	Fungi,Ascomycota,Lecanoromycetes,Lecanorales	0.0129	Fungi,Ascomycota,Leotiomycetes,unk	0.0105
sl18667a_Aspicilia_bufoidesAGG1	Fungi,Ascomycota,Lecanoromycetes,Pertusariales	0.0775	Fungi,Ascomycota,Lecanoromycetes,unk	0.0746	Fungi,Ascomycota,Lecanoromycetes,Lecanorales	0.0134	Fungi,Ascomycota,Leotiomycetes,unk	0.0104
sl18669aspi_Aspicilia_bufoidesAGG1	Fungi,Ascomycota,Lecanoromycetes,Pertusariales	0.0824	Fungi,Ascomycota,Lecanoromycetes,unk	0.0712	Fungi,Ascomycota,Lecanoromycetes,Lecanorales	0.0128	Fungi,Ascomycota,Leotiomycetes,unk	0.0107
sl18643_Aspicilia_bufoidesAGG1	Fungi,Ascomycota,Lecanoromycetes,Pertusariales	0.0828	Fungi,Ascomycota,Lecanoromycetes,unk	0.0709	Fungi,Ascomycota,Lecanoromycetes,Lecanorales	0.0127	Fungi,Ascomycota,Leotiomycetes,unk	0.0105
sl18661_Lobothallia_alphoplaca	Fungi,Ascomycota,Lecanoromycetes,Pertusariales	0.141	Fungi,Ascomycota,Lecanoromycetes,unk	0.0751	Fungi,Ascomycota,Lecanoromycetes,Lecanorales	0.0135	Fungi,Ascomycota,Leotiomycetes,unk	0.0133
sl18263_Circinaria_aridaCF1	Fungi,Ascomycota,Lecanoromycetes,unk	0.0522	Fungi,Ascomycota,Lecanoromycetes,Pertusariales	0.0369
sl18514_Circinaria_aridaCF1	Fungi,Ascomycota,Lecanoromycetes,unk	0.0504	Fungi,Ascomycota,Lecanoromycetes,Pertusariales	0.0346
sl18674z_Circinaria_aridaCF1	Fungi,Ascomycota,Lecanoromycetes,unk	0.0504	Fungi,Ascomycota,Lecanoromycetes,Pertusariales	0.0346
sl18366asp_Circinaria_aridaCF1	Fungi,Ascomycota,Lecanoromycetes,unk	0.0482	Fungi,Ascomycota,Lecanoromycetes,Pertusariales	0.0331
sl18239circ_Circinaria_aridaCF2	Fungi,Ascomycota,Lecanoromycetes,unk	0.0303	Fungi,Ascomycota,Lecanoromycetes,Pertusariales	0.0168
sl18265z_Circinaria_aridaCF2	Fungi,Ascomycota,Lecanoromycetes,unk	0.0303	Fungi,Ascomycota,Lecanoromycetes,Pertusariales	0.0168
sl18301_Circinaria_aridaCF3	Fungi,Ascomycota,Lecanoromycetes,unk	0.034	Fungi,Ascomycota,Lecanoromycetes,Pertusariales	0.0212
sl18558_Stereocaulaceae_Lepraria_caesioalba	Fungi,Ascomycota,Lecanoromycetes,Lecanorales	0.935
sl18560_Stereocaulaceae_Lepraria_caesioalba	Fungi,Ascomycota,Lecanoromycetes,Lecanorales	0.935
sl18561_Stereocaulaceae_Lepraria_leprSP1	Fungi,Ascomycota,Lecanoromycetes,Lecanorales	0.766	Fungi,Ascomycota,Lecanoromycetes,unk	0.0294
sl18497_Stereocaulaceae_Lepraria_neglectaAFF1	Fungi,Ascomycota,Lecanoromycetes,Lecanorales	0.822	Fungi,Ascomycota,Lecanoromycetes,unk	0.0257
sl18609_Stereocaulaceae_Lepraria_neglectaAFF1	Fungi,Ascomycota,Lecanoromycetes,Lecanorales	0.825	Fungi,Ascomycota,Lecanoromycetes,unk	0.0254
sl18622lepr_Stereocaulaceae_Lepraria_neglectaAFF1	Fungi,Ascomycota,Lecanoromycetes,Lecanorales	0.825	Fungi,Ascomycota,Lecanoromycetes,unk	0.0254
sl18534_Stereocaulaceae_Lepraria_neglectaAFF1	Fungi,Ascomycota,Lecanoromycetes,Lecanorales	0.837	Fungi,Ascomycota,Lecanoromycetes,unk	0.0239
sl18660_Stereocaulaceae_Lepraria_neglectaAFF1	Fungi,Ascomycota,Lecanoromycetes,Lecanorales	0.828	Fungi,Ascomycota,Lecanoromycetes,unk	0.025
sl18616a_Stereocaulaceae_Lepraria_finkii	Fungi,Ascomycota,Lecanoromycetes,Lecanorales	0.54	Fungi,Ascomycota,Lecanoromycetes,unk	0.0605
sl18624a_Stereocaulaceae_Lepraria_finkii	Fungi,Ascomycota,Lecanoromycetes,Lecanorales	0.53	Fungi,Ascomycota,Lecanoromycetes,unk	0.0613
sl18414a_Pertusariaceae_Ochrolechia_upsaliensis	Fungi,Ascomycota,Lecanoromycetes,Pertusariales	0.252	Fungi,Ascomycota,Lecanoromycetes,unk	0.0859	Fungi,Ascomycota,Leotiomycetes,unk	0.0449	Fungi,Ascomycota,Lecanoromycetes,Lecanorales	0.0225	Fungi,Ascomycota,Eurotiomycetes,unk	0.0112
sl18422_Pertusariaceae_Ochrolechia_upsaliensis	Fungi,Ascomycota,Lecanoromycetes,Pertusariales	0.252	Fungi,Ascomycota,Lecanoromycetes,unk	0.0859	Fungi,Ascomycota,Leotiomycetes,unk	0.0449	Fungi,Ascomycota,Lecanoromycetes,Lecanorales	0.0225	Fungi,Ascomycota,Eurotiomycetes,unk	0.0112
sl18423_Pertusariaceae_Ochrolechia_upsaliensis	Fungi,Ascomycota,Lecanoromycetes,Pertusariales	0.252	Fungi,Ascomycota,Lecanoromycetes,unk	0.0859	Fungi,Ascomycota,Leotiomycetes,unk	0.0449	Fungi,Ascomycota,Lecanoromycetes,Lecanorales	0.0225	Fungi,Ascomycota,Eurotiomycetes,unk	0.0112
sl18285_Sporastatia_testudinea	Fungi,Ascomycota,Lecanoromycetes,unk	0.0116
sl18290a_Sporastatia_testudinea
sl18356a_Sporastatia_testudinea	Fungi,Ascomycota,Lecanoromycetes,unk	0.0109
sl18357_Sporastatia_testudinea
sl18658unk_Sporastatia_testudinea
sl18569_Sporastatia_testudinea
sl18569a_Sporastatia_testudinea
sl18469b_Blastenia_furfuracea	Fungi,Ascomycota,Lecanoromycetes,Teloschistales	0.186	Fungi,Ascomycota,Lecanoromycetes,unk	0.0995	Fungi,Ascomycota,Lecanoromycetes,Lecanorales	0.0179
sl18574calo_Bryoplaca_cinnamomea	Fungi,Ascomycota,Lecanoromycetes,Teloschistales	0.335	Fungi,Ascomycota,Lecanoromycetes,unk	0.104	Fungi,Ascomycota,Lecanoromycetes,Lecanorales	0.0186
sl18621_Bryoplaca_sinapisperma	Fungi,Ascomycota,Lecanoromycetes,Teloschistales	0.382	Fungi,Ascomycota,Lecanoromycetes,unk	0.105	Fungi,Ascomycota,Lecanoromycetes,Lecanorales	0.0188
sl18482_Pyrenodesmia_variabilis	Fungi,Ascomycota,Lecanoromycetes,Teloschistales	0.599	Fungi,Ascomycota,Lecanoromycetes,unk	0.0857	Fungi,Ascomycota,Lecanoromycetes,Umbilicariales	0.0159	Fungi,Ascomycota,Lecanoromycetes,Lecanorales	0.0154
sl18482crust_Pyrenodesmia_variabilis	Fungi,Ascomycota,Lecanoromycetes,Teloschistales	0.544	Fungi,Ascomycota,Lecanoromycetes,unk	0.0968	Fungi,Ascomycota,Lecanoromycetes,Lecanorales	0.0174
sl18486_Pyrenodesmia_variabilis	Fungi,Ascomycota,Lecanoromycetes,Teloschistales	0.54	Fungi,Ascomycota,Lecanoromycetes,unk	0.0968	Fungi,Ascomycota,Lecanoromycetes,Lecanorales	0.0174
sl18504_Pyrenodesmia_variabilis	Fungi,Ascomycota,Lecanoromycetes,Teloschistales	0.583	Fungi,Ascomycota,Lecanoromycetes,unk	0.0913	Fungi,Ascomycota,Lecanoromycetes,Lecanorales	0.0164
sl18419calo_Caloplaca_stillicidiorumAGG	Fungi,Ascomycota,Lecanoromycetes,Teloschistales	0.876	Fungi,Ascomycota,Lecanoromycetes,unk	0.0332
sl18529b_Caloplaca_stillicidiorumAGG	Fungi,Ascomycota,Lecanoromycetes,Teloschistales	0.874	Fungi,Ascomycota,Lecanoromycetes,unk	0.0326
sl18614_Caloplaca_stillicidiorumAGG	Fungi,Ascomycota,Lecanoromycetes,Teloschistales	0.883	Fungi,Ascomycota,Lecanoromycetes,unk	0.0303
sl18467_Caloplaca_stillicidiorumAGG	Fungi,Ascomycota,Lecanoromycetes,Teloschistales	0.823	Fungi,Ascomycota,Lecanoromycetes,unk	0.0439	Fungi,Ascomycota,Lecanoromycetes,Lecanorales	0.0133
sl18440b_Gyaloechia_bracteata	Fungi,Ascomycota,Lecanoromycetes,Teloschistales	0.317	Fungi,Ascomycota,Lecanoromycetes,unk	0.115	Fungi,Ascomycota,Lecanoromycetes,Lecanorales	0.0207
sl18421a_Gyaloechia_epiphyta	Fungi,Ascomycota,Lecanoromycetes,Teloschistales	0.438	Fungi,Ascomycota,Lecanoromycetes,unk	0.105	Fungi,Ascomycota,Lecanoromycetes,Lecanorales	0.0271
sl18421cand_Gyaloechia_epiphyta	Fungi,Ascomycota,Lecanoromycetes,Teloschistales	0.438	Fungi,Ascomycota,Lecanoromycetes,unk	0.105	Fungi,Ascomycota,Lecanoromycetes,Lecanorales	0.0271
sl18429a_Gyaloechia_epiphyta	Fungi,Ascomycota,Lecanoromycetes,Teloschistales	0.438	Fungi,Ascomycota,Lecanoromycetes,unk	0.105	Fungi,Ascomycota,Lecanoromycetes,Lecanorales	0.0271
sl18457_Rufoplaca_arenaria	Fungi,Ascomycota,Lecanoromycetes,Teloschistales	0.309	Fungi,Ascomycota,Lecanoromycetes,unk	0.116	Fungi,Ascomycota,Lecanoromycetes,Lecanorales	0.0209
sl18474b_Rufoplaca_arenaria	Fungi,Ascomycota,Lecanoromycetes,Teloschistales	0.309	Fungi,Ascomycota,Lecanoromycetes,unk	0.116	Fungi,Ascomycota,Lecanoromycetes,Lecanorales	0.0209
sl18463_Rufoplaca_arenaria	Fungi,Ascomycota,Lecanoromycetes,Teloschistales	0.31	Fungi,Ascomycota,Lecanoromycetes,unk	0.117	Fungi,Ascomycota,Lecanoromycetes,Lecanorales	0.021
sl18654_Rufoplaca_arenaria	Fungi,Ascomycota,Lecanoromycetes,Teloschistales	0.31	Fungi,Ascomycota,Lecanoromycetes,unk	0.117	Fungi,Ascomycota,Lecanoromycetes,Lecanorales	0.021
sl18665a_Rufoplaca_arenaria	Fungi,Ascomycota,Lecanoromycetes,Teloschistales	0.31	Fungi,Ascomycota,Lecanoromycetes,unk	0.117	Fungi,Ascomycota,Lecanoromycetes,Lecanorales	0.021
sl18611a_Mycobilimbia_berengeriana	Fungi,Ascomycota,Lecanoromycetes,Lecanorales	0.724	Fungi,Ascomycota,Lecanoromycetes,unk	0.0384
sl18612_Mycobilimbia_berengeriana	Fungi,Ascomycota,Lecanoromycetes,Lecanorales	0.724	Fungi,Ascomycota,Lecanoromycetes,unk	0.0384
sl18574ton_ToniniaCF_mesoideaAFF	Fungi,Ascomycota,Lecanoromycetes,Lecanorales	0.179	Fungi,Ascomycota,Lecanoromycetes,unk	0.052
sl18574d_ToniniaCF_sp	Fungi,Ascomycota,Lecanoromycetes,Lecanorales	0.077	Fungi,Ascomycota,Lecanoromycetes,unk	0.0378
sl18444clado_Cladonia_cariosaAFF1	Fungi,Ascomycota,Lecanoromycetes,Lecanorales	0.845	Fungi,Ascomycota,Lecanoromycetes,unk	0.0215
sl18620clado_Cladonia_cariosaAFF1	Fungi,Ascomycota,Lecanoromycetes,Lecanorales	0.836	Fungi,Ascomycota,Lecanoromycetes,unk	0.0228
sl18430_Cladonia_symphycarpa	Fungi,Ascomycota,Lecanoromycetes,Lecanorales	0.88	Fungi,Ascomycota,Lecanoromycetes,unk	0.0179
sl18436z_Cladonia_symphycarpa	Fungi,Ascomycota,Lecanoromycetes,Lecanorales	0.88	Fungi,Ascomycota,Lecanoromycetes,unk	0.0179
sl18610clado_Cladonia_cariosaAFF2	Fungi,Ascomycota,Lecanoromycetes,Lecanorales	0.839	Fungi,Ascomycota,Lecanoromycetes,unk	0.0224
sl19199clado_Cladonia_cariosaAFF2	Fungi,Ascomycota,Lecanoromycetes,Lecanorales	0.827	Fungi,Ascomycota,Lecanoromycetes,unk	0.0242
sl18335_Cladonia_cariosaAFF3	Fungi,Ascomycota,Lecanoromycetes,Lecanorales	0.838	Fungi,Ascomycota,Lecanoromycetes,unk	0.0228
sl18336_Cladonia_cariosaAFF3	Fungi,Ascomycota,Lecanoromycetes,Lecanorales	0.838	Fungi,Ascomycota,Lecanoromycetes,unk	0.0228
sl18442clado_Cladonia_cariosaAFF3	Fungi,Ascomycota,Lecanoromycetes,Lecanorales	0.848	Fungi,Ascomycota,Lecanoromycetes,unk	0.0215
sl18448_Cladonia_cariosaAFF3	Fungi,Ascomycota,Lecanoromycetes,Lecanorales	0.848	Fungi,Ascomycota,Lecanoromycetes,unk	0.0215
sl18415_Cladonia_macrophyllodes	Fungi,Ascomycota,Lecanoromycetes,Lecanorales	0.85	Fungi,Ascomycota,Lecanoromycetes,unk	0.0212
sl18443b_Cladonia_pocillumAGG1	Fungi,Ascomycota,Lecanoromycetes,Lecanorales	0.904	Fungi,Ascomycota,Lecanoromycetes,unk	0.0143
sl19196clado_Cladonia_pocillumAGG1	Fungi,Ascomycota,Lecanoromycetes,Lecanorales	0.903	Fungi,Ascomycota,Lecanoromycetes,unk	0.0144
sl18447_Cladonia_pocillumAGG1	Fungi,Ascomycota,Lecanoromycetes,Lecanorales	0.899	Fungi,Ascomycota,Lecanoromycetes,unk	0.015
sl18617_Cladonia_pocillumAGG1	Fungi,Ascomycota,Lecanoromycetes,Lecanorales	0.899	Fungi,Ascomycota,Lecanoromycetes,unk	0.015
sl19207clado_Cladonia_pocillumAGG1	Fungi,Ascomycota,Lecanoromycetes,Lecanorales	0.899	Fungi,Ascomycota,Lecanoromycetes,unk	0.015
sl18576z_Cladonia_pocillumAGG1	Fungi,Ascomycota,Lecanoromycetes,Lecanorales	0.895	Fungi,Ascomycota,Lecanoromycetes,unk	0.0156
sl18607_Cladonia_pocillumAGG1	Fungi,Ascomycota,Lecanoromycetes,Lecanorales	0.895	Fungi,Ascomycota,Lecanoromycetes,unk	0.0156
sl18553clado_Cladonia_pocillumAGG1	Fungi,Ascomycota,Lecanoromycetes,Lecanorales	0.895	Fungi,Ascomycota,Lecanoromycetes,unk	0.0156
sl18555clado_Cladonia_pocillumAGG1	Fungi,Ascomycota,Lecanoromycetes,Lecanorales	0.892	Fungi,Ascomycota,Lecanoromycetes,unk	0.016
sl18343_Cladonia_pocillumAGG3	Fungi,Ascomycota,Lecanoromycetes,Lecanorales	0.871	Fungi,Ascomycota,Lecanoromycetes,unk	0.0187
sl18578_Cladonia_pocillumAGG2	Fungi,Ascomycota,Lecanoromycetes,Lecanorales	0.874	Fungi,Ascomycota,Lecanoromycetes,unk	0.0186
sl18616clado_Cladonia_pocillumAGG2	Fungi,Ascomycota,Lecanoromycetes,Lecanorales	0.874	Fungi,Ascomycota,Lecanoromycetes,unk	0.0186
sl18551_Cladonia_squamSP1	Fungi,Ascomycota,Lecanoromycetes,Lecanorales	0.874	Fungi,Ascomycota,Lecanoromycetes,unk	0.0182
sl18438_Amandinea_punctataAFF	Fungi,Ascomycota,Lecanoromycetes,unk	0.0369	Fungi,Ascomycota,Lecanoromycetes,Caliciales	0.018
sl18402side2_Tetramelas_papillatusCF	Fungi,Ascomycota,Lecanoromycetes,unk	0.0372	Fungi,Ascomycota,Lecanoromycetes,Caliciales	0.0181
sl18403e_Tetramelas_papillatusCF	Fungi,Ascomycota,Lecanoromycetes,unk	0.0372	Fungi,Ascomycota,Lecanoromycetes,Caliciales	0.0181
sl18403sideAPO_Tetramelas_papillatusCF	Fungi,Ascomycota,Lecanoromycetes,unk	0.0372	Fungi,Ascomycota,Lecanoromycetes,Caliciales	0.0181
sl18405e_Tetramelas_pulverulentusAFF	Fungi,Ascomycota,Lecanoromycetes,unk	0.03	Fungi,Ascomycota,Lecanoromycetes,Caliciales	0.013
sl18454leci_Tetramelas_pulverulentusAFF	Fungi,Ascomycota,Lecanoromycetes,unk	0.029	Fungi,Ascomycota,Lecanoromycetes,Caliciales	0.0123
sl18393e_Phaeophyscia_constipata	Fungi,Ascomycota,Lecanoromycetes,Caliciales	0.374	Fungi,Ascomycota,Lecanoromycetes,unk	0.0946	Fungi,Ascomycota,Lecanoromycetes,Lecanorales	0.081	Fungi,Ascomycota,Lecanoromycetes,Teloschistales	0.0182
sl18393f_Phaeophyscia_constipata	Fungi,Ascomycota,Lecanoromycetes,Caliciales	0.411	Fungi,Ascomycota,Lecanoromycetes,unk	0.104	Fungi,Ascomycota,Lecanoromycetes,Lecanorales	0.0305	Fungi,Ascomycota,Lecanoromycetes,Teloschistales	0.02
sl18399z_Phaeophyscia_constipata	Fungi,Ascomycota,Lecanoromycetes,Caliciales	0.395	Fungi,Ascomycota,Lecanoromycetes,unk	0.0905	Fungi,Ascomycota,Lecanoromycetes,Lecanorales	0.0797	Fungi,Ascomycota,Lecanoromycetes,Teloschistales	0.0183
sl18385rino_PhaeophysDINA_dina3	Fungi,Ascomycota,Lecanoromycetes,Caliciales	0.37	Fungi,Ascomycota,Lecanoromycetes,unk	0.102	Fungi,Ascomycota,Lecanoromycetes,Lecanorales	0.0343	Fungi,Ascomycota,Lecanoromycetes,Teloschistales	0.0233
sl18401_PhaeophysDINA_dina3	Fungi,Ascomycota,Lecanoromycetes,Caliciales	0.37	Fungi,Ascomycota,Lecanoromycetes,unk	0.102	Fungi,Ascomycota,Lecanoromycetes,Lecanorales	0.0343	Fungi,Ascomycota,Lecanoromycetes,Teloschistales	0.0233
sl18269star_PhaeophysDINA_castanomelodes	Fungi,Ascomycota,Lecanoromycetes,Caliciales	0.457	Fungi,Ascomycota,Lecanoromycetes,unk	0.0993	Fungi,Ascomycota,Lecanoromycetes,Lecanorales	0.0282	Fungi,Ascomycota,Lecanoromycetes,Teloschistales	0.0233
sl18363_PhaeophysDINA_castanomelodes	Fungi,Ascomycota,Lecanoromycetes,Caliciales	0.457	Fungi,Ascomycota,Lecanoromycetes,unk	0.0993	Fungi,Ascomycota,Lecanoromycetes,Lecanorales	0.0282	Fungi,Ascomycota,Lecanoromycetes,Teloschistales	0.0233
sl18312_PhaeophysDINA_guzzinii	Fungi,Ascomycota,Lecanoromycetes,Caliciales	0.222	Fungi,Ascomycota,Lecanoromycetes,unk	0.0983	Fungi,Ascomycota,Lecanoromycetes,Teloschistales	0.0216	Fungi,Ascomycota,Lecanoromycetes,Lecanorales	0.0176
sl18382b_PhaeophysDINA_roscidaAFF1	Fungi,Ascomycota,Lecanoromycetes,Caliciales	0.302	Fungi,Ascomycota,Lecanoromycetes,unk	0.106	Fungi,Ascomycota,Lecanoromycetes,Teloschistales	0.0252	Fungi,Ascomycota,Lecanoromycetes,Lecanorales	0.019
sl18379z_PhaeophysDINA_dina2	Fungi,Ascomycota,Lecanoromycetes,Caliciales	0.375	Fungi,Ascomycota,Lecanoromycetes,unk	0.103	Fungi,Ascomycota,Lecanoromycetes,Lecanorales	0.0306	Fungi,Ascomycota,Lecanoromycetes,Teloschistales	0.0218
sl18529a_PhaeophysDINA_roscidaAFF2	Fungi,Ascomycota,Lecanoromycetes,Caliciales	0.318	Fungi,Ascomycota,Lecanoromycetes,unk	0.156	Fungi,Ascomycota,Lecanoromycetes,Teloschistales	0.1	Fungi,Ascomycota,Lecanoromycetes,Lecanorales	0.042
sl18529rino_PhaeophysDINA_roscidaAFF2	Fungi,Ascomycota,Lecanoromycetes,Caliciales	0.318	Fungi,Ascomycota,Lecanoromycetes,unk	0.156	Fungi,Ascomycota,Lecanoromycetes,Teloschistales	0.1	Fungi,Ascomycota,Lecanoromycetes,Lecanorales	0.042
sl18529z_PhaeophysDINA_roscidaAFF2	Fungi,Ascomycota,Lecanoromycetes,Caliciales	0.318	Fungi,Ascomycota,Lecanoromycetes,unk	0.156	Fungi,Ascomycota,Lecanoromycetes,Teloschistales	0.1	Fungi,Ascomycota,Lecanoromycetes,Lecanorales	0.042
sl18485_Physcia_albineoides	Fungi,Ascomycota,Lecanoromycetes,Caliciales	0.458	Fungi,Ascomycota,Lecanoromycetes,unk	0.0942	Fungi,Ascomycota,Lecanoromycetes,Lecanorales	0.0298	Fungi,Ascomycota,Lecanoromycetes,Teloschistales	0.0146	Fungi,Ascomycota,Lecanoromycetes,Lecideales	0.0131
sl18518_Physcia_albineoides	Fungi,Ascomycota,Lecanoromycetes,Caliciales	0.458	Fungi,Ascomycota,Lecanoromycetes,unk	0.0942	Fungi,Ascomycota,Lecanoromycetes,Lecanorales	0.0298	Fungi,Ascomycota,Lecanoromycetes,Teloschistales	0.0146	Fungi,Ascomycota,Lecanoromycetes,Lecideales	0.0131
sl18242a_Physcia_dubiaAFF1	Fungi,Ascomycota,Lecanoromycetes,Caliciales	0.562	Fungi,Ascomycota,Lecanoromycetes,unk	0.0809	Fungi,Ascomycota,Lecanoromycetes,Lecanorales	0.0263	Fungi,Ascomycota,Lecanoromycetes,Teloschistales	0.0139	Fungi,Ascomycota,Lecanoromycetes,Lecideales	0.0115
sl18273c_Physcia_dubiaAFF1	Fungi,Ascomycota,Lecanoromycetes,Caliciales	0.563	Fungi,Ascomycota,Lecanoromycetes,unk	0.0822	Fungi,Ascomycota,Lecanoromycetes,Lecanorales	0.0264	Fungi,Ascomycota,Lecanoromycetes,Teloschistales	0.0141	Fungi,Ascomycota,Lecanoromycetes,Lecideales	0.0117
sl18554_Physcia_dubiaAFF1	Fungi,Ascomycota,Lecanoromycetes,Caliciales	0.557	Fungi,Ascomycota,Lecanoromycetes,unk	0.0842	Fungi,Ascomycota,Lecanoromycetes,Lecanorales	0.0274	Fungi,Ascomycota,Lecanoromycetes,Teloschistales	0.0144
sl18663_Physcia_dubiaAFF1	Fungi,Ascomycota,Lecanoromycetes,Caliciales	0.557	Fungi,Ascomycota,Lecanoromycetes,unk	0.0842	Fungi,Ascomycota,Lecanoromycetes,Lecanorales	0.0274	Fungi,Ascomycota,Lecanoromycetes,Teloschistales	0.0144
sl18506_Physcia_dubiaAFF1	Fungi,Ascomycota,Lecanoromycetes,Caliciales	0.564	Fungi,Ascomycota,Lecanoromycetes,unk	0.0827	Fungi,Ascomycota,Lecanoromycetes,Lecanorales	0.0269	Fungi,Ascomycota,Lecanoromycetes,Teloschistales	0.0139	Fungi,Ascomycota,Lecanoromycetes,Lecideales	0.0132
sl18349c_Physcia_dubiaAFF2	Fungi,Ascomycota,Lecanoromycetes,Caliciales	0.521	Fungi,Ascomycota,Lecanoromycetes,unk	0.088	Fungi,Ascomycota,Lecanoromycetes,Lecanorales	0.0261	Fungi,Ascomycota,Lecanoromycetes,Teloschistales	0.0143	Fungi,Ascomycota,Lecanoromycetes,Lecideales	0.013
sl18364a_Physcia_dubiaAFF2	Fungi,Ascomycota,Lecanoromycetes,Caliciales	0.521	Fungi,Ascomycota,Lecanoromycetes,unk	0.088	Fungi,Ascomycota,Lecanoromycetes,Lecanorales	0.0261	Fungi,Ascomycota,Lecanoromycetes,Teloschistales	0.0143	Fungi,Ascomycota,Lecanoromycetes,Lecideales	0.013
sl18410a_Physcia_caesia	Fungi,Ascomycota,Lecanoromycetes,Caliciales	0.543	Fungi,Ascomycota,Lecanoromycetes,unk	0.0917	Fungi,Ascomycota,Lecanoromycetes,Lecanorales	0.0165	Fungi,Ascomycota,Lecanoromycetes,Teloschistales	0.0146
sl18386a_PhysciDINA_pyrina	Fungi,Ascomycota,Lecanoromycetes,Caliciales	0.479	Fungi,Ascomycota,Lecanoromycetes,unk	0.101	Fungi,Ascomycota,Lecanoromycetes,Lecanorales	0.0181	Fungi,Ascomycota,Lecanoromycetes,Teloschistales	0.0147
sl18400b_PhysciDINA_pyrina	Fungi,Ascomycota,Lecanoromycetes,Caliciales	0.479	Fungi,Ascomycota,Lecanoromycetes,unk	0.101	Fungi,Ascomycota,Lecanoromycetes,Lecanorales	0.0181	Fungi,Ascomycota,Lecanoromycetes,Teloschistales	0.0147
sl18391a_PhysciDINA_pyrina	Fungi,Ascomycota,Lecanoromycetes,Caliciales	0.487	Fungi,Ascomycota,Lecanoromycetes,unk	0.0998	Fungi,Ascomycota,Lecanoromycetes,Lecanorales	0.0179	Fungi,Ascomycota,Lecanoromycetes,Teloschistales	0.0146
sl18395b_PhysciDINA_pyrina	Fungi,Ascomycota,Lecanoromycetes,Caliciales	0.487	Fungi,Ascomycota,Lecanoromycetes,unk	0.0998	Fungi,Ascomycota,Lecanoromycetes,Lecanorales	0.0179	Fungi,Ascomycota,Lecanoromycetes,Teloschistales	0.0146
sl18420rino_PhysciDINA_pyrina	Fungi,Ascomycota,Lecanoromycetes,Caliciales	0.479	Fungi,Ascomycota,Lecanoromycetes,unk	0.101	Fungi,Ascomycota,Lecanoromycetes,Lecanorales	0.0181	Fungi,Ascomycota,Lecanoromycetes,Teloschistales	0.0146
sl18422rino_PhysciDINA_pyrina	Fungi,Ascomycota,Lecanoromycetes,Caliciales	0.479	Fungi,Ascomycota,Lecanoromycetes,unk	0.101	Fungi,Ascomycota,Lecanoromycetes,Lecanorales	0.0181	Fungi,Ascomycota,Lecanoromycetes,Teloschistales	0.0146
sl18396a_Phaeorrhiza_nimbosa	Fungi,Ascomycota,Lecanoromycetes,Caliciales	0.253	Fungi,Ascomycota,Lecanoromycetes,unk	0.102	Fungi,Ascomycota,Lecanoromycetes,Lecanorales	0.0281	Fungi,Ascomycota,Lecanoromycetes,Teloschistales	0.02
sl18396b_Phaeorrhiza_nimbosa	Fungi,Ascomycota,Lecanoromycetes,Caliciales	0.253	Fungi,Ascomycota,Lecanoromycetes,unk	0.102	Fungi,Ascomycota,Lecanoromycetes,Lecanorales	0.0281	Fungi,Ascomycota,Lecanoromycetes,Teloschistales	0.02
sl18425b_Phaeorrhiza_nimbosa	Fungi,Ascomycota,Lecanoromycetes,Caliciales	0.202	Fungi,Ascomycota,Lecanoromycetes,unk	0.0979	Fungi,Ascomycota,Lecanoromycetes,Lecanorales	0.0277	Fungi,Ascomycota,Lecanoromycetes,Teloschistales	0.0189
sl18381_Phaeorrhiza_sareptana	Fungi,Ascomycota,Lecanoromycetes,Caliciales	0.166	Fungi,Ascomycota,Lecanoromycetes,unk	0.0928	Fungi,Ascomycota,Lecanoromycetes,Lecanorales	0.0237	Fungi,Ascomycota,Lecanoromycetes,Teloschistales	0.016
sl18384_Phaeorrhiza_sareptana	Fungi,Ascomycota,Lecanoromycetes,Caliciales	0.166	Fungi,Ascomycota,Lecanoromycetes,unk	0.0928	Fungi,Ascomycota,Lecanoromycetes,Lecanorales	0.0237	Fungi,Ascomycota,Lecanoromycetes,Teloschistales	0.016
sl18389_Phaeorrhiza_sareptana	Fungi,Ascomycota,Lecanoromycetes,Caliciales	0.166	Fungi,Ascomycota,Lecanoromycetes,unk	0.0928	Fungi,Ascomycota,Lecanoromycetes,Lecanorales	0.0237	Fungi,Ascomycota,Lecanoromycetes,Teloschistales	0.016
sl18400a_Phaeorrhiza_sareptana	Fungi,Ascomycota,Lecanoromycetes,Caliciales	0.166	Fungi,Ascomycota,Lecanoromycetes,unk	0.0928	Fungi,Ascomycota,Lecanoromycetes,Lecanorales	0.0237	Fungi,Ascomycota,Lecanoromycetes,Teloschistales	0.016
sl18542_Phaeorrhiza_sareptana	Fungi,Ascomycota,Lecanoromycetes,Caliciales	0.166	Fungi,Ascomycota,Lecanoromycetes,unk	0.0928	Fungi,Ascomycota,Lecanoromycetes,Lecanorales	0.0237	Fungi,Ascomycota,Lecanoromycetes,Teloschistales	0.016
sl18527a_Phaeorrhiza_sareptana	Fungi,Ascomycota,Lecanoromycetes,Caliciales	0.142	Fungi,Ascomycota,Lecanoromycetes,unk	0.0885	Fungi,Ascomycota,Lecanoromycetes,Lecanorales	0.0231	Fungi,Ascomycota,Lecanoromycetes,Teloschistales	0.015
sl18250_Physconia_muscigena	Fungi,Ascomycota,Lecanoromycetes,Caliciales	0.576	Fungi,Ascomycota,Lecanoromycetes,unk	0.0808	Fungi,Ascomycota,Lecanoromycetes,Lecanorales	0.0261	Fungi,Ascomycota,Lecanoromycetes,Teloschistales	0.0147
sl18382a_Physconia_muscigena	Fungi,Ascomycota,Lecanoromycetes,Caliciales	0.599	Fungi,Ascomycota,Lecanoromycetes,unk	0.0798	Fungi,Ascomycota,Lecanoromycetes,Lecanorales	0.026	Fungi,Ascomycota,Lecanoromycetes,Teloschistales	0.015
sl18392_Physconia_muscigena	Fungi,Ascomycota,Lecanoromycetes,Caliciales	0.599	Fungi,Ascomycota,Lecanoromycetes,unk	0.0798	Fungi,Ascomycota,Lecanoromycetes,Lecanorales	0.026	Fungi,Ascomycota,Lecanoromycetes,Teloschistales	0.015
sl18441b_Physconia_muscigena	Fungi,Ascomycota,Lecanoromycetes,Caliciales	0.599	Fungi,Ascomycota,Lecanoromycetes,unk	0.0798	Fungi,Ascomycota,Lecanoromycetes,Lecanorales	0.026	Fungi,Ascomycota,Lecanoromycetes,Teloschistales	0.015
sl18387_Physconia_muscigena	Fungi,Ascomycota,Lecanoromycetes,Caliciales	0.599	Fungi,Ascomycota,Lecanoromycetes,unk	0.0798	Fungi,Ascomycota,Lecanoromycetes,Lecanorales	0.026	Fungi,Ascomycota,Lecanoromycetes,Teloschistales	0.015
sl18431_Physconia_muscigena	Fungi,Ascomycota,Lecanoromycetes,Caliciales	0.546	Fungi,Ascomycota,Lecanoromycetes,unk	0.0763	Fungi,Ascomycota,Lecanoromycetes,Lecanorales	0.0742	Fungi,Ascomycota,Lecanoromycetes,Teloschistales	0.0141
sl18531a_Physconia_muscigena	Fungi,Ascomycota,Lecanoromycetes,Caliciales	0.58	Fungi,Ascomycota,Lecanoromycetes,unk	0.0825	Fungi,Ascomycota,Lecanoromycetes,Lecanorales	0.0269	Fungi,Ascomycota,Lecanoromycetes,Teloschistales	0.0153
sl18421b_Physconia_muscigena	Fungi,Ascomycota,Lecanoromycetes,Caliciales	0.574	Fungi,Ascomycota,Lecanoromycetes,unk	0.0818	Fungi,Ascomycota,Lecanoromycetes,Lecanorales	0.0263	Fungi,Ascomycota,Lecanoromycetes,Teloschistales	0.0154
sl18397_Physconia_muscigena	Fungi,Ascomycota,Lecanoromycetes,Caliciales	0.538	Fungi,Ascomycota,Lecanoromycetes,unk	0.0872	Fungi,Ascomycota,Lecanoromycetes,Lecanorales	0.0264	Fungi,Ascomycota,Lecanoromycetes,Teloschistales	0.0157
sl18532_Physconia_muscigena	Fungi,Ascomycota,Lecanoromycetes,Caliciales	0.538	Fungi,Ascomycota,Lecanoromycetes,unk	0.0872	Fungi,Ascomycota,Lecanoromycetes,Lecanorales	0.0264	Fungi,Ascomycota,Lecanoromycetes,Teloschistales	0.0157
sl18385a_Physconia_muscigena	Fungi,Ascomycota,Lecanoromycetes,Caliciales	0.571	Fungi,Ascomycota,Lecanoromycetes,unk	0.0822	Fungi,Ascomycota,Lecanoromycetes,Lecanorales	0.0254	Fungi,Ascomycota,Lecanoromycetes,Teloschistales	0.0154
sl18396d_Physconia_muscigena	Fungi,Ascomycota,Lecanoromycetes,Caliciales	0.571	Fungi,Ascomycota,Lecanoromycetes,unk	0.0822	Fungi,Ascomycota,Lecanoromycetes,Lecanorales	0.0254	Fungi,Ascomycota,Lecanoromycetes,Teloschistales	0.0154
sl18545_Physconia_muscigena	Fungi,Ascomycota,Lecanoromycetes,Caliciales	0.571	Fungi,Ascomycota,Lecanoromycetes,unk	0.0822	Fungi,Ascomycota,Lecanoromycetes,Lecanorales	0.0254	Fungi,Ascomycota,Lecanoromycetes,Teloschistales	0.0154
sl18417_Physconia_muscigena	Fungi,Ascomycota,Lecanoromycetes,Caliciales	0.564	Fungi,Ascomycota,Lecanoromycetes,unk	0.0801	Fungi,Ascomycota,Lecanoromycetes,Lecanorales	0.0247	Fungi,Ascomycota,Lecanoromycetes,Teloschistales	0.0147
sl18386b_Physconia_muscigena	Fungi,Ascomycota,Lecanoromycetes,Caliciales	0.541	Fungi,Ascomycota,Lecanoromycetes,unk	0.0871	Fungi,Ascomycota,Lecanoromycetes,Lecanorales	0.0262	Fungi,Ascomycota,Lecanoromycetes,Teloschistales	0.0158
sl18426c_Physconia_muscigena	Fungi,Ascomycota,Lecanoromycetes,Caliciales	0.559	Fungi,Ascomycota,Lecanoromycetes,unk	0.0808	Fungi,Ascomycota,Lecanoromycetes,Lecanorales	0.0246	Fungi,Ascomycota,Lecanoromycetes,Teloschistales	0.0148
sl18435_Physconia_muscigena	Fungi,Ascomycota,Lecanoromycetes,Caliciales	0.559	Fungi,Ascomycota,Lecanoromycetes,unk	0.0808	Fungi,Ascomycota,Lecanoromycetes,Lecanorales	0.0246	Fungi,Ascomycota,Lecanoromycetes,Teloschistales	0.0148
sl18550_Physconia_muscigena	Fungi,Ascomycota,Lecanoromycetes,Caliciales	0.563	Fungi,Ascomycota,Lecanoromycetes,unk	0.0825	Fungi,Ascomycota,Lecanoromycetes,Lecanorales	0.0255	Fungi,Ascomycota,Lecanoromycetes,Teloschistales	0.0152
sl18425a_Physconia_muscigena	Fungi,Ascomycota,Lecanoromycetes,Caliciales	0.551	Fungi,Ascomycota,Lecanoromycetes,unk	0.0846	Fungi,Ascomycota,Lecanoromycetes,Lecanorales	0.0264	Fungi,Ascomycota,Lecanoromycetes,Teloschistales	0.0159
sl18553_Rinodina_mniaraea	Fungi,Ascomycota,Lecanoromycetes,Caliciales	0.153	Fungi,Ascomycota,Lecanoromycetes,unk	0.0803	Fungi,Ascomycota,Lecanoromycetes,Lecanorales	0.0667	Fungi,Ascomycota,Lecanoromycetes,Teloschistales	0.0156
sl18559_Rinodina_mniaraea	Fungi,Ascomycota,Lecanoromycetes,Caliciales	0.153	Fungi,Ascomycota,Lecanoromycetes,unk	0.0803	Fungi,Ascomycota,Lecanoromycetes,Lecanorales	0.0667	Fungi,Ascomycota,Lecanoromycetes,Teloschistales	0.0156
sl18442_Rinodina_mniaraeaAFF1	Fungi,Ascomycota,Lecanoromycetes,Caliciales	0.235	Fungi,Ascomycota,Lecanoromycetes,unk	0.0994	Fungi,Ascomycota,Lecanoromycetes,Lecanorales	0.0283	Fungi,Ascomycota,Lecanoromycetes,Teloschistales	0.0181
sl18443a_Rinodina_mniaraeaAFF1	Fungi,Ascomycota,Lecanoromycetes,Caliciales	0.235	Fungi,Ascomycota,Lecanoromycetes,unk	0.0994	Fungi,Ascomycota,Lecanoromycetes,Lecanorales	0.0283	Fungi,Ascomycota,Lecanoromycetes,Teloschistales	0.0181
sl18444b_Rinodina_mniaraeaAFF1	Fungi,Ascomycota,Lecanoromycetes,Caliciales	0.236	Fungi,Ascomycota,Lecanoromycetes,unk	0.101	Fungi,Ascomycota,Lecanoromycetes,Lecanorales	0.0287	Fungi,Ascomycota,Lecanoromycetes,Teloschistales	0.0179
sl18444rino1_Rinodina_mniaraeaAFF1	Fungi,Ascomycota,Lecanoromycetes,Caliciales	0.236	Fungi,Ascomycota,Lecanoromycetes,unk	0.101	Fungi,Ascomycota,Lecanoromycetes,Lecanorales	0.0287	Fungi,Ascomycota,Lecanoromycetes,Teloschistales	0.0179
sl18444a_Rinodina_mniaraeaAFF2	Fungi,Ascomycota,Lecanoromycetes,Caliciales	0.192	Fungi,Ascomycota,Lecanoromycetes,unk	0.0953	Fungi,Ascomycota,Lecanoromycetes,Lecanorales	0.0276	Fungi,Ascomycota,Lecanoromycetes,Teloschistales	0.0163
sl18444rino2_Rinodina_mniaraeaAFF2	Fungi,Ascomycota,Lecanoromycetes,Caliciales	0.192	Fungi,Ascomycota,Lecanoromycetes,unk	0.0953	Fungi,Ascomycota,Lecanoromycetes,Lecanorales	0.0276	Fungi,Ascomycota,Lecanoromycetes,Teloschistales	0.0163
sl18391c_Megaspora_verrucosa
sl18395a_Megaspora_verrucosa
sl18549_Megaspora_verrucosa
sl18608_Megaspora_verrucosa
sl18424_Megaspora_verrucosa	Fungi,Ascomycota,Lecanoromycetes,unk	0.016
sl18530_Megaspora_verrucosa	Fungi,Ascomycota,Lecanoromycetes,unk	0.0115
sl18530y_Megaspora_verrucosa	Fungi,Ascomycota,Lecanoromycetes,unk	0.0115
sl18247a_Rhizocarpon_geographicumSL1	Fungi,Ascomycota,Lecanoromycetes,Rhizocarpales	0.13	Fungi,Ascomycota,Lecanoromycetes,unk	0.0197	Fungi,Ascomycota,Dothideomycetes,unk	0.0102
sl18249b_Rhizocarpon_geographicumSL1	Fungi,Ascomycota,Lecanoromycetes,Rhizocarpales	0.13	Fungi,Ascomycota,Lecanoromycetes,unk	0.0197	Fungi,Ascomycota,Dothideomycetes,unk	0.0102
sl18255rhi_Rhizocarpon_geographicumSL1	Fungi,Ascomycota,Lecanoromycetes,Rhizocarpales	0.13	Fungi,Ascomycota,Lecanoromycetes,unk	0.0197	Fungi,Ascomycota,Dothideomycetes,unk	0.0102
sl18278b_Rhizocarpon_geographicumSL1	Fungi,Ascomycota,Lecanoromycetes,Rhizocarpales	0.13	Fungi,Ascomycota,Lecanoromycetes,unk	0.0197	Fungi,Ascomycota,Dothideomycetes,unk	0.0102
sl18521geogr_Rhizocarpon_geographicumSL1	Fungi,Ascomycota,Lecanoromycetes,Rhizocarpales	0.13	Fungi,Ascomycota,Lecanoromycetes,unk	0.0197	Fungi,Ascomycota,Dothideomycetes,unk	0.0102
sl18587geo_Rhizocarpon_geographicumSL1	Fungi,Ascomycota,Lecanoromycetes,Rhizocarpales	0.13	Fungi,Ascomycota,Lecanoromycetes,unk	0.0197	Fungi,Ascomycota,Dothideomycetes,unk	0.0102
sl18255b_Rhizocarpon_geographicumSL1	Fungi,Ascomycota,Lecanoromycetes,Rhizocarpales	0.126	Fungi,Ascomycota,Lecanoromycetes,unk	0.02	Fungi,Ascomycota,Dothideomycetes,unk	0.0101
sl18280d_Rhizocarpon_geographicumSL1	Fungi,Ascomycota,Lecanoromycetes,Rhizocarpales	0.119	Fungi,Ascomycota,Lecanoromycetes,unk	0.0198
sl18305b_Rhizocarpon_geographicumSL1	Fungi,Ascomycota,Lecanoromycetes,Rhizocarpales	0.12	Fungi,Ascomycota,Lecanoromycetes,unk	0.0195
sl18567d_Rhizocarpon_geographicumSL1	Fungi,Ascomycota,Lecanoromycetes,Rhizocarpales	0.12	Fungi,Ascomycota,Lecanoromycetes,unk	0.0195
sl18533_Rhizocarpon_geographicumSL3	Fungi,Ascomycota,Lecanoromycetes,Rhizocarpales	0.0456	Fungi,Ascomycota,Lecanoromycetes,unk	0.0133
sl18533mega_Rhizocarpon_geographicumSL3	Fungi,Ascomycota,Lecanoromycetes,Rhizocarpales	0.0456	Fungi,Ascomycota,Lecanoromycetes,unk	0.0133
sl18566b_Rhizocarpon_geographicumSL3	Fungi,Ascomycota,Lecanoromycetes,Rhizocarpales	0.0449	Fungi,Ascomycota,Lecanoromycetes,unk	0.0128
sl18583g_Rhizocarpon_geographicumSL3	Fungi,Ascomycota,Lecanoromycetes,Rhizocarpales	0.0547	Fungi,Ascomycota,Lecanoromycetes,unk	0.0136
sl18583rhizo2_Rhizocarpon_geographicumSL3	Fungi,Ascomycota,Lecanoromycetes,Rhizocarpales	0.0547	Fungi,Ascomycota,Lecanoromycetes,unk	0.0136
sl18459_Rhizocarpon_geographicumSL4	Fungi,Ascomycota,Lecanoromycetes,Rhizocarpales	0.181	Fungi,Ascomycota,Lecanoromycetes,unk	0.0425	Fungi,Ascomycota,Lecanoromycetes,Lecanorales	0.0109
sl18583f_Rhizocarpon_geographicumSL4	Fungi,Ascomycota,Lecanoromycetes,Rhizocarpales	0.175	Fungi,Ascomycota,Lecanoromycetes,unk	0.0431	Fungi,Ascomycota,Lecanoromycetes,Lecanorales	0.0109
sl18583rhizo1_Rhizocarpon_geographicumSL4	Fungi,Ascomycota,Lecanoromycetes,Rhizocarpales	0.175	Fungi,Ascomycota,Lecanoromycetes,unk	0.0431	Fungi,Ascomycota,Lecanoromycetes,Lecanorales	0.0109
sl18652b_Rhizocarpon_geographicumSL4	Fungi,Ascomycota,Lecanoromycetes,Rhizocarpales	0.175	Fungi,Ascomycota,Lecanoromycetes,unk	0.0431	Fungi,Ascomycota,Lecanoromycetes,Lecanorales	0.0109
sl18582rhizo2_Rhizocarpon_geographicumSL4	Fungi,Ascomycota,Lecanoromycetes,Rhizocarpales	0.189	Fungi,Ascomycota,Lecanoromycetes,unk	0.0427	Fungi,Ascomycota,Lecanoromycetes,Lecanorales	0.0109
sl18589b_Rhizocarpon_geographicumSL4	Fungi,Ascomycota,Lecanoromycetes,Rhizocarpales	0.189	Fungi,Ascomycota,Lecanoromycetes,unk	0.0427	Fungi,Ascomycota,Lecanoromycetes,Lecanorales	0.0109
sl18671rhizo2_Rhizocarpon_geographicumSL4	Fungi,Ascomycota,Lecanoromycetes,Rhizocarpales	0.189	Fungi,Ascomycota,Lecanoromycetes,unk	0.0427	Fungi,Ascomycota,Lecanoromycetes,Lecanorales	0.0109
sl18645a_Rhizocarpon_geographicumSL4	Fungi,Ascomycota,Lecanoromycetes,Rhizocarpales	0.0633	Fungi,Ascomycota,Lecanoromycetes,unk	0.016
sl18645geo_Rhizocarpon_geographicumSL4	Fungi,Ascomycota,Lecanoromycetes,Rhizocarpales	0.0633	Fungi,Ascomycota,Lecanoromycetes,unk	0.016
sl18630_Rhizocarpon_geographicumSL4	Fungi,Ascomycota,Lecanoromycetes,Rhizocarpales	0.0633	Fungi,Ascomycota,Lecanoromycetes,unk	0.016
sl18582rhizo1_Rhizocarpon_geographicumSL4	Fungi,Ascomycota,Lecanoromycetes,Rhizocarpales	0.176	Fungi,Ascomycota,Lecanoromycetes,unk	0.044	Fungi,Ascomycota,Lecanoromycetes,Lecanorales	0.0115
sl18671_Rhizocarpon_geographicumSL2	Fungi,Ascomycota,Lecanoromycetes,Rhizocarpales	0.0496	Fungi,Ascomycota,Lecanoromycetes,unk	0.0162
sl18671rhizo1_Rhizocarpon_geographicumSL2	Fungi,Ascomycota,Lecanoromycetes,Rhizocarpales	0.0496	Fungi,Ascomycota,Lecanoromycetes,unk	0.0162
sl18522geogr_Rhizocarpon_geographicumSL5	Fungi,Ascomycota,Lecanoromycetes,Rhizocarpales	0.0498	Fungi,Ascomycota,Lecanoromycetes,unk	0.0129
sl18348_Rhizocarpon_intermediellum	Fungi,Ascomycota,Lecanoromycetes,Rhizocarpales	0.0217
sl18349d_Rhizocarpon_intermediellum	Fungi,Ascomycota,Lecanoromycetes,Rhizocarpales	0.0231
sl18403c_Rhizocarpon_intermediellum	Fungi,Ascomycota,Lecanoromycetes,Rhizocarpales	0.0231
sl18404geogra_Rhizocarpon_intermediellum	Fungi,Ascomycota,Lecanoromycetes,Rhizocarpales	0.0231
sl18365a_Rhizocarpon_intermediellum	Fungi,Ascomycota,Lecanoromycetes,Rhizocarpales	0.029
sl18346c_Rhizocarpon_intermediellum	Fungi,Ascomycota,Lecanoromycetes,Rhizocarpales	0.0336
sl18278rhizoc_Rhizocarpon_intermediellum	Fungi,Ascomycota,Lecanoromycetes,Rhizocarpales	0.052	Fungi,Ascomycota,Lecanoromycetes,unk	0.0162	Fungi,Ascomycota,Leotiomycetes,unk	0.0135
sl18394_Psora_decipiensA
sl18574c_Psora_decipiensA
sl18526_Psora_decipiensA
sl18615_Psora_decipiensA
sl18574a_Psora_decipiensA
sl18500_Psora_himalayana
sl18500psora_Psora_himalayana
sl18502_Psora_himalayana
sl18505_Psora_himalayana
sl18505z_Psora_himalayana
sl18507_Psora_himalayana
sl18613a_Psora_himalayana
sl18504z_Psora_himalayana
sl18506z_Psora_himalayana
sl18388_Psora_tuckermanniiAFF
sl18393a_Psora_tuckermanniiAFF
sl18398_Psora_tuckermanniiAFF
sl18419_Psora_tuckermanniiAFF
sl18441a_Psora_tuckermanniiAFF
sl18416_Psora_tuckermanniiAFF
sl18440c_Psora_tuckermanniiAFF
sl18608v2_Scytinium_subtileAFF
sl18611b_Agonimia_gelatinosaCF	Fungi,Ascomycota,Eurotiomycetes,Verrucariales	0.278	Fungi,Ascomycota,Eurotiomycetes,unk	0.105	Fungi,Ascomycota,Dothideomycetes,unk	0.0144
sl18616b_Agonimia_gelatinosaCF	Fungi,Ascomycota,Eurotiomycetes,Verrucariales	0.349	Fungi,Ascomycota,Eurotiomycetes,unk	0.104	Fungi,Ascomycota,Dothideomycetes,unk	0.0137
sl18445_Endocarpon_pusillumCF	Fungi,Ascomycota,Eurotiomycetes,Verrucariales	0.572	Fungi,Ascomycota,Eurotiomycetes,unk	0.0774	Fungi,Ascomycota,Dothideomycetes,unk	0.0103
sl18262_Verrucaria_nigrescens	Fungi,Ascomycota,Eurotiomycetes,Verrucariales	0.686	Fungi,Ascomycota,Eurotiomycetes,unk	0.0629
sl18662_Dermatocarpon_leptophyllodes	Fungi,Ascomycota,Eurotiomycetes,Verrucariales	0.352	Fungi,Ascomycota,Eurotiomycetes,unk	0.102	Fungi,Ascomycota,Dothideomycetes,unk	0.0169
sl18373derm_Dermatocarpon_polyphyllizumAFF	Fungi,Ascomycota,Eurotiomycetes,Verrucariales	0.267	Fungi,Ascomycota,Eurotiomycetes,unk	0.1	Fungi,Ascomycota,Dothideomycetes,unk	0.0154
sl18562b_Dermatocarpon_polyphyllizumAFF	Fungi,Ascomycota,Eurotiomycetes,Verrucariales	0.274	Fungi,Ascomycota,Eurotiomycetes,unk	0.102	Fungi,Ascomycota,Dothideomycetes,unk	0.0157
sl18508_Dermatocarpon_polyphyllizumAFF	Fungi,Ascomycota,Eurotiomycetes,Verrucariales	0.26	Fungi,Ascomycota,Eurotiomycetes,unk	0.101	Fungi,Ascomycota,Dothideomycetes,unk	0.0157
sl18638derm_Dermatocarpon_polyphyllizumAFF	Fungi,Ascomycota,Eurotiomycetes,Verrucariales	0.455	Fungi,Ascomycota,Eurotiomycetes,unk	0.0966	Fungi,Ascomycota,Dothideomycetes,unk	0.016
sl18556_Dermatocarpon_taminiumAFF1	Fungi,Ascomycota,Eurotiomycetes,Verrucariales	0.163	Fungi,Ascomycota,Eurotiomycetes,unk	0.0932	Fungi,Ascomycota,Dothideomycetes,unk	0.0178
sl18562a_Dermatocarpon_taminiumAFF1	Fungi,Ascomycota,Eurotiomycetes,Verrucariales	0.139	Fungi,Ascomycota,Eurotiomycetes,unk	0.0873	Fungi,Ascomycota,Dothideomycetes,unk	0.0175
sl18664_Dermatocarpon_taminiumAFF1	Fungi,Ascomycota,Eurotiomycetes,Verrucariales	0.165	Fungi,Ascomycota,Eurotiomycetes,unk	0.0915	Fungi,Ascomycota,Dothideomycetes,unk	0.018
sl18254staur_Staurothele_drummondii	Fungi,Ascomycota,Eurotiomycetes,Verrucariales	0.492	Fungi,Ascomycota,Eurotiomycetes,unk	0.0916	Fungi,Ascomycota,Dothideomycetes,unk	0.0125
sl18411_Staurothele_drummondii	Fungi,Ascomycota,Eurotiomycetes,Verrucariales	0.499	Fungi,Ascomycota,Eurotiomycetes,unk	0.0929	Fungi,Ascomycota,Dothideomycetes,unk	0.0124
sl18373_Staurothele_drummondii	Fungi,Ascomycota,Eurotiomycetes,Verrucariales	0.538	Fungi,Ascomycota,Eurotiomycetes,unk	0.0852	Fungi,Ascomycota,Dothideomycetes,unk	0.0117
sl18405staur_Staurothele_drummondii	Fungi,Ascomycota,Eurotiomycetes,Verrucariales	0.518	Fungi,Ascomycota,Eurotiomycetes,unk	0.0872	Fungi,Ascomycota,Dothideomycetes,unk	0.0129
sl18647staur_Staurothele_drummondii	Fungi,Ascomycota,Eurotiomycetes,Verrucariales	0.504	Fungi,Ascomycota,Eurotiomycetes,unk	0.0892	Fungi,Ascomycota,Dothideomycetes,unk	0.0126
sl18625_Staurothele_drummondii	Fungi,Ascomycota,Eurotiomycetes,Verrucariales	0.483	Fungi,Ascomycota,Eurotiomycetes,unk	0.0915	Fungi,Ascomycota,Dothideomycetes,unk	0.0129
sl18539b_Staurothele_drummondii	Fungi,Ascomycota,Eurotiomycetes,Verrucariales	0.589	Fungi,Ascomycota,Eurotiomycetes,unk	0.0776	Fungi,Ascomycota,Dothideomycetes,unk	0.0113
sl18563_Staurothele_drummondii	Fungi,Ascomycota,Eurotiomycetes,Verrucariales	0.543	Fungi,Ascomycota,Eurotiomycetes,unk	0.0797	Fungi,Ascomycota,Dothideomycetes,unk	0.0125
sl18584_Staurothele_drummondii	Fungi,Ascomycota,Eurotiomycetes,Verrucariales	0.562	Fungi,Ascomycota,Eurotiomycetes,unk	0.0839
sl18586_Staurothele_drummondii	Fungi,Ascomycota,Eurotiomycetes,Verrucariales	0.562	Fungi,Ascomycota,Eurotiomycetes,unk	0.0839
sl18596_Staurothele_drummondii	Fungi,Ascomycota,Eurotiomycetes,Verrucariales	0.534	Fungi,Ascomycota,Eurotiomycetes,unk	0.0878
sl18585_Staurothele_drummondii	Fungi,Ascomycota,Eurotiomycetes,Verrucariales	0.564	Fungi,Ascomycota,Eurotiomycetes,unk	0.083	Fungi,Ascomycota,Dothideomycetes,unk	0.0115
sl18418placi_Placidium_lacinulatum	Fungi,Ascomycota,Eurotiomycetes,unk	0.0621	Fungi,Ascomycota,Eurotiomycetes,Verrucariales	0.0609	Fungi,Ascomycota,Dothideomycetes,unk	0.0123
sl18501_Catapyrenium_cinereum	Fungi,Ascomycota,Eurotiomycetes,unk	0.0349	Fungi,Ascomycota,Eurotiomycetes,Verrucariales	0.0226
sl18632_Catapyrenium_cinereum	Fungi,Ascomycota,Eurotiomycetes,unk	0.0317	Fungi,Ascomycota,Eurotiomycetes,Verrucariales	0.0178
sl18577z_Catapyrenium_cinereum	Fungi,Ascomycota,Eurotiomycetes,unk	0.0453	Fungi,Ascomycota,Eurotiomycetes,Verrucariales	0.0349
sl18414b_Catapyrenium_daedaleum	Fungi,Ascomycota,Eurotiomycetes,Verrucariales	0.115	Fungi,Ascomycota,Eurotiomycetes,unk	0.0818	Fungi,Ascomycota,Dothideomycetes,unk	0.0155
sl18681main_Catapyrenium_cinereum	Fungi,Ascomycota,Eurotiomycetes,unk	0.0275	Fungi,Ascomycota,Eurotiomycetes,Verrucariales	0.0145
sl18577placi_Placidium_lachneum	Fungi,Ascomycota,Eurotiomycetes,unk	0.0104
sl18610placi_Placidium_lachneum
sl18622placi_Placidium_lachneum
sl18619_Placidium_lachneum
sl18478b_Heteroplacidium_zamenhofianumAFF1	Fungi,Ascomycota,Eurotiomycetes,Verrucariales	0.0772	Fungi,Ascomycota,Eurotiomycetes,unk	0.0669
sl18481_Heteroplacidium_zamenhofianumAFF1	Fungi,Ascomycota,Eurotiomycetes,Verrucariales	0.0772	Fungi,Ascomycota,Eurotiomycetes,unk	0.0669
sl18287z_Heteroplacidium_zamenhofianumAFF2	Fungi,Ascomycota,Eurotiomycetes,Verrucariales	0.0756	Fungi,Ascomycota,Eurotiomycetes,unk	0.065	Fungi,Ascomycota,Dothideomycetes,unk	0.0122
sl18641c_Heteroplacidium_zamenhofianumAFF2	Fungi,Ascomycota,Eurotiomycetes,Verrucariales	0.0713	Fungi,Ascomycota,Eurotiomycetes,unk	0.0633	Fungi,Ascomycota,Dothideomycetes,unk	0.0119
sl18347_psuedoaspicilia_sp
sl18347aspi_psuedoaspicilia_sp
sl19205musc_Diploschistes_muscorum	Fungi,Ascomycota,Lecanoromycetes,Ostropales	0.906	Fungi,Ascomycota,Lecanoromycetes,unk	0.0264
sl19200a_LeptogiumCF_sp
sl18557_Peltigera_elisabethae	Fungi,Ascomycota,Lecanoromycetes,unk	0.073	Fungi,Ascomycota,Lecanoromycetes,Peltigerales	0.0411	Fungi,Ascomycota,Lecanoromycetes,Lecanorales	0.0131	Fungi,Ascomycota,Dothideomycetes,unk	0.0101
sl18575_Peltigera_neorufescens	Fungi,Ascomycota,Lecanoromycetes,Peltigerales	0.11	Fungi,Ascomycota,Lecanoromycetes,unk	0.0915	Fungi,Ascomycota,Lecanoromycetes,Lecanorales	0.0164
sl18341_Peltigera_rufescensAFF	Fungi,Ascomycota,Lecanoromycetes,Peltigerales	0.463	Fungi,Ascomycota,Lecanoromycetes,unk	0.111	Fungi,Ascomycota,Lecanoromycetes,Lecanorales	0.0199
sl18548_Peltigera_rufescensAFF	Fungi,Ascomycota,Lecanoromycetes,Peltigerales	0.374	Fungi,Ascomycota,Lecanoromycetes,unk	0.117	Fungi,Ascomycota,Lecanoromycetes,Lecanorales	0.021
sl18343_Peltigera_rufescensAFF	Fungi,Ascomycota,Lecanoromycetes,Peltigerales	0.612	Fungi,Ascomycota,Lecanoromycetes,unk	0.0936	Fungi,Ascomycota,Lecanoromycetes,Lecanorales	0.0168
sl18432_Peltigera_rufescensAFF	Fungi,Ascomycota,Lecanoromycetes,Peltigerales	0.385	Fungi,Ascomycota,Lecanoromycetes,unk	0.119	Fungi,Ascomycota,Lecanoromycetes,Lecanorales	0.0214
sl18606_Peltigera_rufescensAFF	Fungi,Ascomycota,Lecanoromycetes,Peltigerales	0.598	Fungi,Ascomycota,Lecanoromycetes,unk	0.0962	Fungi,Ascomycota,Lecanoromycetes,Lecanorales	0.0173
sl18572z_Peltigera_rufescensAFF	Fungi,Ascomycota,Lecanoromycetes,Peltigerales	0.158	Fungi,Ascomycota,Lecanoromycetes,unk	0.102	Fungi,Ascomycota,Lecanoromycetes,Lecanorales	0.0183
sl18445pelt_Peltigera_neorufescensCLADE6	Fungi,Ascomycota,Lecanoromycetes,Peltigerales	0.614	Fungi,Ascomycota,Lecanoromycetes,unk	0.0951	Fungi,Ascomycota,Lecanoromycetes,Lecanorales	0.0171
sl18679_Peltigera_neorufescensCLADE6	Fungi,Ascomycota,Lecanoromycetes,Peltigerales	0.627	Fungi,Ascomycota,Lecanoromycetes,unk	0.0926	Fungi,Ascomycota,Lecanoromycetes,Lecanorales	0.0166
sl18449_Peltigera_neorufescensCLADE6	Fungi,Ascomycota,Lecanoromycetes,Peltigerales	0.645	Fungi,Ascomycota,Lecanoromycetes,unk	0.0892	Fungi,Ascomycota,Lecanoromycetes,Lecanorales	0.016
sl18509_Peltigera_neorufescensCLADE6	Fungi,Ascomycota,Lecanoromycetes,Peltigerales	0.645	Fungi,Ascomycota,Lecanoromycetes,unk	0.0892	Fungi,Ascomycota,Lecanoromycetes,Lecanorales	0.016
sl18451_Peltigera_neorufescensCLADE6	Fungi,Ascomycota,Lecanoromycetes,Peltigerales	0.562	Fungi,Ascomycota,Lecanoromycetes,unk	0.104	Fungi,Ascomycota,Lecanoromycetes,Lecanorales	0.0186
sl18450_Peltigera_neorufescensCLADE6	Fungi,Ascomycota,Lecanoromycetes,Peltigerales	0.63	Fungi,Ascomycota,Lecanoromycetes,unk	0.092	Fungi,Ascomycota,Lecanoromycetes,Lecanorales	0.0165
sl18337_Peltigera_ponojensisCLADE	Fungi,Ascomycota,Lecanoromycetes,Peltigerales	0.869	Fungi,Ascomycota,Lecanoromycetes,unk	0.0364
sl18571_Peltigera_ponojensisCLADE	Fungi,Ascomycota,Lecanoromycetes,Peltigerales	0.87	Fungi,Ascomycota,Lecanoromycetes,unk	0.0368
sl18680_Peltigera_ponojensisCLADE	Fungi,Ascomycota,Lecanoromycetes,Peltigerales	0.816	Fungi,Ascomycota,Lecanoromycetes,unk	0.0502
sl18573_Peltigera_venosa
