# Supplementary material for: Alpine lichen diversity in an isolated sky island in the Colorado Plateau, USA—Insight from an integrative biodiversity inventory
Source: Ecol Evol. 2021 Jul 14;11(16):11090–101. doi: 10.1002/ece3.7896 (PMC8366874; doi:10.1002/ece3.7896)
Supplement: Supplementary file 4 — File S4 [file ECE3-11-11090-s006.zip › file_S4_protax_analysis/protax_fungi_results/query5.logprob]

sl18241sar_Acarospora_erratica 419 -0.0184647
sl18260_Acarospora_erratica 419 -0.0184647
sl18289z_Acarospora_oligospora 419 -0.0131311
sl18474acaro_Acarospora_nitrophila 419 -0.00807705
sl18291a1_Acarospora_stapfiana 419 -0.00900151
sl18362b_Acarospora_stapfiana 419 -0.00908475
sl18603_Polysporina_gyrocarpaAFF 419 -0.0102764
sl18665acaro_Acarospora_nitrophilaAFF 419 -0.00883409
sl18541polysp_Polysporina_simplexAFF1 419 -0.00931112
sl18259a_Acarospora_thamnina 419 -0.0121435
sl18567b_Acarospora_thamnina 419 -0.0123869
sl18629a_Polysporina_simplexAFF2 419 -0.0233725
sl18328_Candelariella_aggregata1 425 -0.0550091
sl18546_Candelariella_aggregata1 425 -0.0566469
sl18379d_Candelariella_aggregata1 425 -0.0645457
sl18382d_Candelariella_aggregata1 425 -0.0601457
sl18419cand_Candelariella_aggregata1 425 -0.0595277
sl18254_Candelariella_aggregata2 425 -0.0619022
sl18330_Candelariella_aggregata2 425 -0.0619022
sl18331_Candelariella_aggregata2 425 -0.0630795
sl18383_Candelariella_aggregata3 425 -0.0658806
sl18422cand_Candelariella_aggregata4 425 -0.0697382
sl18426b_Candelariella_antenaria1 425 -0.0520685
sl18257cand_Candelariella_vitellinaAFF 425 -0.0637274
sl18593cand_Candelariella_vitellinaAFF 425 -0.0792241
sl18304a_Candelariella_rosulans 425 -0.0309681
sl18304cand_Candelariella_rosulans 425 -0.0317548
sl18407e_Candelariella_rosulans 425 -0.0326498
sl18380_Candelariella_rosulans 425 -0.0335059
sl18367_Candelariella_rosulans 425 -0.0327805
sl18370f_Candelariella_sp1AGG 425 -0.0433158
sl18626_Candelariella_sp1AGG 425 -0.0358696
sl18641a_Candelariella_sp1AGG 425 -0.0403164
sl18351cand_Candelariella_sp1AGG 425 -0.0450054
sl18358b_Candelariella_sp1AGG 425 -0.0453482
sl18479cand_Candelariella_aurella1 425 -0.0374243
sl18499_Candelariella_aurella1 425 -0.0381067
sl19204cand_Candelariella_aurella1 425 -0.0324144
sl18307_Candelariella_aurella2 425 -0.0331388
sl18503_Candelariella_aurella2 425 -0.0327575
sl18269_Candelariella_aurella3 425 -0.0305413
sl18291b_Candelariella_aurella3 425 -1.67265 496 -1.69836 419 -2.64058 503 -2.89154 493 -2.9329 506 -3.04806 498 -3.38489 426 -4.0484 136,unk -4.11184 148,unk -4.34086
sl18483b_Candelariella_aurella4 425 -0.0392683
sl18240b_Candelariella_vitellina1 425 -0.0454825
sl18404d_Candelariella_vitellina1 425 -0.0457608
sl18243cand_Candelariella_vitellina1 425 -0.0421609
sl18273b_Candelariella_vitellina1 425 -0.0411957
sl18473c_Candelariella_vitellina1 425 -0.0421609
sl18244calo_Candelariella_vitellina1 425 -0.0427071
sl18294c_Candelariella_vitellina1 425 -0.0440043
sl18599b_Candelariella_vitellina1 425 -0.0424526
sl18294cand_Candelariella_vitellina1 425 -0.0432933
sl18405cand2_Candelariella_vitellina1 425 -0.0401965
sl18521cand_Candelariella_vitellina1 425 -0.0432615
sl18251c_Candelariella_vitellina1 425 -0.0452985
sl18291a2_Candelariella_vitellina2 425 -0.0438583
sl18589cand_Candelariella_vitellina2 425 -0.0456111
sl18613b_Candelariella_vitellina2 425 -0.0441551
sl18273z_Candelariella_vitellina1 425 -0.0458636
sl18306_Candelariella_vitellina1 425 -0.0458636
sl18372cand_Candelariella_vitellina1 425 -0.043394
sl18667b_Candelariella_vitellina4 425 -0.0442993
sl18669cand_Candelariella_vitellina4 425 -0.0456456
sl18281cand_Candelariella_vitellina3 425 -0.0465161
sl18298_Candelariella_vitellina3 425 -0.0498134
sl18533cand_Candelariella_vitellina5 425 -0.0428161
sl18465_Candelariella_xanthostigma 425 -0.0308628
sl18466_Candelariella_xanthostigma 425 -1.34466 419 -3.11861 136,unk -3.4213 426 -3.73642 132,unk -4.20078 498 -4.46545 150,unk -4.53562
sl18468_Candelariella_xanthostigma 425 -0.0308628
sl18267b_Umbilicaria_virginis 496 -0.0070851
sl18368a_Umbilicaria_virginis 496 -0.00654103
sl18407c_Umbilicaria_virginis 496 -0.249015 493 -3.57303 148,unk -4.28463
sl18368b_Umbilicaria_virginis 496 -0.256586 493 -3.57768 148,unk -4.24677
sl18290b_Umbilicaria_virginis 496 -0.00440644
sl18635_Umbilicaria_virginis 496 -0.24018 493 -3.72924 419 -4.37025 148,unk -4.39959
sl18310_Umbilicaria_virginis 496 -0.230645 493 -3.63648 419 -4.37667 148,unk -4.38058
sl18350b_Umbilicaria_virginis 496 -0.00515192
sl18623_Umbilicaria_virginis 496 -0.221606 493 -3.6812 148,unk -4.37154 419 -4.50645
sl18536_Umbilicaria_virginis 496 -0.234564 493 -3.73516 419 -4.34198 148,unk -4.40424
sl18591_Umbilicaria_virginis 496 -0.223722 493 -3.78362 148,unk -4.42271 419 -4.47694
sl18676_Umbilicaria_virginis 496 -0.267233 493 -3.74657 148,unk -4.24564 419 -4.41867
sl18433_Umbilicaria_virginis 496 -0.268502 493 -3.65475 148,unk -4.25134 419 -4.34669
sl18359um_Umbilicaria_decussata 496 -0.204603 493 -3.77354 419 -4.42132 148,unk -4.55015
sl18376a_Umbilicaria_virginis 496 -0.290465 493 -3.49669 148,unk -4.23079 419 -4.41259
sl18362a_Umbilicaria_sp 496 -0.308296 493 -3.68676 148,unk -4.14458 419 -4.43974
sl18590_Umbilicaria_decussataAFF 496 -0.350168 493 -3.46166 148,unk -4.08824 419 -4.3309
sl18278b_Pleopsidium_flavumAGG1 419 -0.715475 496 -3.22267 132,unk -3.87741 148,unk -4.28289 493 -4.35765 136,unk -4.60137
sl18355_Pleopsidium_flavumAGG1 419 -0.715475 496 -3.22267 132,unk -3.87741 148,unk -4.28289 493 -4.35765 136,unk -4.60137
sl18300_Pleopsidium_flavumAGG2 419 -0.556953 132,unk -3.76589 136,unk -4.4645
sl18579_Sarcogyne_arenosaAFF 419 -1.1245 132,unk -3.47358
sl18515_Lecideoid_andersoniiAGG1 458 -0.737345 442 -2.20124 440 -2.76025 138,unk -4.4163 139,unk -4.46489 434 -4.52052
sl18599a_Lecideoid_andersoniiAGG1 458 -0.737345 442 -2.20124 440 -2.76025 138,unk -4.4163 139,unk -4.46489 434 -4.52052
sl18597_Lecideoid_andersoniiAGG2 458 -0.9031 442 -2.31084 440 -3.94317 138,unk -4.1247 139,unk -4.18399 434 -4.37564
sl18297_Lecideoid_deoidSPUR00135 458 -0.685011 442 -2.26432 440 -3.97419 138,unk -4.27633 139,unk -4.34061 434 -4.49793
sl18439_Lecideoid_deoidSPUR00135 458 -0.698652 442 -2.0982 440 -3.88793 138,unk -4.21419 139,unk -4.37132 434 -4.40645
sl18601_Lecideoid_deoidSPUR00195 458 -0.785727 442 -1.85372 440 -3.69888 138,unk -4.08544 434 -4.14565 139,unk -4.40615
sl18637_Lecideoid_deoidSPUR00195 458 -0.918747 442 -1.75859 440 -3.6526 138,unk -4.03314 434 -4.15203 139,unk -4.42838
sl18668_Lecideoid_deoidSPUR00195 458 -0.918747 442 -1.75859 440 -3.6526 138,unk -4.03314 434 -4.15203 139,unk -4.42838
sl18602_Lecideoid_laboriosaAFF1 458 -0.812817 442 -1.91404 440 -3.77671 138,unk -4.11503 434 -4.2486 139,unk -4.35694 446 -4.56353
sl18628_Lecideoid_laboriosaAFF1 458 -0.812817 442 -1.91404 440 -3.77671 138,unk -4.11503 434 -4.2486 139,unk -4.35694 446 -4.56353
sl18648_Lecideoid_laboriosaAFF1 458 -0.812817 442 -1.91404 440 -3.77671 138,unk -4.11503 434 -4.2486 139,unk -4.35694 446 -4.56353
sl18292_Lecideoid_laboriosaAFF2 458 -0.710664 442 -1.99424 440 -3.78484 138,unk -4.18346 434 -4.31703 139,unk -4.44256
sl18455a_Lecideoid_atrobrunneaAGG2 458 -1.1859 442 -1.99268 440 -2.419 138,unk -4.26691 139,unk -4.36403 434 -4.43716
sl18566a_Lecideoid_atrobrunneaAGG2 458 -1.11535 442 -1.96804 440 -2.66378 138,unk -4.2802 139,unk -4.38267 434 -4.40643 446 -4.57265
sl18645atro_Lecideoid_atrobrunneaAGG2 458 -1.0403 442 -1.88059 440 -2.45914 138,unk -4.32485 434 -4.40706 139,unk -4.43513
sl18600_Lecideoid_atrobrunneaAGG2 458 -1.09245 442 -1.89233 440 -2.39967 434 -3.7118 138,unk -4.41701 139,unk -4.48728
sl18639_Lecideoid_atrobrunneaAGG2 458 -1.28927 442 -2.03076 440 -2.32125 434 -3.36545 138,unk -4.36646 139,unk -4.48011
sl18653atro_Lecideoid_atrobrunneaAGG2 458 -1.28927 442 -2.03076 440 -2.32125 434 -3.36545 138,unk -4.36646 139,unk -4.48011
sl18568a_Lecideoid_atrobrunneaAGG2 458 -1.22428 442 -2.02765 440 -2.25294 138,unk -4.28293 434 -4.36514 139,unk -4.45763
sl18650_Lecideoid_atrobrunneaAGG2 458 -1.23441 442 -2.05718 440 -2.29768 138,unk -4.26995 434 -4.36683 139,unk -4.45069
sl18278c_Lecideoid_perlatolica 458 -0.793037 442 -1.7995 440 -3.89367 138,unk -4.28626 434 -4.41249 139,unk -4.42251
sl18299b_Lecideoid_perlatolica 458 -0.793037 442 -1.7995 440 -3.89367 138,unk -4.28626 434 -4.41249 139,unk -4.42251
sl18511_Lecideoid_perlatolica 458 -0.76881 442 -1.7819 440 -3.91858 138,unk -4.31117 434 -4.42273 139,unk -4.44079
sl18511_Lecideoid_perlatolica.2 458 -0.76881 442 -1.7819 440 -3.91858 138,unk -4.31117 434 -4.42273 139,unk -4.44079
sl18510_Lecideoid_perlatolica 458 -0.76881 442 -1.7819 440 -3.91858 138,unk -4.31117 434 -4.42273 139,unk -4.44079
sl18640e_Lecideoid_perlatolica 458 -0.739681 442 -1.96188 440 -4.06811 139,unk -4.37752 138,unk -4.44864
sl18646_Lecideoid_perlatolica 458 -0.871429 442 -2.01737 440 -2.76882 139,unk -4.3436 138,unk -4.41913
sl18294atrob_Lecideoid_perlatolica 458 -0.806062 442 -1.94748 440 -3.81706 138,unk -4.22172 139,unk -4.3291 434 -4.39197
sl18583atro1_Lecideoid_perlatolica 458 -0.872312 442 -2.01483 440 -2.77031 138,unk -4.24656 139,unk -4.35285 434 -4.40214
sl18281b_Lecideoid_perlatolica 458 -0.693982 442 -2.33188 139,unk -4.25082 440 -4.3281
sl18657_Lecideoid_perlatolica 458 -0.714563 442 -2.36504 139,unk -4.2289 440 -4.31875 138,unk -4.59677
sl18460a_Lecideoid_perlatolica 458 -0.768826 442 -2.26119 440 -4.14225 139,unk -4.24065 138,unk -4.45042
sl18283_Lecideoid_perlatolica 458 -0.688389 442 -2.25646 139,unk -4.27066 440 -4.29518 138,unk -4.5732
sl18565_Lecideoid_promiscensAFF1 458 -1.03631 442 -2.01934 440 -3.82486 138,unk -4.18731 139,unk -4.25225 434 -4.36489
sl18644_Lecideoid_promiscensAFF1 458 -1.16947 442 -2.04403 440 -2.73546 434 -2.95239 138,unk -4.25451 139,unk -4.3854 446 -4.55439
sl18280atro_Lecideoid_syncarpa 458 -1.02723 442 -1.89487 440 -2.62132 138,unk -4.28943 139,unk -4.39646 434 -4.45968
sl18349news_Lecideoid_syncarpa 458 -1.03637 442 -2.05181 440 -2.96726 139,unk -4.29516 138,unk -4.36136 434 -4.53161
sl18347c_Lecideoid_syncarpa 458 -0.842317 442 -1.9564 440 -4.00174 139,unk -4.34325 138,unk -4.41243 434 -4.58268
sl18370c_Lecideoid_syncarpa 458 -0.889624 442 -1.94535 440 -2.80364 139,unk -4.4247 138,unk -4.47462 434 -4.60085
sl18370h_Lecideoid_syncarpa 458 -0.889624 442 -1.94535 440 -2.80364 139,unk -4.4247 138,unk -4.47462 434 -4.60085
sl18404c_Lecideoid_syncarpa 458 -0.890047 442 -1.90653 440 -2.93226 139,unk -4.42512 138,unk -4.43579 434 -4.5767
sl18462_Lecideoid_syncarpa 458 -0.843315 442 -1.95133 440 -2.9314 139,unk -4.42089 138,unk -4.5231
sl18583atro2_Lecideoid_syncarpa 458 -0.935523 442 -1.87937 440 -2.84105 138,unk -4.40864 139,unk -4.44081 434 -4.53487
sl18405d_Lecideoid_syncarpa 458 -0.923818 442 -1.88258 440 -2.69521 138,unk -4.45436 139,unk -4.45889 434 -4.58059
sl18460b_Lecideoid_syncarpa 458 -0.892478 442 -1.90949 440 -2.69166 138,unk -4.43876 139,unk -4.45298 434 -4.56499
sl18631z_Lecideoid_syncarpa 458 -0.892478 442 -1.90949 440 -2.69166 138,unk -4.43876 139,unk -4.45298 434 -4.56499
sl18480_Lecideoid_syncarpa 458 -0.90699 442 -1.93168 440 -2.72592 139,unk -4.44206 138,unk -4.46094 434 -4.5725
sl18659b_Lecideoid_syncarpa 458 -0.90699 442 -1.93168 440 -2.72592 139,unk -4.44206 138,unk -4.46094 434 -4.5725
sl18627_Lecideoid_syncarpa 458 -0.938138 442 -1.93588 440 -2.70599 138,unk -4.42264 139,unk -4.4307 434 -4.5342
sl18631_Lecideoid_syncarpa 458 -0.938138 442 -1.93588 440 -2.70599 138,unk -4.42264 139,unk -4.4307 434 -4.5342
sl18488_Lecideoid_syncarpa 458 -0.860022 442 -1.95444 440 -2.80038 139,unk -4.37837 138,unk -4.48371
sl18454c_Lecideoid_syncarpa 458 -0.927055 442 -1.94148 440 -2.72653 139,unk -4.38983 138,unk -4.39751 434 -4.52374
sl18521_Lecideoid_syncarpa 458 -0.869346 442 -1.85412 440 -3.89202 138,unk -4.32682 139,unk -4.38317 434 -4.4824
sl18582atro2_Lecideoid_syncarpa 458 -0.857561 442 -2.0294 440 -3.94235 139,unk -4.27348 138,unk -4.3651 434 -4.56469
sl18405lecidea_Lecideoid_syncarpa 458 -0.935064 442 -1.77758 440 -3.7293 138,unk -4.15808 139,unk -4.33861 434 -4.36501 446 -4.58429
sl18248b1_Lecideoid_syncarpa 458 -0.639241 442 -3.2385 496 -3.77875 139,unk -4.09767 148,unk -4.53559
sl18642q_lecideoid_atrobrunneaAGG1 458 -0.970674 442 -1.88445 440 -3.1609 138,unk -4.23651 139,unk -4.29024 434 -4.45077
sl18653squam_Lecideoid_atrobrunneaAGG1 458 -0.779808 442 -2.00837 440 -3.18574 139,unk -4.38018 138,unk -4.39835
sl18658_Lecideoid_atrobrunneaAGG3 458 -1.12334 442 -1.95694 440 -2.62366 138,unk -4.34692 139,unk -4.38665 434 -4.56118
sl18266_Lecideoid_promiscens 458 -1.15669 442 -1.90732 440 -2.46433 488 -4.04338 138,unk -4.16259 434 -4.19345 446 -4.40303 139,unk -4.49597
sl18474c_Lecideoid_promiscens 458 -1.15669 442 -1.90732 440 -2.46433 488 -4.04338 138,unk -4.16259 434 -4.19345 446 -4.40303 139,unk -4.49597
sl18665b_Lecideoid_promiscens 458 -1.15669 442 -1.90732 440 -2.46433 488 -4.04338 138,unk -4.16259 434 -4.19345 446 -4.40303 139,unk -4.49597
sl18665c_Lecideoid_promiscens 458 -1.15669 442 -1.90732 440 -2.46433 488 -4.04338 138,unk -4.16259 434 -4.19345 446 -4.40303 139,unk -4.49597
sl18266z_Lecideoid_promiscens 458 -1.13949 442 -1.73526 440 -3.54653 138,unk -3.96928 488 -3.98026 434 -4.01482 446 -4.22458 139,unk -4.45333
sl18460d_Lecideoid_leucothallinaAFF 458 -1.5352 442 -2.03436 440 -3.60037 138,unk -3.9025 434 -4.06542 446 -4.26927 139,unk -4.30832
sl18652a_Lecideoid_leucothallinaAFF 458 -1.51449 442 -2.05641 434 -3.24145 440 -3.64109 138,unk -3.95528 139,unk -4.29632 446 -4.33691
sl18461_Lecideoid_leucothallinaAFF 458 -1.39883 442 -2.0864 434 -3.00352 440 -3.68772 138,unk -3.98986 139,unk -4.26567 446 -4.29718
sl18489_Lecideoid_deoidSP1 458 -1.38392 442 -2.16671 440 -2.56863 138,unk -4.24967 139,unk -4.28908 434 -4.40525
sl18498_Lecideoid_deoidSP1 458 -1.38392 442 -2.16671 440 -2.56863 138,unk -4.24967 139,unk -4.28908 434 -4.40525
sl18649z_Lecideoid_deoidSP1 458 -1.38392 442 -2.16671 440 -2.56863 138,unk -4.24967 139,unk -4.28908 434 -4.40525
sl18496_Lecideoid_deoidSP1 458 -1.38414 442 -2.15078 440 -2.39445 138,unk -4.1605 434 -4.23538 139,unk -4.30237 446 -4.49011
sl18369_Lecideoid_tessellataAGG1 458 -1.12067 442 -1.76287 138,unk -3.82687 434 -3.93109 139,unk -4.05905 440 -4.1519
sl18407leci_Lecideoid_tessellataAGG1 458 -1.12067 442 -1.76287 138,unk -3.82687 434 -3.93109 139,unk -4.05905 440 -4.1519
sl18350d_Lecideoid_tessellataAGG4 458 -1.02268 442 -1.63352 138,unk -3.87473 434 -4.07432 139,unk -4.13543 440 -4.19976
sl18493_Lecideoid_tessellataAGG4 458 -0.9809 442 -1.66123 138,unk -3.8292 434 -4.0288 139,unk -4.15323 440 -4.15424
sl18656_Lecideoid_tessellataAGG3 458 -1.41853 442 -1.5226 440 -3.39073 138,unk -3.80142 434 -3.80294 446 -4.23506 139,unk -4.26567
sl18659a_Lecideoid_tessellataAGG3 458 -1.30022 442 -1.52617 440 -3.53329 138,unk -3.84749 434 -3.95905 139,unk -4.21529
sl18284_Lecideoid_tessellataAGG2 458 -1.08411 442 -1.69619 440 -3.50775 138,unk -3.91844 434 -4.05934 139,unk -4.11621
sl18346b_Lecideoid_tessellataAGG2 458 -1.08411 442 -1.69619 440 -3.50775 138,unk -3.91844 434 -4.05934 139,unk -4.11621
sl18304lecidel_Lecideoid_tessellataAGG2 458 -1.15666 442 -1.63186 440 -3.38886 138,unk -3.81161 434 -3.88648 139,unk -4.17169
sl18278y_Caloplaca_epithallina
sl18385b_Athallia_holocarpaAFF 488 -0.775506 146,unk -4.04576
sl18385calo_Athallia_holocarpaAFF 488 -0.775506 146,unk -4.04576
sl18426a_Athallia_holocarpaAFF 488 -0.775506 146,unk -4.04576
sl18420_Athallia_holocarpaAFF 488 -0.72939 146,unk -4.05669
sl18513_Caloplaca_xanthostigmoideaAFF 488 -0.96386 146,unk -4.10318
sl18645unk_Caloplaca_xanthostigmoideaAFF 488 -1.02707 146,unk -4.08585
sl18264a_Rusavskia_elegans 488 -0.423949 146,unk -4.3027
sl18271_Rusavskia_elegans 488 -0.494497 146,unk -4.20658
sl18366_Rusavskia_elegans 488 -0.512946 146,unk -4.18253
sl18295_Rusavskia_elegans 488 -0.47828 146,unk -4.22616
sl18467xantho_Rusavskia_elegans 488 -0.47828 146,unk -4.22616
sl18537a_Rusavskia_elegans 488 -0.47828 146,unk -4.22616
sl18409a_Rusavskia_elegans 488 -0.489782 146,unk -4.20187
sl18670_Rusavskia_elegans 488 -0.489782 146,unk -4.20187
sl18511rusa_Rusavskia_elegans 488 -0.489141 146,unk -4.20123
sl18395calo_Rusavskia_elegans 488 -0.49628 146,unk -4.19494
sl19200b_Rusavskia_elegans 488 -0.534938 146,unk -4.17767
sl18356b_Rusavskia_elegans 488 -0.505535 146,unk -4.19747
sl18403d_Rusavskia_elegans 488 -0.514166 146,unk -4.19268
sl18378_Rusavskia_elegans 488 -0.719758 146,unk -4.10743
sl18427a_Rusavskia_elegans 488 -0.688464 146,unk -4.11976
sl18249a_Rusavskia_sorediata 488 -0.404506 146,unk -4.34922
sl18410b_Rusavskia_sorediata 488 -0.626124 146,unk -4.14914
sl18593_Rusavskia_sorediata 488 -0.625151 146,unk -4.14817
sl18638b_Rusavskia_sorediata 488 -0.616787 146,unk -4.15435
sl18538_Rusavskia_sorediata 488 -0.461632 146,unk -4.28443
sl18370g_Rusavskia_sorediata 488 -0.617089 146,unk -4.15465
sl18505rusa_Rusavskia_sorediata 488 -0.724421 440 -3.80908 442 -3.87262 458 -3.92662 138,unk -4.13534 434 -4.19555 446 -4.33863 432 -4.4799 146,unk -4.55168
sl18243c_Caloplaca_saxicola 488 -0.120243
sl18353_Caloplaca_saxicola 488 -0.114539
sl18672_Caloplaca_saxicola 488 -0.109076
sl18633_Pachypeltis_invadens 488 -1.61102 146,unk -4.18883
sl18246b_Pachypeltis_phoenicopta 488 -1.46732 146,unk -4.08764
sl18346e_Pachypeltis_phoenicopta 488 -1.46732 146,unk -4.08764
sl18405b_Pachypeltis_phoenicopta 488 -1.50635 146,unk -4.12667
sl18405calo_Pachypeltis_phoenicopta 488 -1.50635 146,unk -4.12667
sl18280a_Pachypeltis_phoenicopta 488 -1.68965 146,unk -4.2518
sl18305a_Pachypeltis_phoenicopta 488 -1.68965 146,unk -4.2518
sl18269xantho_Xanthomendoza_trachyphylla 488 -0.822686 146,unk -3.98334
sl18476_Xanthomendoza_trachyphylla 488 -0.822686 146,unk -3.98334
sl19204calo_Xanthomendoza_trachyphylla 488 -0.856093 146,unk -3.97648
sl18391d_Parvoplaca_tiroliensis 488 -0.695164 146,unk -4.03924
sl18605b_Parvoplaca_tiroliensis 488 -0.713116 146,unk -4.02811
sl18605c_Parvoplaca_tiroliensis 488 -0.713116 146,unk -4.02811
sl18470_Parvoplaca_tiroliensis 488 -0.685997 146,unk -4.03231
sl18471lec2_Austrolecia_sp 440 -3.94004 434 -4.29044 138,unk -4.39897 446 -4.41648
sl18348unk_lecanoraceaeCF_sp 440 -1.75995 434 -3.92645 138,unk -4.24773 446 -4.3024
sl18543_Lecanora_epibyron 440 -1.51254 434 -2.19202 138,unk -4.21717 446 -4.24955
sl18541z_Lecanora_polytropaAFF1 434 -1.51646 440 -1.80508 138,unk -4.06915 446 -4.16097
sl18251a_Lecanora_polytropaAGG1 434 -0.943203 440 -1.49853 138,unk -4.13824 446 -4.17061 452 -4.17718
sl18273b_Lecanora_polytropaAGG1 434 -0.943203 440 -1.49853 138,unk -4.13824 446 -4.17061 452 -4.17718
sl18376b_Lecanora_polytropaAGG1 434 -0.943203 440 -1.49853 138,unk -4.13824 446 -4.17061 452 -4.17718
sl18405c_Lecanora_polytropaAGG1 434 -0.943203 440 -1.49853 138,unk -4.13824 446 -4.17061 452 -4.17718
sl18375b_Lecanora_polytropaAGG1 434 -0.954603 440 -1.52254 138,unk -4.13496 446 -4.1822 452 -4.22909
sl18455c_Lecanora_polytropaAGG1 434 -0.964611 440 -1.51994 138,unk -4.11714 446 -4.16438 452 -4.19858
sl18280c_Lecanora_polytropaAGG1 434 -0.960916 440 -1.5283 138,unk -4.11344 446 -4.15325 452 -4.19489
sl18256_Lecanora_polytropaAGG1 434 -0.941586 440 -1.52474 138,unk -4.12195 452 -4.13928 446 -4.18405
sl18355poly_Lecanora_polytropaAGG1 434 -0.941586 440 -1.52474 138,unk -4.12195 452 -4.13928 446 -4.18405
sl18521poly_Lecanora_polytropaAGG1 434 -0.941586 440 -1.52474 138,unk -4.12195 452 -4.13928 446 -4.18405
sl18273poly_Lecanora_polytropaAGG1 434 -0.935959 440 -1.50651 138,unk -4.13099 446 -4.17823 452 -4.2587
sl18282b_Lecanora_polytropaAGG1 434 -0.935959 440 -1.50651 138,unk -4.13099 446 -4.17823 452 -4.2587
sl18583poly_Lecanora_polytropaAGG1 434 -0.935959 440 -1.50651 138,unk -4.13099 446 -4.17823 452 -4.2587
sl18259b_Lecanora_polytropaAGG2 434 -0.833961 440 -1.48663 452 -3.9358 446 -4.25384 450 -4.28672 138,unk -4.28834
sl18304b_Lecanora_polytropaAGG2 434 -0.905808 440 -1.61526 138,unk -4.07376 446 -4.17302 452 -4.52508
sl18402_Lecanora_polytropaAGG2 434 -0.905808 440 -1.61526 138,unk -4.07376 446 -4.17302 452 -4.52508
sl18404b_Lecanora_polytropaAGG2 434 -0.905808 440 -1.61526 138,unk -4.07376 446 -4.17302 452 -4.52508
sl18370a_Lecanora_polytropaAGG2 434 -0.880969 440 -1.59042 138,unk -4.09143 446 -4.17582 452 -4.50024
sl18346d_Lecanora_polytropaAGG2 434 -0.81405 440 -1.54606 138,unk -4.18062 446 -4.19813 452 -4.45334
sl18356poly_Lecanora_polytropaAGG2 434 -0.816909 440 -1.73893 138,unk -4.04204 446 -4.11157 452 -4.51015
sl18358a_Lecanora_polytropaAGG2 434 -0.822132 440 -1.72893 138,unk -4.04727 446 -4.10193 452 -4.46018
sl18595_Lecanora_polytropaAGG8 434 -1.04621 440 -1.53212 138,unk -4.12991 446 -4.17714 452 -4.36012
sl18665poly_Lecanora_polytropaAGG6 434 -0.839202 440 -1.553 138,unk -4.13241 446 -4.20937 452 -4.56247
sl18669_Lecanora_polytropaAGG6 434 -0.828448 440 -1.5118 138,unk -4.16416 446 -4.24112 452 -4.54761
sl18455b_Lecanora_polytropaAGG7 434 -0.964461 440 -1.66591 138,unk -4.04514 446 -4.1221 452 -4.46663
sl18522a_Lecanora_polytropaAGG5 434 -1.05541 440 -1.44666 138,unk -4.13836 446 -4.1856 452 -4.51734
sl18522b_Lecanora_polytropaAGG5 434 -1.05541 440 -1.44666 138,unk -4.13836 446 -4.1856 452 -4.51734
sl18539a_Lecanora_polytropaAGG4 434 -0.87566 440 -1.71256 451 -3.9756 138,unk -4.11018 446 -4.11283 452 -4.38254
sl18653poly_Lecanora_polytropaAGG4 434 -0.943003 440 -1.68022 138,unk -4.07784 446 -4.08049 452 -4.37181
sl18598poly_Lecanora_polytropaAGG4 434 -0.902925 440 -1.72461 451 -3.97365 138,unk -4.09494 446 -4.09759 452 -4.43999
sl18641f_Lecanora_polytropaAGG4 434 -1.96246 440 -2.5518 138,unk -4.07489 446 -4.4045
sl18474a_Lecanora_polytropaAGG9 434 -0.906791 440 -1.54706 446 -4.14528 138,unk -4.15749 452 -4.29001 451 -4.31249
sl18457poly_Lecanora_polytropaAGG3 434 -1.0931 440 -1.50119 138,unk -4.11736 446 -4.22404
sl18598_Lecanora_polytropaAGG10 434 -1.10983 440 -1.59286 138,unk -4.14498 446 -4.19964 458 -4.25667 451 -4.35317 452 -4.44681
sl18454_Lecanora_polytropaAFF2 434 -1.57612 440 -3.45766 138,unk -3.85026 446 -4.10556
sl18454a_Lecanora_polytropaAFF2 434 -1.58595 440 -3.46564 138,unk -3.84617 446 -4.08661
sl18418_Protoparmeliopsis_garovaglii 434 -1.18387 440 -1.64609 138,unk -4.06495 446 -4.12705
sl18429b_Protoparmeliopsis_garovaglii 434 -1.2184 440 -1.66671 138,unk -4.04307 446 -4.13489
sl18241proto_Protoparmeliopsis_muralisAGG1 434 -0.777651 440 -2.06899 138,unk -3.96859 446 -4.11986 451 -4.28839 452 -4.44116
sl18277_Protoparmeliopsis_muralisAGG1 434 -0.777651 440 -2.06899 138,unk -3.96859 446 -4.11986 451 -4.28839 452 -4.44116
sl18364_Protoparmeliopsis_muralisAGG1 434 -0.795647 440 -2.04317 138,unk -3.958 446 -4.07955 451 -4.34689 452 -4.3627
sl18279_Protoparmeliopsis_muralisAGG3 434 -0.896418 440 -2.03931 138,unk -3.9237 446 -4.09726
sl18589c_Protoparmeliopsis_muralisAGG3 434 -0.873685 440 -2.01658 138,unk -3.94347 446 -4.10217
sl18535_Protoparmeliopsis_muralisAGG3 434 -0.893228 440 -2.02221 138,unk -3.92784 446 -4.1014
sl18258b_Protoparmeliopsis_muralisAGG2 434 -0.940008 440 -2.33989 138,unk -3.8018 446 -4.07196
sl18274_Protoparmeliopsis_muralisAGG2 434 -0.946544 440 -2.32648 138,unk -3.81567 446 -4.08583
sl18282c_Rhizoplaca_melanophthalma 434 -0.797151 440 -1.70647 442 -3.71414 451 -4.00816 446 -4.17512 138,unk -4.1799
sl18311_Rhizoplaca_melanophthalma 434 -0.797151 440 -1.70647 442 -3.71414 451 -4.00816 446 -4.17512 138,unk -4.1799
sl18371_Rhizoplaca_melanophthalma 434 -0.797151 440 -1.70647 442 -3.71414 451 -4.00816 446 -4.17512 138,unk -4.1799
sl18592_Rhizoplaca_melanophthalma 434 -0.797151 440 -1.70647 442 -3.71414 451 -4.00816 446 -4.17512 138,unk -4.1799
sl19192_Rhizoplaca_melanophthalma 434 -0.828988 440 -1.74434 442 -3.72472 451 -4.01874 138,unk -4.12673 446 -4.1591
sl18516v1_Rhizoplaca_novomexicanaAGG1 434 -0.825244 440 -1.69561 451 -3.91229 138,unk -4.14779 446 -4.15045 439 -4.59555
sl18516v2_Rhizoplaca_novomexicanaAGG1 434 -0.792839 440 -1.72094 451 -3.99945 138,unk -4.2004 446 -4.22535 452 -4.31096
sl18267a_Rhizoplaca_novomexicanaAGG2 434 -0.903611 440 -1.82362 138,unk -4.02679 446 -4.0666 451 -4.21918 439 -4.46342
sl18290c_Rhizoplaca_novomexicanaAGG2 434 -0.808356 440 -1.70902 451 -3.96943 446 -4.13589 138,unk -4.17039 439 -4.52201
sl18358d_Rhizoplaca_novomexicanaAGG2 434 -0.782574 440 -1.68897 451 -4.11629 138,unk -4.18711 446 -4.21206 439 -4.56032
sl18370b_Rhizoplaca_novomexicanaAGG2 434 -0.788802 440 -1.69726 442 -3.547 451 -4.19437 446 -4.21583 138,unk -4.26519
sl18678_Rhizoplaca_novomexicanaAGG2 434 -0.859031 440 -1.74282 442 -3.50438 451 -4.00832 446 -4.17529 138,unk -4.18007 439 -4.59477
sl18458_Rhizoplaca_novomexicanaAFF 434 -0.898525 440 -1.69031 442 -3.66958 451 -4.18574 446 -4.22625 138,unk -4.24589 452 -4.25393 458 -4.33239 439 -4.58637
sl18673_Rhizoplaca_novomexicanaAFF 434 -0.966736 440 -1.66461 442 -3.58673 451 -4.17952 138,unk -4.18658 446 -4.21152 452 -4.27107 439 -4.59082
sl18519b_Rhizoplaca_novomexicanaAGG2 434 -0.950745 440 -1.8205 138,unk -3.99323 446 -4.05533 439 -4.49429 432 -4.54734
sl18651c_Rhizoplaca_groupNOVA 434 -1.2508 440 -1.61479 451 -3.87012 446 -4.05523 138,unk -4.16404 439 -4.44211
sl18651lepr_Rhizoplaca_groupNOVA 434 -1.31014 440 -1.63841 442 -3.44708 451 -3.96999 446 -4.10046 138,unk -4.22413
sl18468lec_Lecanora_sp1 440 -1.31916 434 -1.7178 446 -4.17119 138,unk -4.28743 451 -4.6045
sl18261c_Protoparmeliopsis_peltata 434 -1.07636 440 -2.33042 138,unk -3.79262 446 -4.07021
sl18345_Protoparmeliopsis_peltata 434 -1.07636 440 -2.33042 138,unk -3.79262 446 -4.07021
sl18344_Rhizoplaca_chrysoleucaCLADEd 434 -0.651801 440 -2.00444 442 -3.93517 138,unk -4.13121 446 -4.27505 450 -4.55465
sl18581_Rhizoplaca_chrysoleucaCLADEe 434 -0.607231 440 -2.11725 138,unk -4.12915 446 -4.15409 451 -4.30268
sl18405a_Lecanora_sp2 434 -1.50666 440 -3.36798 138,unk -3.79676 446 -3.89602
sl18405rhizo_Lecanora_sp2 434 -1.53661 440 -3.36935 138,unk -3.79812 446 -3.90481
sl18272c_Lecanora_rupicolaAFF1 434 -2.58236 440 -2.81704 432 -2.82643 138,unk -3.23376 446 -3.74914
sl18375c_Lecanora_rupicolaAFF1 440 -1.47701 434 -1.81532 138,unk -3.99324 446 -4.30799
sl18240a_Lecanora_rupicolaAGG1 440 -1.1573 434 -2.73637 138,unk -3.54917 446 -3.76732 432 -4.54334
sl18355rup_Lecanora_rupicolaAGG1 440 -1.14835 434 -2.71275 138,unk -3.54023 446 -3.74351 432 -4.53439
sl18455rupi_Lecanora_rupicolaAGG1 440 -1.14835 434 -2.71275 138,unk -3.54023 446 -3.74351 432 -4.53439
sl18655_Lecanora_rupicolaAGG1 440 -1.14835 434 -2.71275 138,unk -3.54023 446 -3.74351 432 -4.53439
sl18454b_Lecanora_rupicolaAGG1 440 -1.21632 434 -2.70722 138,unk -3.52002 446 -3.73817 432 -4.51419
sl18275_Lecanora_rupicolaAGG1 434 -1.47553 440 -1.6956 432 -3.21582 138,unk -3.85024 446 -4.17242
sl18404rupi_Lecanora_rupicolaAGG1 434 -2.06937 440 -2.38917 138,unk -2.86016 446 -3.02629 432 -3.85433 442 -4.58896
sl18294a_Lecanora_rupicolaAGG2 440 -1.27203 434 -1.76108 138,unk -3.74892 446 -3.82588 432 -4.38685
sl18460c_Lecanora_rupicolaAGG2 440 -1.01796 434 -2.51277 138,unk -3.47963 446 -3.55659 432 -4.10359
sl18428_Evernia_divaricata 440 -0.222901 446 -4.28455 434 -4.5894
sl19193_Pseudephebe_minuscula 440 -0.308757 446 -2.57801 439 -4.11221 434 -4.54103
sl18339_Xanthoparmelia_wyomingica 440 -0.169355 434 -3.86495
sl18604_Xanthoparmelia_subcumberlandia 440 -0.162499 434 -4.087
sl18340_Xanthoparmelia_wyomingica 440 -0.158498 434 -3.9585
sl18464_Xanthoparmelia_subcumberlandia 440 -0.174401 434 -3.87472
sl18671xantho_Xanthoparmelia_subcumberlandia 440 -0.174636 434 -3.88963
sl18673xantho_Xanthoparmelia_subcumberlandia 440 -0.174636 434 -3.88963
sl18308_Xanthoparmelia_wyomingica 440 -0.181777 434 -3.93886
sl18675_Xanthoparmelia_wyomingica 440 -0.181777 434 -3.93886
sl18677_Xanthoparmelia_wyomingica 440 -0.181777 434 -3.93886
sl18245new_Xanthoparmelia_wyomingica 440 -0.172598 434 -4.03444
sl18408_Xanthoparmelia_wyomingica 440 -0.163558
sl18523_Xanthoparmelia_wyomingica 440 -0.163753
sl18349side_Lecanora_subcavicolaAFF1 440 -1.44359 434 -1.81532 446 -3.59666 138,unk -4.40296
sl18349subcavi_Lecanora_subcavicolaAFF1 440 -1.44359 434 -1.81532 446 -3.59666 138,unk -4.40296
sl18364b_Lecanora_subcavicolaAFF1 440 -1.44359 434 -1.81532 446 -3.59666 138,unk -4.40296
sl18372a_Lecanora_subcavicolaAFF1 440 -1.53804 434 -1.86646 446 -4.20865 138,unk -4.33975
sl18407a;18-407d_Lecanora_subcavicolaAFF1 440 -1.53804 434 -1.86646 446 -4.20865 138,unk -4.33975
sl18349b_Lecanora_subcavicolaAFF2 440 -1.28667 434 -1.85592 446 -4.15896 138,unk -4.36437
sl18349bat_Lecanora_subcavicolaAFF2 440 -1.28667 434 -1.85592 446 -4.15896 138,unk -4.36437
sl18567sore_Lecanora_subcavicolaAFF2 440 -1.28667 434 -1.85592 446 -4.15896 138,unk -4.36437
sl18403sideSOR_Lecanora_subcavicolaAFF2 440 -1.33043 434 -1.88576 446 -4.17508 138,unk -4.36563
sl18347f_Lecidella_stigmateaAGG1 434 -1.13894 440 -1.44617 446 -3.98531 138,unk -4.07183
sl18347lec_Lecidella_stigmateaAGG1 434 -1.13991 440 -1.54395 446 -3.91594 138,unk -4.00245
sl18360_Lecidella_stigmateaAGG1 434 -1.21958 440 -1.33869 446 -4.06907 138,unk -4.08871
sl18374_Lecidella_stigmateaAGG1 434 -1.24291 440 -1.35941 446 -4.09259 138,unk -4.09736
sl18492_Lecidella_stigmateaAGG1 434 -1.18991 440 -1.32033 446 -4.1024 138,unk -4.12203
sl18500leci_Lecidella_stigmateaAGG1 434 -1.19839 440 -1.40045 446 -4.09715 138,unk -4.10193
sl18367z_Lecidella_stigmateaAGG1 434 -1.13713 440 -1.49154 446 -3.97758 138,unk -4.07153
sl18369rino_Lecidella_stigmateaAGG1 434 -1.13713 440 -1.49154 446 -3.97758 138,unk -4.07153
sl18409b_Lecidella_stigmateaAGG1 434 -1.16926 440 -1.27391 446 -3.99409 138,unk -4.1029
sl18475_Lecidella_stigmateaAGG1 434 -1.35562 440 -1.50654 138,unk -4.05322 446 -4.10045
sl18512_Lecidella_stigmateaAGG1 434 -1.21775 440 -1.32426 446 -4.00121 138,unk -4.0803
sl18537c_Lecidella_stigmateaAGG1 434 -1.09754 440 -1.42033 446 -3.31723 138,unk -4.2341 450 -4.31749
sl18257b_Lecidella_stigmateaAGG2 434 -1.16409 440 -1.44741 446 -4.06512 138,unk -4.0699
sl18294d_Lecidella_stigmateaAGG2 434 -1.17593 440 -1.47316 138,unk -4.05315 446 -4.07809
sl18467unk_Lecidella_stigmateaAGG2 434 -1.18061 440 -1.46941 446 -3.9795 138,unk -4.05859
sl18582a_Lecidella_stigmateaAGG2 434 -1.16889 440 -1.42985 446 -3.98245 138,unk -4.06154
sl18582e_Lecidella_stigmateaAGG2 434 -1.15845 440 -1.37615 446 -3.99147 138,unk -4.09284
sl18583i_Lecidella_stigmateaAGG2 434 -1.15845 440 -1.37615 446 -3.99147 138,unk -4.09284
sl19208leci_Lecidella_stigmateaAGG1 434 -1.17743 440 -1.55781 446 -4.03595 138,unk -4.04073
sl18347b_Lecidella_stigmateaAGG4 434 -1.21218 440 -1.37364 446 -4.05017 138,unk -4.09953
sl18347e_Lecidella_stigmateaAGG4 434 -1.21218 440 -1.37364 446 -4.05017 138,unk -4.09953
sl18511della_Lecidella_stigmateaAGG1 434 -1.28281 440 -1.38916 446 -4.05686 138,unk -4.12108 450 -4.43825
sl18517_Lecidella_stigmateaAGG1 434 -1.28281 440 -1.38916 446 -4.05686 138,unk -4.12108 450 -4.43825
sl18528_Lecidella_stigmateaAGG3 434 -1.25179 440 -1.63334 138,unk -4.00051 446 -4.00316
sl18681blackAPO_Lecidella_stigmateaAGG3 434 -1.25485 440 -1.49236 446 -4.0255 138,unk -4.06
sl18681brownAPO_Lecidella_stigmateaAGG3 434 -1.25485 440 -1.49236 446 -4.0255 138,unk -4.06
sl18348grey_Lecanora_spGREY 440 -1.73654 434 -2.60004 138,unk -4.43801 446 -4.44066
sl18403tetra_Lecanora_spGREY 440 -1.73654 434 -2.60004 138,unk -4.43801 446 -4.44066
sl18354_Lecanora_spGREY 440 -1.79801 434 -2.66151 138,unk -4.45698 446 -4.47449
sl18365b_Lecanora_spGREY 440 -1.75775 434 -2.60398 138,unk -4.42878 446 -4.45373
sl18248a_Lecideoid_formosaAGG1 440 -3.23511 434 -3.95112
sl18302e_Lecideoid_formosaAGG1 440 -3.15824 434 -3.81968
sl18280b_Lecideoid_formosaAGG1 440 -3.03796 434 -3.70311
sl18285_Lecideoid_formosaAGG1 440 -3.03796 434 -3.70311
sl18372b_Lecideoid_formosaAGG1 440 -3.0998 434 -3.82083
sl18403a_Lecideoid_formosaAGG1 440 -3.0998 434 -3.82083
sl18580_Lecideoid_formosaAGG1 440 -3.0998 434 -3.82083
sl19195_Lecideoid_formosaAGG1 440 -2.65164 434 -3.4941
sl18302form_Lecideoid_formosaAGG1 440 -2.52551 434 -3.24724
sl18302b_Lecideoid_formosaAGG2 440 -2.61413 434 -3.26476
sl18567e_Lecideoid_formosaAGG2 440 -2.61413 434 -3.26476
sl18437b_Lecanora_prolificans 440 -2.91709 434 -3.55461
sl18471_Lecanora_prolificans 440 -2.91709 434 -3.55461
sl18427b_Myriolecis_hageniiAFF 434 -1.05656 440 -1.86563 442 -3.71674 451 -3.97989 138,unk -4.00821 446 -4.10003
sl18473b_Myriolecis_hageniiAFF 434 -1.08629 440 -1.88646 442 -3.74646 138,unk -3.99543 451 -4.00166 446 -4.10211
sl18269z_Myriolecis_myrioSP1 434 -0.935397 440 -1.6149 442 -3.568 432 -3.97436 138,unk -4.18254 446 -4.24464
sl18478a_Myriolecis_semipallida 434 -0.879952 440 -3.23433 138,unk -3.66914 446 -3.87242
sl18629b_Myriolecis_semipallida 434 -1.05022 440 -1.88265 138,unk -3.92441 446 -4.11284
sl18651b_Myriolecis_semipallida 434 -1.05022 440 -1.88265 138,unk -3.92441 446 -4.11284
sl18483a_Myriolecis_semipallida 434 -1.03853 440 -1.81973 138,unk -3.95598 446 -4.12954
sl18478quest_Myriolecis_semipallida 434 -0.849957 440 -3.23478 138,unk -3.68165 446 -3.88493
sl18651a_Myriolecis_semipallida 434 -1.08216 440 -1.73392 442 -3.46815 138,unk -4.13727 446 -4.15479
sl18651d_Myriolecis_semipallida 434 -1.76654 440 -1.97541 138,unk -4.04188 446 -4.20801
sl18490_Myriolecis_semipallida 434 -1.25553 440 -1.9365 442 -3.86484 138,unk -3.96046 446 -4.20833
sl18494_Myriolecis_semipallida 434 -1.25772 440 -1.90618 138,unk -3.9333 446 -4.15145
sl18467rino1_Myriolecis_myrioSP2 434 -1.20604 440 -1.90052 138,unk -3.93654 451 -4.11552 446 -4.18441
sl18419rino_Myriolecis_myrioSP3 434 -1.00607 440 -1.85526 138,unk -4.00703 451 -4.18339 446 -4.19545
sl18248b2_Calvitimela_armeniaca 440 -1.47692 434 -2.23196 452 -2.25463 138,unk -3.64994 446 -3.81607 439 -3.91587 442 -4.49706
sl18278a_Calvitimela_armeniaca 440 -1.47692 434 -2.23196 452 -2.25463 138,unk -3.64994 446 -3.81607 439 -3.91587 442 -4.49706
sl18248quest_Calvitimela_armeniaca 440 -1.54275 434 -2.26393 452 -2.36551 138,unk -3.66724 446 -3.83337 439 -3.92271 442 -4.49539
sl18278green_Calvitimela_armeniaca 440 -1.54275 434 -2.26393 452 -2.36551 138,unk -3.66724 446 -3.83337 439 -3.92271 442 -4.49539
sl18372c_Calvitimela_armeniaca 440 -1.54275 434 -2.26393 452 -2.36551 138,unk -3.66724 446 -3.83337 439 -3.92271 442 -4.49539
sl18403b_Calvitimela_armeniaca 440 -1.54275 434 -2.26393 452 -2.36551 138,unk -3.66724 446 -3.83337 439 -3.92271 442 -4.49539
sl18404e_Calvitimela_armeniaca 440 -1.54275 434 -2.26393 452 -2.36551 138,unk -3.66724 446 -3.83337 439 -3.92271 442 -4.49539
sl18567a_Calvitimela_armeniaca 440 -1.54275 434 -2.26393 452 -2.36551 138,unk -3.66724 446 -3.83337 439 -3.92271 442 -4.49539
sl18570_Calvitimela_armeniaca 440 -1.54275 434 -2.26393 452 -2.36551 138,unk -3.66724 446 -3.83337 439 -3.92271 442 -4.49539
sl18302d_Calvitimela_armeniaca 440 -1.46734 452 -2.29867 434 -2.39069 138,unk -3.61309 446 -3.79408 439 -3.84731
sl18302quest_Calvitimela_armeniaca 440 -1.46734 452 -2.29867 434 -2.39069 138,unk -3.61309 446 -3.79408 439 -3.84731
sl18359_Calvitimela_armeniaca 440 -1.58248 434 -2.25773 452 -2.36178 138,unk -3.64637 446 -3.79021 439 -3.94435 442 -4.45556
sl18540_Lecanora_cenisiaAFF 434 -2.02707 440 -2.49118 138,unk -4.10531 451 -4.40646 446 -4.41262
sl18588_Lecanora_cenisiaAFF 434 -2.02707 440 -2.49118 138,unk -4.10531 451 -4.40646 446 -4.41262
sl18634_Lecanora_cenisiaAFF 434 -1.87223 440 -2.30912 138,unk -4.03267 446 -4.33256 451 -4.38157
sl18437a_Lecidella_elaeochroma 434 -0.987836 440 -3.28125 138,unk -3.64972 446 -3.72668
sl18473a_Lecidella_elaeochroma 434 -0.987836 440 -3.28125 138,unk -3.64972 446 -3.72668
sl18472_Lecidella_elaeochroma 434 -0.997433 440 -3.29009 138,unk -3.65856 446 -3.75039
sl18620y_Lecidella_wulfeniiAFF 434 -0.986657 440 -3.34964 138,unk -3.64574 446 -3.68555
sl18238a_Protoparmelia_badia 440 -0.623985 434 -2.61803 138,unk -4.2918 446 -4.29445 452 -4.56827
sl18403f_Protoparmelia_badia 440 -0.63418 434 -2.57864 446 -4.28346 138,unk -4.29567 452 -4.48713
sl18243a_Protoparmelia_badia 440 -0.612387 434 -2.61925 138,unk -4.29226 446 -4.30978 452 -4.56874
sl18456_Protoparmelia_badia 440 -0.688203 434 -2.62136 138,unk -4.25262 446 -4.27014 452 -4.5291 439 -4.52935
sl18255a_Protoparmelia_badia 440 -0.642153 434 -2.47638 452 -4.27052 446 -4.2773 138,unk -4.33409 439 -4.49376
sl18261a_Protoparmelia_badia 440 -0.642153 434 -2.47638 452 -4.27052 446 -4.2773 138,unk -4.33409 439 -4.49376
sl18453_Protoparmelia_badia 440 -0.658024 434 -2.63124 138,unk -4.27643 452 -4.28072 446 -4.32366
sl18452_Protoparmelia_badia 440 -0.770479 434 -2.63546 138,unk -4.1979 446 -4.21541 452 -4.31292
sl18361asp_Arctidea_sp1 479 -2.2017 496 -4.22719 143,unk -4.26388
sl18477_Arctidea_candidaAFF 479 -1.94937 143,unk -4.18303
sl18350arctidea_Arctidea_circularisAFF2 479 -2.17629 143,unk -4.23897 496 -4.33517
sl19204mega_Arctidea_circularisAFF2 479 -2.15207 496 -4.1907 143,unk -4.2444 148,unk -4.57818
sl18404f_Sagedia_sp1
sl18404sage1_Sagedia_sp1
sl18519a_Arctidea_circularisAFF1 479 -1.92466 496 -3.34688 143,unk -4.05504 482 -4.13045 148,unk -4.22831
sl18350c_Arctidea_circularisAFF1 479 -2.2258 496 -3.85186 143,unk -4.32852 148,unk -4.42185
sl18246z_Aspicilia_americanaAFF1 479 -3.00455
sl18251b_Aspicilia_americanaAFF1 479 -3.00455
sl18274asp_Aspicilia_americanaAFF1 479 -3.00455
sl18305asp_Aspicilia_americanaAFF1 479 -3.00455
sl18270_Aspicilia_americanaAFF1 479 -3.01136
sl18299c_Aspicilia_americanaAFF1 479 -3.01136
sl18487_Aspicilia_americanaAFF2 479 -3.49069
sl18349asp_Aspicilia_americanaAFF3 479 -3.19297
sl18349pea_Aspicilia_americanaAFF3 479 -3.34784
sl18351_Aspicilia_americanaAFF4 479 -4.22015
sl18491_Aspicilia_americanaAFF5 479 -2.78484
sl18495_Aspicilia_americanaAFF5 479 -2.78484
sl18564_Aspicilia_americanaAFF5 479 -2.74378
sl18594aspi_Aspicilia_americanaAFF5 479 -2.74378
sl18626aspi_Aspicilia_americanaAFF5 479 -2.74378
sl18645b_Aspicilia_americanaAFF5 479 -2.62626
sl18288_Aspicilia_fumosaAGG1 479 -2.62015 496 -3.89672 148,unk -4.44032
sl18296_Aspicilia_fumosaAGG1 479 -2.62015 496 -3.89672 148,unk -4.44032
sl18346a_Aspicilia_fumosaAGG1 479 -2.62015 496 -3.89672 148,unk -4.44032
sl18294b_Aspicilia_fumosaAGG2 479 -2.93262 496 -4.15634
sl18361b_Aspicilia_arizonicaAFF1 479 -2.10394 143,unk -4.46266
sl18404a_Aspicilia_arizonicaAFF1 479 -2.10394 143,unk -4.46266
sl18361r_Aspicilia_arizonicaAFF1 479 -2.23437
sl18370e_Aspicilia_arizonicaAFF1 479 -2.14903
sl18638a_Aspicilia_arizonicaAFF1 479 -2.08475 143,unk -4.56703
sl18238b_Aspicilia_arizonicaAFF2 479 -1.52947 143,unk -4.18024 496 -4.28961 148,unk -4.45721
sl18275unk_Aspicilia_arizonicaAFF4 479 -2.55264 496 -4.09132 148,unk -4.54477 143,unk -4.59556
sl18352a_Aspicilia_arizonicaAFF4 479 -2.69593 496 -4.1881
sl18349aspy_Aspicilia_arizonicaAFF4 479 -2.71892 496 -4.12231 148,unk -4.57576
sl18364aspi_Aspicilia_arizonicaAFF4 479 -2.71892 496 -4.12231 148,unk -4.57576
sl18358e_Aspicilia_arizonicaAFF3 479 -2.49455 496 -4.06401 143,unk -4.52857 148,unk -4.53942
sl18377_Aspicilia_arizonicaAFF3 479 -2.49455 496 -4.06401 143,unk -4.52857 148,unk -4.53942
sl18520_Aspicilia_arizonicaAFF3 479 -2.49889 496 -4.1916 148,unk -4.55783 143,unk -4.59222
sl18407asp_Aspicilia_arizonicaAFF3 479 -2.53931 496 -4.40994 143,unk -4.59903
sl18624b_Aspicilia_indeterminata 479 -3.03311
sl18640b_Aspicilia_indeterminata 479 -2.53591 496 -4.19595 482 -4.59462
sl18640c_Aspicilia_indeterminata 479 -2.97716
sl18282a_Aspicilia_cinereaAFF 479 -1.59079 496 -3.3655 482 -4.03267 148,unk -4.14872 143,unk -4.15809
sl18412_Aspicilia_bufoidesAGG2 479 -2.96922
sl18568c_Aspicilia_bufoidesAGG1 479 -2.70223
sl18583unk_Aspicilia_bufoidesAGG1 479 -2.83234
sl18667a_Aspicilia_bufoidesAGG1 479 -2.829
sl18669aspi_Aspicilia_bufoidesAGG1 479 -2.7743
sl18643_Aspicilia_bufoidesAGG1 479 -2.7726
sl18661_Lobothallia_alphoplaca 479 -2.1464 143,unk -4.19914
sl18263_Circinaria_aridaCF1 479 -3.76154
sl18514_Circinaria_aridaCF1 479 -3.84225
sl18674z_Circinaria_aridaCF1 479 -3.84225
sl18366asp_Circinaria_aridaCF1 479 -3.89073
sl18239circ_Circinaria_aridaCF2
sl18265z_Circinaria_aridaCF2
sl18301_Circinaria_aridaCF3 479 -4.3591
sl18558_Stereocaulaceae_Lepraria_caesioalba 451 -0.197849 440 -3.09065 434 -3.63613 138,unk -4.32796
sl18560_Stereocaulaceae_Lepraria_caesioalba 451 -0.196807 440 -3.12005 434 -3.62042 138,unk -4.32692
sl18561_Stereocaulaceae_Lepraria_leprSP1 451 -0.631753 440 -2.41094 138,unk -3.28725 434 -3.64824 446 -3.81006 432 -4.28142
sl18497_Stereocaulaceae_Lepraria_neglectaAFF1 451 -0.428851 440 -3.31793 138,unk -3.39694 434 -3.76526 446 -3.97176 432 -4.39111
sl18609_Stereocaulaceae_Lepraria_neglectaAFF1 451 -0.423846 440 -3.29265 138,unk -3.40785 434 -3.73215 446 -3.98267 432 -4.40201
sl18622lepr_Stereocaulaceae_Lepraria_neglectaAFF1 451 -0.422929 440 -3.3038 138,unk -3.40693 434 -3.74591 446 -3.98919 432 -4.4011
sl18534_Stereocaulaceae_Lepraria_neglectaAFF1 451 -0.445296 440 -2.60251 138,unk -3.53022 434 -3.81051 446 -4.03817 432 -4.52439
sl18660_Stereocaulaceae_Lepraria_neglectaAFF1 451 -0.383738 138,unk -3.40501 440 -3.73004 446 -4.01699 434 -4.36023 432 -4.39918
sl18616a_Stereocaulaceae_Lepraria_finkii 451 -1.03139 138,unk -3.08443 440 -3.40946 434 -4.03965 432 -4.0786 446 -4.13483
sl18624a_Stereocaulaceae_Lepraria_finkii 451 -1.0647 138,unk -3.07522 440 -3.40026 434 -4.03044 432 -4.06939 446 -4.12562
sl18414a_Pertusariaceae_Ochrolechia_upsaliensis 482 -1.52799 479 -4.18746 143,unk -4.25835
sl18422_Pertusariaceae_Ochrolechia_upsaliensis 482 -1.52799 479 -4.18746 143,unk -4.25835
sl18423_Pertusariaceae_Ochrolechia_upsaliensis 482 -1.52799 479 -4.18746 143,unk -4.25835
sl18285_Sporastatia_testudinea
sl18290a_Sporastatia_testudinea
sl18356a_Sporastatia_testudinea
sl18357_Sporastatia_testudinea
sl18658unk_Sporastatia_testudinea
sl18569_Sporastatia_testudinea
sl18569a_Sporastatia_testudinea
sl18469b_Blastenia_furfuracea 488 -1.76483 146,unk -4.26994
sl18574calo_Bryoplaca_cinnamomea 488 -1.14306 146,unk -4.14254
sl18621_Bryoplaca_sinapisperma 488 -1.00883 146,unk -4.11234
sl18482_Pyrenodesmia_variabilis 488 -0.538727 146,unk -4.20044
sl18482crust_Pyrenodesmia_variabilis 488 -0.640592 146,unk -4.10992
sl18486_Pyrenodesmia_variabilis 488 -0.648836 146,unk -4.11145
sl18504_Pyrenodesmia_variabilis 488 -0.567317 146,unk -4.1485
sl18419calo_Caloplaca_stillicidiorumAGG 488 -0.140661
sl18529b_Caloplaca_stillicidiorumAGG 488 -0.14241
sl18614_Caloplaca_stillicidiorumAGG 488 -0.132079
sl18467_Caloplaca_stillicidiorumAGG 488 -0.206182
sl18440b_Gyaloechia_bracteata 488 -1.20826 146,unk -4.04226
sl18421a_Gyaloechia_epiphyta 488 -0.865353 146,unk -4.07963
sl18421cand_Gyaloechia_epiphyta 488 -0.865353 146,unk -4.07963
sl18429a_Gyaloechia_epiphyta 488 -0.865353 146,unk -4.07963
sl18457_Rufoplaca_arenaria 488 -1.23671 146,unk -4.03828
sl18474b_Rufoplaca_arenaria 488 -1.23671 146,unk -4.03828
sl18463_Rufoplaca_arenaria 488 -1.2335 146,unk -4.03283
sl18654_Rufoplaca_arenaria 488 -1.2335 146,unk -4.03283
sl18665a_Rufoplaca_arenaria 488 -1.2335 146,unk -4.03283
sl18611a_Mycobilimbia_berengeriana 440 -0.994936 446 -1.38674 434 -3.87537 138,unk -3.9032 442 -3.935 432 -4.38746
sl18612_Mycobilimbia_berengeriana 440 -0.994936 446 -1.38674 434 -3.87537 138,unk -3.9032 442 -3.935 432 -4.38746
sl18574ton_ToniniaCF_mesoideaAFF 446 -2.3297 138,unk -3.95878 434 -4.09235 440 -4.28381
sl18574d_ToniniaCF_sp 446 -3.45938 440 -4.48739
sl18444clado_Cladonia_cariosaAFF1 432 -0.250349 138,unk -4.04029 440 -4.36532
sl18620clado_Cladonia_cariosaAFF1 432 -0.266602 138,unk -3.99947 440 -4.32451
sl18430_Cladonia_symphycarpa 432 -0.193822 138,unk -4.21457 440 -4.5396
sl18436z_Cladonia_symphycarpa 432 -0.193822 138,unk -4.21457 440 -4.5396
sl18610clado_Cladonia_cariosaAFF2 432 -0.260393 138,unk -4.01452 440 -4.33955
sl19199clado_Cladonia_cariosaAFF2 432 -0.281679 138,unk -3.96387 440 -4.2889
sl18335_Cladonia_cariosaAFF3 432 -0.262492 138,unk -4.00874 440 -4.33377
sl18336_Cladonia_cariosaAFF3 432 -0.262492 138,unk -4.00874 440 -4.33377
sl18442clado_Cladonia_cariosaAFF3 432 -0.246525 138,unk -4.04954 440 -4.37458
sl18448_Cladonia_cariosaAFF3 432 -0.246525 138,unk -4.04954 440 -4.37458
sl18415_Cladonia_macrophyllodes 432 -0.242674 138,unk -4.05996 440 -4.38499
sl18443b_Cladonia_pocillumAGG1 432 -0.155073 138,unk -4.37616
sl19196clado_Cladonia_pocillumAGG1 432 -0.15748 138,unk -4.3646
sl18447_Cladonia_pocillumAGG1 432 -0.165493 138,unk -4.34348
sl18617_Cladonia_pocillumAGG1 432 -0.165493 138,unk -4.34348
sl19207clado_Cladonia_pocillumAGG1 432 -0.165493 138,unk -4.34348
sl18576z_Cladonia_pocillumAGG1 432 -0.172257 138,unk -4.31473
sl18607_Cladonia_pocillumAGG1 432 -0.172005 138,unk -4.31447
sl18553clado_Cladonia_pocillumAGG1 432 -0.16927 138,unk -4.31174
sl18555clado_Cladonia_pocillumAGG1 432 -0.17464 138,unk -4.28887
sl18343_Cladonia_pocillumAGG3 432 -0.212639 138,unk -4.16443 440 -4.48946
sl18578_Cladonia_pocillumAGG2 432 -0.20313 138,unk -4.18137 440 -4.5064
sl18616clado_Cladonia_pocillumAGG2 432 -0.20313 138,unk -4.18137 440 -4.5064
sl18551_Cladonia_squamSP1 432 -0.202623 138,unk -4.18265 440 -4.50768
sl18438_Amandinea_punctataAFF 423 -4.20248
sl18402side2_Tetramelas_papillatusCF 423 -4.35939
sl18403e_Tetramelas_papillatusCF 423 -4.35939
sl18403sideAPO_Tetramelas_papillatusCF 423 -4.35939
sl18405e_Tetramelas_pulverulentusAFF
sl18454leci_Tetramelas_pulverulentusAFF
sl18393e_Phaeophyscia_constipata 424 -1.04135 440 -3.32945 135,unk -4.34735 138,unk -4.37894 146,unk -4.53165
sl18393f_Phaeophyscia_constipata 424 -0.949009 135,unk -4.2415 146,unk -4.4391
sl18399z_Phaeophyscia_constipata 424 -0.983848 440 -3.33634 135,unk -4.37486 138,unk -4.40995 146,unk -4.52839
sl18385rino_PhaeophysDINA_dina3 424 -1.0653 135,unk -4.12306 146,unk -4.2836
sl18401_PhaeophysDINA_dina3 424 -1.0653 135,unk -4.12306 146,unk -4.2836
sl18269star_PhaeophysDINA_castanomelodes 424 -0.844193 135,unk -4.07668 146,unk -4.2858 423 -4.55907
sl18363_PhaeophysDINA_castanomelodes 424 -0.844193 135,unk -4.07668 146,unk -4.2858 423 -4.55907
sl18312_PhaeophysDINA_guzzinii 424 -1.60486 135,unk -4.13729 146,unk -4.35962
sl18382b_PhaeophysDINA_roscidaAFF1 424 -1.29237 135,unk -4.11036 146,unk -4.20633 423 -4.46766
sl18379z_PhaeophysDINA_dina2 424 -1.06656 135,unk -4.00455 146,unk -4.35395 423 -4.40355
sl18529a_PhaeophysDINA_roscidaAFF2 424 -1.24563 146,unk -3.00658 488 -3.0205 135,unk -3.76808
sl18529rino_PhaeophysDINA_roscidaAFF2 424 -1.24563 146,unk -3.00658 488 -3.0205 135,unk -3.76808
sl18529z_PhaeophysDINA_roscidaAFF2 424 -1.24563 146,unk -3.00658 488 -3.0205 135,unk -3.76808
sl18485_Physcia_albineoides 424 -0.837318 135,unk -4.20355 423 -4.58587
sl18518_Physcia_albineoides 424 -0.837318 135,unk -4.20355 423 -4.58587
sl18242a_Physcia_dubiaAFF1 424 -0.613031 135,unk -4.4473
sl18273c_Physcia_dubiaAFF1 424 -0.610697 135,unk -4.43346
sl18554_Physcia_dubiaAFF1 424 -0.640964 423 -3.98563 135,unk -4.43273
sl18663_Physcia_dubiaAFF1 424 -0.640964 423 -3.98563 135,unk -4.43273
sl18506_Physcia_dubiaAFF1 424 -0.629505 423 -3.96782 135,unk -4.40577
sl18349c_Physcia_dubiaAFF2 424 -0.712648 423 -3.95834 135,unk -4.41917
sl18364a_Physcia_dubiaAFF2 424 -0.712648 423 -3.95834 135,unk -4.41917
sl18410a_Physcia_caesia 424 -0.676358 423 -3.88339 135,unk -4.26135
sl18386a_PhysciDINA_pyrina 424 -0.799272 135,unk -4.04469 423 -4.43535
sl18400b_PhysciDINA_pyrina 424 -0.799272 135,unk -4.04469 423 -4.43535
sl18391a_PhysciDINA_pyrina 424 -0.779902 135,unk -4.07558 423 -4.44956
sl18395b_PhysciDINA_pyrina 424 -0.779902 135,unk -4.07558 423 -4.44956
sl18420rino_PhysciDINA_pyrina 424 -0.794839 135,unk -4.12128 423 -4.51194
sl18422rino_PhysciDINA_pyrina 424 -0.794839 135,unk -4.12128 423 -4.51194
sl18396a_Phaeorrhiza_nimbosa 424 -1.48344 135,unk -4.15313 146,unk -4.43921 423 -4.56047
sl18396b_Phaeorrhiza_nimbosa 424 -1.48344 135,unk -4.15313 146,unk -4.43921 423 -4.56047
sl18425b_Phaeorrhiza_nimbosa 424 -1.71537 135,unk -4.34432 146,unk -4.49693
sl18381_Phaeorrhiza_sareptana 424 -1.93469 135,unk -4.32059
sl18384_Phaeorrhiza_sareptana 424 -1.93469 135,unk -4.32059
sl18389_Phaeorrhiza_sareptana 424 -1.93469 135,unk -4.32059
sl18400a_Phaeorrhiza_sareptana 424 -1.93469 135,unk -4.32059
sl18542_Phaeorrhiza_sareptana 424 -1.93469 135,unk -4.32059
sl18527a_Phaeorrhiza_sareptana 424 -2.08115 135,unk -4.35503
sl18250_Physconia_muscigena 424 -0.598091 135,unk -4.14281 423 -4.5835
sl18382a_Physconia_muscigena 424 -0.556883 135,unk -4.1481 423 -4.5888
sl18392_Physconia_muscigena 424 -0.556883 135,unk -4.1481 423 -4.5888
sl18441b_Physconia_muscigena 424 -0.556883 135,unk -4.1481 423 -4.5888
sl18387_Physconia_muscigena 424 -0.556883 135,unk -4.1481 423 -4.5888
sl18431_Physconia_muscigena 424 -0.650568 440 -3.41917 135,unk -4.21279 138,unk -4.48933
sl18531a_Physconia_muscigena 424 -0.59107 135,unk -4.12429 423 -4.58166
sl18421b_Physconia_muscigena 424 -0.600997 135,unk -4.14572 423 -4.59475
sl18397_Physconia_muscigena 424 -0.670276 135,unk -4.11449
sl18532_Physconia_muscigena 424 -0.670276 135,unk -4.11449
sl18385a_Physconia_muscigena 424 -0.605207 135,unk -4.15592
sl18396d_Physconia_muscigena 424 -0.605207 135,unk -4.15592
sl18545_Physconia_muscigena 424 -0.605207 135,unk -4.15592
sl18417_Physconia_muscigena 424 -0.615711 135,unk -4.20494
sl18386b_Physconia_muscigena 424 -0.662878 135,unk -4.12858
sl18426c_Physconia_muscigena 424 -0.626531 135,unk -4.18675
sl18435_Physconia_muscigena 424 -0.626531 135,unk -4.18675
sl18550_Physconia_muscigena 424 -0.618891 135,unk -4.16761
sl18425a_Physconia_muscigena 424 -0.639877 135,unk -4.2156
sl18553_Rinodina_mniaraea 424 -2.02977 440 -3.54156 135,unk -4.39746 138,unk -4.56377
sl18559_Rinodina_mniaraea 424 -2.02977 440 -3.54156 135,unk -4.39746 138,unk -4.56377
sl18442_Rinodina_mniaraeaAFF1 424 -1.57015 135,unk -4.15236 423 -4.49298 146,unk -4.53678
sl18443a_Rinodina_mniaraeaAFF1 424 -1.57015 135,unk -4.15236 423 -4.49298 146,unk -4.53678
sl18444b_Rinodina_mniaraeaAFF1 424 -1.5696 135,unk -4.1423 423 -4.43289 146,unk -4.55182
sl18444rino1_Rinodina_mniaraeaAFF1 424 -1.5696 135,unk -4.1423 423 -4.43289 146,unk -4.55182
sl18444a_Rinodina_mniaraeaAFF2 424 -1.79593 135,unk -4.18711 423 -4.49437
sl18444rino2_Rinodina_mniaraeaAFF2 424 -1.79593 135,unk -4.18711 423 -4.49437
sl18391c_Megaspora_verrucosa
sl18395a_Megaspora_verrucosa
sl18549_Megaspora_verrucosa
sl18608_Megaspora_verrucosa
sl18424_Megaspora_verrucosa
sl18530_Megaspora_verrucosa
sl18530y_Megaspora_verrucosa
sl18247a_Rhizocarpon_geographicumSL1 484 -2.06841
sl18249b_Rhizocarpon_geographicumSL1 484 -2.06841
sl18255rhi_Rhizocarpon_geographicumSL1 484 -2.06841
sl18278b_Rhizocarpon_geographicumSL1 484 -2.06841
sl18521geogr_Rhizocarpon_geographicumSL1 484 -2.06841
sl18587geo_Rhizocarpon_geographicumSL1 484 -2.06841
sl18255b_Rhizocarpon_geographicumSL1 484 -2.10272
sl18280d_Rhizocarpon_geographicumSL1 484 -2.16158
sl18305b_Rhizocarpon_geographicumSL1 484 -2.1557
sl18567d_Rhizocarpon_geographicumSL1 484 -2.1557
sl18533_Rhizocarpon_geographicumSL3 484 -3.14248
sl18533mega_Rhizocarpon_geographicumSL3 484 -3.14248
sl18566b_Rhizocarpon_geographicumSL3 484 -3.1554
sl18583g_Rhizocarpon_geographicumSL3 484 -2.95327
sl18583rhizo2_Rhizocarpon_geographicumSL3 484 -2.95327
sl18459_Rhizocarpon_geographicumSL4 484 -1.75492
sl18583f_Rhizocarpon_geographicumSL4 484 -1.79227
sl18583rhizo1_Rhizocarpon_geographicumSL4 484 -1.79227
sl18652b_Rhizocarpon_geographicumSL4 484 -1.79227
sl18582rhizo2_Rhizocarpon_geographicumSL4 484 -1.71203
sl18589b_Rhizocarpon_geographicumSL4 484 -1.71203
sl18671rhizo2_Rhizocarpon_geographicumSL4 484 -1.71203
sl18645a_Rhizocarpon_geographicumSL4 484 -2.8075
sl18645geo_Rhizocarpon_geographicumSL4 484 -2.8075
sl18630_Rhizocarpon_geographicumSL4 484 -2.8075
sl18582rhizo1_Rhizocarpon_geographicumSL4 484 -1.78429
sl18671_Rhizocarpon_geographicumSL2 484 -3.06287
sl18671rhizo1_Rhizocarpon_geographicumSL2 484 -3.06287
sl18522geogr_Rhizocarpon_geographicumSL5 484 -3.04703
sl18348_Rhizocarpon_intermediellum 484 -3.89915
sl18349d_Rhizocarpon_intermediellum 484 -3.83173
sl18403c_Rhizocarpon_intermediellum 484 -3.83173
sl18404geogra_Rhizocarpon_intermediellum 484 -3.83173
sl18365a_Rhizocarpon_intermediellum 484 -3.59984
sl18346c_Rhizocarpon_intermediellum 484 -3.44808
sl18278rhizoc_Rhizocarpon_intermediellum 484 -3.0132
sl18394_Psora_decipiensA
sl18574c_Psora_decipiensA
sl18526_Psora_decipiensA
sl18615_Psora_decipiensA
sl18574a_Psora_decipiensA
sl18500_Psora_himalayana
sl18500psora_Psora_himalayana
sl18502_Psora_himalayana
sl18505_Psora_himalayana
sl18505z_Psora_himalayana
sl18507_Psora_himalayana
sl18613a_Psora_himalayana
sl18504z_Psora_himalayana
sl18506z_Psora_himalayana
sl18388_Psora_tuckermanniiAFF
sl18393a_Psora_tuckermanniiAFF
sl18398_Psora_tuckermanniiAFF
sl18419_Psora_tuckermanniiAFF
sl18441a_Psora_tuckermanniiAFF
sl18416_Psora_tuckermanniiAFF
sl18440c_Psora_tuckermanniiAFF
sl18608v2_Scytinium_subtileAFF
sl18611b_Agonimia_gelatinosaCF 417 -1.3412 130,unk -4.12684
sl18616b_Agonimia_gelatinosaCF 417 -1.10248 130,unk -4.09631
sl18445_Endocarpon_pusillumCF 417 -0.583962 130,unk -4.26111
sl18262_Verrucaria_nigrescens 417 -0.395162 130,unk -4.4138
sl18662_Dermatocarpon_leptophyllodes 417 -1.09165 130,unk -4.09203
sl18373derm_Dermatocarpon_polyphyllizumAFF 417 -1.38232 130,unk -4.15538
sl18562b_Dermatocarpon_polyphyllizumAFF 417 -1.35364 130,unk -4.14038
sl18508_Dermatocarpon_polyphyllizumAFF 417 -1.40883 130,unk -4.15307
sl18638derm_Dermatocarpon_polyphyllizumAFF 417 -0.823657 130,unk -4.10245
sl18556_Dermatocarpon_taminiumAFF1 417 -1.89757 130,unk -4.30823
sl18562a_Dermatocarpon_taminiumAFF1 417 -2.06545 130,unk -4.39432
sl18664_Dermatocarpon_taminiumAFF1 417 -1.88349 130,unk -4.32151
sl18254staur_Staurothele_drummondii 417 -0.742887 130,unk -4.13372
sl18411_Staurothele_drummondii 417 -0.728742 130,unk -4.11958
sl18373_Staurothele_drummondii 417 -0.649124 130,unk -4.18261
sl18405staur_Staurothele_drummondii 417 -0.687685 130,unk -4.20748
sl18647staur_Staurothele_drummondii 417 -0.716053 130,unk -4.15229
sl18625_Staurothele_drummondii 417 -0.761648 130,unk -4.15104
sl18539b_Staurothele_drummondii 417 -0.553661 130,unk -4.24782
sl18563_Staurothele_drummondii 417 -0.638516 130,unk -4.23542
sl18584_Staurothele_drummondii 417 -0.60364 130,unk -4.18686
sl18586_Staurothele_drummondii 417 -0.60364 130,unk -4.18686
sl18596_Staurothele_drummondii 417 -0.656911 130,unk -4.15512
sl18585_Staurothele_drummondii 417 -0.600273 130,unk -4.19573
sl18418placi_Placidium_lacinulatum 417 -2.93878
sl18501_Catapyrenium_cinereum 417 -3.98665
sl18632_Catapyrenium_cinereum 417 -4.24889
sl18577z_Catapyrenium_cinereum 417 -3.52769
sl18414b_Catapyrenium_daedaleum 417 -2.26264 130,unk -4.49571
sl18681main_Catapyrenium_cinereum 417 -4.46658
sl18577placi_Placidium_lachneum
sl18610placi_Placidium_lachneum
sl18622placi_Placidium_lachneum
sl18619_Placidium_lachneum
sl18478b_Heteroplacidium_zamenhofianumAFF1 417 -2.68188
sl18481_Heteroplacidium_zamenhofianumAFF1 417 -2.68188
sl18287z_Heteroplacidium_zamenhofianumAFF2 417 -2.70274
sl18641c_Heteroplacidium_zamenhofianumAFF2 417 -2.76354
sl18347_psuedoaspicilia_sp
sl18347aspi_psuedoaspicilia_sp
sl19205musc_Diploschistes_muscorum 464 -0.113913
sl19200a_LeptogiumCF_sp
sl18557_Peltigera_elisabethae 475 -3.99959 142,unk -4.51684
sl18575_Peltigera_neorufescens 475 -2.73035 142,unk -3.83643
sl18341_Peltigera_rufescensAFF 475 -0.980776 142,unk -3.165 470 -4.29708 474 -4.53915
sl18548_Peltigera_rufescensAFF 475 -1.24457 142,unk -3.19488 470 -4.32697 474 -4.56903
sl18343_Peltigera_rufescensAFF 475 -0.635636 142,unk -3.22929 470 -4.36138 474 -4.60344
sl18432_Peltigera_rufescensAFF 475 -1.20998 142,unk -3.18064 470 -4.31273 474 -4.55479
sl18606_Peltigera_rufescensAFF 475 -0.664694 142,unk -3.21571 470 -4.3478 474 -4.58986
sl18572z_Peltigera_rufescensAFF 475 -2.28915 142,unk -3.60879
sl18445pelt_Peltigera_neorufescensCLADE6 475 -0.632296 142,unk -3.23132 470 -4.36341
sl18679_Peltigera_neorufescensCLADE6 475 -0.604842 142,unk -3.24637 470 -4.37846
sl18449_Peltigera_neorufescensCLADE6 475 -0.569894 142,unk -3.26814 470 -4.40023
sl18509_Peltigera_neorufescensCLADE6 475 -0.569894 142,unk -3.26814 470 -4.40023
sl18451_Peltigera_neorufescensCLADE6 475 -0.742886 142,unk -3.18635 470 -4.31844 474 -4.5605
sl18450_Peltigera_neorufescensCLADE6 475 -0.60004 142,unk -3.24887 470 -4.38096
sl18337_Peltigera_ponojensisCLADE 475 -0.191373 142,unk -3.88673
sl18571_Peltigera_ponojensisCLADE 475 -0.189482 142,unk -3.89699
sl18680_Peltigera_ponojensisCLADE 475 -0.271628 142,unk -3.65292
sl18573_Peltigera_venosa
