# Supplementary material for: Alpine lichen diversity in an isolated sky island in the Colorado Plateau, USA—Insight from an integrative biodiversity inventory
Source: Ecol Evol. 2021 Jul 14;11(16):11090–101. doi: 10.1002/ece3.7896 (PMC8366874; doi:10.1002/ece3.7896)
Supplement: Supplementary file 4 — File S4 [file ECE3-11-11090-s006.zip › file_S4_protax_analysis/protax_fungi_results/query5.nameprob]

sl18241sar_Acarospora_erratica	Fungi,Ascomycota,Lecanoromycetes,Acarosporales,Acarosporaceae	0.982
sl18260_Acarospora_erratica	Fungi,Ascomycota,Lecanoromycetes,Acarosporales,Acarosporaceae	0.982
sl18289z_Acarospora_oligospora	Fungi,Ascomycota,Lecanoromycetes,Acarosporales,Acarosporaceae	0.987
sl18474acaro_Acarospora_nitrophila	Fungi,Ascomycota,Lecanoromycetes,Acarosporales,Acarosporaceae	0.992
sl18291a1_Acarospora_stapfiana	Fungi,Ascomycota,Lecanoromycetes,Acarosporales,Acarosporaceae	0.991
sl18362b_Acarospora_stapfiana	Fungi,Ascomycota,Lecanoromycetes,Acarosporales,Acarosporaceae	0.991
sl18603_Polysporina_gyrocarpaAFF	Fungi,Ascomycota,Lecanoromycetes,Acarosporales,Acarosporaceae	0.99
sl18665acaro_Acarospora_nitrophilaAFF	Fungi,Ascomycota,Lecanoromycetes,Acarosporales,Acarosporaceae	0.991
sl18541polysp_Polysporina_simplexAFF1	Fungi,Ascomycota,Lecanoromycetes,Acarosporales,Acarosporaceae	0.991
sl18259a_Acarospora_thamnina	Fungi,Ascomycota,Lecanoromycetes,Acarosporales,Acarosporaceae	0.988
sl18567b_Acarospora_thamnina	Fungi,Ascomycota,Lecanoromycetes,Acarosporales,Acarosporaceae	0.988
sl18629a_Polysporina_simplexAFF2	Fungi,Ascomycota,Lecanoromycetes,Acarosporales,Acarosporaceae	0.977
sl18328_Candelariella_aggregata1	Fungi,Ascomycota,Lecanoromycetes,Candelariales,Candelariaceae	0.946
sl18546_Candelariella_aggregata1	Fungi,Ascomycota,Lecanoromycetes,Candelariales,Candelariaceae	0.945
sl18379d_Candelariella_aggregata1	Fungi,Ascomycota,Lecanoromycetes,Candelariales,Candelariaceae	0.937
sl18382d_Candelariella_aggregata1	Fungi,Ascomycota,Lecanoromycetes,Candelariales,Candelariaceae	0.942
sl18419cand_Candelariella_aggregata1	Fungi,Ascomycota,Lecanoromycetes,Candelariales,Candelariaceae	0.942
sl18254_Candelariella_aggregata2	Fungi,Ascomycota,Lecanoromycetes,Candelariales,Candelariaceae	0.94
sl18330_Candelariella_aggregata2	Fungi,Ascomycota,Lecanoromycetes,Candelariales,Candelariaceae	0.94
sl18331_Candelariella_aggregata2	Fungi,Ascomycota,Lecanoromycetes,Candelariales,Candelariaceae	0.939
sl18383_Candelariella_aggregata3	Fungi,Ascomycota,Lecanoromycetes,Candelariales,Candelariaceae	0.936
sl18422cand_Candelariella_aggregata4	Fungi,Ascomycota,Lecanoromycetes,Candelariales,Candelariaceae	0.933
sl18426b_Candelariella_antenaria1	Fungi,Ascomycota,Lecanoromycetes,Candelariales,Candelariaceae	0.949
sl18257cand_Candelariella_vitellinaAFF	Fungi,Ascomycota,Lecanoromycetes,Candelariales,Candelariaceae	0.938
sl18593cand_Candelariella_vitellinaAFF	Fungi,Ascomycota,Lecanoromycetes,Candelariales,Candelariaceae	0.924
sl18304a_Candelariella_rosulans	Fungi,Ascomycota,Lecanoromycetes,Candelariales,Candelariaceae	0.97
sl18304cand_Candelariella_rosulans	Fungi,Ascomycota,Lecanoromycetes,Candelariales,Candelariaceae	0.969
sl18407e_Candelariella_rosulans	Fungi,Ascomycota,Lecanoromycetes,Candelariales,Candelariaceae	0.968
sl18380_Candelariella_rosulans	Fungi,Ascomycota,Lecanoromycetes,Candelariales,Candelariaceae	0.967
sl18367_Candelariella_rosulans	Fungi,Ascomycota,Lecanoromycetes,Candelariales,Candelariaceae	0.968
sl18370f_Candelariella_sp1AGG	Fungi,Ascomycota,Lecanoromycetes,Candelariales,Candelariaceae	0.958
sl18626_Candelariella_sp1AGG	Fungi,Ascomycota,Lecanoromycetes,Candelariales,Candelariaceae	0.965
sl18641a_Candelariella_sp1AGG	Fungi,Ascomycota,Lecanoromycetes,Candelariales,Candelariaceae	0.96
sl18351cand_Candelariella_sp1AGG	Fungi,Ascomycota,Lecanoromycetes,Candelariales,Candelariaceae	0.956
sl18358b_Candelariella_sp1AGG	Fungi,Ascomycota,Lecanoromycetes,Candelariales,Candelariaceae	0.956
sl18479cand_Candelariella_aurella1	Fungi,Ascomycota,Lecanoromycetes,Candelariales,Candelariaceae	0.963
sl18499_Candelariella_aurella1	Fungi,Ascomycota,Lecanoromycetes,Candelariales,Candelariaceae	0.963
sl19204cand_Candelariella_aurella1	Fungi,Ascomycota,Lecanoromycetes,Candelariales,Candelariaceae	0.968
sl18307_Candelariella_aurella2	Fungi,Ascomycota,Lecanoromycetes,Candelariales,Candelariaceae	0.967
sl18503_Candelariella_aurella2	Fungi,Ascomycota,Lecanoromycetes,Candelariales,Candelariaceae	0.968
sl18269_Candelariella_aurella3	Fungi,Ascomycota,Lecanoromycetes,Candelariales,Candelariaceae	0.97
sl18291b_Candelariella_aurella3	Fungi,Ascomycota,Lecanoromycetes,Candelariales,Candelariaceae	0.188	Fungi,Ascomycota,Lecanoromycetes,Umbilicariales,Umbilicariaceae	0.183	Fungi,Ascomycota,Lecanoromycetes,Acarosporales,Acarosporaceae	0.0713	Fungi,Ascomycota,Leotiomycetes,Helotiales,Dermateaceae	0.0555	Fungi,Ascomycota,Lecanoromycetes,Umbilicariales,Ophioparmaceae	0.0532	Fungi,Ascomycota,Leotiomycetes,Helotiales,Hyaloscyphaceae	0.0475	Fungi,Ascomycota,Lecanoromycetes,dummy_order_Sarea,dummy_family_Sarea	0.0339	Fungi,Ascomycota,Lecanoromycetes,Candelariales,Pycnoraceae	0.0175	Fungi,Ascomycota,Lecanoromycetes,Candelariales,unk	0.0164	Fungi,Ascomycota,Lecanoromycetes,Umbilicariales,unk	0.013
sl18483b_Candelariella_aurella4	Fungi,Ascomycota,Lecanoromycetes,Candelariales,Candelariaceae	0.961
sl18240b_Candelariella_vitellina1	Fungi,Ascomycota,Lecanoromycetes,Candelariales,Candelariaceae	0.956
sl18404d_Candelariella_vitellina1	Fungi,Ascomycota,Lecanoromycetes,Candelariales,Candelariaceae	0.955
sl18243cand_Candelariella_vitellina1	Fungi,Ascomycota,Lecanoromycetes,Candelariales,Candelariaceae	0.959
sl18273b_Candelariella_vitellina1	Fungi,Ascomycota,Lecanoromycetes,Candelariales,Candelariaceae	0.96
sl18473c_Candelariella_vitellina1	Fungi,Ascomycota,Lecanoromycetes,Candelariales,Candelariaceae	0.959
sl18244calo_Candelariella_vitellina1	Fungi,Ascomycota,Lecanoromycetes,Candelariales,Candelariaceae	0.958
sl18294c_Candelariella_vitellina1	Fungi,Ascomycota,Lecanoromycetes,Candelariales,Candelariaceae	0.957
sl18599b_Candelariella_vitellina1	Fungi,Ascomycota,Lecanoromycetes,Candelariales,Candelariaceae	0.958
sl18294cand_Candelariella_vitellina1	Fungi,Ascomycota,Lecanoromycetes,Candelariales,Candelariaceae	0.958
sl18405cand2_Candelariella_vitellina1	Fungi,Ascomycota,Lecanoromycetes,Candelariales,Candelariaceae	0.961
sl18521cand_Candelariella_vitellina1	Fungi,Ascomycota,Lecanoromycetes,Candelariales,Candelariaceae	0.958
sl18251c_Candelariella_vitellina1	Fungi,Ascomycota,Lecanoromycetes,Candelariales,Candelariaceae	0.956
sl18291a2_Candelariella_vitellina2	Fungi,Ascomycota,Lecanoromycetes,Candelariales,Candelariaceae	0.957
sl18589cand_Candelariella_vitellina2	Fungi,Ascomycota,Lecanoromycetes,Candelariales,Candelariaceae	0.955
sl18613b_Candelariella_vitellina2	Fungi,Ascomycota,Lecanoromycetes,Candelariales,Candelariaceae	0.957
sl18273z_Candelariella_vitellina1	Fungi,Ascomycota,Lecanoromycetes,Candelariales,Candelariaceae	0.955
sl18306_Candelariella_vitellina1	Fungi,Ascomycota,Lecanoromycetes,Candelariales,Candelariaceae	0.955
sl18372cand_Candelariella_vitellina1	Fungi,Ascomycota,Lecanoromycetes,Candelariales,Candelariaceae	0.958
sl18667b_Candelariella_vitellina4	Fungi,Ascomycota,Lecanoromycetes,Candelariales,Candelariaceae	0.957
sl18669cand_Candelariella_vitellina4	Fungi,Ascomycota,Lecanoromycetes,Candelariales,Candelariaceae	0.955
sl18281cand_Candelariella_vitellina3	Fungi,Ascomycota,Lecanoromycetes,Candelariales,Candelariaceae	0.955
sl18298_Candelariella_vitellina3	Fungi,Ascomycota,Lecanoromycetes,Candelariales,Candelariaceae	0.951
sl18533cand_Candelariella_vitellina5	Fungi,Ascomycota,Lecanoromycetes,Candelariales,Candelariaceae	0.958
sl18465_Candelariella_xanthostigma	Fungi,Ascomycota,Lecanoromycetes,Candelariales,Candelariaceae	0.97
sl18466_Candelariella_xanthostigma	Fungi,Ascomycota,Lecanoromycetes,Candelariales,Candelariaceae	0.261	Fungi,Ascomycota,Lecanoromycetes,Acarosporales,Acarosporaceae	0.0442	Fungi,Ascomycota,Lecanoromycetes,Candelariales,unk	0.0327	Fungi,Ascomycota,Lecanoromycetes,Candelariales,Pycnoraceae	0.0238	Fungi,Ascomycota,Lecanoromycetes,Acarosporales,unk	0.015	Fungi,Ascomycota,Lecanoromycetes,dummy_order_Sarea,dummy_family_Sarea	0.0115	Fungi,Ascomycota,Lecanoromycetes,dummy_order_Sarea,unk	0.0107
sl18468_Candelariella_xanthostigma	Fungi,Ascomycota,Lecanoromycetes,Candelariales,Candelariaceae	0.97
sl18267b_Umbilicaria_virginis	Fungi,Ascomycota,Lecanoromycetes,Umbilicariales,Umbilicariaceae	0.993
sl18368a_Umbilicaria_virginis	Fungi,Ascomycota,Lecanoromycetes,Umbilicariales,Umbilicariaceae	0.993
sl18407c_Umbilicaria_virginis	Fungi,Ascomycota,Lecanoromycetes,Umbilicariales,Umbilicariaceae	0.78	Fungi,Ascomycota,Lecanoromycetes,Umbilicariales,Ophioparmaceae	0.0281	Fungi,Ascomycota,Lecanoromycetes,Umbilicariales,unk	0.0138
sl18368b_Umbilicaria_virginis	Fungi,Ascomycota,Lecanoromycetes,Umbilicariales,Umbilicariaceae	0.774	Fungi,Ascomycota,Lecanoromycetes,Umbilicariales,Ophioparmaceae	0.0279	Fungi,Ascomycota,Lecanoromycetes,Umbilicariales,unk	0.0143
sl18290b_Umbilicaria_virginis	Fungi,Ascomycota,Lecanoromycetes,Umbilicariales,Umbilicariaceae	0.996
sl18635_Umbilicaria_virginis	Fungi,Ascomycota,Lecanoromycetes,Umbilicariales,Umbilicariaceae	0.786	Fungi,Ascomycota,Lecanoromycetes,Umbilicariales,Ophioparmaceae	0.024	Fungi,Ascomycota,Lecanoromycetes,Acarosporales,Acarosporaceae	0.0126	Fungi,Ascomycota,Lecanoromycetes,Umbilicariales,unk	0.0123
sl18310_Umbilicaria_virginis	Fungi,Ascomycota,Lecanoromycetes,Umbilicariales,Umbilicariaceae	0.794	Fungi,Ascomycota,Lecanoromycetes,Umbilicariales,Ophioparmaceae	0.0263	Fungi,Ascomycota,Lecanoromycetes,Acarosporales,Acarosporaceae	0.0126	Fungi,Ascomycota,Lecanoromycetes,Umbilicariales,unk	0.0125
sl18350b_Umbilicaria_virginis	Fungi,Ascomycota,Lecanoromycetes,Umbilicariales,Umbilicariaceae	0.995
sl18623_Umbilicaria_virginis	Fungi,Ascomycota,Lecanoromycetes,Umbilicariales,Umbilicariaceae	0.801	Fungi,Ascomycota,Lecanoromycetes,Umbilicariales,Ophioparmaceae	0.0252	Fungi,Ascomycota,Lecanoromycetes,Umbilicariales,unk	0.0126	Fungi,Ascomycota,Lecanoromycetes,Acarosporales,Acarosporaceae	0.011
sl18536_Umbilicaria_virginis	Fungi,Ascomycota,Lecanoromycetes,Umbilicariales,Umbilicariaceae	0.791	Fungi,Ascomycota,Lecanoromycetes,Umbilicariales,Ophioparmaceae	0.0239	Fungi,Ascomycota,Lecanoromycetes,Acarosporales,Acarosporaceae	0.013	Fungi,Ascomycota,Lecanoromycetes,Umbilicariales,unk	0.0122
sl18591_Umbilicaria_virginis	Fungi,Ascomycota,Lecanoromycetes,Umbilicariales,Umbilicariaceae	0.8	Fungi,Ascomycota,Lecanoromycetes,Umbilicariales,Ophioparmaceae	0.0227	Fungi,Ascomycota,Lecanoromycetes,Umbilicariales,unk	0.012	Fungi,Ascomycota,Lecanoromycetes,Acarosporales,Acarosporaceae	0.0114
sl18676_Umbilicaria_virginis	Fungi,Ascomycota,Lecanoromycetes,Umbilicariales,Umbilicariaceae	0.765	Fungi,Ascomycota,Lecanoromycetes,Umbilicariales,Ophioparmaceae	0.0236	Fungi,Ascomycota,Lecanoromycetes,Umbilicariales,unk	0.0143	Fungi,Ascomycota,Lecanoromycetes,Acarosporales,Acarosporaceae	0.0121
sl18433_Umbilicaria_virginis	Fungi,Ascomycota,Lecanoromycetes,Umbilicariales,Umbilicariaceae	0.765	Fungi,Ascomycota,Lecanoromycetes,Umbilicariales,Ophioparmaceae	0.0259	Fungi,Ascomycota,Lecanoromycetes,Umbilicariales,unk	0.0142	Fungi,Ascomycota,Lecanoromycetes,Acarosporales,Acarosporaceae	0.0129
sl18359um_Umbilicaria_decussata	Fungi,Ascomycota,Lecanoromycetes,Umbilicariales,Umbilicariaceae	0.815	Fungi,Ascomycota,Lecanoromycetes,Umbilicariales,Ophioparmaceae	0.023	Fungi,Ascomycota,Lecanoromycetes,Acarosporales,Acarosporaceae	0.012	Fungi,Ascomycota,Lecanoromycetes,Umbilicariales,unk	0.0106
sl18376a_Umbilicaria_virginis	Fungi,Ascomycota,Lecanoromycetes,Umbilicariales,Umbilicariaceae	0.748	Fungi,Ascomycota,Lecanoromycetes,Umbilicariales,Ophioparmaceae	0.0303	Fungi,Ascomycota,Lecanoromycetes,Umbilicariales,unk	0.0145	Fungi,Ascomycota,Lecanoromycetes,Acarosporales,Acarosporaceae	0.0121
sl18362a_Umbilicaria_sp	Fungi,Ascomycota,Lecanoromycetes,Umbilicariales,Umbilicariaceae	0.735	Fungi,Ascomycota,Lecanoromycetes,Umbilicariales,Ophioparmaceae	0.0251	Fungi,Ascomycota,Lecanoromycetes,Umbilicariales,unk	0.0159	Fungi,Ascomycota,Lecanoromycetes,Acarosporales,Acarosporaceae	0.0118
sl18590_Umbilicaria_decussataAFF	Fungi,Ascomycota,Lecanoromycetes,Umbilicariales,Umbilicariaceae	0.705	Fungi,Ascomycota,Lecanoromycetes,Umbilicariales,Ophioparmaceae	0.0314	Fungi,Ascomycota,Lecanoromycetes,Umbilicariales,unk	0.0168	Fungi,Ascomycota,Lecanoromycetes,Acarosporales,Acarosporaceae	0.0132
sl18278b_Pleopsidium_flavumAGG1	Fungi,Ascomycota,Lecanoromycetes,Acarosporales,Acarosporaceae	0.489	Fungi,Ascomycota,Lecanoromycetes,Umbilicariales,Umbilicariaceae	0.0398	Fungi,Ascomycota,Lecanoromycetes,Acarosporales,unk	0.0207	Fungi,Ascomycota,Lecanoromycetes,Umbilicariales,unk	0.0138	Fungi,Ascomycota,Lecanoromycetes,Umbilicariales,Ophioparmaceae	0.0128	Fungi,Ascomycota,Lecanoromycetes,Candelariales,unk	0.01
sl18355_Pleopsidium_flavumAGG1	Fungi,Ascomycota,Lecanoromycetes,Acarosporales,Acarosporaceae	0.489	Fungi,Ascomycota,Lecanoromycetes,Umbilicariales,Umbilicariaceae	0.0398	Fungi,Ascomycota,Lecanoromycetes,Acarosporales,unk	0.0207	Fungi,Ascomycota,Lecanoromycetes,Umbilicariales,unk	0.0138	Fungi,Ascomycota,Lecanoromycetes,Umbilicariales,Ophioparmaceae	0.0128	Fungi,Ascomycota,Lecanoromycetes,Candelariales,unk	0.01
sl18300_Pleopsidium_flavumAGG2	Fungi,Ascomycota,Lecanoromycetes,Acarosporales,Acarosporaceae	0.573	Fungi,Ascomycota,Lecanoromycetes,Acarosporales,unk	0.0231	Fungi,Ascomycota,Lecanoromycetes,Candelariales,unk	0.0115
sl18579_Sarcogyne_arenosaAFF	Fungi,Ascomycota,Lecanoromycetes,Acarosporales,Acarosporaceae	0.325	Fungi,Ascomycota,Lecanoromycetes,Acarosporales,unk	0.031
sl18515_Lecideoid_andersoniiAGG1	Fungi,Ascomycota,Lecanoromycetes,Lecideales,Lecideaceae	0.478	Fungi,Ascomycota,Lecanoromycetes,Lecanorales,Porpidiaceae	0.111	Fungi,Ascomycota,Lecanoromycetes,Lecanorales,Parmeliaceae	0.0633	Fungi,Ascomycota,Lecanoromycetes,Lecanorales,unk	0.0121	Fungi,Ascomycota,Lecanoromycetes,Lecideales,unk	0.0115	Fungi,Ascomycota,Lecanoromycetes,Lecanorales,Lecanoraceae	0.0109
sl18599a_Lecideoid_andersoniiAGG1	Fungi,Ascomycota,Lecanoromycetes,Lecideales,Lecideaceae	0.478	Fungi,Ascomycota,Lecanoromycetes,Lecanorales,Porpidiaceae	0.111	Fungi,Ascomycota,Lecanoromycetes,Lecanorales,Parmeliaceae	0.0633	Fungi,Ascomycota,Lecanoromycetes,Lecanorales,unk	0.0121	Fungi,Ascomycota,Lecanoromycetes,Lecideales,unk	0.0115	Fungi,Ascomycota,Lecanoromycetes,Lecanorales,Lecanoraceae	0.0109
sl18597_Lecideoid_andersoniiAGG2	Fungi,Ascomycota,Lecanoromycetes,Lecideales,Lecideaceae	0.405	Fungi,Ascomycota,Lecanoromycetes,Lecanorales,Porpidiaceae	0.0992	Fungi,Ascomycota,Lecanoromycetes,Lecanorales,Parmeliaceae	0.0194	Fungi,Ascomycota,Lecanoromycetes,Lecanorales,unk	0.0162	Fungi,Ascomycota,Lecanoromycetes,Lecideales,unk	0.0152	Fungi,Ascomycota,Lecanoromycetes,Lecanorales,Lecanoraceae	0.0126
sl18297_Lecideoid_deoidSPUR00135	Fungi,Ascomycota,Lecanoromycetes,Lecideales,Lecideaceae	0.504	Fungi,Ascomycota,Lecanoromycetes,Lecanorales,Porpidiaceae	0.104	Fungi,Ascomycota,Lecanoromycetes,Lecanorales,Parmeliaceae	0.0188	Fungi,Ascomycota,Lecanoromycetes,Lecanorales,unk	0.0139	Fungi,Ascomycota,Lecanoromycetes,Lecideales,unk	0.013	Fungi,Ascomycota,Lecanoromycetes,Lecanorales,Lecanoraceae	0.0111
sl18439_Lecideoid_deoidSPUR00135	Fungi,Ascomycota,Lecanoromycetes,Lecideales,Lecideaceae	0.497	Fungi,Ascomycota,Lecanoromycetes,Lecanorales,Porpidiaceae	0.123	Fungi,Ascomycota,Lecanoromycetes,Lecanorales,Parmeliaceae	0.0205	Fungi,Ascomycota,Lecanoromycetes,Lecanorales,unk	0.0148	Fungi,Ascomycota,Lecanoromycetes,Lecideales,unk	0.0126	Fungi,Ascomycota,Lecanoromycetes,Lecanorales,Lecanoraceae	0.0122
sl18601_Lecideoid_deoidSPUR00195	Fungi,Ascomycota,Lecanoromycetes,Lecideales,Lecideaceae	0.456	Fungi,Ascomycota,Lecanoromycetes,Lecanorales,Porpidiaceae	0.157	Fungi,Ascomycota,Lecanoromycetes,Lecanorales,Parmeliaceae	0.0248	Fungi,Ascomycota,Lecanoromycetes,Lecanorales,unk	0.0168	Fungi,Ascomycota,Lecanoromycetes,Lecanorales,Lecanoraceae	0.0158	Fungi,Ascomycota,Lecanoromycetes,Lecideales,unk	0.0122
sl18637_Lecideoid_deoidSPUR00195	Fungi,Ascomycota,Lecanoromycetes,Lecideales,Lecideaceae	0.399	Fungi,Ascomycota,Lecanoromycetes,Lecanorales,Porpidiaceae	0.172	Fungi,Ascomycota,Lecanoromycetes,Lecanorales,Parmeliaceae	0.0259	Fungi,Ascomycota,Lecanoromycetes,Lecanorales,unk	0.0177	Fungi,Ascomycota,Lecanoromycetes,Lecanorales,Lecanoraceae	0.0157	Fungi,Ascomycota,Lecanoromycetes,Lecideales,unk	0.0119
sl18668_Lecideoid_deoidSPUR00195	Fungi,Ascomycota,Lecanoromycetes,Lecideales,Lecideaceae	0.399	Fungi,Ascomycota,Lecanoromycetes,Lecanorales,Porpidiaceae	0.172	Fungi,Ascomycota,Lecanoromycetes,Lecanorales,Parmeliaceae	0.0259	Fungi,Ascomycota,Lecanoromycetes,Lecanorales,unk	0.0177	Fungi,Ascomycota,Lecanoromycetes,Lecanorales,Lecanoraceae	0.0157	Fungi,Ascomycota,Lecanoromycetes,Lecideales,unk	0.0119
sl18602_Lecideoid_laboriosaAFF1	Fungi,Ascomycota,Lecanoromycetes,Lecideales,Lecideaceae	0.444	Fungi,Ascomycota,Lecanoromycetes,Lecanorales,Porpidiaceae	0.147	Fungi,Ascomycota,Lecanoromycetes,Lecanorales,Parmeliaceae	0.0229	Fungi,Ascomycota,Lecanoromycetes,Lecanorales,unk	0.0163	Fungi,Ascomycota,Lecanoromycetes,Lecanorales,Lecanoraceae	0.0143	Fungi,Ascomycota,Lecanoromycetes,Lecideales,unk	0.0128	Fungi,Ascomycota,Lecanoromycetes,Lecanorales,Ramalinaceae	0.0104
sl18628_Lecideoid_laboriosaAFF1	Fungi,Ascomycota,Lecanoromycetes,Lecideales,Lecideaceae	0.444	Fungi,Ascomycota,Lecanoromycetes,Lecanorales,Porpidiaceae	0.147	Fungi,Ascomycota,Lecanoromycetes,Lecanorales,Parmeliaceae	0.0229	Fungi,Ascomycota,Lecanoromycetes,Lecanorales,unk	0.0163	Fungi,Ascomycota,Lecanoromycetes,Lecanorales,Lecanoraceae	0.0143	Fungi,Ascomycota,Lecanoromycetes,Lecideales,unk	0.0128	Fungi,Ascomycota,Lecanoromycetes,Lecanorales,Ramalinaceae	0.0104
sl18648_Lecideoid_laboriosaAFF1	Fungi,Ascomycota,Lecanoromycetes,Lecideales,Lecideaceae	0.444	Fungi,Ascomycota,Lecanoromycetes,Lecanorales,Porpidiaceae	0.147	Fungi,Ascomycota,Lecanoromycetes,Lecanorales,Parmeliaceae	0.0229	Fungi,Ascomycota,Lecanoromycetes,Lecanorales,unk	0.0163	Fungi,Ascomycota,Lecanoromycetes,Lecanorales,Lecanoraceae	0.0143	Fungi,Ascomycota,Lecanoromycetes,Lecideales,unk	0.0128	Fungi,Ascomycota,Lecanoromycetes,Lecanorales,Ramalinaceae	0.0104
sl18292_Lecideoid_laboriosaAFF2	Fungi,Ascomycota,Lecanoromycetes,Lecideales,Lecideaceae	0.491	Fungi,Ascomycota,Lecanoromycetes,Lecanorales,Porpidiaceae	0.136	Fungi,Ascomycota,Lecanoromycetes,Lecanorales,Parmeliaceae	0.0227	Fungi,Ascomycota,Lecanoromycetes,Lecanorales,unk	0.0152	Fungi,Ascomycota,Lecanoromycetes,Lecanorales,Lecanoraceae	0.0133	Fungi,Ascomycota,Lecanoromycetes,Lecideales,unk	0.0118
sl18455a_Lecideoid_atrobrunneaAGG2	Fungi,Ascomycota,Lecanoromycetes,Lecideales,Lecideaceae	0.305	Fungi,Ascomycota,Lecanoromycetes,Lecanorales,Porpidiaceae	0.136	Fungi,Ascomycota,Lecanoromycetes,Lecanorales,Parmeliaceae	0.089	Fungi,Ascomycota,Lecanoromycetes,Lecanorales,unk	0.014	Fungi,Ascomycota,Lecanoromycetes,Lecideales,unk	0.0127	Fungi,Ascomycota,Lecanoromycetes,Lecanorales,Lecanoraceae	0.0118
sl18566a_Lecideoid_atrobrunneaAGG2	Fungi,Ascomycota,Lecanoromycetes,Lecideales,Lecideaceae	0.328	Fungi,Ascomycota,Lecanoromycetes,Lecanorales,Porpidiaceae	0.14	Fungi,Ascomycota,Lecanoromycetes,Lecanorales,Parmeliaceae	0.0697	Fungi,Ascomycota,Lecanoromycetes,Lecanorales,unk	0.0138	Fungi,Ascomycota,Lecanoromycetes,Lecideales,unk	0.0125	Fungi,Ascomycota,Lecanoromycetes,Lecanorales,Lecanoraceae	0.0122	Fungi,Ascomycota,Lecanoromycetes,Lecanorales,Ramalinaceae	0.0103
sl18645atro_Lecideoid_atrobrunneaAGG2	Fungi,Ascomycota,Lecanoromycetes,Lecideales,Lecideaceae	0.353	Fungi,Ascomycota,Lecanoromycetes,Lecanorales,Porpidiaceae	0.153	Fungi,Ascomycota,Lecanoromycetes,Lecanorales,Parmeliaceae	0.0855	Fungi,Ascomycota,Lecanoromycetes,Lecanorales,unk	0.0132	Fungi,Ascomycota,Lecanoromycetes,Lecanorales,Lecanoraceae	0.0122	Fungi,Ascomycota,Lecanoromycetes,Lecideales,unk	0.0119
sl18600_Lecideoid_atrobrunneaAGG2	Fungi,Ascomycota,Lecanoromycetes,Lecideales,Lecideaceae	0.335	Fungi,Ascomycota,Lecanoromycetes,Lecanorales,Porpidiaceae	0.151	Fungi,Ascomycota,Lecanoromycetes,Lecanorales,Parmeliaceae	0.0907	Fungi,Ascomycota,Lecanoromycetes,Lecanorales,Lecanoraceae	0.0244	Fungi,Ascomycota,Lecanoromycetes,Lecanorales,unk	0.0121	Fungi,Ascomycota,Lecanoromycetes,Lecideales,unk	0.0113
sl18639_Lecideoid_atrobrunneaAGG2	Fungi,Ascomycota,Lecanoromycetes,Lecideales,Lecideaceae	0.275	Fungi,Ascomycota,Lecanoromycetes,Lecanorales,Porpidiaceae	0.131	Fungi,Ascomycota,Lecanoromycetes,Lecanorales,Parmeliaceae	0.0982	Fungi,Ascomycota,Lecanoromycetes,Lecanorales,Lecanoraceae	0.0345	Fungi,Ascomycota,Lecanoromycetes,Lecanorales,unk	0.0127	Fungi,Ascomycota,Lecanoromycetes,Lecideales,unk	0.0113
sl18653atro_Lecideoid_atrobrunneaAGG2	Fungi,Ascomycota,Lecanoromycetes,Lecideales,Lecideaceae	0.275	Fungi,Ascomycota,Lecanoromycetes,Lecanorales,Porpidiaceae	0.131	Fungi,Ascomycota,Lecanoromycetes,Lecanorales,Parmeliaceae	0.0982	Fungi,Ascomycota,Lecanoromycetes,Lecanorales,Lecanoraceae	0.0345	Fungi,Ascomycota,Lecanoromycetes,Lecanorales,unk	0.0127	Fungi,Ascomycota,Lecanoromycetes,Lecideales,unk	0.0113
sl18568a_Lecideoid_atrobrunneaAGG2	Fungi,Ascomycota,Lecanoromycetes,Lecideales,Lecideaceae	0.294	Fungi,Ascomycota,Lecanoromycetes,Lecanorales,Porpidiaceae	0.132	Fungi,Ascomycota,Lecanoromycetes,Lecanorales,Parmeliaceae	0.105	Fungi,Ascomycota,Lecanoromycetes,Lecanorales,unk	0.0138	Fungi,Ascomycota,Lecanoromycetes,Lecanorales,Lecanoraceae	0.0127	Fungi,Ascomycota,Lecanoromycetes,Lecideales,unk	0.0116
sl18650_Lecideoid_atrobrunneaAGG2	Fungi,Ascomycota,Lecanoromycetes,Lecideales,Lecideaceae	0.291	Fungi,Ascomycota,Lecanoromycetes,Lecanorales,Porpidiaceae	0.128	Fungi,Ascomycota,Lecanoromycetes,Lecanorales,Parmeliaceae	0.1	Fungi,Ascomycota,Lecanoromycetes,Lecanorales,unk	0.014	Fungi,Ascomycota,Lecanoromycetes,Lecanorales,Lecanoraceae	0.0127	Fungi,Ascomycota,Lecanoromycetes,Lecideales,unk	0.0117
sl18278c_Lecideoid_perlatolica	Fungi,Ascomycota,Lecanoromycetes,Lecideales,Lecideaceae	0.452	Fungi,Ascomycota,Lecanoromycetes,Lecanorales,Porpidiaceae	0.165	Fungi,Ascomycota,Lecanoromycetes,Lecanorales,Parmeliaceae	0.0204	Fungi,Ascomycota,Lecanoromycetes,Lecanorales,unk	0.0138	Fungi,Ascomycota,Lecanoromycetes,Lecanorales,Lecanoraceae	0.0121	Fungi,Ascomycota,Lecanoromycetes,Lecideales,unk	0.012
sl18299b_Lecideoid_perlatolica	Fungi,Ascomycota,Lecanoromycetes,Lecideales,Lecideaceae	0.452	Fungi,Ascomycota,Lecanoromycetes,Lecanorales,Porpidiaceae	0.165	Fungi,Ascomycota,Lecanoromycetes,Lecanorales,Parmeliaceae	0.0204	Fungi,Ascomycota,Lecanoromycetes,Lecanorales,unk	0.0138	Fungi,Ascomycota,Lecanoromycetes,Lecanorales,Lecanoraceae	0.0121	Fungi,Ascomycota,Lecanoromycetes,Lecideales,unk	0.012
sl18511_Lecideoid_perlatolica	Fungi,Ascomycota,Lecanoromycetes,Lecideales,Lecideaceae	0.464	Fungi,Ascomycota,Lecanoromycetes,Lecanorales,Porpidiaceae	0.168	Fungi,Ascomycota,Lecanoromycetes,Lecanorales,Parmeliaceae	0.0199	Fungi,Ascomycota,Lecanoromycetes,Lecanorales,unk	0.0134	Fungi,Ascomycota,Lecanoromycetes,Lecanorales,Lecanoraceae	0.012	Fungi,Ascomycota,Lecanoromycetes,Lecideales,unk	0.0118
sl18511_Lecideoid_perlatolica.2	Fungi,Ascomycota,Lecanoromycetes,Lecideales,Lecideaceae	0.464	Fungi,Ascomycota,Lecanoromycetes,Lecanorales,Porpidiaceae	0.168	Fungi,Ascomycota,Lecanoromycetes,Lecanorales,Parmeliaceae	0.0199	Fungi,Ascomycota,Lecanoromycetes,Lecanorales,unk	0.0134	Fungi,Ascomycota,Lecanoromycetes,Lecanorales,Lecanoraceae	0.012	Fungi,Ascomycota,Lecanoromycetes,Lecideales,unk	0.0118
sl18510_Lecideoid_perlatolica	Fungi,Ascomycota,Lecanoromycetes,Lecideales,Lecideaceae	0.464	Fungi,Ascomycota,Lecanoromycetes,Lecanorales,Porpidiaceae	0.168	Fungi,Ascomycota,Lecanoromycetes,Lecanorales,Parmeliaceae	0.0199	Fungi,Ascomycota,Lecanoromycetes,Lecanorales,unk	0.0134	Fungi,Ascomycota,Lecanoromycetes,Lecanorales,Lecanoraceae	0.012	Fungi,Ascomycota,Lecanoromycetes,Lecideales,unk	0.0118
sl18640e_Lecideoid_perlatolica	Fungi,Ascomycota,Lecanoromycetes,Lecideales,Lecideaceae	0.477	Fungi,Ascomycota,Lecanoromycetes,Lecanorales,Porpidiaceae	0.141	Fungi,Ascomycota,Lecanoromycetes,Lecanorales,Parmeliaceae	0.0171	Fungi,Ascomycota,Lecanoromycetes,Lecideales,unk	0.0126	Fungi,Ascomycota,Lecanoromycetes,Lecanorales,unk	0.0117
sl18646_Lecideoid_perlatolica	Fungi,Ascomycota,Lecanoromycetes,Lecideales,Lecideaceae	0.418	Fungi,Ascomycota,Lecanoromycetes,Lecanorales,Porpidiaceae	0.133	Fungi,Ascomycota,Lecanoromycetes,Lecanorales,Parmeliaceae	0.0627	Fungi,Ascomycota,Lecanoromycetes,Lecideales,unk	0.013	Fungi,Ascomycota,Lecanoromycetes,Lecanorales,unk	0.012
sl18294atrob_Lecideoid_perlatolica	Fungi,Ascomycota,Lecanoromycetes,Lecideales,Lecideaceae	0.447	Fungi,Ascomycota,Lecanoromycetes,Lecanorales,Porpidiaceae	0.143	Fungi,Ascomycota,Lecanoromycetes,Lecanorales,Parmeliaceae	0.022	Fungi,Ascomycota,Lecanoromycetes,Lecanorales,unk	0.0147	Fungi,Ascomycota,Lecanoromycetes,Lecideales,unk	0.0132	Fungi,Ascomycota,Lecanoromycetes,Lecanorales,Lecanoraceae	0.0124
sl18583atro1_Lecideoid_perlatolica	Fungi,Ascomycota,Lecanoromycetes,Lecideales,Lecideaceae	0.418	Fungi,Ascomycota,Lecanoromycetes,Lecanorales,Porpidiaceae	0.133	Fungi,Ascomycota,Lecanoromycetes,Lecanorales,Parmeliaceae	0.0626	Fungi,Ascomycota,Lecanoromycetes,Lecanorales,unk	0.0143	Fungi,Ascomycota,Lecanoromycetes,Lecideales,unk	0.0129	Fungi,Ascomycota,Lecanoromycetes,Lecanorales,Lecanoraceae	0.0123
sl18281b_Lecideoid_perlatolica	Fungi,Ascomycota,Lecanoromycetes,Lecideales,Lecideaceae	0.5	Fungi,Ascomycota,Lecanoromycetes,Lecanorales,Porpidiaceae	0.0971	Fungi,Ascomycota,Lecanoromycetes,Lecideales,unk	0.0143	Fungi,Ascomycota,Lecanoromycetes,Lecanorales,Parmeliaceae	0.0132
sl18657_Lecideoid_perlatolica	Fungi,Ascomycota,Lecanoromycetes,Lecideales,Lecideaceae	0.489	Fungi,Ascomycota,Lecanoromycetes,Lecanorales,Porpidiaceae	0.0939	Fungi,Ascomycota,Lecanoromycetes,Lecideales,unk	0.0146	Fungi,Ascomycota,Lecanoromycetes,Lecanorales,Parmeliaceae	0.0133	Fungi,Ascomycota,Lecanoromycetes,Lecanorales,unk	0.0101
sl18460a_Lecideoid_perlatolica	Fungi,Ascomycota,Lecanoromycetes,Lecideales,Lecideaceae	0.464	Fungi,Ascomycota,Lecanoromycetes,Lecanorales,Porpidiaceae	0.104	Fungi,Ascomycota,Lecanoromycetes,Lecanorales,Parmeliaceae	0.0159	Fungi,Ascomycota,Lecanoromycetes,Lecideales,unk	0.0144	Fungi,Ascomycota,Lecanoromycetes,Lecanorales,unk	0.0117
sl18283_Lecideoid_perlatolica	Fungi,Ascomycota,Lecanoromycetes,Lecideales,Lecideaceae	0.502	Fungi,Ascomycota,Lecanoromycetes,Lecanorales,Porpidiaceae	0.105	Fungi,Ascomycota,Lecanoromycetes,Lecideales,unk	0.014	Fungi,Ascomycota,Lecanoromycetes,Lecanorales,Parmeliaceae	0.0136	Fungi,Ascomycota,Lecanoromycetes,Lecanorales,unk	0.0103
sl18565_Lecideoid_promiscensAFF1	Fungi,Ascomycota,Lecanoromycetes,Lecideales,Lecideaceae	0.355	Fungi,Ascomycota,Lecanoromycetes,Lecanorales,Porpidiaceae	0.133	Fungi,Ascomycota,Lecanoromycetes,Lecanorales,Parmeliaceae	0.0218	Fungi,Ascomycota,Lecanoromycetes,Lecanorales,unk	0.0152	Fungi,Ascomycota,Lecanoromycetes,Lecideales,unk	0.0142	Fungi,Ascomycota,Lecanoromycetes,Lecanorales,Lecanoraceae	0.0127
sl18644_Lecideoid_promiscensAFF1	Fungi,Ascomycota,Lecanoromycetes,Lecideales,Lecideaceae	0.311	Fungi,Ascomycota,Lecanoromycetes,Lecanorales,Porpidiaceae	0.13	Fungi,Ascomycota,Lecanoromycetes,Lecanorales,Parmeliaceae	0.0649	Fungi,Ascomycota,Lecanoromycetes,Lecanorales,Lecanoraceae	0.0522	Fungi,Ascomycota,Lecanoromycetes,Lecanorales,unk	0.0142	Fungi,Ascomycota,Lecanoromycetes,Lecideales,unk	0.0125	Fungi,Ascomycota,Lecanoromycetes,Lecanorales,Ramalinaceae	0.0105
sl18280atro_Lecideoid_syncarpa	Fungi,Ascomycota,Lecanoromycetes,Lecideales,Lecideaceae	0.358	Fungi,Ascomycota,Lecanoromycetes,Lecanorales,Porpidiaceae	0.15	Fungi,Ascomycota,Lecanoromycetes,Lecanorales,Parmeliaceae	0.0727	Fungi,Ascomycota,Lecanoromycetes,Lecanorales,unk	0.0137	Fungi,Ascomycota,Lecanoromycetes,Lecideales,unk	0.0123	Fungi,Ascomycota,Lecanoromycetes,Lecanorales,Lecanoraceae	0.0116
sl18349news_Lecideoid_syncarpa	Fungi,Ascomycota,Lecanoromycetes,Lecideales,Lecideaceae	0.355	Fungi,Ascomycota,Lecanoromycetes,Lecanorales,Porpidiaceae	0.129	Fungi,Ascomycota,Lecanoromycetes,Lecanorales,Parmeliaceae	0.0514	Fungi,Ascomycota,Lecanoromycetes,Lecideales,unk	0.0136	Fungi,Ascomycota,Lecanoromycetes,Lecanorales,unk	0.0128	Fungi,Ascomycota,Lecanoromycetes,Lecanorales,Lecanoraceae	0.0108
sl18347c_Lecideoid_syncarpa	Fungi,Ascomycota,Lecanoromycetes,Lecideales,Lecideaceae	0.431	Fungi,Ascomycota,Lecanoromycetes,Lecanorales,Porpidiaceae	0.141	Fungi,Ascomycota,Lecanoromycetes,Lecanorales,Parmeliaceae	0.0183	Fungi,Ascomycota,Lecanoromycetes,Lecideales,unk	0.013	Fungi,Ascomycota,Lecanoromycetes,Lecanorales,unk	0.0121	Fungi,Ascomycota,Lecanoromycetes,Lecanorales,Lecanoraceae	0.0102
sl18370c_Lecideoid_syncarpa	Fungi,Ascomycota,Lecanoromycetes,Lecideales,Lecideaceae	0.411	Fungi,Ascomycota,Lecanoromycetes,Lecanorales,Porpidiaceae	0.143	Fungi,Ascomycota,Lecanoromycetes,Lecanorales,Parmeliaceae	0.0606	Fungi,Ascomycota,Lecanoromycetes,Lecideales,unk	0.012	Fungi,Ascomycota,Lecanoromycetes,Lecanorales,unk	0.0114	Fungi,Ascomycota,Lecanoromycetes,Lecanorales,Lecanoraceae	0.01
sl18370h_Lecideoid_syncarpa	Fungi,Ascomycota,Lecanoromycetes,Lecideales,Lecideaceae	0.411	Fungi,Ascomycota,Lecanoromycetes,Lecanorales,Porpidiaceae	0.143	Fungi,Ascomycota,Lecanoromycetes,Lecanorales,Parmeliaceae	0.0606	Fungi,Ascomycota,Lecanoromycetes,Lecideales,unk	0.012	Fungi,Ascomycota,Lecanoromycetes,Lecanorales,unk	0.0114	Fungi,Ascomycota,Lecanoromycetes,Lecanorales,Lecanoraceae	0.01
sl18404c_Lecideoid_syncarpa	Fungi,Ascomycota,Lecanoromycetes,Lecideales,Lecideaceae	0.411	Fungi,Ascomycota,Lecanoromycetes,Lecanorales,Porpidiaceae	0.149	Fungi,Ascomycota,Lecanoromycetes,Lecanorales,Parmeliaceae	0.0533	Fungi,Ascomycota,Lecanoromycetes,Lecideales,unk	0.012	Fungi,Ascomycota,Lecanoromycetes,Lecanorales,unk	0.0118	Fungi,Ascomycota,Lecanoromycetes,Lecanorales,Lecanoraceae	0.0103
sl18462_Lecideoid_syncarpa	Fungi,Ascomycota,Lecanoromycetes,Lecideales,Lecideaceae	0.43	Fungi,Ascomycota,Lecanoromycetes,Lecanorales,Porpidiaceae	0.142	Fungi,Ascomycota,Lecanoromycetes,Lecanorales,Parmeliaceae	0.0533	Fungi,Ascomycota,Lecanoromycetes,Lecideales,unk	0.012	Fungi,Ascomycota,Lecanoromycetes,Lecanorales,unk	0.0109
sl18583atro2_Lecideoid_syncarpa	Fungi,Ascomycota,Lecanoromycetes,Lecideales,Lecideaceae	0.392	Fungi,Ascomycota,Lecanoromycetes,Lecanorales,Porpidiaceae	0.153	Fungi,Ascomycota,Lecanoromycetes,Lecanorales,Parmeliaceae	0.0584	Fungi,Ascomycota,Lecanoromycetes,Lecanorales,unk	0.0122	Fungi,Ascomycota,Lecanoromycetes,Lecideales,unk	0.0118	Fungi,Ascomycota,Lecanoromycetes,Lecanorales,Lecanoraceae	0.0107
sl18405d_Lecideoid_syncarpa	Fungi,Ascomycota,Lecanoromycetes,Lecideales,Lecideaceae	0.397	Fungi,Ascomycota,Lecanoromycetes,Lecanorales,Porpidiaceae	0.152	Fungi,Ascomycota,Lecanoromycetes,Lecanorales,Parmeliaceae	0.0675	Fungi,Ascomycota,Lecanoromycetes,Lecanorales,unk	0.0116	Fungi,Ascomycota,Lecanoromycetes,Lecideales,unk	0.0116	Fungi,Ascomycota,Lecanoromycetes,Lecanorales,Lecanoraceae	0.0102
sl18460b_Lecideoid_syncarpa	Fungi,Ascomycota,Lecanoromycetes,Lecideales,Lecideaceae	0.41	Fungi,Ascomycota,Lecanoromycetes,Lecanorales,Porpidiaceae	0.148	Fungi,Ascomycota,Lecanoromycetes,Lecanorales,Parmeliaceae	0.0678	Fungi,Ascomycota,Lecanoromycetes,Lecanorales,unk	0.0118	Fungi,Ascomycota,Lecanoromycetes,Lecideales,unk	0.0116	Fungi,Ascomycota,Lecanoromycetes,Lecanorales,Lecanoraceae	0.0104
sl18631z_Lecideoid_syncarpa	Fungi,Ascomycota,Lecanoromycetes,Lecideales,Lecideaceae	0.41	Fungi,Ascomycota,Lecanoromycetes,Lecanorales,Porpidiaceae	0.148	Fungi,Ascomycota,Lecanoromycetes,Lecanorales,Parmeliaceae	0.0678	Fungi,Ascomycota,Lecanoromycetes,Lecanorales,unk	0.0118	Fungi,Ascomycota,Lecanoromycetes,Lecideales,unk	0.0116	Fungi,Ascomycota,Lecanoromycetes,Lecanorales,Lecanoraceae	0.0104
sl18480_Lecideoid_syncarpa	Fungi,Ascomycota,Lecanoromycetes,Lecideales,Lecideaceae	0.404	Fungi,Ascomycota,Lecanoromycetes,Lecanorales,Porpidiaceae	0.145	Fungi,Ascomycota,Lecanoromycetes,Lecanorales,Parmeliaceae	0.0655	Fungi,Ascomycota,Lecanoromycetes,Lecideales,unk	0.0118	Fungi,Ascomycota,Lecanoromycetes,Lecanorales,unk	0.0116	Fungi,Ascomycota,Lecanoromycetes,Lecanorales,Lecanoraceae	0.0103
sl18659b_Lecideoid_syncarpa	Fungi,Ascomycota,Lecanoromycetes,Lecideales,Lecideaceae	0.404	Fungi,Ascomycota,Lecanoromycetes,Lecanorales,Porpidiaceae	0.145	Fungi,Ascomycota,Lecanoromycetes,Lecanorales,Parmeliaceae	0.0655	Fungi,Ascomycota,Lecanoromycetes,Lecideales,unk	0.0118	Fungi,Ascomycota,Lecanoromycetes,Lecanorales,unk	0.0116	Fungi,Ascomycota,Lecanoromycetes,Lecanorales,Lecanoraceae	0.0103
sl18627_Lecideoid_syncarpa	Fungi,Ascomycota,Lecanoromycetes,Lecideales,Lecideaceae	0.391	Fungi,Ascomycota,Lecanoromycetes,Lecanorales,Porpidiaceae	0.144	Fungi,Ascomycota,Lecanoromycetes,Lecanorales,Parmeliaceae	0.0668	Fungi,Ascomycota,Lecanoromycetes,Lecanorales,unk	0.012	Fungi,Ascomycota,Lecanoromycetes,Lecideales,unk	0.0119	Fungi,Ascomycota,Lecanoromycetes,Lecanorales,Lecanoraceae	0.0107
sl18631_Lecideoid_syncarpa	Fungi,Ascomycota,Lecanoromycetes,Lecideales,Lecideaceae	0.391	Fungi,Ascomycota,Lecanoromycetes,Lecanorales,Porpidiaceae	0.144	Fungi,Ascomycota,Lecanoromycetes,Lecanorales,Parmeliaceae	0.0668	Fungi,Ascomycota,Lecanoromycetes,Lecanorales,unk	0.012	Fungi,Ascomycota,Lecanoromycetes,Lecideales,unk	0.0119	Fungi,Ascomycota,Lecanoromycetes,Lecanorales,Lecanoraceae	0.0107
sl18488_Lecideoid_syncarpa	Fungi,Ascomycota,Lecanoromycetes,Lecideales,Lecideaceae	0.423	Fungi,Ascomycota,Lecanoromycetes,Lecanorales,Porpidiaceae	0.142	Fungi,Ascomycota,Lecanoromycetes,Lecanorales,Parmeliaceae	0.0608	Fungi,Ascomycota,Lecanoromycetes,Lecideales,unk	0.0125	Fungi,Ascomycota,Lecanoromycetes,Lecanorales,unk	0.0113
sl18454c_Lecideoid_syncarpa	Fungi,Ascomycota,Lecanoromycetes,Lecideales,Lecideaceae	0.396	Fungi,Ascomycota,Lecanoromycetes,Lecanorales,Porpidiaceae	0.143	Fungi,Ascomycota,Lecanoromycetes,Lecanorales,Parmeliaceae	0.0654	Fungi,Ascomycota,Lecanoromycetes,Lecideales,unk	0.0124	Fungi,Ascomycota,Lecanoromycetes,Lecanorales,unk	0.0123	Fungi,Ascomycota,Lecanoromycetes,Lecanorales,Lecanoraceae	0.0108
sl18521_Lecideoid_syncarpa	Fungi,Ascomycota,Lecanoromycetes,Lecideales,Lecideaceae	0.419	Fungi,Ascomycota,Lecanoromycetes,Lecanorales,Porpidiaceae	0.157	Fungi,Ascomycota,Lecanoromycetes,Lecanorales,Parmeliaceae	0.0204	Fungi,Ascomycota,Lecanoromycetes,Lecanorales,unk	0.0132	Fungi,Ascomycota,Lecanoromycetes,Lecideales,unk	0.0125	Fungi,Ascomycota,Lecanoromycetes,Lecanorales,Lecanoraceae	0.0113
sl18582atro2_Lecideoid_syncarpa	Fungi,Ascomycota,Lecanoromycetes,Lecideales,Lecideaceae	0.424	Fungi,Ascomycota,Lecanoromycetes,Lecanorales,Porpidiaceae	0.131	Fungi,Ascomycota,Lecanoromycetes,Lecanorales,Parmeliaceae	0.0194	Fungi,Ascomycota,Lecanoromycetes,Lecideales,unk	0.0139	Fungi,Ascomycota,Lecanoromycetes,Lecanorales,unk	0.0127	Fungi,Ascomycota,Lecanoromycetes,Lecanorales,Lecanoraceae	0.0104
sl18405lecidea_Lecideoid_syncarpa	Fungi,Ascomycota,Lecanoromycetes,Lecideales,Lecideaceae	0.393	Fungi,Ascomycota,Lecanoromycetes,Lecanorales,Porpidiaceae	0.169	Fungi,Ascomycota,Lecanoromycetes,Lecanorales,Parmeliaceae	0.024	Fungi,Ascomycota,Lecanoromycetes,Lecanorales,unk	0.0156	Fungi,Ascomycota,Lecanoromycetes,Lecideales,unk	0.0131	Fungi,Ascomycota,Lecanoromycetes,Lecanorales,Lecanoraceae	0.0127	Fungi,Ascomycota,Lecanoromycetes,Lecanorales,Ramalinaceae	0.0102
sl18248b1_Lecideoid_syncarpa	Fungi,Ascomycota,Lecanoromycetes,Lecideales,Lecideaceae	0.528	Fungi,Ascomycota,Lecanoromycetes,Lecanorales,Porpidiaceae	0.0392	Fungi,Ascomycota,Lecanoromycetes,Umbilicariales,Umbilicariaceae	0.0229	Fungi,Ascomycota,Lecanoromycetes,Lecideales,unk	0.0166	Fungi,Ascomycota,Lecanoromycetes,Umbilicariales,unk	0.0107
sl18642q_lecideoid_atrobrunneaAGG1	Fungi,Ascomycota,Lecanoromycetes,Lecideales,Lecideaceae	0.379	Fungi,Ascomycota,Lecanoromycetes,Lecanorales,Porpidiaceae	0.152	Fungi,Ascomycota,Lecanoromycetes,Lecanorales,Parmeliaceae	0.0424	Fungi,Ascomycota,Lecanoromycetes,Lecanorales,unk	0.0145	Fungi,Ascomycota,Lecanoromycetes,Lecideales,unk	0.0137	Fungi,Ascomycota,Lecanoromycetes,Lecanorales,Lecanoraceae	0.0117
sl18653squam_Lecideoid_atrobrunneaAGG1	Fungi,Ascomycota,Lecanoromycetes,Lecideales,Lecideaceae	0.458	Fungi,Ascomycota,Lecanoromycetes,Lecanorales,Porpidiaceae	0.134	Fungi,Ascomycota,Lecanoromycetes,Lecanorales,Parmeliaceae	0.0413	Fungi,Ascomycota,Lecanoromycetes,Lecideales,unk	0.0125	Fungi,Ascomycota,Lecanoromycetes,Lecanorales,unk	0.0123
sl18658_Lecideoid_atrobrunneaAGG3	Fungi,Ascomycota,Lecanoromycetes,Lecideales,Lecideaceae	0.325	Fungi,Ascomycota,Lecanoromycetes,Lecanorales,Porpidiaceae	0.141	Fungi,Ascomycota,Lecanoromycetes,Lecanorales,Parmeliaceae	0.0725	Fungi,Ascomycota,Lecanoromycetes,Lecanorales,unk	0.0129	Fungi,Ascomycota,Lecanoromycetes,Lecideales,unk	0.0124	Fungi,Ascomycota,Lecanoromycetes,Lecanorales,Lecanoraceae	0.0104
sl18266_Lecideoid_promiscens	Fungi,Ascomycota,Lecanoromycetes,Lecideales,Lecideaceae	0.315	Fungi,Ascomycota,Lecanoromycetes,Lecanorales,Porpidiaceae	0.148	Fungi,Ascomycota,Lecanoromycetes,Lecanorales,Parmeliaceae	0.0851	Fungi,Ascomycota,Lecanoromycetes,Teloschistales,Teloschistaceae	0.0175	Fungi,Ascomycota,Lecanoromycetes,Lecanorales,unk	0.0156	Fungi,Ascomycota,Lecanoromycetes,Lecanorales,Lecanoraceae	0.0151	Fungi,Ascomycota,Lecanoromycetes,Lecanorales,Ramalinaceae	0.0122	Fungi,Ascomycota,Lecanoromycetes,Lecideales,unk	0.0112
sl18474c_Lecideoid_promiscens	Fungi,Ascomycota,Lecanoromycetes,Lecideales,Lecideaceae	0.315	Fungi,Ascomycota,Lecanoromycetes,Lecanorales,Porpidiaceae	0.148	Fungi,Ascomycota,Lecanoromycetes,Lecanorales,Parmeliaceae	0.0851	Fungi,Ascomycota,Lecanoromycetes,Teloschistales,Teloschistaceae	0.0175	Fungi,Ascomycota,Lecanoromycetes,Lecanorales,unk	0.0156	Fungi,Ascomycota,Lecanoromycetes,Lecanorales,Lecanoraceae	0.0151	Fungi,Ascomycota,Lecanoromycetes,Lecanorales,Ramalinaceae	0.0122	Fungi,Ascomycota,Lecanoromycetes,Lecideales,unk	0.0112
sl18665b_Lecideoid_promiscens	Fungi,Ascomycota,Lecanoromycetes,Lecideales,Lecideaceae	0.315	Fungi,Ascomycota,Lecanoromycetes,Lecanorales,Porpidiaceae	0.148	Fungi,Ascomycota,Lecanoromycetes,Lecanorales,Parmeliaceae	0.0851	Fungi,Ascomycota,Lecanoromycetes,Teloschistales,Teloschistaceae	0.0175	Fungi,Ascomycota,Lecanoromycetes,Lecanorales,unk	0.0156	Fungi,Ascomycota,Lecanoromycetes,Lecanorales,Lecanoraceae	0.0151	Fungi,Ascomycota,Lecanoromycetes,Lecanorales,Ramalinaceae	0.0122	Fungi,Ascomycota,Lecanoromycetes,Lecideales,unk	0.0112
sl18665c_Lecideoid_promiscens	Fungi,Ascomycota,Lecanoromycetes,Lecideales,Lecideaceae	0.315	Fungi,Ascomycota,Lecanoromycetes,Lecanorales,Porpidiaceae	0.148	Fungi,Ascomycota,Lecanoromycetes,Lecanorales,Parmeliaceae	0.0851	Fungi,Ascomycota,Lecanoromycetes,Teloschistales,Teloschistaceae	0.0175	Fungi,Ascomycota,Lecanoromycetes,Lecanorales,unk	0.0156	Fungi,Ascomycota,Lecanoromycetes,Lecanorales,Lecanoraceae	0.0151	Fungi,Ascomycota,Lecanoromycetes,Lecanorales,Ramalinaceae	0.0122	Fungi,Ascomycota,Lecanoromycetes,Lecideales,unk	0.0112
sl18266z_Lecideoid_promiscens	Fungi,Ascomycota,Lecanoromycetes,Lecideales,Lecideaceae	0.32	Fungi,Ascomycota,Lecanoromycetes,Lecanorales,Porpidiaceae	0.176	Fungi,Ascomycota,Lecanoromycetes,Lecanorales,Parmeliaceae	0.0288	Fungi,Ascomycota,Lecanoromycetes,Lecanorales,unk	0.0189	Fungi,Ascomycota,Lecanoromycetes,Teloschistales,Teloschistaceae	0.0187	Fungi,Ascomycota,Lecanoromycetes,Lecanorales,Lecanoraceae	0.018	Fungi,Ascomycota,Lecanoromycetes,Lecanorales,Ramalinaceae	0.0146	Fungi,Ascomycota,Lecanoromycetes,Lecideales,unk	0.0116
sl18460d_Lecideoid_leucothallinaAFF	Fungi,Ascomycota,Lecanoromycetes,Lecideales,Lecideaceae	0.215	Fungi,Ascomycota,Lecanoromycetes,Lecanorales,Porpidiaceae	0.131	Fungi,Ascomycota,Lecanoromycetes,Lecanorales,Parmeliaceae	0.0273	Fungi,Ascomycota,Lecanoromycetes,Lecanorales,unk	0.0202	Fungi,Ascomycota,Lecanoromycetes,Lecanorales,Lecanoraceae	0.0172	Fungi,Ascomycota,Lecanoromycetes,Lecanorales,Ramalinaceae	0.014	Fungi,Ascomycota,Lecanoromycetes,Lecideales,unk	0.0135
sl18652a_Lecideoid_leucothallinaAFF	Fungi,Ascomycota,Lecanoromycetes,Lecideales,Lecideaceae	0.22	Fungi,Ascomycota,Lecanoromycetes,Lecanorales,Porpidiaceae	0.128	Fungi,Ascomycota,Lecanoromycetes,Lecanorales,Lecanoraceae	0.0391	Fungi,Ascomycota,Lecanoromycetes,Lecanorales,Parmeliaceae	0.0262	Fungi,Ascomycota,Lecanoromycetes,Lecanorales,unk	0.0192	Fungi,Ascomycota,Lecanoromycetes,Lecideales,unk	0.0136	Fungi,Ascomycota,Lecanoromycetes,Lecanorales,Ramalinaceae	0.0131
sl18461_Lecideoid_leucothallinaAFF	Fungi,Ascomycota,Lecanoromycetes,Lecideales,Lecideaceae	0.247	Fungi,Ascomycota,Lecanoromycetes,Lecanorales,Porpidiaceae	0.124	Fungi,Ascomycota,Lecanoromycetes,Lecanorales,Lecanoraceae	0.0496	Fungi,Ascomycota,Lecanoromycetes,Lecanorales,Parmeliaceae	0.025	Fungi,Ascomycota,Lecanoromycetes,Lecanorales,unk	0.0185	Fungi,Ascomycota,Lecanoromycetes,Lecideales,unk	0.014	Fungi,Ascomycota,Lecanoromycetes,Lecanorales,Ramalinaceae	0.0136
sl18489_Lecideoid_deoidSP1	Fungi,Ascomycota,Lecanoromycetes,Lecideales,Lecideaceae	0.251	Fungi,Ascomycota,Lecanoromycetes,Lecanorales,Porpidiaceae	0.115	Fungi,Ascomycota,Lecanoromycetes,Lecanorales,Parmeliaceae	0.0766	Fungi,Ascomycota,Lecanoromycetes,Lecanorales,unk	0.0143	Fungi,Ascomycota,Lecanoromycetes,Lecideales,unk	0.0137	Fungi,Ascomycota,Lecanoromycetes,Lecanorales,Lecanoraceae	0.0122
sl18498_Lecideoid_deoidSP1	Fungi,Ascomycota,Lecanoromycetes,Lecideales,Lecideaceae	0.251	Fungi,Ascomycota,Lecanoromycetes,Lecanorales,Porpidiaceae	0.115	Fungi,Ascomycota,Lecanoromycetes,Lecanorales,Parmeliaceae	0.0766	Fungi,Ascomycota,Lecanoromycetes,Lecanorales,unk	0.0143	Fungi,Ascomycota,Lecanoromycetes,Lecideales,unk	0.0137	Fungi,Ascomycota,Lecanoromycetes,Lecanorales,Lecanoraceae	0.0122
sl18649z_Lecideoid_deoidSP1	Fungi,Ascomycota,Lecanoromycetes,Lecideales,Lecideaceae	0.251	Fungi,Ascomycota,Lecanoromycetes,Lecanorales,Porpidiaceae	0.115	Fungi,Ascomycota,Lecanoromycetes,Lecanorales,Parmeliaceae	0.0766	Fungi,Ascomycota,Lecanoromycetes,Lecanorales,unk	0.0143	Fungi,Ascomycota,Lecanoromycetes,Lecideales,unk	0.0137	Fungi,Ascomycota,Lecanoromycetes,Lecanorales,Lecanoraceae	0.0122
sl18496_Lecideoid_deoidSP1	Fungi,Ascomycota,Lecanoromycetes,Lecideales,Lecideaceae	0.251	Fungi,Ascomycota,Lecanoromycetes,Lecanorales,Porpidiaceae	0.116	Fungi,Ascomycota,Lecanoromycetes,Lecanorales,Parmeliaceae	0.0912	Fungi,Ascomycota,Lecanoromycetes,Lecanorales,unk	0.0156	Fungi,Ascomycota,Lecanoromycetes,Lecanorales,Lecanoraceae	0.0145	Fungi,Ascomycota,Lecanoromycetes,Lecideales,unk	0.0135	Fungi,Ascomycota,Lecanoromycetes,Lecanorales,Ramalinaceae	0.0112
sl18369_Lecideoid_tessellataAGG1	Fungi,Ascomycota,Lecanoromycetes,Lecideales,Lecideaceae	0.326	Fungi,Ascomycota,Lecanoromycetes,Lecanorales,Porpidiaceae	0.172	Fungi,Ascomycota,Lecanoromycetes,Lecanorales,unk	0.0218	Fungi,Ascomycota,Lecanoromycetes,Lecanorales,Lecanoraceae	0.0196	Fungi,Ascomycota,Lecanoromycetes,Lecideales,unk	0.0173	Fungi,Ascomycota,Lecanoromycetes,Lecanorales,Parmeliaceae	0.0157
sl18407leci_Lecideoid_tessellataAGG1	Fungi,Ascomycota,Lecanoromycetes,Lecideales,Lecideaceae	0.326	Fungi,Ascomycota,Lecanoromycetes,Lecanorales,Porpidiaceae	0.172	Fungi,Ascomycota,Lecanoromycetes,Lecanorales,unk	0.0218	Fungi,Ascomycota,Lecanoromycetes,Lecanorales,Lecanoraceae	0.0196	Fungi,Ascomycota,Lecanoromycetes,Lecideales,unk	0.0173	Fungi,Ascomycota,Lecanoromycetes,Lecanorales,Parmeliaceae	0.0157
sl18350d_Lecideoid_tessellataAGG4	Fungi,Ascomycota,Lecanoromycetes,Lecideales,Lecideaceae	0.36	Fungi,Ascomycota,Lecanoromycetes,Lecanorales,Porpidiaceae	0.195	Fungi,Ascomycota,Lecanoromycetes,Lecanorales,unk	0.0208	Fungi,Ascomycota,Lecanoromycetes,Lecanorales,Lecanoraceae	0.017	Fungi,Ascomycota,Lecanoromycetes,Lecideales,unk	0.016	Fungi,Ascomycota,Lecanoromycetes,Lecanorales,Parmeliaceae	0.015
sl18493_Lecideoid_tessellataAGG4	Fungi,Ascomycota,Lecanoromycetes,Lecideales,Lecideaceae	0.375	Fungi,Ascomycota,Lecanoromycetes,Lecanorales,Porpidiaceae	0.19	Fungi,Ascomycota,Lecanoromycetes,Lecanorales,unk	0.0217	Fungi,Ascomycota,Lecanoromycetes,Lecanorales,Lecanoraceae	0.0178	Fungi,Ascomycota,Lecanoromycetes,Lecideales,unk	0.0157	Fungi,Ascomycota,Lecanoromycetes,Lecanorales,Parmeliaceae	0.0157
sl18656_Lecideoid_tessellataAGG3	Fungi,Ascomycota,Lecanoromycetes,Lecideales,Lecideaceae	0.242	Fungi,Ascomycota,Lecanoromycetes,Lecanorales,Porpidiaceae	0.218	Fungi,Ascomycota,Lecanoromycetes,Lecanorales,Parmeliaceae	0.0337	Fungi,Ascomycota,Lecanoromycetes,Lecanorales,unk	0.0223	Fungi,Ascomycota,Lecanoromycetes,Lecanorales,Lecanoraceae	0.0223	Fungi,Ascomycota,Lecanoromycetes,Lecanorales,Ramalinaceae	0.0145	Fungi,Ascomycota,Lecanoromycetes,Lecideales,unk	0.014
sl18659a_Lecideoid_tessellataAGG3	Fungi,Ascomycota,Lecanoromycetes,Lecideales,Lecideaceae	0.272	Fungi,Ascomycota,Lecanoromycetes,Lecanorales,Porpidiaceae	0.217	Fungi,Ascomycota,Lecanoromycetes,Lecanorales,Parmeliaceae	0.0292	Fungi,Ascomycota,Lecanoromycetes,Lecanorales,unk	0.0213	Fungi,Ascomycota,Lecanoromycetes,Lecanorales,Lecanoraceae	0.0191	Fungi,Ascomycota,Lecanoromycetes,Lecideales,unk	0.0148
sl18284_Lecideoid_tessellataAGG2	Fungi,Ascomycota,Lecanoromycetes,Lecideales,Lecideaceae	0.338	Fungi,Ascomycota,Lecanoromycetes,Lecanorales,Porpidiaceae	0.183	Fungi,Ascomycota,Lecanoromycetes,Lecanorales,Parmeliaceae	0.03	Fungi,Ascomycota,Lecanoromycetes,Lecanorales,unk	0.0199	Fungi,Ascomycota,Lecanoromycetes,Lecanorales,Lecanoraceae	0.0173	Fungi,Ascomycota,Lecanoromycetes,Lecideales,unk	0.0163
sl18346b_Lecideoid_tessellataAGG2	Fungi,Ascomycota,Lecanoromycetes,Lecideales,Lecideaceae	0.338	Fungi,Ascomycota,Lecanoromycetes,Lecanorales,Porpidiaceae	0.183	Fungi,Ascomycota,Lecanoromycetes,Lecanorales,Parmeliaceae	0.03	Fungi,Ascomycota,Lecanoromycetes,Lecanorales,unk	0.0199	Fungi,Ascomycota,Lecanoromycetes,Lecanorales,Lecanoraceae	0.0173	Fungi,Ascomycota,Lecanoromycetes,Lecideales,unk	0.0163
sl18304lecidel_Lecideoid_tessellataAGG2	Fungi,Ascomycota,Lecanoromycetes,Lecideales,Lecideaceae	0.315	Fungi,Ascomycota,Lecanoromycetes,Lecanorales,Porpidiaceae	0.196	Fungi,Ascomycota,Lecanoromycetes,Lecanorales,Parmeliaceae	0.0337	Fungi,Ascomycota,Lecanoromycetes,Lecanorales,unk	0.0221	Fungi,Ascomycota,Lecanoromycetes,Lecanorales,Lecanoraceae	0.0205	Fungi,Ascomycota,Lecanoromycetes,Lecideales,unk	0.0154
sl18278y_Caloplaca_epithallina
sl18385b_Athallia_holocarpaAFF	Fungi,Ascomycota,Lecanoromycetes,Teloschistales,Teloschistaceae	0.46	Fungi,Ascomycota,Lecanoromycetes,Teloschistales,unk	0.0175
sl18385calo_Athallia_holocarpaAFF	Fungi,Ascomycota,Lecanoromycetes,Teloschistales,Teloschistaceae	0.46	Fungi,Ascomycota,Lecanoromycetes,Teloschistales,unk	0.0175
sl18426a_Athallia_holocarpaAFF	Fungi,Ascomycota,Lecanoromycetes,Teloschistales,Teloschistaceae	0.46	Fungi,Ascomycota,Lecanoromycetes,Teloschistales,unk	0.0175
sl18420_Athallia_holocarpaAFF	Fungi,Ascomycota,Lecanoromycetes,Teloschistales,Teloschistaceae	0.482	Fungi,Ascomycota,Lecanoromycetes,Teloschistales,unk	0.0173
sl18513_Caloplaca_xanthostigmoideaAFF	Fungi,Ascomycota,Lecanoromycetes,Teloschistales,Teloschistaceae	0.381	Fungi,Ascomycota,Lecanoromycetes,Teloschistales,unk	0.0165
sl18645unk_Caloplaca_xanthostigmoideaAFF	Fungi,Ascomycota,Lecanoromycetes,Teloschistales,Teloschistaceae	0.358	Fungi,Ascomycota,Lecanoromycetes,Teloschistales,unk	0.0168
sl18264a_Rusavskia_elegans	Fungi,Ascomycota,Lecanoromycetes,Teloschistales,Teloschistaceae	0.654	Fungi,Ascomycota,Lecanoromycetes,Teloschistales,unk	0.0135
sl18271_Rusavskia_elegans	Fungi,Ascomycota,Lecanoromycetes,Teloschistales,Teloschistaceae	0.61	Fungi,Ascomycota,Lecanoromycetes,Teloschistales,unk	0.0149
sl18366_Rusavskia_elegans	Fungi,Ascomycota,Lecanoromycetes,Teloschistales,Teloschistaceae	0.599	Fungi,Ascomycota,Lecanoromycetes,Teloschistales,unk	0.0153
sl18295_Rusavskia_elegans	Fungi,Ascomycota,Lecanoromycetes,Teloschistales,Teloschistaceae	0.62	Fungi,Ascomycota,Lecanoromycetes,Teloschistales,unk	0.0146
sl18467xantho_Rusavskia_elegans	Fungi,Ascomycota,Lecanoromycetes,Teloschistales,Teloschistaceae	0.62	Fungi,Ascomycota,Lecanoromycetes,Teloschistales,unk	0.0146
sl18537a_Rusavskia_elegans	Fungi,Ascomycota,Lecanoromycetes,Teloschistales,Teloschistaceae	0.62	Fungi,Ascomycota,Lecanoromycetes,Teloschistales,unk	0.0146
sl18409a_Rusavskia_elegans	Fungi,Ascomycota,Lecanoromycetes,Teloschistales,Teloschistaceae	0.613	Fungi,Ascomycota,Lecanoromycetes,Teloschistales,unk	0.015
sl18670_Rusavskia_elegans	Fungi,Ascomycota,Lecanoromycetes,Teloschistales,Teloschistaceae	0.613	Fungi,Ascomycota,Lecanoromycetes,Teloschistales,unk	0.015
sl18511rusa_Rusavskia_elegans	Fungi,Ascomycota,Lecanoromycetes,Teloschistales,Teloschistaceae	0.613	Fungi,Ascomycota,Lecanoromycetes,Teloschistales,unk	0.015
sl18395calo_Rusavskia_elegans	Fungi,Ascomycota,Lecanoromycetes,Teloschistales,Teloschistaceae	0.609	Fungi,Ascomycota,Lecanoromycetes,Teloschistales,unk	0.0151
sl19200b_Rusavskia_elegans	Fungi,Ascomycota,Lecanoromycetes,Teloschistales,Teloschistaceae	0.586	Fungi,Ascomycota,Lecanoromycetes,Teloschistales,unk	0.0153
sl18356b_Rusavskia_elegans	Fungi,Ascomycota,Lecanoromycetes,Teloschistales,Teloschistaceae	0.603	Fungi,Ascomycota,Lecanoromycetes,Teloschistales,unk	0.015
sl18403d_Rusavskia_elegans	Fungi,Ascomycota,Lecanoromycetes,Teloschistales,Teloschistaceae	0.598	Fungi,Ascomycota,Lecanoromycetes,Teloschistales,unk	0.0151
sl18378_Rusavskia_elegans	Fungi,Ascomycota,Lecanoromycetes,Teloschistales,Teloschistaceae	0.487	Fungi,Ascomycota,Lecanoromycetes,Teloschistales,unk	0.0164
sl18427a_Rusavskia_elegans	Fungi,Ascomycota,Lecanoromycetes,Teloschistales,Teloschistaceae	0.502	Fungi,Ascomycota,Lecanoromycetes,Teloschistales,unk	0.0162
sl18249a_Rusavskia_sorediata	Fungi,Ascomycota,Lecanoromycetes,Teloschistales,Teloschistaceae	0.667	Fungi,Ascomycota,Lecanoromycetes,Teloschistales,unk	0.0129
sl18410b_Rusavskia_sorediata	Fungi,Ascomycota,Lecanoromycetes,Teloschistales,Teloschistaceae	0.535	Fungi,Ascomycota,Lecanoromycetes,Teloschistales,unk	0.0158
sl18593_Rusavskia_sorediata	Fungi,Ascomycota,Lecanoromycetes,Teloschistales,Teloschistaceae	0.535	Fungi,Ascomycota,Lecanoromycetes,Teloschistales,unk	0.0158
sl18638b_Rusavskia_sorediata	Fungi,Ascomycota,Lecanoromycetes,Teloschistales,Teloschistaceae	0.54	Fungi,Ascomycota,Lecanoromycetes,Teloschistales,unk	0.0157
sl18538_Rusavskia_sorediata	Fungi,Ascomycota,Lecanoromycetes,Teloschistales,Teloschistaceae	0.63	Fungi,Ascomycota,Lecanoromycetes,Teloschistales,unk	0.0138
sl18370g_Rusavskia_sorediata	Fungi,Ascomycota,Lecanoromycetes,Teloschistales,Teloschistaceae	0.54	Fungi,Ascomycota,Lecanoromycetes,Teloschistales,unk	0.0157
sl18505rusa_Rusavskia_sorediata	Fungi,Ascomycota,Lecanoromycetes,Teloschistales,Teloschistaceae	0.485	Fungi,Ascomycota,Lecanoromycetes,Lecanorales,Parmeliaceae	0.0222	Fungi,Ascomycota,Lecanoromycetes,Lecanorales,Porpidiaceae	0.0208	Fungi,Ascomycota,Lecanoromycetes,Lecideales,Lecideaceae	0.0197	Fungi,Ascomycota,Lecanoromycetes,Lecanorales,unk	0.016	Fungi,Ascomycota,Lecanoromycetes,Lecanorales,Lecanoraceae	0.0151	Fungi,Ascomycota,Lecanoromycetes,Lecanorales,Ramalinaceae	0.0131	Fungi,Ascomycota,Lecanoromycetes,Lecanorales,Cladoniaceae	0.0113	Fungi,Ascomycota,Lecanoromycetes,Teloschistales,unk	0.0105
sl18243c_Caloplaca_saxicola	Fungi,Ascomycota,Lecanoromycetes,Teloschistales,Teloschistaceae	0.887
sl18353_Caloplaca_saxicola	Fungi,Ascomycota,Lecanoromycetes,Teloschistales,Teloschistaceae	0.892
sl18672_Caloplaca_saxicola	Fungi,Ascomycota,Lecanoromycetes,Teloschistales,Teloschistaceae	0.897
sl18633_Pachypeltis_invadens	Fungi,Ascomycota,Lecanoromycetes,Teloschistales,Teloschistaceae	0.2	Fungi,Ascomycota,Lecanoromycetes,Teloschistales,unk	0.0152
sl18246b_Pachypeltis_phoenicopta	Fungi,Ascomycota,Lecanoromycetes,Teloschistales,Teloschistaceae	0.231	Fungi,Ascomycota,Lecanoromycetes,Teloschistales,unk	0.0168
sl18346e_Pachypeltis_phoenicopta	Fungi,Ascomycota,Lecanoromycetes,Teloschistales,Teloschistaceae	0.231	Fungi,Ascomycota,Lecanoromycetes,Teloschistales,unk	0.0168
sl18405b_Pachypeltis_phoenicopta	Fungi,Ascomycota,Lecanoromycetes,Teloschistales,Teloschistaceae	0.222	Fungi,Ascomycota,Lecanoromycetes,Teloschistales,unk	0.0161
sl18405calo_Pachypeltis_phoenicopta	Fungi,Ascomycota,Lecanoromycetes,Teloschistales,Teloschistaceae	0.222	Fungi,Ascomycota,Lecanoromycetes,Teloschistales,unk	0.0161
sl18280a_Pachypeltis_phoenicopta	Fungi,Ascomycota,Lecanoromycetes,Teloschistales,Teloschistaceae	0.185	Fungi,Ascomycota,Lecanoromycetes,Teloschistales,unk	0.0142
sl18305a_Pachypeltis_phoenicopta	Fungi,Ascomycota,Lecanoromycetes,Teloschistales,Teloschistaceae	0.185	Fungi,Ascomycota,Lecanoromycetes,Teloschistales,unk	0.0142
sl18269xantho_Xanthomendoza_trachyphylla	Fungi,Ascomycota,Lecanoromycetes,Teloschistales,Teloschistaceae	0.439	Fungi,Ascomycota,Lecanoromycetes,Teloschistales,unk	0.0186
sl18476_Xanthomendoza_trachyphylla	Fungi,Ascomycota,Lecanoromycetes,Teloschistales,Teloschistaceae	0.439	Fungi,Ascomycota,Lecanoromycetes,Teloschistales,unk	0.0186
sl19204calo_Xanthomendoza_trachyphylla	Fungi,Ascomycota,Lecanoromycetes,Teloschistales,Teloschistaceae	0.425	Fungi,Ascomycota,Lecanoromycetes,Teloschistales,unk	0.0188
sl18391d_Parvoplaca_tiroliensis	Fungi,Ascomycota,Lecanoromycetes,Teloschistales,Teloschistaceae	0.499	Fungi,Ascomycota,Lecanoromycetes,Teloschistales,unk	0.0176
sl18605b_Parvoplaca_tiroliensis	Fungi,Ascomycota,Lecanoromycetes,Teloschistales,Teloschistaceae	0.49	Fungi,Ascomycota,Lecanoromycetes,Teloschistales,unk	0.0178
sl18605c_Parvoplaca_tiroliensis	Fungi,Ascomycota,Lecanoromycetes,Teloschistales,Teloschistaceae	0.49	Fungi,Ascomycota,Lecanoromycetes,Teloschistales,unk	0.0178
sl18470_Parvoplaca_tiroliensis	Fungi,Ascomycota,Lecanoromycetes,Teloschistales,Teloschistaceae	0.504	Fungi,Ascomycota,Lecanoromycetes,Teloschistales,unk	0.0177
sl18471lec2_Austrolecia_sp	Fungi,Ascomycota,Lecanoromycetes,Lecanorales,Parmeliaceae	0.0194	Fungi,Ascomycota,Lecanoromycetes,Lecanorales,Lecanoraceae	0.0137	Fungi,Ascomycota,Lecanoromycetes,Lecanorales,unk	0.0123	Fungi,Ascomycota,Lecanoromycetes,Lecanorales,Ramalinaceae	0.0121
sl18348unk_lecanoraceaeCF_sp	Fungi,Ascomycota,Lecanoromycetes,Lecanorales,Parmeliaceae	0.172	Fungi,Ascomycota,Lecanoromycetes,Lecanorales,Lecanoraceae	0.0197	Fungi,Ascomycota,Lecanoromycetes,Lecanorales,unk	0.0143	Fungi,Ascomycota,Lecanoromycetes,Lecanorales,Ramalinaceae	0.0135
sl18543_Lecanora_epibyron	Fungi,Ascomycota,Lecanoromycetes,Lecanorales,Parmeliaceae	0.22	Fungi,Ascomycota,Lecanoromycetes,Lecanorales,Lecanoraceae	0.112	Fungi,Ascomycota,Lecanoromycetes,Lecanorales,unk	0.0147	Fungi,Ascomycota,Lecanoromycetes,Lecanorales,Ramalinaceae	0.0143
sl18541z_Lecanora_polytropaAFF1	Fungi,Ascomycota,Lecanoromycetes,Lecanorales,Lecanoraceae	0.219	Fungi,Ascomycota,Lecanoromycetes,Lecanorales,Parmeliaceae	0.164	Fungi,Ascomycota,Lecanoromycetes,Lecanorales,unk	0.0171	Fungi,Ascomycota,Lecanoromycetes,Lecanorales,Ramalinaceae	0.0156
sl18251a_Lecanora_polytropaAGG1	Fungi,Ascomycota,Lecanoromycetes,Lecanorales,Lecanoraceae	0.389	Fungi,Ascomycota,Lecanoromycetes,Lecanorales,Parmeliaceae	0.223	Fungi,Ascomycota,Lecanoromycetes,Lecanorales,unk	0.016	Fungi,Ascomycota,Lecanoromycetes,Lecanorales,Ramalinaceae	0.0154	Fungi,Ascomycota,Lecanoromycetes,Lecanorales,Tephromelataceae	0.0153
sl18273b_Lecanora_polytropaAGG1	Fungi,Ascomycota,Lecanoromycetes,Lecanorales,Lecanoraceae	0.389	Fungi,Ascomycota,Lecanoromycetes,Lecanorales,Parmeliaceae	0.223	Fungi,Ascomycota,Lecanoromycetes,Lecanorales,unk	0.016	Fungi,Ascomycota,Lecanoromycetes,Lecanorales,Ramalinaceae	0.0154	Fungi,Ascomycota,Lecanoromycetes,Lecanorales,Tephromelataceae	0.0153
sl18376b_Lecanora_polytropaAGG1	Fungi,Ascomycota,Lecanoromycetes,Lecanorales,Lecanoraceae	0.389	Fungi,Ascomycota,Lecanoromycetes,Lecanorales,Parmeliaceae	0.223	Fungi,Ascomycota,Lecanoromycetes,Lecanorales,unk	0.016	Fungi,Ascomycota,Lecanoromycetes,Lecanorales,Ramalinaceae	0.0154	Fungi,Ascomycota,Lecanoromycetes,Lecanorales,Tephromelataceae	0.0153
sl18405c_Lecanora_polytropaAGG1	Fungi,Ascomycota,Lecanoromycetes,Lecanorales,Lecanoraceae	0.389	Fungi,Ascomycota,Lecanoromycetes,Lecanorales,Parmeliaceae	0.223	Fungi,Ascomycota,Lecanoromycetes,Lecanorales,unk	0.016	Fungi,Ascomycota,Lecanoromycetes,Lecanorales,Ramalinaceae	0.0154	Fungi,Ascomycota,Lecanoromycetes,Lecanorales,Tephromelataceae	0.0153
sl18375b_Lecanora_polytropaAGG1	Fungi,Ascomycota,Lecanoromycetes,Lecanorales,Lecanoraceae	0.385	Fungi,Ascomycota,Lecanoromycetes,Lecanorales,Parmeliaceae	0.218	Fungi,Ascomycota,Lecanoromycetes,Lecanorales,unk	0.016	Fungi,Ascomycota,Lecanoromycetes,Lecanorales,Ramalinaceae	0.0153	Fungi,Ascomycota,Lecanoromycetes,Lecanorales,Tephromelataceae	0.0146
sl18455c_Lecanora_polytropaAGG1	Fungi,Ascomycota,Lecanoromycetes,Lecanorales,Lecanoraceae	0.381	Fungi,Ascomycota,Lecanoromycetes,Lecanorales,Parmeliaceae	0.219	Fungi,Ascomycota,Lecanoromycetes,Lecanorales,unk	0.0163	Fungi,Ascomycota,Lecanoromycetes,Lecanorales,Ramalinaceae	0.0155	Fungi,Ascomycota,Lecanoromycetes,Lecanorales,Tephromelataceae	0.015
sl18280c_Lecanora_polytropaAGG1	Fungi,Ascomycota,Lecanoromycetes,Lecanorales,Lecanoraceae	0.383	Fungi,Ascomycota,Lecanoromycetes,Lecanorales,Parmeliaceae	0.217	Fungi,Ascomycota,Lecanoromycetes,Lecanorales,unk	0.0164	Fungi,Ascomycota,Lecanoromycetes,Lecanorales,Ramalinaceae	0.0157	Fungi,Ascomycota,Lecanoromycetes,Lecanorales,Tephromelataceae	0.0151
sl18256_Lecanora_polytropaAGG1	Fungi,Ascomycota,Lecanoromycetes,Lecanorales,Lecanoraceae	0.39	Fungi,Ascomycota,Lecanoromycetes,Lecanorales,Parmeliaceae	0.218	Fungi,Ascomycota,Lecanoromycetes,Lecanorales,unk	0.0162	Fungi,Ascomycota,Lecanoromycetes,Lecanorales,Tephromelataceae	0.0159	Fungi,Ascomycota,Lecanoromycetes,Lecanorales,Ramalinaceae	0.0152
sl18355poly_Lecanora_polytropaAGG1	Fungi,Ascomycota,Lecanoromycetes,Lecanorales,Lecanoraceae	0.39	Fungi,Ascomycota,Lecanoromycetes,Lecanorales,Parmeliaceae	0.218	Fungi,Ascomycota,Lecanoromycetes,Lecanorales,unk	0.0162	Fungi,Ascomycota,Lecanoromycetes,Lecanorales,Tephromelataceae	0.0159	Fungi,Ascomycota,Lecanoromycetes,Lecanorales,Ramalinaceae	0.0152
sl18521poly_Lecanora_polytropaAGG1	Fungi,Ascomycota,Lecanoromycetes,Lecanorales,Lecanoraceae	0.39	Fungi,Ascomycota,Lecanoromycetes,Lecanorales,Parmeliaceae	0.218	Fungi,Ascomycota,Lecanoromycetes,Lecanorales,unk	0.0162	Fungi,Ascomycota,Lecanoromycetes,Lecanorales,Tephromelataceae	0.0159	Fungi,Ascomycota,Lecanoromycetes,Lecanorales,Ramalinaceae	0.0152
sl18273poly_Lecanora_polytropaAGG1	Fungi,Ascomycota,Lecanoromycetes,Lecanorales,Lecanoraceae	0.392	Fungi,Ascomycota,Lecanoromycetes,Lecanorales,Parmeliaceae	0.222	Fungi,Ascomycota,Lecanoromycetes,Lecanorales,unk	0.0161	Fungi,Ascomycota,Lecanoromycetes,Lecanorales,Ramalinaceae	0.0153	Fungi,Ascomycota,Lecanoromycetes,Lecanorales,Tephromelataceae	0.0141
sl18282b_Lecanora_polytropaAGG1	Fungi,Ascomycota,Lecanoromycetes,Lecanorales,Lecanoraceae	0.392	Fungi,Ascomycota,Lecanoromycetes,Lecanorales,Parmeliaceae	0.222	Fungi,Ascomycota,Lecanoromycetes,Lecanorales,unk	0.0161	Fungi,Ascomycota,Lecanoromycetes,Lecanorales,Ramalinaceae	0.0153	Fungi,Ascomycota,Lecanoromycetes,Lecanorales,Tephromelataceae	0.0141
sl18583poly_Lecanora_polytropaAGG1	Fungi,Ascomycota,Lecanoromycetes,Lecanorales,Lecanoraceae	0.392	Fungi,Ascomycota,Lecanoromycetes,Lecanorales,Parmeliaceae	0.222	Fungi,Ascomycota,Lecanoromycetes,Lecanorales,unk	0.0161	Fungi,Ascomycota,Lecanoromycetes,Lecanorales,Ramalinaceae	0.0153	Fungi,Ascomycota,Lecanoromycetes,Lecanorales,Tephromelataceae	0.0141
sl18259b_Lecanora_polytropaAGG2	Fungi,Ascomycota,Lecanoromycetes,Lecanorales,Lecanoraceae	0.434	Fungi,Ascomycota,Lecanoromycetes,Lecanorales,Parmeliaceae	0.226	Fungi,Ascomycota,Lecanoromycetes,Lecanorales,Tephromelataceae	0.0195	Fungi,Ascomycota,Lecanoromycetes,Lecanorales,Ramalinaceae	0.0142	Fungi,Ascomycota,Lecanoromycetes,Lecanorales,Squamarinaceae	0.0137	Fungi,Ascomycota,Lecanoromycetes,Lecanorales,unk	0.0137
sl18304b_Lecanora_polytropaAGG2	Fungi,Ascomycota,Lecanoromycetes,Lecanorales,Lecanoraceae	0.404	Fungi,Ascomycota,Lecanoromycetes,Lecanorales,Parmeliaceae	0.199	Fungi,Ascomycota,Lecanoromycetes,Lecanorales,unk	0.017	Fungi,Ascomycota,Lecanoromycetes,Lecanorales,Ramalinaceae	0.0154	Fungi,Ascomycota,Lecanoromycetes,Lecanorales,Tephromelataceae	0.0108
sl18402_Lecanora_polytropaAGG2	Fungi,Ascomycota,Lecanoromycetes,Lecanorales,Lecanoraceae	0.404	Fungi,Ascomycota,Lecanoromycetes,Lecanorales,Parmeliaceae	0.199	Fungi,Ascomycota,Lecanoromycetes,Lecanorales,unk	0.017	Fungi,Ascomycota,Lecanoromycetes,Lecanorales,Ramalinaceae	0.0154	Fungi,Ascomycota,Lecanoromycetes,Lecanorales,Tephromelataceae	0.0108
sl18404b_Lecanora_polytropaAGG2	Fungi,Ascomycota,Lecanoromycetes,Lecanorales,Lecanoraceae	0.404	Fungi,Ascomycota,Lecanoromycetes,Lecanorales,Parmeliaceae	0.199	Fungi,Ascomycota,Lecanoromycetes,Lecanorales,unk	0.017	Fungi,Ascomycota,Lecanoromycetes,Lecanorales,Ramalinaceae	0.0154	Fungi,Ascomycota,Lecanoromycetes,Lecanorales,Tephromelataceae	0.0108
sl18370a_Lecanora_polytropaAGG2	Fungi,Ascomycota,Lecanoromycetes,Lecanorales,Lecanoraceae	0.414	Fungi,Ascomycota,Lecanoromycetes,Lecanorales,Parmeliaceae	0.204	Fungi,Ascomycota,Lecanoromycetes,Lecanorales,unk	0.0167	Fungi,Ascomycota,Lecanoromycetes,Lecanorales,Ramalinaceae	0.0154	Fungi,Ascomycota,Lecanoromycetes,Lecanorales,Tephromelataceae	0.0111
sl18346d_Lecanora_polytropaAGG2	Fungi,Ascomycota,Lecanoromycetes,Lecanorales,Lecanoraceae	0.443	Fungi,Ascomycota,Lecanoromycetes,Lecanorales,Parmeliaceae	0.213	Fungi,Ascomycota,Lecanoromycetes,Lecanorales,unk	0.0153	Fungi,Ascomycota,Lecanoromycetes,Lecanorales,Ramalinaceae	0.015	Fungi,Ascomycota,Lecanoromycetes,Lecanorales,Tephromelataceae	0.0116
sl18356poly_Lecanora_polytropaAGG2	Fungi,Ascomycota,Lecanoromycetes,Lecanorales,Lecanoraceae	0.442	Fungi,Ascomycota,Lecanoromycetes,Lecanorales,Parmeliaceae	0.176	Fungi,Ascomycota,Lecanoromycetes,Lecanorales,unk	0.0176	Fungi,Ascomycota,Lecanoromycetes,Lecanorales,Ramalinaceae	0.0164	Fungi,Ascomycota,Lecanoromycetes,Lecanorales,Tephromelataceae	0.011
sl18358a_Lecanora_polytropaAGG2	Fungi,Ascomycota,Lecanoromycetes,Lecanorales,Lecanoraceae	0.439	Fungi,Ascomycota,Lecanoromycetes,Lecanorales,Parmeliaceae	0.177	Fungi,Ascomycota,Lecanoromycetes,Lecanorales,unk	0.0175	Fungi,Ascomycota,Lecanoromycetes,Lecanorales,Ramalinaceae	0.0165	Fungi,Ascomycota,Lecanoromycetes,Lecanorales,Tephromelataceae	0.0116
sl18595_Lecanora_polytropaAGG8	Fungi,Ascomycota,Lecanoromycetes,Lecanorales,Lecanoraceae	0.351	Fungi,Ascomycota,Lecanoromycetes,Lecanorales,Parmeliaceae	0.216	Fungi,Ascomycota,Lecanoromycetes,Lecanorales,unk	0.0161	Fungi,Ascomycota,Lecanoromycetes,Lecanorales,Ramalinaceae	0.0153	Fungi,Ascomycota,Lecanoromycetes,Lecanorales,Tephromelataceae	0.0128
sl18665poly_Lecanora_polytropaAGG6	Fungi,Ascomycota,Lecanoromycetes,Lecanorales,Lecanoraceae	0.432	Fungi,Ascomycota,Lecanoromycetes,Lecanorales,Parmeliaceae	0.212	Fungi,Ascomycota,Lecanoromycetes,Lecanorales,unk	0.016	Fungi,Ascomycota,Lecanoromycetes,Lecanorales,Ramalinaceae	0.0149	Fungi,Ascomycota,Lecanoromycetes,Lecanorales,Tephromelataceae	0.0104
sl18669_Lecanora_polytropaAGG6	Fungi,Ascomycota,Lecanoromycetes,Lecanorales,Lecanoraceae	0.437	Fungi,Ascomycota,Lecanoromycetes,Lecanorales,Parmeliaceae	0.221	Fungi,Ascomycota,Lecanoromycetes,Lecanorales,unk	0.0155	Fungi,Ascomycota,Lecanoromycetes,Lecanorales,Ramalinaceae	0.0144	Fungi,Ascomycota,Lecanoromycetes,Lecanorales,Tephromelataceae	0.0106
sl18455b_Lecanora_polytropaAGG7	Fungi,Ascomycota,Lecanoromycetes,Lecanorales,Lecanoraceae	0.381	Fungi,Ascomycota,Lecanoromycetes,Lecanorales,Parmeliaceae	0.189	Fungi,Ascomycota,Lecanoromycetes,Lecanorales,unk	0.0175	Fungi,Ascomycota,Lecanoromycetes,Lecanorales,Ramalinaceae	0.0162	Fungi,Ascomycota,Lecanoromycetes,Lecanorales,Tephromelataceae	0.0115
sl18522a_Lecanora_polytropaAGG5	Fungi,Ascomycota,Lecanoromycetes,Lecanorales,Lecanoraceae	0.348	Fungi,Ascomycota,Lecanoromycetes,Lecanorales,Parmeliaceae	0.235	Fungi,Ascomycota,Lecanoromycetes,Lecanorales,unk	0.0159	Fungi,Ascomycota,Lecanoromycetes,Lecanorales,Ramalinaceae	0.0152	Fungi,Ascomycota,Lecanoromycetes,Lecanorales,Tephromelataceae	0.0109
sl18522b_Lecanora_polytropaAGG5	Fungi,Ascomycota,Lecanoromycetes,Lecanorales,Lecanoraceae	0.348	Fungi,Ascomycota,Lecanoromycetes,Lecanorales,Parmeliaceae	0.235	Fungi,Ascomycota,Lecanoromycetes,Lecanorales,unk	0.0159	Fungi,Ascomycota,Lecanoromycetes,Lecanorales,Ramalinaceae	0.0152	Fungi,Ascomycota,Lecanoromycetes,Lecanorales,Tephromelataceae	0.0109
sl18539a_Lecanora_polytropaAGG4	Fungi,Ascomycota,Lecanoromycetes,Lecanorales,Lecanoraceae	0.417	Fungi,Ascomycota,Lecanoromycetes,Lecanorales,Parmeliaceae	0.18	Fungi,Ascomycota,Lecanoromycetes,Lecanorales,Stereocaulaceae	0.0188	Fungi,Ascomycota,Lecanoromycetes,Lecanorales,unk	0.0164	Fungi,Ascomycota,Lecanoromycetes,Lecanorales,Ramalinaceae	0.0164	Fungi,Ascomycota,Lecanoromycetes,Lecanorales,Tephromelataceae	0.0125
sl18653poly_Lecanora_polytropaAGG4	Fungi,Ascomycota,Lecanoromycetes,Lecanorales,Lecanoraceae	0.389	Fungi,Ascomycota,Lecanoromycetes,Lecanorales,Parmeliaceae	0.186	Fungi,Ascomycota,Lecanoromycetes,Lecanorales,unk	0.0169	Fungi,Ascomycota,Lecanoromycetes,Lecanorales,Ramalinaceae	0.0169	Fungi,Ascomycota,Lecanoromycetes,Lecanorales,Tephromelataceae	0.0126
sl18598poly_Lecanora_polytropaAGG4	Fungi,Ascomycota,Lecanoromycetes,Lecanorales,Lecanoraceae	0.405	Fungi,Ascomycota,Lecanoromycetes,Lecanorales,Parmeliaceae	0.178	Fungi,Ascomycota,Lecanoromycetes,Lecanorales,Stereocaulaceae	0.0188	Fungi,Ascomycota,Lecanoromycetes,Lecanorales,unk	0.0167	Fungi,Ascomycota,Lecanoromycetes,Lecanorales,Ramalinaceae	0.0166	Fungi,Ascomycota,Lecanoromycetes,Lecanorales,Tephromelataceae	0.0118
sl18641f_Lecanora_polytropaAGG4	Fungi,Ascomycota,Lecanoromycetes,Lecanorales,Lecanoraceae	0.141	Fungi,Ascomycota,Lecanoromycetes,Lecanorales,Parmeliaceae	0.0779	Fungi,Ascomycota,Lecanoromycetes,Lecanorales,unk	0.017	Fungi,Ascomycota,Lecanoromycetes,Lecanorales,Ramalinaceae	0.0122
sl18474a_Lecanora_polytropaAGG9	Fungi,Ascomycota,Lecanoromycetes,Lecanorales,Lecanoraceae	0.404	Fungi,Ascomycota,Lecanoromycetes,Lecanorales,Parmeliaceae	0.213	Fungi,Ascomycota,Lecanoromycetes,Lecanorales,Ramalinaceae	0.0158	Fungi,Ascomycota,Lecanoromycetes,Lecanorales,unk	0.0156	Fungi,Ascomycota,Lecanoromycetes,Lecanorales,Tephromelataceae	0.0137	Fungi,Ascomycota,Lecanoromycetes,Lecanorales,Stereocaulaceae	0.0134
sl18457poly_Lecanora_polytropaAGG3	Fungi,Ascomycota,Lecanoromycetes,Lecanorales,Lecanoraceae	0.335	Fungi,Ascomycota,Lecanoromycetes,Lecanorales,Parmeliaceae	0.223	Fungi,Ascomycota,Lecanoromycetes,Lecanorales,unk	0.0163	Fungi,Ascomycota,Lecanoromycetes,Lecanorales,Ramalinaceae	0.0146
sl18598_Lecanora_polytropaAGG10	Fungi,Ascomycota,Lecanoromycetes,Lecanorales,Lecanoraceae	0.33	Fungi,Ascomycota,Lecanoromycetes,Lecanorales,Parmeliaceae	0.203	Fungi,Ascomycota,Lecanoromycetes,Lecanorales,unk	0.0158	Fungi,Ascomycota,Lecanoromycetes,Lecanorales,Ramalinaceae	0.015	Fungi,Ascomycota,Lecanoromycetes,Lecideales,Lecideaceae	0.0142	Fungi,Ascomycota,Lecanoromycetes,Lecanorales,Stereocaulaceae	0.0129	Fungi,Ascomycota,Lecanoromycetes,Lecanorales,Tephromelataceae	0.0117
sl18454_Lecanora_polytropaAFF2	Fungi,Ascomycota,Lecanoromycetes,Lecanorales,Lecanoraceae	0.207	Fungi,Ascomycota,Lecanoromycetes,Lecanorales,Parmeliaceae	0.0315	Fungi,Ascomycota,Lecanoromycetes,Lecanorales,unk	0.0213	Fungi,Ascomycota,Lecanoromycetes,Lecanorales,Ramalinaceae	0.0165
sl18454a_Lecanora_polytropaAFF2	Fungi,Ascomycota,Lecanoromycetes,Lecanorales,Lecanoraceae	0.205	Fungi,Ascomycota,Lecanoromycetes,Lecanorales,Parmeliaceae	0.0313	Fungi,Ascomycota,Lecanoromycetes,Lecanorales,unk	0.0214	Fungi,Ascomycota,Lecanoromycetes,Lecanorales,Ramalinaceae	0.0168
sl18418_Protoparmeliopsis_garovaglii	Fungi,Ascomycota,Lecanoromycetes,Lecanorales,Lecanoraceae	0.306	Fungi,Ascomycota,Lecanoromycetes,Lecanorales,Parmeliaceae	0.193	Fungi,Ascomycota,Lecanoromycetes,Lecanorales,unk	0.0172	Fungi,Ascomycota,Lecanoromycetes,Lecanorales,Ramalinaceae	0.0161
sl18429b_Protoparmeliopsis_garovaglii	Fungi,Ascomycota,Lecanoromycetes,Lecanorales,Lecanoraceae	0.296	Fungi,Ascomycota,Lecanoromycetes,Lecanorales,Parmeliaceae	0.189	Fungi,Ascomycota,Lecanoromycetes,Lecanorales,unk	0.0175	Fungi,Ascomycota,Lecanoromycetes,Lecanorales,Ramalinaceae	0.016
sl18241proto_Protoparmeliopsis_muralisAGG1	Fungi,Ascomycota,Lecanoromycetes,Lecanorales,Lecanoraceae	0.459	Fungi,Ascomycota,Lecanoromycetes,Lecanorales,Parmeliaceae	0.126	Fungi,Ascomycota,Lecanoromycetes,Lecanorales,unk	0.0189	Fungi,Ascomycota,Lecanoromycetes,Lecanorales,Ramalinaceae	0.0162	Fungi,Ascomycota,Lecanoromycetes,Lecanorales,Stereocaulaceae	0.0137	Fungi,Ascomycota,Lecanoromycetes,Lecanorales,Tephromelataceae	0.0118
sl18277_Protoparmeliopsis_muralisAGG1	Fungi,Ascomycota,Lecanoromycetes,Lecanorales,Lecanoraceae	0.459	Fungi,Ascomycota,Lecanoromycetes,Lecanorales,Parmeliaceae	0.126	Fungi,Ascomycota,Lecanoromycetes,Lecanorales,unk	0.0189	Fungi,Ascomycota,Lecanoromycetes,Lecanorales,Ramalinaceae	0.0162	Fungi,Ascomycota,Lecanoromycetes,Lecanorales,Stereocaulaceae	0.0137	Fungi,Ascomycota,Lecanoromycetes,Lecanorales,Tephromelataceae	0.0118
sl18364_Protoparmeliopsis_muralisAGG1	Fungi,Ascomycota,Lecanoromycetes,Lecanorales,Lecanoraceae	0.451	Fungi,Ascomycota,Lecanoromycetes,Lecanorales,Parmeliaceae	0.13	Fungi,Ascomycota,Lecanoromycetes,Lecanorales,unk	0.0191	Fungi,Ascomycota,Lecanoromycetes,Lecanorales,Ramalinaceae	0.0169	Fungi,Ascomycota,Lecanoromycetes,Lecanorales,Stereocaulaceae	0.0129	Fungi,Ascomycota,Lecanoromycetes,Lecanorales,Tephromelataceae	0.0127
sl18279_Protoparmeliopsis_muralisAGG3	Fungi,Ascomycota,Lecanoromycetes,Lecanorales,Lecanoraceae	0.408	Fungi,Ascomycota,Lecanoromycetes,Lecanorales,Parmeliaceae	0.13	Fungi,Ascomycota,Lecanoromycetes,Lecanorales,unk	0.0198	Fungi,Ascomycota,Lecanoromycetes,Lecanorales,Ramalinaceae	0.0166
sl18589c_Protoparmeliopsis_muralisAGG3	Fungi,Ascomycota,Lecanoromycetes,Lecanorales,Lecanoraceae	0.417	Fungi,Ascomycota,Lecanoromycetes,Lecanorales,Parmeliaceae	0.133	Fungi,Ascomycota,Lecanoromycetes,Lecanorales,unk	0.0194	Fungi,Ascomycota,Lecanoromycetes,Lecanorales,Ramalinaceae	0.0165
sl18535_Protoparmeliopsis_muralisAGG3	Fungi,Ascomycota,Lecanoromycetes,Lecanorales,Lecanoraceae	0.409	Fungi,Ascomycota,Lecanoromycetes,Lecanorales,Parmeliaceae	0.132	Fungi,Ascomycota,Lecanoromycetes,Lecanorales,unk	0.0197	Fungi,Ascomycota,Lecanoromycetes,Lecanorales,Ramalinaceae	0.0165
sl18258b_Protoparmeliopsis_muralisAGG2	Fungi,Ascomycota,Lecanoromycetes,Lecanorales,Lecanoraceae	0.391	Fungi,Ascomycota,Lecanoromycetes,Lecanorales,Parmeliaceae	0.0963	Fungi,Ascomycota,Lecanoromycetes,Lecanorales,unk	0.0223	Fungi,Ascomycota,Lecanoromycetes,Lecanorales,Ramalinaceae	0.017
sl18274_Protoparmeliopsis_muralisAGG2	Fungi,Ascomycota,Lecanoromycetes,Lecanorales,Lecanoraceae	0.388	Fungi,Ascomycota,Lecanoromycetes,Lecanorales,Parmeliaceae	0.0976	Fungi,Ascomycota,Lecanoromycetes,Lecanorales,unk	0.022	Fungi,Ascomycota,Lecanoromycetes,Lecanorales,Ramalinaceae	0.0168
sl18282c_Rhizoplaca_melanophthalma	Fungi,Ascomycota,Lecanoromycetes,Lecanorales,Lecanoraceae	0.451	Fungi,Ascomycota,Lecanoromycetes,Lecanorales,Parmeliaceae	0.182	Fungi,Ascomycota,Lecanoromycetes,Lecanorales,Porpidiaceae	0.0244	Fungi,Ascomycota,Lecanoromycetes,Lecanorales,Stereocaulaceae	0.0182	Fungi,Ascomycota,Lecanoromycetes,Lecanorales,Ramalinaceae	0.0154	Fungi,Ascomycota,Lecanoromycetes,Lecanorales,unk	0.0153
sl18311_Rhizoplaca_melanophthalma	Fungi,Ascomycota,Lecanoromycetes,Lecanorales,Lecanoraceae	0.451	Fungi,Ascomycota,Lecanoromycetes,Lecanorales,Parmeliaceae	0.182	Fungi,Ascomycota,Lecanoromycetes,Lecanorales,Porpidiaceae	0.0244	Fungi,Ascomycota,Lecanoromycetes,Lecanorales,Stereocaulaceae	0.0182	Fungi,Ascomycota,Lecanoromycetes,Lecanorales,Ramalinaceae	0.0154	Fungi,Ascomycota,Lecanoromycetes,Lecanorales,unk	0.0153
sl18371_Rhizoplaca_melanophthalma	Fungi,Ascomycota,Lecanoromycetes,Lecanorales,Lecanoraceae	0.451	Fungi,Ascomycota,Lecanoromycetes,Lecanorales,Parmeliaceae	0.182	Fungi,Ascomycota,Lecanoromycetes,Lecanorales,Porpidiaceae	0.0244	Fungi,Ascomycota,Lecanoromycetes,Lecanorales,Stereocaulaceae	0.0182	Fungi,Ascomycota,Lecanoromycetes,Lecanorales,Ramalinaceae	0.0154	Fungi,Ascomycota,Lecanoromycetes,Lecanorales,unk	0.0153
sl18592_Rhizoplaca_melanophthalma	Fungi,Ascomycota,Lecanoromycetes,Lecanorales,Lecanoraceae	0.451	Fungi,Ascomycota,Lecanoromycetes,Lecanorales,Parmeliaceae	0.182	Fungi,Ascomycota,Lecanoromycetes,Lecanorales,Porpidiaceae	0.0244	Fungi,Ascomycota,Lecanoromycetes,Lecanorales,Stereocaulaceae	0.0182	Fungi,Ascomycota,Lecanoromycetes,Lecanorales,Ramalinaceae	0.0154	Fungi,Ascomycota,Lecanoromycetes,Lecanorales,unk	0.0153
sl19192_Rhizoplaca_melanophthalma	Fungi,Ascomycota,Lecanoromycetes,Lecanorales,Lecanoraceae	0.436	Fungi,Ascomycota,Lecanoromycetes,Lecanorales,Parmeliaceae	0.175	Fungi,Ascomycota,Lecanoromycetes,Lecanorales,Porpidiaceae	0.0241	Fungi,Ascomycota,Lecanoromycetes,Lecanorales,Stereocaulaceae	0.018	Fungi,Ascomycota,Lecanoromycetes,Lecanorales,unk	0.0161	Fungi,Ascomycota,Lecanoromycetes,Lecanorales,Ramalinaceae	0.0156
sl18516v1_Rhizoplaca_novomexicanaAGG1	Fungi,Ascomycota,Lecanoromycetes,Lecanorales,Lecanoraceae	0.438	Fungi,Ascomycota,Lecanoromycetes,Lecanorales,Parmeliaceae	0.183	Fungi,Ascomycota,Lecanoromycetes,Lecanorales,Stereocaulaceae	0.02	Fungi,Ascomycota,Lecanoromycetes,Lecanorales,unk	0.0158	Fungi,Ascomycota,Lecanoromycetes,Lecanorales,Ramalinaceae	0.0158	Fungi,Ascomycota,Lecanoromycetes,Lecanorales,Mycoblastaceae	0.0101
sl18516v2_Rhizoplaca_novomexicanaAGG1	Fungi,Ascomycota,Lecanoromycetes,Lecanorales,Lecanoraceae	0.453	Fungi,Ascomycota,Lecanoromycetes,Lecanorales,Parmeliaceae	0.179	Fungi,Ascomycota,Lecanoromycetes,Lecanorales,Stereocaulaceae	0.0183	Fungi,Ascomycota,Lecanoromycetes,Lecanorales,unk	0.015	Fungi,Ascomycota,Lecanoromycetes,Lecanorales,Ramalinaceae	0.0146	Fungi,Ascomycota,Lecanoromycetes,Lecanorales,Tephromelataceae	0.0134
sl18267a_Rhizoplaca_novomexicanaAGG2	Fungi,Ascomycota,Lecanoromycetes,Lecanorales,Lecanoraceae	0.405	Fungi,Ascomycota,Lecanoromycetes,Lecanorales,Parmeliaceae	0.161	Fungi,Ascomycota,Lecanoromycetes,Lecanorales,unk	0.0178	Fungi,Ascomycota,Lecanoromycetes,Lecanorales,Ramalinaceae	0.0171	Fungi,Ascomycota,Lecanoromycetes,Lecanorales,Stereocaulaceae	0.0147	Fungi,Ascomycota,Lecanoromycetes,Lecanorales,Mycoblastaceae	0.0115
sl18290c_Rhizoplaca_novomexicanaAGG2	Fungi,Ascomycota,Lecanoromycetes,Lecanorales,Lecanoraceae	0.446	Fungi,Ascomycota,Lecanoromycetes,Lecanorales,Parmeliaceae	0.181	Fungi,Ascomycota,Lecanoromycetes,Lecanorales,Stereocaulaceae	0.0189	Fungi,Ascomycota,Lecanoromycetes,Lecanorales,Ramalinaceae	0.016	Fungi,Ascomycota,Lecanoromycetes,Lecanorales,unk	0.0154	Fungi,Ascomycota,Lecanoromycetes,Lecanorales,Mycoblastaceae	0.0109
sl18358d_Rhizoplaca_novomexicanaAGG2	Fungi,Ascomycota,Lecanoromycetes,Lecanorales,Lecanoraceae	0.457	Fungi,Ascomycota,Lecanoromycetes,Lecanorales,Parmeliaceae	0.185	Fungi,Ascomycota,Lecanoromycetes,Lecanorales,Stereocaulaceae	0.0163	Fungi,Ascomycota,Lecanoromycetes,Lecanorales,unk	0.0152	Fungi,Ascomycota,Lecanoromycetes,Lecanorales,Ramalinaceae	0.0148	Fungi,Ascomycota,Lecanoromycetes,Lecanorales,Mycoblastaceae	0.0105
sl18370b_Rhizoplaca_novomexicanaAGG2	Fungi,Ascomycota,Lecanoromycetes,Lecanorales,Lecanoraceae	0.454	Fungi,Ascomycota,Lecanoromycetes,Lecanorales,Parmeliaceae	0.183	Fungi,Ascomycota,Lecanoromycetes,Lecanorales,Porpidiaceae	0.0288	Fungi,Ascomycota,Lecanoromycetes,Lecanorales,Stereocaulaceae	0.0151	Fungi,Ascomycota,Lecanoromycetes,Lecanorales,Ramalinaceae	0.0148	Fungi,Ascomycota,Lecanoromycetes,Lecanorales,unk	0.014
sl18678_Rhizoplaca_novomexicanaAGG2	Fungi,Ascomycota,Lecanoromycetes,Lecanorales,Lecanoraceae	0.424	Fungi,Ascomycota,Lecanoromycetes,Lecanorales,Parmeliaceae	0.175	Fungi,Ascomycota,Lecanoromycetes,Lecanorales,Porpidiaceae	0.0301	Fungi,Ascomycota,Lecanoromycetes,Lecanorales,Stereocaulaceae	0.0182	Fungi,Ascomycota,Lecanoromycetes,Lecanorales,Ramalinaceae	0.0154	Fungi,Ascomycota,Lecanoromycetes,Lecanorales,unk	0.0153	Fungi,Ascomycota,Lecanoromycetes,Lecanorales,Mycoblastaceae	0.0101
sl18458_Rhizoplaca_novomexicanaAFF	Fungi,Ascomycota,Lecanoromycetes,Lecanorales,Lecanoraceae	0.407	Fungi,Ascomycota,Lecanoromycetes,Lecanorales,Parmeliaceae	0.184	Fungi,Ascomycota,Lecanoromycetes,Lecanorales,Porpidiaceae	0.0255	Fungi,Ascomycota,Lecanoromycetes,Lecanorales,Stereocaulaceae	0.0152	Fungi,Ascomycota,Lecanoromycetes,Lecanorales,Ramalinaceae	0.0146	Fungi,Ascomycota,Lecanoromycetes,Lecanorales,unk	0.0143	Fungi,Ascomycota,Lecanoromycetes,Lecanorales,Tephromelataceae	0.0142	Fungi,Ascomycota,Lecanoromycetes,Lecideales,Lecideaceae	0.0131	Fungi,Ascomycota,Lecanoromycetes,Lecanorales,Mycoblastaceae	0.0102
sl18673_Rhizoplaca_novomexicanaAFF	Fungi,Ascomycota,Lecanoromycetes,Lecanorales,Lecanoraceae	0.38	Fungi,Ascomycota,Lecanoromycetes,Lecanorales,Parmeliaceae	0.189	Fungi,Ascomycota,Lecanoromycetes,Lecanorales,Porpidiaceae	0.0277	Fungi,Ascomycota,Lecanoromycetes,Lecanorales,Stereocaulaceae	0.0153	Fungi,Ascomycota,Lecanoromycetes,Lecanorales,unk	0.0152	Fungi,Ascomycota,Lecanoromycetes,Lecanorales,Ramalinaceae	0.0148	Fungi,Ascomycota,Lecanoromycetes,Lecanorales,Tephromelataceae	0.014	Fungi,Ascomycota,Lecanoromycetes,Lecanorales,Mycoblastaceae	0.0101
sl18519b_Rhizoplaca_novomexicanaAGG2	Fungi,Ascomycota,Lecanoromycetes,Lecanorales,Lecanoraceae	0.386	Fungi,Ascomycota,Lecanoromycetes,Lecanorales,Parmeliaceae	0.162	Fungi,Ascomycota,Lecanoromycetes,Lecanorales,unk	0.0184	Fungi,Ascomycota,Lecanoromycetes,Lecanorales,Ramalinaceae	0.0173	Fungi,Ascomycota,Lecanoromycetes,Lecanorales,Mycoblastaceae	0.0112	Fungi,Ascomycota,Lecanoromycetes,Lecanorales,Cladoniaceae	0.0106
sl18651c_Rhizoplaca_groupNOVA	Fungi,Ascomycota,Lecanoromycetes,Lecanorales,Lecanoraceae	0.286	Fungi,Ascomycota,Lecanoromycetes,Lecanorales,Parmeliaceae	0.199	Fungi,Ascomycota,Lecanoromycetes,Lecanorales,Stereocaulaceae	0.0209	Fungi,Ascomycota,Lecanoromycetes,Lecanorales,Ramalinaceae	0.0173	Fungi,Ascomycota,Lecanoromycetes,Lecanorales,unk	0.0155	Fungi,Ascomycota,Lecanoromycetes,Lecanorales,Mycoblastaceae	0.0118
sl18651lepr_Rhizoplaca_groupNOVA	Fungi,Ascomycota,Lecanoromycetes,Lecanorales,Lecanoraceae	0.27	Fungi,Ascomycota,Lecanoromycetes,Lecanorales,Parmeliaceae	0.194	Fungi,Ascomycota,Lecanoromycetes,Lecanorales,Porpidiaceae	0.0318	Fungi,Ascomycota,Lecanoromycetes,Lecanorales,Stereocaulaceae	0.0189	Fungi,Ascomycota,Lecanoromycetes,Lecanorales,Ramalinaceae	0.0166	Fungi,Ascomycota,Lecanoromycetes,Lecanorales,unk	0.0146
sl18468lec_Lecanora_sp1	Fungi,Ascomycota,Lecanoromycetes,Lecanorales,Parmeliaceae	0.267	Fungi,Ascomycota,Lecanoromycetes,Lecanorales,Lecanoraceae	0.179	Fungi,Ascomycota,Lecanoromycetes,Lecanorales,Ramalinaceae	0.0154	Fungi,Ascomycota,Lecanoromycetes,Lecanorales,unk	0.0137	Fungi,Ascomycota,Lecanoromycetes,Lecanorales,Stereocaulaceae	0.01
sl18261c_Protoparmeliopsis_peltata	Fungi,Ascomycota,Lecanoromycetes,Lecanorales,Lecanoraceae	0.341	Fungi,Ascomycota,Lecanoromycetes,Lecanorales,Parmeliaceae	0.0973	Fungi,Ascomycota,Lecanoromycetes,Lecanorales,unk	0.0225	Fungi,Ascomycota,Lecanoromycetes,Lecanorales,Ramalinaceae	0.0171
sl18345_Protoparmeliopsis_peltata	Fungi,Ascomycota,Lecanoromycetes,Lecanorales,Lecanoraceae	0.341	Fungi,Ascomycota,Lecanoromycetes,Lecanorales,Parmeliaceae	0.0973	Fungi,Ascomycota,Lecanoromycetes,Lecanorales,unk	0.0225	Fungi,Ascomycota,Lecanoromycetes,Lecanorales,Ramalinaceae	0.0171
sl18344_Rhizoplaca_chrysoleucaCLADEd	Fungi,Ascomycota,Lecanoromycetes,Lecanorales,Lecanoraceae	0.521	Fungi,Ascomycota,Lecanoromycetes,Lecanorales,Parmeliaceae	0.135	Fungi,Ascomycota,Lecanoromycetes,Lecanorales,Porpidiaceae	0.0195	Fungi,Ascomycota,Lecanoromycetes,Lecanorales,unk	0.0161	Fungi,Ascomycota,Lecanoromycetes,Lecanorales,Ramalinaceae	0.0139	Fungi,Ascomycota,Lecanoromycetes,Lecanorales,Squamarinaceae	0.0105
sl18581_Rhizoplaca_chrysoleucaCLADEe	Fungi,Ascomycota,Lecanoromycetes,Lecanorales,Lecanoraceae	0.545	Fungi,Ascomycota,Lecanoromycetes,Lecanorales,Parmeliaceae	0.12	Fungi,Ascomycota,Lecanoromycetes,Lecanorales,unk	0.0161	Fungi,Ascomycota,Lecanoromycetes,Lecanorales,Ramalinaceae	0.0157	Fungi,Ascomycota,Lecanoromycetes,Lecanorales,Stereocaulaceae	0.0135
sl18405a_Lecanora_sp2	Fungi,Ascomycota,Lecanoromycetes,Lecanorales,Lecanoraceae	0.222	Fungi,Ascomycota,Lecanoromycetes,Lecanorales,Parmeliaceae	0.0345	Fungi,Ascomycota,Lecanoromycetes,Lecanorales,unk	0.0224	Fungi,Ascomycota,Lecanoromycetes,Lecanorales,Ramalinaceae	0.0203
sl18405rhizo_Lecanora_sp2	Fungi,Ascomycota,Lecanoromycetes,Lecanorales,Lecanoraceae	0.215	Fungi,Ascomycota,Lecanoromycetes,Lecanorales,Parmeliaceae	0.0344	Fungi,Ascomycota,Lecanoromycetes,Lecanorales,unk	0.0224	Fungi,Ascomycota,Lecanoromycetes,Lecanorales,Ramalinaceae	0.0201
sl18272c_Lecanora_rupicolaAFF1	Fungi,Ascomycota,Lecanoromycetes,Lecanorales,Lecanoraceae	0.0756	Fungi,Ascomycota,Lecanoromycetes,Lecanorales,Parmeliaceae	0.0598	Fungi,Ascomycota,Lecanoromycetes,Lecanorales,Cladoniaceae	0.0592	Fungi,Ascomycota,Lecanoromycetes,Lecanorales,unk	0.0394	Fungi,Ascomycota,Lecanoromycetes,Lecanorales,Ramalinaceae	0.0235
sl18375c_Lecanora_rupicolaAFF1	Fungi,Ascomycota,Lecanoromycetes,Lecanorales,Parmeliaceae	0.228	Fungi,Ascomycota,Lecanoromycetes,Lecanorales,Lecanoraceae	0.163	Fungi,Ascomycota,Lecanoromycetes,Lecanorales,unk	0.0184	Fungi,Ascomycota,Lecanoromycetes,Lecanorales,Ramalinaceae	0.0135
sl18240a_Lecanora_rupicolaAGG1	Fungi,Ascomycota,Lecanoromycetes,Lecanorales,Parmeliaceae	0.314	Fungi,Ascomycota,Lecanoromycetes,Lecanorales,Lecanoraceae	0.0648	Fungi,Ascomycota,Lecanoromycetes,Lecanorales,unk	0.0287	Fungi,Ascomycota,Lecanoromycetes,Lecanorales,Ramalinaceae	0.0231	Fungi,Ascomycota,Lecanoromycetes,Lecanorales,Cladoniaceae	0.0106
sl18355rup_Lecanora_rupicolaAGG1	Fungi,Ascomycota,Lecanoromycetes,Lecanorales,Parmeliaceae	0.317	Fungi,Ascomycota,Lecanoromycetes,Lecanorales,Lecanoraceae	0.0664	Fungi,Ascomycota,Lecanoromycetes,Lecanorales,unk	0.029	Fungi,Ascomycota,Lecanoromycetes,Lecanorales,Ramalinaceae	0.0237	Fungi,Ascomycota,Lecanoromycetes,Lecanorales,Cladoniaceae	0.0107
sl18455rupi_Lecanora_rupicolaAGG1	Fungi,Ascomycota,Lecanoromycetes,Lecanorales,Parmeliaceae	0.317	Fungi,Ascomycota,Lecanoromycetes,Lecanorales,Lecanoraceae	0.0664	Fungi,Ascomycota,Lecanoromycetes,Lecanorales,unk	0.029	Fungi,Ascomycota,Lecanoromycetes,Lecanorales,Ramalinaceae	0.0237	Fungi,Ascomycota,Lecanoromycetes,Lecanorales,Cladoniaceae	0.0107
sl18655_Lecanora_rupicolaAGG1	Fungi,Ascomycota,Lecanoromycetes,Lecanorales,Parmeliaceae	0.317	Fungi,Ascomycota,Lecanoromycetes,Lecanorales,Lecanoraceae	0.0664	Fungi,Ascomycota,Lecanoromycetes,Lecanorales,unk	0.029	Fungi,Ascomycota,Lecanoromycetes,Lecanorales,Ramalinaceae	0.0237	Fungi,Ascomycota,Lecanoromycetes,Lecanorales,Cladoniaceae	0.0107
sl18454b_Lecanora_rupicolaAGG1	Fungi,Ascomycota,Lecanoromycetes,Lecanorales,Parmeliaceae	0.296	Fungi,Ascomycota,Lecanoromycetes,Lecanorales,Lecanoraceae	0.0667	Fungi,Ascomycota,Lecanoromycetes,Lecanorales,unk	0.0296	Fungi,Ascomycota,Lecanoromycetes,Lecanorales,Ramalinaceae	0.0238	Fungi,Ascomycota,Lecanoromycetes,Lecanorales,Cladoniaceae	0.011
sl18275_Lecanora_rupicolaAGG1	Fungi,Ascomycota,Lecanoromycetes,Lecanorales,Lecanoraceae	0.229	Fungi,Ascomycota,Lecanoromycetes,Lecanorales,Parmeliaceae	0.183	Fungi,Ascomycota,Lecanoromycetes,Lecanorales,Cladoniaceae	0.0401	Fungi,Ascomycota,Lecanoromycetes,Lecanorales,unk	0.0213	Fungi,Ascomycota,Lecanoromycetes,Lecanorales,Ramalinaceae	0.0154
sl18404rupi_Lecanora_rupicolaAGG1	Fungi,Ascomycota,Lecanoromycetes,Lecanorales,Lecanoraceae	0.126	Fungi,Ascomycota,Lecanoromycetes,Lecanorales,Parmeliaceae	0.0917	Fungi,Ascomycota,Lecanoromycetes,Lecanorales,unk	0.0573	Fungi,Ascomycota,Lecanoromycetes,Lecanorales,Ramalinaceae	0.0485	Fungi,Ascomycota,Lecanoromycetes,Lecanorales,Cladoniaceae	0.0212	Fungi,Ascomycota,Lecanoromycetes,Lecanorales,Porpidiaceae	0.0102
sl18294a_Lecanora_rupicolaAGG2	Fungi,Ascomycota,Lecanoromycetes,Lecanorales,Parmeliaceae	0.28	Fungi,Ascomycota,Lecanoromycetes,Lecanorales,Lecanoraceae	0.172	Fungi,Ascomycota,Lecanoromycetes,Lecanorales,unk	0.0235	Fungi,Ascomycota,Lecanoromycetes,Lecanorales,Ramalinaceae	0.0218	Fungi,Ascomycota,Lecanoromycetes,Lecanorales,Cladoniaceae	0.0124
sl18460c_Lecanora_rupicolaAGG2	Fungi,Ascomycota,Lecanoromycetes,Lecanorales,Parmeliaceae	0.361	Fungi,Ascomycota,Lecanoromycetes,Lecanorales,Lecanoraceae	0.081	Fungi,Ascomycota,Lecanoromycetes,Lecanorales,unk	0.0308	Fungi,Ascomycota,Lecanoromycetes,Lecanorales,Ramalinaceae	0.0285	Fungi,Ascomycota,Lecanoromycetes,Lecanorales,Cladoniaceae	0.0165
sl18428_Evernia_divaricata	Fungi,Ascomycota,Lecanoromycetes,Lecanorales,Parmeliaceae	0.8	Fungi,Ascomycota,Lecanoromycetes,Lecanorales,Ramalinaceae	0.0138	Fungi,Ascomycota,Lecanoromycetes,Lecanorales,Lecanoraceae	0.0102
sl19193_Pseudephebe_minuscula	Fungi,Ascomycota,Lecanoromycetes,Lecanorales,Parmeliaceae	0.734	Fungi,Ascomycota,Lecanoromycetes,Lecanorales,Ramalinaceae	0.0759	Fungi,Ascomycota,Lecanoromycetes,Lecanorales,Mycoblastaceae	0.0164	Fungi,Ascomycota,Lecanoromycetes,Lecanorales,Lecanoraceae	0.0107
sl18339_Xanthoparmelia_wyomingica	Fungi,Ascomycota,Lecanoromycetes,Lecanorales,Parmeliaceae	0.844	Fungi,Ascomycota,Lecanoromycetes,Lecanorales,Lecanoraceae	0.021
sl18604_Xanthoparmelia_subcumberlandia	Fungi,Ascomycota,Lecanoromycetes,Lecanorales,Parmeliaceae	0.85	Fungi,Ascomycota,Lecanoromycetes,Lecanorales,Lecanoraceae	0.0168
sl18340_Xanthoparmelia_wyomingica	Fungi,Ascomycota,Lecanoromycetes,Lecanorales,Parmeliaceae	0.853	Fungi,Ascomycota,Lecanoromycetes,Lecanorales,Lecanoraceae	0.0191
sl18464_Xanthoparmelia_subcumberlandia	Fungi,Ascomycota,Lecanoromycetes,Lecanorales,Parmeliaceae	0.84	Fungi,Ascomycota,Lecanoromycetes,Lecanorales,Lecanoraceae	0.0208
sl18671xantho_Xanthoparmelia_subcumberlandia	Fungi,Ascomycota,Lecanoromycetes,Lecanorales,Parmeliaceae	0.84	Fungi,Ascomycota,Lecanoromycetes,Lecanorales,Lecanoraceae	0.0205
sl18673xantho_Xanthoparmelia_subcumberlandia	Fungi,Ascomycota,Lecanoromycetes,Lecanorales,Parmeliaceae	0.84	Fungi,Ascomycota,Lecanoromycetes,Lecanorales,Lecanoraceae	0.0205
sl18308_Xanthoparmelia_wyomingica	Fungi,Ascomycota,Lecanoromycetes,Lecanorales,Parmeliaceae	0.834	Fungi,Ascomycota,Lecanoromycetes,Lecanorales,Lecanoraceae	0.0195
sl18675_Xanthoparmelia_wyomingica	Fungi,Ascomycota,Lecanoromycetes,Lecanorales,Parmeliaceae	0.834	Fungi,Ascomycota,Lecanoromycetes,Lecanorales,Lecanoraceae	0.0195
sl18677_Xanthoparmelia_wyomingica	Fungi,Ascomycota,Lecanoromycetes,Lecanorales,Parmeliaceae	0.834	Fungi,Ascomycota,Lecanoromycetes,Lecanorales,Lecanoraceae	0.0195
sl18245new_Xanthoparmelia_wyomingica	Fungi,Ascomycota,Lecanoromycetes,Lecanorales,Parmeliaceae	0.841	Fungi,Ascomycota,Lecanoromycetes,Lecanorales,Lecanoraceae	0.0177
sl18408_Xanthoparmelia_wyomingica	Fungi,Ascomycota,Lecanoromycetes,Lecanorales,Parmeliaceae	0.849
sl18523_Xanthoparmelia_wyomingica	Fungi,Ascomycota,Lecanoromycetes,Lecanorales,Parmeliaceae	0.849
sl18349side_Lecanora_subcavicolaAFF1	Fungi,Ascomycota,Lecanoromycetes,Lecanorales,Parmeliaceae	0.236	Fungi,Ascomycota,Lecanoromycetes,Lecanorales,Lecanoraceae	0.163	Fungi,Ascomycota,Lecanoromycetes,Lecanorales,Ramalinaceae	0.0274	Fungi,Ascomycota,Lecanoromycetes,Lecanorales,unk	0.0122
sl18349subcavi_Lecanora_subcavicolaAFF1	Fungi,Ascomycota,Lecanoromycetes,Lecanorales,Parmeliaceae	0.236	Fungi,Ascomycota,Lecanoromycetes,Lecanorales,Lecanoraceae	0.163	Fungi,Ascomycota,Lecanoromycetes,Lecanorales,Ramalinaceae	0.0274	Fungi,Ascomycota,Lecanoromycetes,Lecanorales,unk	0.0122
sl18364b_Lecanora_subcavicolaAFF1	Fungi,Ascomycota,Lecanoromycetes,Lecanorales,Parmeliaceae	0.236	Fungi,Ascomycota,Lecanoromycetes,Lecanorales,Lecanoraceae	0.163	Fungi,Ascomycota,Lecanoromycetes,Lecanorales,Ramalinaceae	0.0274	Fungi,Ascomycota,Lecanoromycetes,Lecanorales,unk	0.0122
sl18372a_Lecanora_subcavicolaAFF1	Fungi,Ascomycota,Lecanoromycetes,Lecanorales,Parmeliaceae	0.215	Fungi,Ascomycota,Lecanoromycetes,Lecanorales,Lecanoraceae	0.155	Fungi,Ascomycota,Lecanoromycetes,Lecanorales,Ramalinaceae	0.0149	Fungi,Ascomycota,Lecanoromycetes,Lecanorales,unk	0.013
sl18407a;18-407d_Lecanora_subcavicolaAFF1	Fungi,Ascomycota,Lecanoromycetes,Lecanorales,Parmeliaceae	0.215	Fungi,Ascomycota,Lecanoromycetes,Lecanorales,Lecanoraceae	0.155	Fungi,Ascomycota,Lecanoromycetes,Lecanorales,Ramalinaceae	0.0149	Fungi,Ascomycota,Lecanoromycetes,Lecanorales,unk	0.013
sl18349b_Lecanora_subcavicolaAFF2	Fungi,Ascomycota,Lecanoromycetes,Lecanorales,Parmeliaceae	0.276	Fungi,Ascomycota,Lecanoromycetes,Lecanorales,Lecanoraceae	0.156	Fungi,Ascomycota,Lecanoromycetes,Lecanorales,Ramalinaceae	0.0156	Fungi,Ascomycota,Lecanoromycetes,Lecanorales,unk	0.0127
sl18349bat_Lecanora_subcavicolaAFF2	Fungi,Ascomycota,Lecanoromycetes,Lecanorales,Parmeliaceae	0.276	Fungi,Ascomycota,Lecanoromycetes,Lecanorales,Lecanoraceae	0.156	Fungi,Ascomycota,Lecanoromycetes,Lecanorales,Ramalinaceae	0.0156	Fungi,Ascomycota,Lecanoromycetes,Lecanorales,unk	0.0127
sl18567sore_Lecanora_subcavicolaAFF2	Fungi,Ascomycota,Lecanoromycetes,Lecanorales,Parmeliaceae	0.276	Fungi,Ascomycota,Lecanoromycetes,Lecanorales,Lecanoraceae	0.156	Fungi,Ascomycota,Lecanoromycetes,Lecanorales,Ramalinaceae	0.0156	Fungi,Ascomycota,Lecanoromycetes,Lecanorales,unk	0.0127
sl18403sideSOR_Lecanora_subcavicolaAFF2	Fungi,Ascomycota,Lecanoromycetes,Lecanorales,Parmeliaceae	0.264	Fungi,Ascomycota,Lecanoromycetes,Lecanorales,Lecanoraceae	0.152	Fungi,Ascomycota,Lecanoromycetes,Lecanorales,Ramalinaceae	0.0154	Fungi,Ascomycota,Lecanoromycetes,Lecanorales,unk	0.0127
sl18347f_Lecidella_stigmateaAGG1	Fungi,Ascomycota,Lecanoromycetes,Lecanorales,Lecanoraceae	0.32	Fungi,Ascomycota,Lecanoromycetes,Lecanorales,Parmeliaceae	0.235	Fungi,Ascomycota,Lecanoromycetes,Lecanorales,Ramalinaceae	0.0186	Fungi,Ascomycota,Lecanoromycetes,Lecanorales,unk	0.017
sl18347lec_Lecidella_stigmateaAGG1	Fungi,Ascomycota,Lecanoromycetes,Lecanorales,Lecanoraceae	0.32	Fungi,Ascomycota,Lecanoromycetes,Lecanorales,Parmeliaceae	0.214	Fungi,Ascomycota,Lecanoromycetes,Lecanorales,Ramalinaceae	0.0199	Fungi,Ascomycota,Lecanoromycetes,Lecanorales,unk	0.0183
sl18360_Lecidella_stigmateaAGG1	Fungi,Ascomycota,Lecanoromycetes,Lecanorales,Lecanoraceae	0.295	Fungi,Ascomycota,Lecanoromycetes,Lecanorales,Parmeliaceae	0.262	Fungi,Ascomycota,Lecanoromycetes,Lecanorales,Ramalinaceae	0.0171	Fungi,Ascomycota,Lecanoromycetes,Lecanorales,unk	0.0168
sl18374_Lecidella_stigmateaAGG1	Fungi,Ascomycota,Lecanoromycetes,Lecanorales,Lecanoraceae	0.289	Fungi,Ascomycota,Lecanoromycetes,Lecanorales,Parmeliaceae	0.257	Fungi,Ascomycota,Lecanoromycetes,Lecanorales,Ramalinaceae	0.0167	Fungi,Ascomycota,Lecanoromycetes,Lecanorales,unk	0.0166
sl18492_Lecidella_stigmateaAGG1	Fungi,Ascomycota,Lecanoromycetes,Lecanorales,Lecanoraceae	0.304	Fungi,Ascomycota,Lecanoromycetes,Lecanorales,Parmeliaceae	0.267	Fungi,Ascomycota,Lecanoromycetes,Lecanorales,Ramalinaceae	0.0165	Fungi,Ascomycota,Lecanoromycetes,Lecanorales,unk	0.0162
sl18500leci_Lecidella_stigmateaAGG1	Fungi,Ascomycota,Lecanoromycetes,Lecanorales,Lecanoraceae	0.302	Fungi,Ascomycota,Lecanoromycetes,Lecanorales,Parmeliaceae	0.246	Fungi,Ascomycota,Lecanoromycetes,Lecanorales,Ramalinaceae	0.0166	Fungi,Ascomycota,Lecanoromycetes,Lecanorales,unk	0.0165
sl18367z_Lecidella_stigmateaAGG1	Fungi,Ascomycota,Lecanoromycetes,Lecanorales,Lecanoraceae	0.321	Fungi,Ascomycota,Lecanoromycetes,Lecanorales,Parmeliaceae	0.225	Fungi,Ascomycota,Lecanoromycetes,Lecanorales,Ramalinaceae	0.0187	Fungi,Ascomycota,Lecanoromycetes,Lecanorales,unk	0.0171
sl18369rino_Lecidella_stigmateaAGG1	Fungi,Ascomycota,Lecanoromycetes,Lecanorales,Lecanoraceae	0.321	Fungi,Ascomycota,Lecanoromycetes,Lecanorales,Parmeliaceae	0.225	Fungi,Ascomycota,Lecanoromycetes,Lecanorales,Ramalinaceae	0.0187	Fungi,Ascomycota,Lecanoromycetes,Lecanorales,unk	0.0171
sl18409b_Lecidella_stigmateaAGG1	Fungi,Ascomycota,Lecanoromycetes,Lecanorales,Lecanoraceae	0.311	Fungi,Ascomycota,Lecanoromycetes,Lecanorales,Parmeliaceae	0.28	Fungi,Ascomycota,Lecanoromycetes,Lecanorales,Ramalinaceae	0.0184	Fungi,Ascomycota,Lecanoromycetes,Lecanorales,unk	0.0165
sl18475_Lecidella_stigmateaAGG1	Fungi,Ascomycota,Lecanoromycetes,Lecanorales,Lecanoraceae	0.258	Fungi,Ascomycota,Lecanoromycetes,Lecanorales,Parmeliaceae	0.222	Fungi,Ascomycota,Lecanoromycetes,Lecanorales,unk	0.0174	Fungi,Ascomycota,Lecanoromycetes,Lecanorales,Ramalinaceae	0.0166
sl18512_Lecidella_stigmateaAGG1	Fungi,Ascomycota,Lecanoromycetes,Lecanorales,Lecanoraceae	0.296	Fungi,Ascomycota,Lecanoromycetes,Lecanorales,Parmeliaceae	0.266	Fungi,Ascomycota,Lecanoromycetes,Lecanorales,Ramalinaceae	0.0183	Fungi,Ascomycota,Lecanoromycetes,Lecanorales,unk	0.0169
sl18537c_Lecidella_stigmateaAGG1	Fungi,Ascomycota,Lecanoromycetes,Lecanorales,Lecanoraceae	0.334	Fungi,Ascomycota,Lecanoromycetes,Lecanorales,Parmeliaceae	0.242	Fungi,Ascomycota,Lecanoromycetes,Lecanorales,Ramalinaceae	0.0363	Fungi,Ascomycota,Lecanoromycetes,Lecanorales,unk	0.0145	Fungi,Ascomycota,Lecanoromycetes,Lecanorales,Squamarinaceae	0.0133
sl18257b_Lecidella_stigmateaAGG2	Fungi,Ascomycota,Lecanoromycetes,Lecanorales,Lecanoraceae	0.312	Fungi,Ascomycota,Lecanoromycetes,Lecanorales,Parmeliaceae	0.235	Fungi,Ascomycota,Lecanoromycetes,Lecanorales,Ramalinaceae	0.0172	Fungi,Ascomycota,Lecanoromycetes,Lecanorales,unk	0.0171
sl18294d_Lecidella_stigmateaAGG2	Fungi,Ascomycota,Lecanoromycetes,Lecanorales,Lecanoraceae	0.309	Fungi,Ascomycota,Lecanoromycetes,Lecanorales,Parmeliaceae	0.229	Fungi,Ascomycota,Lecanoromycetes,Lecanorales,unk	0.0174	Fungi,Ascomycota,Lecanoromycetes,Lecanorales,Ramalinaceae	0.0169
sl18467unk_Lecidella_stigmateaAGG2	Fungi,Ascomycota,Lecanoromycetes,Lecanorales,Lecanoraceae	0.307	Fungi,Ascomycota,Lecanoromycetes,Lecanorales,Parmeliaceae	0.23	Fungi,Ascomycota,Lecanoromycetes,Lecanorales,Ramalinaceae	0.0187	Fungi,Ascomycota,Lecanoromycetes,Lecanorales,unk	0.0173
sl18582a_Lecidella_stigmateaAGG2	Fungi,Ascomycota,Lecanoromycetes,Lecanorales,Lecanoraceae	0.311	Fungi,Ascomycota,Lecanoromycetes,Lecanorales,Parmeliaceae	0.239	Fungi,Ascomycota,Lecanoromycetes,Lecanorales,Ramalinaceae	0.0186	Fungi,Ascomycota,Lecanoromycetes,Lecanorales,unk	0.0172
sl18582e_Lecidella_stigmateaAGG2	Fungi,Ascomycota,Lecanoromycetes,Lecanorales,Lecanoraceae	0.314	Fungi,Ascomycota,Lecanoromycetes,Lecanorales,Parmeliaceae	0.253	Fungi,Ascomycota,Lecanoromycetes,Lecanorales,Ramalinaceae	0.0185	Fungi,Ascomycota,Lecanoromycetes,Lecanorales,unk	0.0167
sl18583i_Lecidella_stigmateaAGG2	Fungi,Ascomycota,Lecanoromycetes,Lecanorales,Lecanoraceae	0.314	Fungi,Ascomycota,Lecanoromycetes,Lecanorales,Parmeliaceae	0.253	Fungi,Ascomycota,Lecanoromycetes,Lecanorales,Ramalinaceae	0.0185	Fungi,Ascomycota,Lecanoromycetes,Lecanorales,unk	0.0167
sl19208leci_Lecidella_stigmateaAGG1	Fungi,Ascomycota,Lecanoromycetes,Lecanorales,Lecanoraceae	0.308	Fungi,Ascomycota,Lecanoromycetes,Lecanorales,Parmeliaceae	0.211	Fungi,Ascomycota,Lecanoromycetes,Lecanorales,Ramalinaceae	0.0177	Fungi,Ascomycota,Lecanoromycetes,Lecanorales,unk	0.0176
sl18347b_Lecidella_stigmateaAGG4	Fungi,Ascomycota,Lecanoromycetes,Lecanorales,Lecanoraceae	0.298	Fungi,Ascomycota,Lecanoromycetes,Lecanorales,Parmeliaceae	0.253	Fungi,Ascomycota,Lecanoromycetes,Lecanorales,Ramalinaceae	0.0174	Fungi,Ascomycota,Lecanoromycetes,Lecanorales,unk	0.0166
sl18347e_Lecidella_stigmateaAGG4	Fungi,Ascomycota,Lecanoromycetes,Lecanorales,Lecanoraceae	0.298	Fungi,Ascomycota,Lecanoromycetes,Lecanorales,Parmeliaceae	0.253	Fungi,Ascomycota,Lecanoromycetes,Lecanorales,Ramalinaceae	0.0174	Fungi,Ascomycota,Lecanoromycetes,Lecanorales,unk	0.0166
sl18511della_Lecidella_stigmateaAGG1	Fungi,Ascomycota,Lecanoromycetes,Lecanorales,Lecanoraceae	0.277	Fungi,Ascomycota,Lecanoromycetes,Lecanorales,Parmeliaceae	0.249	Fungi,Ascomycota,Lecanoromycetes,Lecanorales,Ramalinaceae	0.0173	Fungi,Ascomycota,Lecanoromycetes,Lecanorales,unk	0.0162	Fungi,Ascomycota,Lecanoromycetes,Lecanorales,Squamarinaceae	0.0118
sl18517_Lecidella_stigmateaAGG1	Fungi,Ascomycota,Lecanoromycetes,Lecanorales,Lecanoraceae	0.277	Fungi,Ascomycota,Lecanoromycetes,Lecanorales,Parmeliaceae	0.249	Fungi,Ascomycota,Lecanoromycetes,Lecanorales,Ramalinaceae	0.0173	Fungi,Ascomycota,Lecanoromycetes,Lecanorales,unk	0.0162	Fungi,Ascomycota,Lecanoromycetes,Lecanorales,Squamarinaceae	0.0118
sl18528_Lecidella_stigmateaAGG3	Fungi,Ascomycota,Lecanoromycetes,Lecanorales,Lecanoraceae	0.286	Fungi,Ascomycota,Lecanoromycetes,Lecanorales,Parmeliaceae	0.195	Fungi,Ascomycota,Lecanoromycetes,Lecanorales,unk	0.0183	Fungi,Ascomycota,Lecanoromycetes,Lecanorales,Ramalinaceae	0.0183
sl18681blackAPO_Lecidella_stigmateaAGG3	Fungi,Ascomycota,Lecanoromycetes,Lecanorales,Lecanoraceae	0.285	Fungi,Ascomycota,Lecanoromycetes,Lecanorales,Parmeliaceae	0.225	Fungi,Ascomycota,Lecanoromycetes,Lecanorales,Ramalinaceae	0.0179	Fungi,Ascomycota,Lecanoromycetes,Lecanorales,unk	0.0172
sl18681brownAPO_Lecidella_stigmateaAGG3	Fungi,Ascomycota,Lecanoromycetes,Lecanorales,Lecanoraceae	0.285	Fungi,Ascomycota,Lecanoromycetes,Lecanorales,Parmeliaceae	0.225	Fungi,Ascomycota,Lecanoromycetes,Lecanorales,Ramalinaceae	0.0179	Fungi,Ascomycota,Lecanoromycetes,Lecanorales,unk	0.0172
sl18348grey_Lecanora_spGREY	Fungi,Ascomycota,Lecanoromycetes,Lecanorales,Parmeliaceae	0.176	Fungi,Ascomycota,Lecanoromycetes,Lecanorales,Lecanoraceae	0.0743	Fungi,Ascomycota,Lecanoromycetes,Lecanorales,unk	0.0118	Fungi,Ascomycota,Lecanoromycetes,Lecanorales,Ramalinaceae	0.0118
sl18403tetra_Lecanora_spGREY	Fungi,Ascomycota,Lecanoromycetes,Lecanorales,Parmeliaceae	0.176	Fungi,Ascomycota,Lecanoromycetes,Lecanorales,Lecanoraceae	0.0743	Fungi,Ascomycota,Lecanoromycetes,Lecanorales,unk	0.0118	Fungi,Ascomycota,Lecanoromycetes,Lecanorales,Ramalinaceae	0.0118
sl18354_Lecanora_spGREY	Fungi,Ascomycota,Lecanoromycetes,Lecanorales,Parmeliaceae	0.166	Fungi,Ascomycota,Lecanoromycetes,Lecanorales,Lecanoraceae	0.0698	Fungi,Ascomycota,Lecanoromycetes,Lecanorales,unk	0.0116	Fungi,Ascomycota,Lecanoromycetes,Lecanorales,Ramalinaceae	0.0114
sl18365b_Lecanora_spGREY	Fungi,Ascomycota,Lecanoromycetes,Lecanorales,Parmeliaceae	0.172	Fungi,Ascomycota,Lecanoromycetes,Lecanorales,Lecanoraceae	0.074	Fungi,Ascomycota,Lecanoromycetes,Lecanorales,unk	0.0119	Fungi,Ascomycota,Lecanoromycetes,Lecanorales,Ramalinaceae	0.0116
sl18248a_Lecideoid_formosaAGG1	Fungi,Ascomycota,Lecanoromycetes,Lecanorales,Parmeliaceae	0.0394	Fungi,Ascomycota,Lecanoromycetes,Lecanorales,Lecanoraceae	0.0192
sl18302e_Lecideoid_formosaAGG1	Fungi,Ascomycota,Lecanoromycetes,Lecanorales,Parmeliaceae	0.0425	Fungi,Ascomycota,Lecanoromycetes,Lecanorales,Lecanoraceae	0.0219
sl18280b_Lecideoid_formosaAGG1	Fungi,Ascomycota,Lecanoromycetes,Lecanorales,Parmeliaceae	0.0479	Fungi,Ascomycota,Lecanoromycetes,Lecanorales,Lecanoraceae	0.0246
sl18285_Lecideoid_formosaAGG1	Fungi,Ascomycota,Lecanoromycetes,Lecanorales,Parmeliaceae	0.0479	Fungi,Ascomycota,Lecanoromycetes,Lecanorales,Lecanoraceae	0.0246
sl18372b_Lecideoid_formosaAGG1	Fungi,Ascomycota,Lecanoromycetes,Lecanorales,Parmeliaceae	0.0451	Fungi,Ascomycota,Lecanoromycetes,Lecanorales,Lecanoraceae	0.0219
sl18403a_Lecideoid_formosaAGG1	Fungi,Ascomycota,Lecanoromycetes,Lecanorales,Parmeliaceae	0.0451	Fungi,Ascomycota,Lecanoromycetes,Lecanorales,Lecanoraceae	0.0219
sl18580_Lecideoid_formosaAGG1	Fungi,Ascomycota,Lecanoromycetes,Lecanorales,Parmeliaceae	0.0451	Fungi,Ascomycota,Lecanoromycetes,Lecanorales,Lecanoraceae	0.0219
sl19195_Lecideoid_formosaAGG1	Fungi,Ascomycota,Lecanoromycetes,Lecanorales,Parmeliaceae	0.0705	Fungi,Ascomycota,Lecanoromycetes,Lecanorales,Lecanoraceae	0.0304
sl18302form_Lecideoid_formosaAGG1	Fungi,Ascomycota,Lecanoromycetes,Lecanorales,Parmeliaceae	0.08	Fungi,Ascomycota,Lecanoromycetes,Lecanorales,Lecanoraceae	0.0389
sl18302b_Lecideoid_formosaAGG2	Fungi,Ascomycota,Lecanoromycetes,Lecanorales,Parmeliaceae	0.0732	Fungi,Ascomycota,Lecanoromycetes,Lecanorales,Lecanoraceae	0.0382
sl18567e_Lecideoid_formosaAGG2	Fungi,Ascomycota,Lecanoromycetes,Lecanorales,Parmeliaceae	0.0732	Fungi,Ascomycota,Lecanoromycetes,Lecanorales,Lecanoraceae	0.0382
sl18437b_Lecanora_prolificans	Fungi,Ascomycota,Lecanoromycetes,Lecanorales,Parmeliaceae	0.0541	Fungi,Ascomycota,Lecanoromycetes,Lecanorales,Lecanoraceae	0.0286
sl18471_Lecanora_prolificans	Fungi,Ascomycota,Lecanoromycetes,Lecanorales,Parmeliaceae	0.0541	Fungi,Ascomycota,Lecanoromycetes,Lecanorales,Lecanoraceae	0.0286
sl18427b_Myriolecis_hageniiAFF	Fungi,Ascomycota,Lecanoromycetes,Lecanorales,Lecanoraceae	0.348	Fungi,Ascomycota,Lecanoromycetes,Lecanorales,Parmeliaceae	0.155	Fungi,Ascomycota,Lecanoromycetes,Lecanorales,Porpidiaceae	0.0243	Fungi,Ascomycota,Lecanoromycetes,Lecanorales,Stereocaulaceae	0.0187	Fungi,Ascomycota,Lecanoromycetes,Lecanorales,unk	0.0182	Fungi,Ascomycota,Lecanoromycetes,Lecanorales,Ramalinaceae	0.0166
sl18473b_Myriolecis_hageniiAFF	Fungi,Ascomycota,Lecanoromycetes,Lecanorales,Lecanoraceae	0.337	Fungi,Ascomycota,Lecanoromycetes,Lecanorales,Parmeliaceae	0.152	Fungi,Ascomycota,Lecanoromycetes,Lecanorales,Porpidiaceae	0.0236	Fungi,Ascomycota,Lecanoromycetes,Lecanorales,unk	0.0184	Fungi,Ascomycota,Lecanoromycetes,Lecanorales,Stereocaulaceae	0.0183	Fungi,Ascomycota,Lecanoromycetes,Lecanorales,Ramalinaceae	0.0165
sl18269z_Myriolecis_myrioSP1	Fungi,Ascomycota,Lecanoromycetes,Lecanorales,Lecanoraceae	0.392	Fungi,Ascomycota,Lecanoromycetes,Lecanorales,Parmeliaceae	0.199	Fungi,Ascomycota,Lecanoromycetes,Lecanorales,Porpidiaceae	0.0282	Fungi,Ascomycota,Lecanoromycetes,Lecanorales,Cladoniaceae	0.0188	Fungi,Ascomycota,Lecanoromycetes,Lecanorales,unk	0.0153	Fungi,Ascomycota,Lecanoromycetes,Lecanorales,Ramalinaceae	0.0143
sl18478a_Myriolecis_semipallida	Fungi,Ascomycota,Lecanoromycetes,Lecanorales,Lecanoraceae	0.415	Fungi,Ascomycota,Lecanoromycetes,Lecanorales,Parmeliaceae	0.0394	Fungi,Ascomycota,Lecanoromycetes,Lecanorales,unk	0.0255	Fungi,Ascomycota,Lecanoromycetes,Lecanorales,Ramalinaceae	0.0208
sl18629b_Myriolecis_semipallida	Fungi,Ascomycota,Lecanoromycetes,Lecanorales,Lecanoraceae	0.35	Fungi,Ascomycota,Lecanoromycetes,Lecanorales,Parmeliaceae	0.152	Fungi,Ascomycota,Lecanoromycetes,Lecanorales,unk	0.0198	Fungi,Ascomycota,Lecanoromycetes,Lecanorales,Ramalinaceae	0.0164
sl18651b_Myriolecis_semipallida	Fungi,Ascomycota,Lecanoromycetes,Lecanorales,Lecanoraceae	0.35	Fungi,Ascomycota,Lecanoromycetes,Lecanorales,Parmeliaceae	0.152	Fungi,Ascomycota,Lecanoromycetes,Lecanorales,unk	0.0198	Fungi,Ascomycota,Lecanoromycetes,Lecanorales,Ramalinaceae	0.0164
sl18483a_Myriolecis_semipallida	Fungi,Ascomycota,Lecanoromycetes,Lecanorales,Lecanoraceae	0.354	Fungi,Ascomycota,Lecanoromycetes,Lecanorales,Parmeliaceae	0.162	Fungi,Ascomycota,Lecanoromycetes,Lecanorales,unk	0.0191	Fungi,Ascomycota,Lecanoromycetes,Lecanorales,Ramalinaceae	0.0161
sl18478quest_Myriolecis_semipallida	Fungi,Ascomycota,Lecanoromycetes,Lecanorales,Lecanoraceae	0.427	Fungi,Ascomycota,Lecanoromycetes,Lecanorales,Parmeliaceae	0.0394	Fungi,Ascomycota,Lecanoromycetes,Lecanorales,unk	0.0252	Fungi,Ascomycota,Lecanoromycetes,Lecanorales,Ramalinaceae	0.0205
sl18651a_Myriolecis_semipallida	Fungi,Ascomycota,Lecanoromycetes,Lecanorales,Lecanoraceae	0.339	Fungi,Ascomycota,Lecanoromycetes,Lecanorales,Parmeliaceae	0.177	Fungi,Ascomycota,Lecanoromycetes,Lecanorales,Porpidiaceae	0.0312	Fungi,Ascomycota,Lecanoromycetes,Lecanorales,unk	0.016	Fungi,Ascomycota,Lecanoromycetes,Lecanorales,Ramalinaceae	0.0157
sl18651d_Myriolecis_semipallida	Fungi,Ascomycota,Lecanoromycetes,Lecanorales,Lecanoraceae	0.171	Fungi,Ascomycota,Lecanoromycetes,Lecanorales,Parmeliaceae	0.139	Fungi,Ascomycota,Lecanoromycetes,Lecanorales,unk	0.0176	Fungi,Ascomycota,Lecanoromycetes,Lecanorales,Ramalinaceae	0.0149
sl18490_Myriolecis_semipallida	Fungi,Ascomycota,Lecanoromycetes,Lecanorales,Lecanoraceae	0.285	Fungi,Ascomycota,Lecanoromycetes,Lecanorales,Parmeliaceae	0.144	Fungi,Ascomycota,Lecanoromycetes,Lecanorales,Porpidiaceae	0.021	Fungi,Ascomycota,Lecanoromycetes,Lecanorales,unk	0.0191	Fungi,Ascomycota,Lecanoromycetes,Lecanorales,Ramalinaceae	0.0149
sl18494_Myriolecis_semipallida	Fungi,Ascomycota,Lecanoromycetes,Lecanorales,Lecanoraceae	0.284	Fungi,Ascomycota,Lecanoromycetes,Lecanorales,Parmeliaceae	0.149	Fungi,Ascomycota,Lecanoromycetes,Lecanorales,unk	0.0196	Fungi,Ascomycota,Lecanoromycetes,Lecanorales,Ramalinaceae	0.0157
sl18467rino1_Myriolecis_myrioSP2	Fungi,Ascomycota,Lecanoromycetes,Lecanorales,Lecanoraceae	0.299	Fungi,Ascomycota,Lecanoromycetes,Lecanorales,Parmeliaceae	0.149	Fungi,Ascomycota,Lecanoromycetes,Lecanorales,unk	0.0195	Fungi,Ascomycota,Lecanoromycetes,Lecanorales,Stereocaulaceae	0.0163	Fungi,Ascomycota,Lecanoromycetes,Lecanorales,Ramalinaceae	0.0152
sl18419rino_Myriolecis_myrioSP3	Fungi,Ascomycota,Lecanoromycetes,Lecanorales,Lecanoraceae	0.366	Fungi,Ascomycota,Lecanoromycetes,Lecanorales,Parmeliaceae	0.156	Fungi,Ascomycota,Lecanoromycetes,Lecanorales,unk	0.0182	Fungi,Ascomycota,Lecanoromycetes,Lecanorales,Stereocaulaceae	0.0152	Fungi,Ascomycota,Lecanoromycetes,Lecanorales,Ramalinaceae	0.0151
sl18248b2_Calvitimela_armeniaca	Fungi,Ascomycota,Lecanoromycetes,Lecanorales,Parmeliaceae	0.228	Fungi,Ascomycota,Lecanoromycetes,Lecanorales,Lecanoraceae	0.107	Fungi,Ascomycota,Lecanoromycetes,Lecanorales,Tephromelataceae	0.105	Fungi,Ascomycota,Lecanoromycetes,Lecanorales,unk	0.026	Fungi,Ascomycota,Lecanoromycetes,Lecanorales,Ramalinaceae	0.022	Fungi,Ascomycota,Lecanoromycetes,Lecanorales,Mycoblastaceae	0.0199	Fungi,Ascomycota,Lecanoromycetes,Lecanorales,Porpidiaceae	0.0111
sl18278a_Calvitimela_armeniaca	Fungi,Ascomycota,Lecanoromycetes,Lecanorales,Parmeliaceae	0.228	Fungi,Ascomycota,Lecanoromycetes,Lecanorales,Lecanoraceae	0.107	Fungi,Ascomycota,Lecanoromycetes,Lecanorales,Tephromelataceae	0.105	Fungi,Ascomycota,Lecanoromycetes,Lecanorales,unk	0.026	Fungi,Ascomycota,Lecanoromycetes,Lecanorales,Ramalinaceae	0.022	Fungi,Ascomycota,Lecanoromycetes,Lecanorales,Mycoblastaceae	0.0199	Fungi,Ascomycota,Lecanoromycetes,Lecanorales,Porpidiaceae	0.0111
sl18248quest_Calvitimela_armeniaca	Fungi,Ascomycota,Lecanoromycetes,Lecanorales,Parmeliaceae	0.214	Fungi,Ascomycota,Lecanoromycetes,Lecanorales,Lecanoraceae	0.104	Fungi,Ascomycota,Lecanoromycetes,Lecanorales,Tephromelataceae	0.0939	Fungi,Ascomycota,Lecanoromycetes,Lecanorales,unk	0.0255	Fungi,Ascomycota,Lecanoromycetes,Lecanorales,Ramalinaceae	0.0216	Fungi,Ascomycota,Lecanoromycetes,Lecanorales,Mycoblastaceae	0.0198	Fungi,Ascomycota,Lecanoromycetes,Lecanorales,Porpidiaceae	0.0112
sl18278green_Calvitimela_armeniaca	Fungi,Ascomycota,Lecanoromycetes,Lecanorales,Parmeliaceae	0.214	Fungi,Ascomycota,Lecanoromycetes,Lecanorales,Lecanoraceae	0.104	Fungi,Ascomycota,Lecanoromycetes,Lecanorales,Tephromelataceae	0.0939	Fungi,Ascomycota,Lecanoromycetes,Lecanorales,unk	0.0255	Fungi,Ascomycota,Lecanoromycetes,Lecanorales,Ramalinaceae	0.0216	Fungi,Ascomycota,Lecanoromycetes,Lecanorales,Mycoblastaceae	0.0198	Fungi,Ascomycota,Lecanoromycetes,Lecanorales,Porpidiaceae	0.0112
sl18372c_Calvitimela_armeniaca	Fungi,Ascomycota,Lecanoromycetes,Lecanorales,Parmeliaceae	0.214	Fungi,Ascomycota,Lecanoromycetes,Lecanorales,Lecanoraceae	0.104	Fungi,Ascomycota,Lecanoromycetes,Lecanorales,Tephromelataceae	0.0939	Fungi,Ascomycota,Lecanoromycetes,Lecanorales,unk	0.0255	Fungi,Ascomycota,Lecanoromycetes,Lecanorales,Ramalinaceae	0.0216	Fungi,Ascomycota,Lecanoromycetes,Lecanorales,Mycoblastaceae	0.0198	Fungi,Ascomycota,Lecanoromycetes,Lecanorales,Porpidiaceae	0.0112
sl18403b_Calvitimela_armeniaca	Fungi,Ascomycota,Lecanoromycetes,Lecanorales,Parmeliaceae	0.214	Fungi,Ascomycota,Lecanoromycetes,Lecanorales,Lecanoraceae	0.104	Fungi,Ascomycota,Lecanoromycetes,Lecanorales,Tephromelataceae	0.0939	Fungi,Ascomycota,Lecanoromycetes,Lecanorales,unk	0.0255	Fungi,Ascomycota,Lecanoromycetes,Lecanorales,Ramalinaceae	0.0216	Fungi,Ascomycota,Lecanoromycetes,Lecanorales,Mycoblastaceae	0.0198	Fungi,Ascomycota,Lecanoromycetes,Lecanorales,Porpidiaceae	0.0112
sl18404e_Calvitimela_armeniaca	Fungi,Ascomycota,Lecanoromycetes,Lecanorales,Parmeliaceae	0.214	Fungi,Ascomycota,Lecanoromycetes,Lecanorales,Lecanoraceae	0.104	Fungi,Ascomycota,Lecanoromycetes,Lecanorales,Tephromelataceae	0.0939	Fungi,Ascomycota,Lecanoromycetes,Lecanorales,unk	0.0255	Fungi,Ascomycota,Lecanoromycetes,Lecanorales,Ramalinaceae	0.0216	Fungi,Ascomycota,Lecanoromycetes,Lecanorales,Mycoblastaceae	0.0198	Fungi,Ascomycota,Lecanoromycetes,Lecanorales,Porpidiaceae	0.0112
sl18567a_Calvitimela_armeniaca	Fungi,Ascomycota,Lecanoromycetes,Lecanorales,Parmeliaceae	0.214	Fungi,Ascomycota,Lecanoromycetes,Lecanorales,Lecanoraceae	0.104	Fungi,Ascomycota,Lecanoromycetes,Lecanorales,Tephromelataceae	0.0939	Fungi,Ascomycota,Lecanoromycetes,Lecanorales,unk	0.0255	Fungi,Ascomycota,Lecanoromycetes,Lecanorales,Ramalinaceae	0.0216	Fungi,Ascomycota,Lecanoromycetes,Lecanorales,Mycoblastaceae	0.0198	Fungi,Ascomycota,Lecanoromycetes,Lecanorales,Porpidiaceae	0.0112
sl18570_Calvitimela_armeniaca	Fungi,Ascomycota,Lecanoromycetes,Lecanorales,Parmeliaceae	0.214	Fungi,Ascomycota,Lecanoromycetes,Lecanorales,Lecanoraceae	0.104	Fungi,Ascomycota,Lecanoromycetes,Lecanorales,Tephromelataceae	0.0939	Fungi,Ascomycota,Lecanoromycetes,Lecanorales,unk	0.0255	Fungi,Ascomycota,Lecanoromycetes,Lecanorales,Ramalinaceae	0.0216	Fungi,Ascomycota,Lecanoromycetes,Lecanorales,Mycoblastaceae	0.0198	Fungi,Ascomycota,Lecanoromycetes,Lecanorales,Porpidiaceae	0.0112
sl18302d_Calvitimela_armeniaca	Fungi,Ascomycota,Lecanoromycetes,Lecanorales,Parmeliaceae	0.231	Fungi,Ascomycota,Lecanoromycetes,Lecanorales,Tephromelataceae	0.1	Fungi,Ascomycota,Lecanoromycetes,Lecanorales,Lecanoraceae	0.0916	Fungi,Ascomycota,Lecanoromycetes,Lecanorales,unk	0.027	Fungi,Ascomycota,Lecanoromycetes,Lecanorales,Ramalinaceae	0.0225	Fungi,Ascomycota,Lecanoromycetes,Lecanorales,Mycoblastaceae	0.0213
sl18302quest_Calvitimela_armeniaca	Fungi,Ascomycota,Lecanoromycetes,Lecanorales,Parmeliaceae	0.231	Fungi,Ascomycota,Lecanoromycetes,Lecanorales,Tephromelataceae	0.1	Fungi,Ascomycota,Lecanoromycetes,Lecanorales,Lecanoraceae	0.0916	Fungi,Ascomycota,Lecanoromycetes,Lecanorales,unk	0.027	Fungi,Ascomycota,Lecanoromycetes,Lecanorales,Ramalinaceae	0.0225	Fungi,Ascomycota,Lecanoromycetes,Lecanorales,Mycoblastaceae	0.0213
sl18359_Calvitimela_armeniaca	Fungi,Ascomycota,Lecanoromycetes,Lecanorales,Parmeliaceae	0.205	Fungi,Ascomycota,Lecanoromycetes,Lecanorales,Lecanoraceae	0.105	Fungi,Ascomycota,Lecanoromycetes,Lecanorales,Tephromelataceae	0.0943	Fungi,Ascomycota,Lecanoromycetes,Lecanorales,unk	0.0261	Fungi,Ascomycota,Lecanoromycetes,Lecanorales,Ramalinaceae	0.0226	Fungi,Ascomycota,Lecanoromycetes,Lecanorales,Mycoblastaceae	0.0194	Fungi,Ascomycota,Lecanoromycetes,Lecanorales,Porpidiaceae	0.0116
sl18540_Lecanora_cenisiaAFF	Fungi,Ascomycota,Lecanoromycetes,Lecanorales,Lecanoraceae	0.132	Fungi,Ascomycota,Lecanoromycetes,Lecanorales,Parmeliaceae	0.0828	Fungi,Ascomycota,Lecanoromycetes,Lecanorales,unk	0.0165	Fungi,Ascomycota,Lecanoromycetes,Lecanorales,Stereocaulaceae	0.0122	Fungi,Ascomycota,Lecanoromycetes,Lecanorales,Ramalinaceae	0.0121
sl18588_Lecanora_cenisiaAFF	Fungi,Ascomycota,Lecanoromycetes,Lecanorales,Lecanoraceae	0.132	Fungi,Ascomycota,Lecanoromycetes,Lecanorales,Parmeliaceae	0.0828	Fungi,Ascomycota,Lecanoromycetes,Lecanorales,unk	0.0165	Fungi,Ascomycota,Lecanoromycetes,Lecanorales,Stereocaulaceae	0.0122	Fungi,Ascomycota,Lecanoromycetes,Lecanorales,Ramalinaceae	0.0121
sl18634_Lecanora_cenisiaAFF	Fungi,Ascomycota,Lecanoromycetes,Lecanorales,Lecanoraceae	0.154	Fungi,Ascomycota,Lecanoromycetes,Lecanorales,Parmeliaceae	0.0993	Fungi,Ascomycota,Lecanoromycetes,Lecanorales,unk	0.0177	Fungi,Ascomycota,Lecanoromycetes,Lecanorales,Ramalinaceae	0.0131	Fungi,Ascomycota,Lecanoromycetes,Lecanorales,Stereocaulaceae	0.0125
sl18437a_Lecidella_elaeochroma	Fungi,Ascomycota,Lecanoromycetes,Lecanorales,Lecanoraceae	0.372	Fungi,Ascomycota,Lecanoromycetes,Lecanorales,Parmeliaceae	0.0376	Fungi,Ascomycota,Lecanoromycetes,Lecanorales,unk	0.026	Fungi,Ascomycota,Lecanoromycetes,Lecanorales,Ramalinaceae	0.0241
sl18473a_Lecidella_elaeochroma	Fungi,Ascomycota,Lecanoromycetes,Lecanorales,Lecanoraceae	0.372	Fungi,Ascomycota,Lecanoromycetes,Lecanorales,Parmeliaceae	0.0376	Fungi,Ascomycota,Lecanoromycetes,Lecanorales,unk	0.026	Fungi,Ascomycota,Lecanoromycetes,Lecanorales,Ramalinaceae	0.0241
sl18472_Lecidella_elaeochroma	Fungi,Ascomycota,Lecanoromycetes,Lecanorales,Lecanoraceae	0.369	Fungi,Ascomycota,Lecanoromycetes,Lecanorales,Parmeliaceae	0.0373	Fungi,Ascomycota,Lecanoromycetes,Lecanorales,unk	0.0258	Fungi,Ascomycota,Lecanoromycetes,Lecanorales,Ramalinaceae	0.0235
sl18620y_Lecidella_wulfeniiAFF	Fungi,Ascomycota,Lecanoromycetes,Lecanorales,Lecanoraceae	0.373	Fungi,Ascomycota,Lecanoromycetes,Lecanorales,Parmeliaceae	0.0351	Fungi,Ascomycota,Lecanoromycetes,Lecanorales,unk	0.0261	Fungi,Ascomycota,Lecanoromycetes,Lecanorales,Ramalinaceae	0.0251
sl18238a_Protoparmelia_badia	Fungi,Ascomycota,Lecanoromycetes,Lecanorales,Parmeliaceae	0.536	Fungi,Ascomycota,Lecanoromycetes,Lecanorales,Lecanoraceae	0.0729	Fungi,Ascomycota,Lecanoromycetes,Lecanorales,unk	0.0137	Fungi,Ascomycota,Lecanoromycetes,Lecanorales,Ramalinaceae	0.0136	Fungi,Ascomycota,Lecanoromycetes,Lecanorales,Tephromelataceae	0.0104
sl18403f_Protoparmelia_badia	Fungi,Ascomycota,Lecanoromycetes,Lecanorales,Parmeliaceae	0.53	Fungi,Ascomycota,Lecanoromycetes,Lecanorales,Lecanoraceae	0.0759	Fungi,Ascomycota,Lecanoromycetes,Lecanorales,Ramalinaceae	0.0138	Fungi,Ascomycota,Lecanoromycetes,Lecanorales,unk	0.0136	Fungi,Ascomycota,Lecanoromycetes,Lecanorales,Tephromelataceae	0.0113
sl18243a_Protoparmelia_badia	Fungi,Ascomycota,Lecanoromycetes,Lecanorales,Parmeliaceae	0.542	Fungi,Ascomycota,Lecanoromycetes,Lecanorales,Lecanoraceae	0.0729	Fungi,Ascomycota,Lecanoromycetes,Lecanorales,unk	0.0137	Fungi,Ascomycota,Lecanoromycetes,Lecanorales,Ramalinaceae	0.0134	Fungi,Ascomycota,Lecanoromycetes,Lecanorales,Tephromelataceae	0.0104
sl18456_Protoparmelia_badia	Fungi,Ascomycota,Lecanoromycetes,Lecanorales,Parmeliaceae	0.502	Fungi,Ascomycota,Lecanoromycetes,Lecanorales,Lecanoraceae	0.0727	Fungi,Ascomycota,Lecanoromycetes,Lecanorales,unk	0.0142	Fungi,Ascomycota,Lecanoromycetes,Lecanorales,Ramalinaceae	0.014	Fungi,Ascomycota,Lecanoromycetes,Lecanorales,Tephromelataceae	0.0108	Fungi,Ascomycota,Lecanoromycetes,Lecanorales,Mycoblastaceae	0.0108
sl18255a_Protoparmelia_badia	Fungi,Ascomycota,Lecanoromycetes,Lecanorales,Parmeliaceae	0.526	Fungi,Ascomycota,Lecanoromycetes,Lecanorales,Lecanoraceae	0.084	Fungi,Ascomycota,Lecanoromycetes,Lecanorales,Tephromelataceae	0.014	Fungi,Ascomycota,Lecanoromycetes,Lecanorales,Ramalinaceae	0.0139	Fungi,Ascomycota,Lecanoromycetes,Lecanorales,unk	0.0131	Fungi,Ascomycota,Lecanoromycetes,Lecanorales,Mycoblastaceae	0.0112
sl18261a_Protoparmelia_badia	Fungi,Ascomycota,Lecanoromycetes,Lecanorales,Parmeliaceae	0.526	Fungi,Ascomycota,Lecanoromycetes,Lecanorales,Lecanoraceae	0.084	Fungi,Ascomycota,Lecanoromycetes,Lecanorales,Tephromelataceae	0.014	Fungi,Ascomycota,Lecanoromycetes,Lecanorales,Ramalinaceae	0.0139	Fungi,Ascomycota,Lecanoromycetes,Lecanorales,unk	0.0131	Fungi,Ascomycota,Lecanoromycetes,Lecanorales,Mycoblastaceae	0.0112
sl18453_Protoparmelia_badia	Fungi,Ascomycota,Lecanoromycetes,Lecanorales,Parmeliaceae	0.518	Fungi,Ascomycota,Lecanoromycetes,Lecanorales,Lecanoraceae	0.072	Fungi,Ascomycota,Lecanoromycetes,Lecanorales,unk	0.0139	Fungi,Ascomycota,Lecanoromycetes,Lecanorales,Tephromelataceae	0.0138	Fungi,Ascomycota,Lecanoromycetes,Lecanorales,Ramalinaceae	0.0133
sl18452_Protoparmelia_badia	Fungi,Ascomycota,Lecanoromycetes,Lecanorales,Parmeliaceae	0.463	Fungi,Ascomycota,Lecanoromycetes,Lecanorales,Lecanoraceae	0.0717	Fungi,Ascomycota,Lecanoromycetes,Lecanorales,unk	0.015	Fungi,Ascomycota,Lecanoromycetes,Lecanorales,Ramalinaceae	0.0148	Fungi,Ascomycota,Lecanoromycetes,Lecanorales,Tephromelataceae	0.0134
sl18361asp_Arctidea_sp1	Fungi,Ascomycota,Lecanoromycetes,Pertusariales,Megasporaceae	0.111	Fungi,Ascomycota,Lecanoromycetes,Umbilicariales,Umbilicariaceae	0.0146	Fungi,Ascomycota,Lecanoromycetes,Pertusariales,unk	0.0141
sl18477_Arctidea_candidaAFF	Fungi,Ascomycota,Lecanoromycetes,Pertusariales,Megasporaceae	0.142	Fungi,Ascomycota,Lecanoromycetes,Pertusariales,unk	0.0153
sl18350arctidea_Arctidea_circularisAFF2	Fungi,Ascomycota,Lecanoromycetes,Pertusariales,Megasporaceae	0.113	Fungi,Ascomycota,Lecanoromycetes,Pertusariales,unk	0.0144	Fungi,Ascomycota,Lecanoromycetes,Umbilicariales,Umbilicariaceae	0.0131
sl19204mega_Arctidea_circularisAFF2	Fungi,Ascomycota,Lecanoromycetes,Pertusariales,Megasporaceae	0.116	Fungi,Ascomycota,Lecanoromycetes,Umbilicariales,Umbilicariaceae	0.0151	Fungi,Ascomycota,Lecanoromycetes,Pertusariales,unk	0.0143	Fungi,Ascomycota,Lecanoromycetes,Umbilicariales,unk	0.0103
sl18404f_Sagedia_sp1
sl18404sage1_Sagedia_sp1
sl18519a_Arctidea_circularisAFF1	Fungi,Ascomycota,Lecanoromycetes,Pertusariales,Megasporaceae	0.146	Fungi,Ascomycota,Lecanoromycetes,Umbilicariales,Umbilicariaceae	0.0352	Fungi,Ascomycota,Lecanoromycetes,Pertusariales,unk	0.0173	Fungi,Ascomycota,Lecanoromycetes,Pertusariales,Ochrolechiaceae	0.0161	Fungi,Ascomycota,Lecanoromycetes,Umbilicariales,unk	0.0146
sl18350c_Arctidea_circularisAFF1	Fungi,Ascomycota,Lecanoromycetes,Pertusariales,Megasporaceae	0.108	Fungi,Ascomycota,Lecanoromycetes,Umbilicariales,Umbilicariaceae	0.0212	Fungi,Ascomycota,Lecanoromycetes,Pertusariales,unk	0.0132	Fungi,Ascomycota,Lecanoromycetes,Umbilicariales,unk	0.012
sl18246z_Aspicilia_americanaAFF1	Fungi,Ascomycota,Lecanoromycetes,Pertusariales,Megasporaceae	0.0496
sl18251b_Aspicilia_americanaAFF1	Fungi,Ascomycota,Lecanoromycetes,Pertusariales,Megasporaceae	0.0496
sl18274asp_Aspicilia_americanaAFF1	Fungi,Ascomycota,Lecanoromycetes,Pertusariales,Megasporaceae	0.0496
sl18305asp_Aspicilia_americanaAFF1	Fungi,Ascomycota,Lecanoromycetes,Pertusariales,Megasporaceae	0.0496
sl18270_Aspicilia_americanaAFF1	Fungi,Ascomycota,Lecanoromycetes,Pertusariales,Megasporaceae	0.0492
sl18299c_Aspicilia_americanaAFF1	Fungi,Ascomycota,Lecanoromycetes,Pertusariales,Megasporaceae	0.0492
sl18487_Aspicilia_americanaAFF2	Fungi,Ascomycota,Lecanoromycetes,Pertusariales,Megasporaceae	0.0305
sl18349asp_Aspicilia_americanaAFF3	Fungi,Ascomycota,Lecanoromycetes,Pertusariales,Megasporaceae	0.041
sl18349pea_Aspicilia_americanaAFF3	Fungi,Ascomycota,Lecanoromycetes,Pertusariales,Megasporaceae	0.0352
sl18351_Aspicilia_americanaAFF4	Fungi,Ascomycota,Lecanoromycetes,Pertusariales,Megasporaceae	0.0147
sl18491_Aspicilia_americanaAFF5	Fungi,Ascomycota,Lecanoromycetes,Pertusariales,Megasporaceae	0.0617
sl18495_Aspicilia_americanaAFF5	Fungi,Ascomycota,Lecanoromycetes,Pertusariales,Megasporaceae	0.0617
sl18564_Aspicilia_americanaAFF5	Fungi,Ascomycota,Lecanoromycetes,Pertusariales,Megasporaceae	0.0643
sl18594aspi_Aspicilia_americanaAFF5	Fungi,Ascomycota,Lecanoromycetes,Pertusariales,Megasporaceae	0.0643
sl18626aspi_Aspicilia_americanaAFF5	Fungi,Ascomycota,Lecanoromycetes,Pertusariales,Megasporaceae	0.0643
sl18645b_Aspicilia_americanaAFF5	Fungi,Ascomycota,Lecanoromycetes,Pertusariales,Megasporaceae	0.0723
sl18288_Aspicilia_fumosaAGG1	Fungi,Ascomycota,Lecanoromycetes,Pertusariales,Megasporaceae	0.0728	Fungi,Ascomycota,Lecanoromycetes,Umbilicariales,Umbilicariaceae	0.0203	Fungi,Ascomycota,Lecanoromycetes,Umbilicariales,unk	0.0118
sl18296_Aspicilia_fumosaAGG1	Fungi,Ascomycota,Lecanoromycetes,Pertusariales,Megasporaceae	0.0728	Fungi,Ascomycota,Lecanoromycetes,Umbilicariales,Umbilicariaceae	0.0203	Fungi,Ascomycota,Lecanoromycetes,Umbilicariales,unk	0.0118
sl18346a_Aspicilia_fumosaAGG1	Fungi,Ascomycota,Lecanoromycetes,Pertusariales,Megasporaceae	0.0728	Fungi,Ascomycota,Lecanoromycetes,Umbilicariales,Umbilicariaceae	0.0203	Fungi,Ascomycota,Lecanoromycetes,Umbilicariales,unk	0.0118
sl18294b_Aspicilia_fumosaAGG2	Fungi,Ascomycota,Lecanoromycetes,Pertusariales,Megasporaceae	0.0533	Fungi,Ascomycota,Lecanoromycetes,Umbilicariales,Umbilicariaceae	0.0157
sl18361b_Aspicilia_arizonicaAFF1	Fungi,Ascomycota,Lecanoromycetes,Pertusariales,Megasporaceae	0.122	Fungi,Ascomycota,Lecanoromycetes,Pertusariales,unk	0.0115
sl18404a_Aspicilia_arizonicaAFF1	Fungi,Ascomycota,Lecanoromycetes,Pertusariales,Megasporaceae	0.122	Fungi,Ascomycota,Lecanoromycetes,Pertusariales,unk	0.0115
sl18361r_Aspicilia_arizonicaAFF1	Fungi,Ascomycota,Lecanoromycetes,Pertusariales,Megasporaceae	0.107
sl18370e_Aspicilia_arizonicaAFF1	Fungi,Ascomycota,Lecanoromycetes,Pertusariales,Megasporaceae	0.117
sl18638a_Aspicilia_arizonicaAFF1	Fungi,Ascomycota,Lecanoromycetes,Pertusariales,Megasporaceae	0.124	Fungi,Ascomycota,Lecanoromycetes,Pertusariales,unk	0.0104
sl18238b_Aspicilia_arizonicaAFF2	Fungi,Ascomycota,Lecanoromycetes,Pertusariales,Megasporaceae	0.217	Fungi,Ascomycota,Lecanoromycetes,Pertusariales,unk	0.0153	Fungi,Ascomycota,Lecanoromycetes,Umbilicariales,Umbilicariaceae	0.0137	Fungi,Ascomycota,Lecanoromycetes,Umbilicariales,unk	0.0116
sl18275unk_Aspicilia_arizonicaAFF4	Fungi,Ascomycota,Lecanoromycetes,Pertusariales,Megasporaceae	0.0779	Fungi,Ascomycota,Lecanoromycetes,Umbilicariales,Umbilicariaceae	0.0167	Fungi,Ascomycota,Lecanoromycetes,Umbilicariales,unk	0.0106	Fungi,Ascomycota,Lecanoromycetes,Pertusariales,unk	0.0101
sl18352a_Aspicilia_arizonicaAFF4	Fungi,Ascomycota,Lecanoromycetes,Pertusariales,Megasporaceae	0.0675	Fungi,Ascomycota,Lecanoromycetes,Umbilicariales,Umbilicariaceae	0.0152
sl18349aspy_Aspicilia_arizonicaAFF4	Fungi,Ascomycota,Lecanoromycetes,Pertusariales,Megasporaceae	0.0659	Fungi,Ascomycota,Lecanoromycetes,Umbilicariales,Umbilicariaceae	0.0162	Fungi,Ascomycota,Lecanoromycetes,Umbilicariales,unk	0.0103
sl18364aspi_Aspicilia_arizonicaAFF4	Fungi,Ascomycota,Lecanoromycetes,Pertusariales,Megasporaceae	0.0659	Fungi,Ascomycota,Lecanoromycetes,Umbilicariales,Umbilicariaceae	0.0162	Fungi,Ascomycota,Lecanoromycetes,Umbilicariales,unk	0.0103
sl18358e_Aspicilia_arizonicaAFF3	Fungi,Ascomycota,Lecanoromycetes,Pertusariales,Megasporaceae	0.0825	Fungi,Ascomycota,Lecanoromycetes,Umbilicariales,Umbilicariaceae	0.0172	Fungi,Ascomycota,Lecanoromycetes,Pertusariales,unk	0.0108	Fungi,Ascomycota,Lecanoromycetes,Umbilicariales,unk	0.0107
sl18377_Aspicilia_arizonicaAFF3	Fungi,Ascomycota,Lecanoromycetes,Pertusariales,Megasporaceae	0.0825	Fungi,Ascomycota,Lecanoromycetes,Umbilicariales,Umbilicariaceae	0.0172	Fungi,Ascomycota,Lecanoromycetes,Pertusariales,unk	0.0108	Fungi,Ascomycota,Lecanoromycetes,Umbilicariales,unk	0.0107
sl18520_Aspicilia_arizonicaAFF3	Fungi,Ascomycota,Lecanoromycetes,Pertusariales,Megasporaceae	0.0822	Fungi,Ascomycota,Lecanoromycetes,Umbilicariales,Umbilicariaceae	0.0151	Fungi,Ascomycota,Lecanoromycetes,Umbilicariales,unk	0.0105	Fungi,Ascomycota,Lecanoromycetes,Pertusariales,unk	0.0101
sl18407asp_Aspicilia_arizonicaAFF3	Fungi,Ascomycota,Lecanoromycetes,Pertusariales,Megasporaceae	0.0789	Fungi,Ascomycota,Lecanoromycetes,Umbilicariales,Umbilicariaceae	0.0122	Fungi,Ascomycota,Lecanoromycetes,Pertusariales,unk	0.0101
sl18624b_Aspicilia_indeterminata	Fungi,Ascomycota,Lecanoromycetes,Pertusariales,Megasporaceae	0.0482
sl18640b_Aspicilia_indeterminata	Fungi,Ascomycota,Lecanoromycetes,Pertusariales,Megasporaceae	0.0792	Fungi,Ascomycota,Lecanoromycetes,Umbilicariales,Umbilicariaceae	0.0151	Fungi,Ascomycota,Lecanoromycetes,Pertusariales,Ochrolechiaceae	0.0101
sl18640c_Aspicilia_indeterminata	Fungi,Ascomycota,Lecanoromycetes,Pertusariales,Megasporaceae	0.0509
sl18282a_Aspicilia_cinereaAFF	Fungi,Ascomycota,Lecanoromycetes,Pertusariales,Megasporaceae	0.204	Fungi,Ascomycota,Lecanoromycetes,Umbilicariales,Umbilicariaceae	0.0345	Fungi,Ascomycota,Lecanoromycetes,Pertusariales,Ochrolechiaceae	0.0177	Fungi,Ascomycota,Lecanoromycetes,Umbilicariales,unk	0.0158	Fungi,Ascomycota,Lecanoromycetes,Pertusariales,unk	0.0156
sl18412_Aspicilia_bufoidesAGG2	Fungi,Ascomycota,Lecanoromycetes,Pertusariales,Megasporaceae	0.0513
sl18568c_Aspicilia_bufoidesAGG1	Fungi,Ascomycota,Lecanoromycetes,Pertusariales,Megasporaceae	0.0671
sl18583unk_Aspicilia_bufoidesAGG1	Fungi,Ascomycota,Lecanoromycetes,Pertusariales,Megasporaceae	0.0589
sl18667a_Aspicilia_bufoidesAGG1	Fungi,Ascomycota,Lecanoromycetes,Pertusariales,Megasporaceae	0.0591
sl18669aspi_Aspicilia_bufoidesAGG1	Fungi,Ascomycota,Lecanoromycetes,Pertusariales,Megasporaceae	0.0624
sl18643_Aspicilia_bufoidesAGG1	Fungi,Ascomycota,Lecanoromycetes,Pertusariales,Megasporaceae	0.0625
sl18661_Lobothallia_alphoplaca	Fungi,Ascomycota,Lecanoromycetes,Pertusariales,Megasporaceae	0.117	Fungi,Ascomycota,Lecanoromycetes,Pertusariales,unk	0.015
sl18263_Circinaria_aridaCF1	Fungi,Ascomycota,Lecanoromycetes,Pertusariales,Megasporaceae	0.0232
sl18514_Circinaria_aridaCF1	Fungi,Ascomycota,Lecanoromycetes,Pertusariales,Megasporaceae	0.0214
sl18674z_Circinaria_aridaCF1	Fungi,Ascomycota,Lecanoromycetes,Pertusariales,Megasporaceae	0.0214
sl18366asp_Circinaria_aridaCF1	Fungi,Ascomycota,Lecanoromycetes,Pertusariales,Megasporaceae	0.0204
sl18239circ_Circinaria_aridaCF2
sl18265z_Circinaria_aridaCF2
sl18301_Circinaria_aridaCF3	Fungi,Ascomycota,Lecanoromycetes,Pertusariales,Megasporaceae	0.0128
sl18558_Stereocaulaceae_Lepraria_caesioalba	Fungi,Ascomycota,Lecanoromycetes,Lecanorales,Stereocaulaceae	0.82	Fungi,Ascomycota,Lecanoromycetes,Lecanorales,Parmeliaceae	0.0455	Fungi,Ascomycota,Lecanoromycetes,Lecanorales,Lecanoraceae	0.0264	Fungi,Ascomycota,Lecanoromycetes,Lecanorales,unk	0.0132
sl18560_Stereocaulaceae_Lepraria_caesioalba	Fungi,Ascomycota,Lecanoromycetes,Lecanorales,Stereocaulaceae	0.821	Fungi,Ascomycota,Lecanoromycetes,Lecanorales,Parmeliaceae	0.0442	Fungi,Ascomycota,Lecanoromycetes,Lecanorales,Lecanoraceae	0.0268	Fungi,Ascomycota,Lecanoromycetes,Lecanorales,unk	0.0132
sl18561_Stereocaulaceae_Lepraria_leprSP1	Fungi,Ascomycota,Lecanoromycetes,Lecanorales,Stereocaulaceae	0.532	Fungi,Ascomycota,Lecanoromycetes,Lecanorales,Parmeliaceae	0.0897	Fungi,Ascomycota,Lecanoromycetes,Lecanorales,unk	0.0374	Fungi,Ascomycota,Lecanoromycetes,Lecanorales,Lecanoraceae	0.026	Fungi,Ascomycota,Lecanoromycetes,Lecanorales,Ramalinaceae	0.0221	Fungi,Ascomycota,Lecanoromycetes,Lecanorales,Cladoniaceae	0.0138
sl18497_Stereocaulaceae_Lepraria_neglectaAFF1	Fungi,Ascomycota,Lecanoromycetes,Lecanorales,Stereocaulaceae	0.651	Fungi,Ascomycota,Lecanoromycetes,Lecanorales,Parmeliaceae	0.0362	Fungi,Ascomycota,Lecanoromycetes,Lecanorales,unk	0.0335	Fungi,Ascomycota,Lecanoromycetes,Lecanorales,Lecanoraceae	0.0232	Fungi,Ascomycota,Lecanoromycetes,Lecanorales,Ramalinaceae	0.0188	Fungi,Ascomycota,Lecanoromycetes,Lecanorales,Cladoniaceae	0.0124
sl18609_Stereocaulaceae_Lepraria_neglectaAFF1	Fungi,Ascomycota,Lecanoromycetes,Lecanorales,Stereocaulaceae	0.655	Fungi,Ascomycota,Lecanoromycetes,Lecanorales,Parmeliaceae	0.0372	Fungi,Ascomycota,Lecanoromycetes,Lecanorales,unk	0.0331	Fungi,Ascomycota,Lecanoromycetes,Lecanorales,Lecanoraceae	0.0239	Fungi,Ascomycota,Lecanoromycetes,Lecanorales,Ramalinaceae	0.0186	Fungi,Ascomycota,Lecanoromycetes,Lecanorales,Cladoniaceae	0.0123
sl18622lepr_Stereocaulaceae_Lepraria_neglectaAFF1	Fungi,Ascomycota,Lecanoromycetes,Lecanorales,Stereocaulaceae	0.655	Fungi,Ascomycota,Lecanoromycetes,Lecanorales,Parmeliaceae	0.0367	Fungi,Ascomycota,Lecanoromycetes,Lecanorales,unk	0.0331	Fungi,Ascomycota,Lecanoromycetes,Lecanorales,Lecanoraceae	0.0236	Fungi,Ascomycota,Lecanoromycetes,Lecanorales,Ramalinaceae	0.0185	Fungi,Ascomycota,Lecanoromycetes,Lecanorales,Cladoniaceae	0.0123
sl18534_Stereocaulaceae_Lepraria_neglectaAFF1	Fungi,Ascomycota,Lecanoromycetes,Lecanorales,Stereocaulaceae	0.641	Fungi,Ascomycota,Lecanoromycetes,Lecanorales,Parmeliaceae	0.0741	Fungi,Ascomycota,Lecanoromycetes,Lecanorales,unk	0.0293	Fungi,Ascomycota,Lecanoromycetes,Lecanorales,Lecanoraceae	0.0221	Fungi,Ascomycota,Lecanoromycetes,Lecanorales,Ramalinaceae	0.0176	Fungi,Ascomycota,Lecanoromycetes,Lecanorales,Cladoniaceae	0.0108
sl18660_Stereocaulaceae_Lepraria_neglectaAFF1	Fungi,Ascomycota,Lecanoromycetes,Lecanorales,Stereocaulaceae	0.681	Fungi,Ascomycota,Lecanoromycetes,Lecanorales,unk	0.0332	Fungi,Ascomycota,Lecanoromycetes,Lecanorales,Parmeliaceae	0.024	Fungi,Ascomycota,Lecanoromycetes,Lecanorales,Ramalinaceae	0.018	Fungi,Ascomycota,Lecanoromycetes,Lecanorales,Lecanoraceae	0.0128	Fungi,Ascomycota,Lecanoromycetes,Lecanorales,Cladoniaceae	0.0123
sl18616a_Stereocaulaceae_Lepraria_finkii	Fungi,Ascomycota,Lecanoromycetes,Lecanorales,Stereocaulaceae	0.357	Fungi,Ascomycota,Lecanoromycetes,Lecanorales,unk	0.0458	Fungi,Ascomycota,Lecanoromycetes,Lecanorales,Parmeliaceae	0.0331	Fungi,Ascomycota,Lecanoromycetes,Lecanorales,Lecanoraceae	0.0176	Fungi,Ascomycota,Lecanoromycetes,Lecanorales,Cladoniaceae	0.0169	Fungi,Ascomycota,Lecanoromycetes,Lecanorales,Ramalinaceae	0.016
sl18624a_Stereocaulaceae_Lepraria_finkii	Fungi,Ascomycota,Lecanoromycetes,Lecanorales,Stereocaulaceae	0.345	Fungi,Ascomycota,Lecanoromycetes,Lecanorales,unk	0.0462	Fungi,Ascomycota,Lecanoromycetes,Lecanorales,Parmeliaceae	0.0334	Fungi,Ascomycota,Lecanoromycetes,Lecanorales,Lecanoraceae	0.0178	Fungi,Ascomycota,Lecanoromycetes,Lecanorales,Cladoniaceae	0.0171	Fungi,Ascomycota,Lecanoromycetes,Lecanorales,Ramalinaceae	0.0162
sl18414a_Pertusariaceae_Ochrolechia_upsaliensis	Fungi,Ascomycota,Lecanoromycetes,Pertusariales,Ochrolechiaceae	0.217	Fungi,Ascomycota,Lecanoromycetes,Pertusariales,Megasporaceae	0.0152	Fungi,Ascomycota,Lecanoromycetes,Pertusariales,unk	0.0141
sl18422_Pertusariaceae_Ochrolechia_upsaliensis	Fungi,Ascomycota,Lecanoromycetes,Pertusariales,Ochrolechiaceae	0.217	Fungi,Ascomycota,Lecanoromycetes,Pertusariales,Megasporaceae	0.0152	Fungi,Ascomycota,Lecanoromycetes,Pertusariales,unk	0.0141
sl18423_Pertusariaceae_Ochrolechia_upsaliensis	Fungi,Ascomycota,Lecanoromycetes,Pertusariales,Ochrolechiaceae	0.217	Fungi,Ascomycota,Lecanoromycetes,Pertusariales,Megasporaceae	0.0152	Fungi,Ascomycota,Lecanoromycetes,Pertusariales,unk	0.0141
sl18285_Sporastatia_testudinea
sl18290a_Sporastatia_testudinea
sl18356a_Sporastatia_testudinea
sl18357_Sporastatia_testudinea
sl18658unk_Sporastatia_testudinea
sl18569_Sporastatia_testudinea
sl18569a_Sporastatia_testudinea
sl18469b_Blastenia_furfuracea	Fungi,Ascomycota,Lecanoromycetes,Teloschistales,Teloschistaceae	0.171	Fungi,Ascomycota,Lecanoromycetes,Teloschistales,unk	0.014
sl18574calo_Bryoplaca_cinnamomea	Fungi,Ascomycota,Lecanoromycetes,Teloschistales,Teloschistaceae	0.319	Fungi,Ascomycota,Lecanoromycetes,Teloschistales,unk	0.0159
sl18621_Bryoplaca_sinapisperma	Fungi,Ascomycota,Lecanoromycetes,Teloschistales,Teloschistaceae	0.365	Fungi,Ascomycota,Lecanoromycetes,Teloschistales,unk	0.0164
sl18482_Pyrenodesmia_variabilis	Fungi,Ascomycota,Lecanoromycetes,Teloschistales,Teloschistaceae	0.583	Fungi,Ascomycota,Lecanoromycetes,Teloschistales,unk	0.015
sl18482crust_Pyrenodesmia_variabilis	Fungi,Ascomycota,Lecanoromycetes,Teloschistales,Teloschistaceae	0.527	Fungi,Ascomycota,Lecanoromycetes,Teloschistales,unk	0.0164
sl18486_Pyrenodesmia_variabilis	Fungi,Ascomycota,Lecanoromycetes,Teloschistales,Teloschistaceae	0.523	Fungi,Ascomycota,Lecanoromycetes,Teloschistales,unk	0.0164
sl18504_Pyrenodesmia_variabilis	Fungi,Ascomycota,Lecanoromycetes,Teloschistales,Teloschistaceae	0.567	Fungi,Ascomycota,Lecanoromycetes,Teloschistales,unk	0.0158
sl18419calo_Caloplaca_stillicidiorumAGG	Fungi,Ascomycota,Lecanoromycetes,Teloschistales,Teloschistaceae	0.869
sl18529b_Caloplaca_stillicidiorumAGG	Fungi,Ascomycota,Lecanoromycetes,Teloschistales,Teloschistaceae	0.867
sl18614_Caloplaca_stillicidiorumAGG	Fungi,Ascomycota,Lecanoromycetes,Teloschistales,Teloschistaceae	0.876
sl18467_Caloplaca_stillicidiorumAGG	Fungi,Ascomycota,Lecanoromycetes,Teloschistales,Teloschistaceae	0.814
sl18440b_Gyaloechia_bracteata	Fungi,Ascomycota,Lecanoromycetes,Teloschistales,Teloschistaceae	0.299	Fungi,Ascomycota,Lecanoromycetes,Teloschistales,unk	0.0176
sl18421a_Gyaloechia_epiphyta	Fungi,Ascomycota,Lecanoromycetes,Teloschistales,Teloschistaceae	0.421	Fungi,Ascomycota,Lecanoromycetes,Teloschistales,unk	0.0169
sl18421cand_Gyaloechia_epiphyta	Fungi,Ascomycota,Lecanoromycetes,Teloschistales,Teloschistaceae	0.421	Fungi,Ascomycota,Lecanoromycetes,Teloschistales,unk	0.0169
sl18429a_Gyaloechia_epiphyta	Fungi,Ascomycota,Lecanoromycetes,Teloschistales,Teloschistaceae	0.421	Fungi,Ascomycota,Lecanoromycetes,Teloschistales,unk	0.0169
sl18457_Rufoplaca_arenaria	Fungi,Ascomycota,Lecanoromycetes,Teloschistales,Teloschistaceae	0.29	Fungi,Ascomycota,Lecanoromycetes,Teloschistales,unk	0.0176
sl18474b_Rufoplaca_arenaria	Fungi,Ascomycota,Lecanoromycetes,Teloschistales,Teloschistaceae	0.29	Fungi,Ascomycota,Lecanoromycetes,Teloschistales,unk	0.0176
sl18463_Rufoplaca_arenaria	Fungi,Ascomycota,Lecanoromycetes,Teloschistales,Teloschistaceae	0.291	Fungi,Ascomycota,Lecanoromycetes,Teloschistales,unk	0.0177
sl18654_Rufoplaca_arenaria	Fungi,Ascomycota,Lecanoromycetes,Teloschistales,Teloschistaceae	0.291	Fungi,Ascomycota,Lecanoromycetes,Teloschistales,unk	0.0177
sl18665a_Rufoplaca_arenaria	Fungi,Ascomycota,Lecanoromycetes,Teloschistales,Teloschistaceae	0.291	Fungi,Ascomycota,Lecanoromycetes,Teloschistales,unk	0.0177
sl18611a_Mycobilimbia_berengeriana	Fungi,Ascomycota,Lecanoromycetes,Lecanorales,Parmeliaceae	0.37	Fungi,Ascomycota,Lecanoromycetes,Lecanorales,Ramalinaceae	0.25	Fungi,Ascomycota,Lecanoromycetes,Lecanorales,Lecanoraceae	0.0207	Fungi,Ascomycota,Lecanoromycetes,Lecanorales,unk	0.0202	Fungi,Ascomycota,Lecanoromycetes,Lecanorales,Porpidiaceae	0.0195	Fungi,Ascomycota,Lecanoromycetes,Lecanorales,Cladoniaceae	0.0124
sl18612_Mycobilimbia_berengeriana	Fungi,Ascomycota,Lecanoromycetes,Lecanorales,Parmeliaceae	0.37	Fungi,Ascomycota,Lecanoromycetes,Lecanorales,Ramalinaceae	0.25	Fungi,Ascomycota,Lecanoromycetes,Lecanorales,Lecanoraceae	0.0207	Fungi,Ascomycota,Lecanoromycetes,Lecanorales,unk	0.0202	Fungi,Ascomycota,Lecanoromycetes,Lecanorales,Porpidiaceae	0.0195	Fungi,Ascomycota,Lecanoromycetes,Lecanorales,Cladoniaceae	0.0124
sl18574ton_ToniniaCF_mesoideaAFF	Fungi,Ascomycota,Lecanoromycetes,Lecanorales,Ramalinaceae	0.0973	Fungi,Ascomycota,Lecanoromycetes,Lecanorales,unk	0.0191	Fungi,Ascomycota,Lecanoromycetes,Lecanorales,Lecanoraceae	0.0167	Fungi,Ascomycota,Lecanoromycetes,Lecanorales,Parmeliaceae	0.0138
sl18574d_ToniniaCF_sp	Fungi,Ascomycota,Lecanoromycetes,Lecanorales,Ramalinaceae	0.0314	Fungi,Ascomycota,Lecanoromycetes,Lecanorales,Parmeliaceae	0.0112
sl18444clado_Cladonia_cariosaAFF1	Fungi,Ascomycota,Lecanoromycetes,Lecanorales,Cladoniaceae	0.779	Fungi,Ascomycota,Lecanoromycetes,Lecanorales,unk	0.0176	Fungi,Ascomycota,Lecanoromycetes,Lecanorales,Parmeliaceae	0.0127
sl18620clado_Cladonia_cariosaAFF1	Fungi,Ascomycota,Lecanoromycetes,Lecanorales,Cladoniaceae	0.766	Fungi,Ascomycota,Lecanoromycetes,Lecanorales,unk	0.0183	Fungi,Ascomycota,Lecanoromycetes,Lecanorales,Parmeliaceae	0.0132
sl18430_Cladonia_symphycarpa	Fungi,Ascomycota,Lecanoromycetes,Lecanorales,Cladoniaceae	0.824	Fungi,Ascomycota,Lecanoromycetes,Lecanorales,unk	0.0148	Fungi,Ascomycota,Lecanoromycetes,Lecanorales,Parmeliaceae	0.0107
sl18436z_Cladonia_symphycarpa	Fungi,Ascomycota,Lecanoromycetes,Lecanorales,Cladoniaceae	0.824	Fungi,Ascomycota,Lecanoromycetes,Lecanorales,unk	0.0148	Fungi,Ascomycota,Lecanoromycetes,Lecanorales,Parmeliaceae	0.0107
sl18610clado_Cladonia_cariosaAFF2	Fungi,Ascomycota,Lecanoromycetes,Lecanorales,Cladoniaceae	0.771	Fungi,Ascomycota,Lecanoromycetes,Lecanorales,unk	0.0181	Fungi,Ascomycota,Lecanoromycetes,Lecanorales,Parmeliaceae	0.013
sl19199clado_Cladonia_cariosaAFF2	Fungi,Ascomycota,Lecanoromycetes,Lecanorales,Cladoniaceae	0.755	Fungi,Ascomycota,Lecanoromycetes,Lecanorales,unk	0.019	Fungi,Ascomycota,Lecanoromycetes,Lecanorales,Parmeliaceae	0.0137
sl18335_Cladonia_cariosaAFF3	Fungi,Ascomycota,Lecanoromycetes,Lecanorales,Cladoniaceae	0.769	Fungi,Ascomycota,Lecanoromycetes,Lecanorales,unk	0.0182	Fungi,Ascomycota,Lecanoromycetes,Lecanorales,Parmeliaceae	0.0131
sl18336_Cladonia_cariosaAFF3	Fungi,Ascomycota,Lecanoromycetes,Lecanorales,Cladoniaceae	0.769	Fungi,Ascomycota,Lecanoromycetes,Lecanorales,unk	0.0182	Fungi,Ascomycota,Lecanoromycetes,Lecanorales,Parmeliaceae	0.0131
sl18442clado_Cladonia_cariosaAFF3	Fungi,Ascomycota,Lecanoromycetes,Lecanorales,Cladoniaceae	0.782	Fungi,Ascomycota,Lecanoromycetes,Lecanorales,unk	0.0174	Fungi,Ascomycota,Lecanoromycetes,Lecanorales,Parmeliaceae	0.0126
sl18448_Cladonia_cariosaAFF3	Fungi,Ascomycota,Lecanoromycetes,Lecanorales,Cladoniaceae	0.782	Fungi,Ascomycota,Lecanoromycetes,Lecanorales,unk	0.0174	Fungi,Ascomycota,Lecanoromycetes,Lecanorales,Parmeliaceae	0.0126
sl18415_Cladonia_macrophyllodes	Fungi,Ascomycota,Lecanoromycetes,Lecanorales,Cladoniaceae	0.785	Fungi,Ascomycota,Lecanoromycetes,Lecanorales,unk	0.0172	Fungi,Ascomycota,Lecanoromycetes,Lecanorales,Parmeliaceae	0.0125
sl18443b_Cladonia_pocillumAGG1	Fungi,Ascomycota,Lecanoromycetes,Lecanorales,Cladoniaceae	0.856	Fungi,Ascomycota,Lecanoromycetes,Lecanorales,unk	0.0126
sl19196clado_Cladonia_pocillumAGG1	Fungi,Ascomycota,Lecanoromycetes,Lecanorales,Cladoniaceae	0.854	Fungi,Ascomycota,Lecanoromycetes,Lecanorales,unk	0.0127
sl18447_Cladonia_pocillumAGG1	Fungi,Ascomycota,Lecanoromycetes,Lecanorales,Cladoniaceae	0.847	Fungi,Ascomycota,Lecanoromycetes,Lecanorales,unk	0.013
sl18617_Cladonia_pocillumAGG1	Fungi,Ascomycota,Lecanoromycetes,Lecanorales,Cladoniaceae	0.847	Fungi,Ascomycota,Lecanoromycetes,Lecanorales,unk	0.013
sl19207clado_Cladonia_pocillumAGG1	Fungi,Ascomycota,Lecanoromycetes,Lecanorales,Cladoniaceae	0.847	Fungi,Ascomycota,Lecanoromycetes,Lecanorales,unk	0.013
sl18576z_Cladonia_pocillumAGG1	Fungi,Ascomycota,Lecanoromycetes,Lecanorales,Cladoniaceae	0.842	Fungi,Ascomycota,Lecanoromycetes,Lecanorales,unk	0.0134
sl18607_Cladonia_pocillumAGG1	Fungi,Ascomycota,Lecanoromycetes,Lecanorales,Cladoniaceae	0.842	Fungi,Ascomycota,Lecanoromycetes,Lecanorales,unk	0.0134
sl18553clado_Cladonia_pocillumAGG1	Fungi,Ascomycota,Lecanoromycetes,Lecanorales,Cladoniaceae	0.844	Fungi,Ascomycota,Lecanoromycetes,Lecanorales,unk	0.0134
sl18555clado_Cladonia_pocillumAGG1	Fungi,Ascomycota,Lecanoromycetes,Lecanorales,Cladoniaceae	0.84	Fungi,Ascomycota,Lecanoromycetes,Lecanorales,unk	0.0137
sl18343_Cladonia_pocillumAGG3	Fungi,Ascomycota,Lecanoromycetes,Lecanorales,Cladoniaceae	0.808	Fungi,Ascomycota,Lecanoromycetes,Lecanorales,unk	0.0155	Fungi,Ascomycota,Lecanoromycetes,Lecanorales,Parmeliaceae	0.0112
sl18578_Cladonia_pocillumAGG2	Fungi,Ascomycota,Lecanoromycetes,Lecanorales,Cladoniaceae	0.816	Fungi,Ascomycota,Lecanoromycetes,Lecanorales,unk	0.0153	Fungi,Ascomycota,Lecanoromycetes,Lecanorales,Parmeliaceae	0.011
sl18616clado_Cladonia_pocillumAGG2	Fungi,Ascomycota,Lecanoromycetes,Lecanorales,Cladoniaceae	0.816	Fungi,Ascomycota,Lecanoromycetes,Lecanorales,unk	0.0153	Fungi,Ascomycota,Lecanoromycetes,Lecanorales,Parmeliaceae	0.011
sl18551_Cladonia_squamSP1	Fungi,Ascomycota,Lecanoromycetes,Lecanorales,Cladoniaceae	0.817	Fungi,Ascomycota,Lecanoromycetes,Lecanorales,unk	0.0153	Fungi,Ascomycota,Lecanoromycetes,Lecanorales,Parmeliaceae	0.011
sl18438_Amandinea_punctataAFF	Fungi,Ascomycota,Lecanoromycetes,Caliciales,Caliciaceae	0.015
sl18402side2_Tetramelas_papillatusCF	Fungi,Ascomycota,Lecanoromycetes,Caliciales,Caliciaceae	0.0128
sl18403e_Tetramelas_papillatusCF	Fungi,Ascomycota,Lecanoromycetes,Caliciales,Caliciaceae	0.0128
sl18403sideAPO_Tetramelas_papillatusCF	Fungi,Ascomycota,Lecanoromycetes,Caliciales,Caliciaceae	0.0128
sl18405e_Tetramelas_pulverulentusAFF
sl18454leci_Tetramelas_pulverulentusAFF
sl18393e_Phaeophyscia_constipata	Fungi,Ascomycota,Lecanoromycetes,Caliciales,Physciaceae	0.353	Fungi,Ascomycota,Lecanoromycetes,Lecanorales,Parmeliaceae	0.0358	Fungi,Ascomycota,Lecanoromycetes,Caliciales,unk	0.0129	Fungi,Ascomycota,Lecanoromycetes,Lecanorales,unk	0.0125	Fungi,Ascomycota,Lecanoromycetes,Teloschistales,unk	0.0108
sl18393f_Phaeophyscia_constipata	Fungi,Ascomycota,Lecanoromycetes,Caliciales,Physciaceae	0.387	Fungi,Ascomycota,Lecanoromycetes,Caliciales,unk	0.0144	Fungi,Ascomycota,Lecanoromycetes,Teloschistales,unk	0.0118
sl18399z_Phaeophyscia_constipata	Fungi,Ascomycota,Lecanoromycetes,Caliciales,Physciaceae	0.374	Fungi,Ascomycota,Lecanoromycetes,Lecanorales,Parmeliaceae	0.0356	Fungi,Ascomycota,Lecanoromycetes,Caliciales,unk	0.0126	Fungi,Ascomycota,Lecanoromycetes,Lecanorales,unk	0.0122	Fungi,Ascomycota,Lecanoromycetes,Teloschistales,unk	0.0108
sl18385rino_PhaeophysDINA_dina3	Fungi,Ascomycota,Lecanoromycetes,Caliciales,Physciaceae	0.345	Fungi,Ascomycota,Lecanoromycetes,Caliciales,unk	0.0162	Fungi,Ascomycota,Lecanoromycetes,Teloschistales,unk	0.0138
sl18401_PhaeophysDINA_dina3	Fungi,Ascomycota,Lecanoromycetes,Caliciales,Physciaceae	0.345	Fungi,Ascomycota,Lecanoromycetes,Caliciales,unk	0.0162	Fungi,Ascomycota,Lecanoromycetes,Teloschistales,unk	0.0138
sl18269star_PhaeophysDINA_castanomelodes	Fungi,Ascomycota,Lecanoromycetes,Caliciales,Physciaceae	0.43	Fungi,Ascomycota,Lecanoromycetes,Caliciales,unk	0.017	Fungi,Ascomycota,Lecanoromycetes,Teloschistales,unk	0.0138	Fungi,Ascomycota,Lecanoromycetes,Caliciales,Caliciaceae	0.0105
sl18363_PhaeophysDINA_castanomelodes	Fungi,Ascomycota,Lecanoromycetes,Caliciales,Physciaceae	0.43	Fungi,Ascomycota,Lecanoromycetes,Caliciales,unk	0.017	Fungi,Ascomycota,Lecanoromycetes,Teloschistales,unk	0.0138	Fungi,Ascomycota,Lecanoromycetes,Caliciales,Caliciaceae	0.0105
sl18312_PhaeophysDINA_guzzinii	Fungi,Ascomycota,Lecanoromycetes,Caliciales,Physciaceae	0.201	Fungi,Ascomycota,Lecanoromycetes,Caliciales,unk	0.016	Fungi,Ascomycota,Lecanoromycetes,Teloschistales,unk	0.0128
sl18382b_PhaeophysDINA_roscidaAFF1	Fungi,Ascomycota,Lecanoromycetes,Caliciales,Physciaceae	0.275	Fungi,Ascomycota,Lecanoromycetes,Caliciales,unk	0.0164	Fungi,Ascomycota,Lecanoromycetes,Teloschistales,unk	0.0149	Fungi,Ascomycota,Lecanoromycetes,Caliciales,Caliciaceae	0.0115
sl18379z_PhaeophysDINA_dina2	Fungi,Ascomycota,Lecanoromycetes,Caliciales,Physciaceae	0.344	Fungi,Ascomycota,Lecanoromycetes,Caliciales,unk	0.0182	Fungi,Ascomycota,Lecanoromycetes,Teloschistales,unk	0.0129	Fungi,Ascomycota,Lecanoromycetes,Caliciales,Caliciaceae	0.0122
sl18529a_PhaeophysDINA_roscidaAFF2	Fungi,Ascomycota,Lecanoromycetes,Caliciales,Physciaceae	0.288	Fungi,Ascomycota,Lecanoromycetes,Teloschistales,unk	0.0495	Fungi,Ascomycota,Lecanoromycetes,Teloschistales,Teloschistaceae	0.0488	Fungi,Ascomycota,Lecanoromycetes,Caliciales,unk	0.0231
sl18529rino_PhaeophysDINA_roscidaAFF2	Fungi,Ascomycota,Lecanoromycetes,Caliciales,Physciaceae	0.288	Fungi,Ascomycota,Lecanoromycetes,Teloschistales,unk	0.0495	Fungi,Ascomycota,Lecanoromycetes,Teloschistales,Teloschistaceae	0.0488	Fungi,Ascomycota,Lecanoromycetes,Caliciales,unk	0.0231
sl18529z_PhaeophysDINA_roscidaAFF2	Fungi,Ascomycota,Lecanoromycetes,Caliciales,Physciaceae	0.288	Fungi,Ascomycota,Lecanoromycetes,Teloschistales,unk	0.0495	Fungi,Ascomycota,Lecanoromycetes,Teloschistales,Teloschistaceae	0.0488	Fungi,Ascomycota,Lecanoromycetes,Caliciales,unk	0.0231
sl18485_Physcia_albineoides	Fungi,Ascomycota,Lecanoromycetes,Caliciales,Physciaceae	0.433	Fungi,Ascomycota,Lecanoromycetes,Caliciales,unk	0.0149	Fungi,Ascomycota,Lecanoromycetes,Caliciales,Caliciaceae	0.0102
sl18518_Physcia_albineoides	Fungi,Ascomycota,Lecanoromycetes,Caliciales,Physciaceae	0.433	Fungi,Ascomycota,Lecanoromycetes,Caliciales,unk	0.0149	Fungi,Ascomycota,Lecanoromycetes,Caliciales,Caliciaceae	0.0102
sl18242a_Physcia_dubiaAFF1	Fungi,Ascomycota,Lecanoromycetes,Caliciales,Physciaceae	0.542	Fungi,Ascomycota,Lecanoromycetes,Caliciales,unk	0.0117
sl18273c_Physcia_dubiaAFF1	Fungi,Ascomycota,Lecanoromycetes,Caliciales,Physciaceae	0.543	Fungi,Ascomycota,Lecanoromycetes,Caliciales,unk	0.0119
sl18554_Physcia_dubiaAFF1	Fungi,Ascomycota,Lecanoromycetes,Caliciales,Physciaceae	0.527	Fungi,Ascomycota,Lecanoromycetes,Caliciales,Caliciaceae	0.0186	Fungi,Ascomycota,Lecanoromycetes,Caliciales,unk	0.0119
sl18663_Physcia_dubiaAFF1	Fungi,Ascomycota,Lecanoromycetes,Caliciales,Physciaceae	0.527	Fungi,Ascomycota,Lecanoromycetes,Caliciales,Caliciaceae	0.0186	Fungi,Ascomycota,Lecanoromycetes,Caliciales,unk	0.0119
sl18506_Physcia_dubiaAFF1	Fungi,Ascomycota,Lecanoromycetes,Caliciales,Physciaceae	0.533	Fungi,Ascomycota,Lecanoromycetes,Caliciales,Caliciaceae	0.0189	Fungi,Ascomycota,Lecanoromycetes,Caliciales,unk	0.0122
sl18349c_Physcia_dubiaAFF2	Fungi,Ascomycota,Lecanoromycetes,Caliciales,Physciaceae	0.49	Fungi,Ascomycota,Lecanoromycetes,Caliciales,Caliciaceae	0.0191	Fungi,Ascomycota,Lecanoromycetes,Caliciales,unk	0.012
sl18364a_Physcia_dubiaAFF2	Fungi,Ascomycota,Lecanoromycetes,Caliciales,Physciaceae	0.49	Fungi,Ascomycota,Lecanoromycetes,Caliciales,Caliciaceae	0.0191	Fungi,Ascomycota,Lecanoromycetes,Caliciales,unk	0.012
sl18410a_Physcia_caesia	Fungi,Ascomycota,Lecanoromycetes,Caliciales,Physciaceae	0.508	Fungi,Ascomycota,Lecanoromycetes,Caliciales,Caliciaceae	0.0206	Fungi,Ascomycota,Lecanoromycetes,Caliciales,unk	0.0141
sl18386a_PhysciDINA_pyrina	Fungi,Ascomycota,Lecanoromycetes,Caliciales,Physciaceae	0.45	Fungi,Ascomycota,Lecanoromycetes,Caliciales,unk	0.0175	Fungi,Ascomycota,Lecanoromycetes,Caliciales,Caliciaceae	0.0119
sl18400b_PhysciDINA_pyrina	Fungi,Ascomycota,Lecanoromycetes,Caliciales,Physciaceae	0.45	Fungi,Ascomycota,Lecanoromycetes,Caliciales,unk	0.0175	Fungi,Ascomycota,Lecanoromycetes,Caliciales,Caliciaceae	0.0119
sl18391a_PhysciDINA_pyrina	Fungi,Ascomycota,Lecanoromycetes,Caliciales,Physciaceae	0.458	Fungi,Ascomycota,Lecanoromycetes,Caliciales,unk	0.017	Fungi,Ascomycota,Lecanoromycetes,Caliciales,Caliciaceae	0.0117
sl18395b_PhysciDINA_pyrina	Fungi,Ascomycota,Lecanoromycetes,Caliciales,Physciaceae	0.458	Fungi,Ascomycota,Lecanoromycetes,Caliciales,unk	0.017	Fungi,Ascomycota,Lecanoromycetes,Caliciales,Caliciaceae	0.0117
sl18420rino_PhysciDINA_pyrina	Fungi,Ascomycota,Lecanoromycetes,Caliciales,Physciaceae	0.452	Fungi,Ascomycota,Lecanoromycetes,Caliciales,unk	0.0162	Fungi,Ascomycota,Lecanoromycetes,Caliciales,Caliciaceae	0.011
sl18422rino_PhysciDINA_pyrina	Fungi,Ascomycota,Lecanoromycetes,Caliciales,Physciaceae	0.452	Fungi,Ascomycota,Lecanoromycetes,Caliciales,unk	0.0162	Fungi,Ascomycota,Lecanoromycetes,Caliciales,Caliciaceae	0.011
sl18396a_Phaeorrhiza_nimbosa	Fungi,Ascomycota,Lecanoromycetes,Caliciales,Physciaceae	0.227	Fungi,Ascomycota,Lecanoromycetes,Caliciales,unk	0.0157	Fungi,Ascomycota,Lecanoromycetes,Teloschistales,unk	0.0118	Fungi,Ascomycota,Lecanoromycetes,Caliciales,Caliciaceae	0.0105
sl18396b_Phaeorrhiza_nimbosa	Fungi,Ascomycota,Lecanoromycetes,Caliciales,Physciaceae	0.227	Fungi,Ascomycota,Lecanoromycetes,Caliciales,unk	0.0157	Fungi,Ascomycota,Lecanoromycetes,Teloschistales,unk	0.0118	Fungi,Ascomycota,Lecanoromycetes,Caliciales,Caliciaceae	0.0105
sl18425b_Phaeorrhiza_nimbosa	Fungi,Ascomycota,Lecanoromycetes,Caliciales,Physciaceae	0.18	Fungi,Ascomycota,Lecanoromycetes,Caliciales,unk	0.013	Fungi,Ascomycota,Lecanoromycetes,Teloschistales,unk	0.0111
sl18381_Phaeorrhiza_sareptana	Fungi,Ascomycota,Lecanoromycetes,Caliciales,Physciaceae	0.144	Fungi,Ascomycota,Lecanoromycetes,Caliciales,unk	0.0133
sl18384_Phaeorrhiza_sareptana	Fungi,Ascomycota,Lecanoromycetes,Caliciales,Physciaceae	0.144	Fungi,Ascomycota,Lecanoromycetes,Caliciales,unk	0.0133
sl18389_Phaeorrhiza_sareptana	Fungi,Ascomycota,Lecanoromycetes,Caliciales,Physciaceae	0.144	Fungi,Ascomycota,Lecanoromycetes,Caliciales,unk	0.0133
sl18400a_Phaeorrhiza_sareptana	Fungi,Ascomycota,Lecanoromycetes,Caliciales,Physciaceae	0.144	Fungi,Ascomycota,Lecanoromycetes,Caliciales,unk	0.0133
sl18542_Phaeorrhiza_sareptana	Fungi,Ascomycota,Lecanoromycetes,Caliciales,Physciaceae	0.144	Fungi,Ascomycota,Lecanoromycetes,Caliciales,unk	0.0133
sl18527a_Phaeorrhiza_sareptana	Fungi,Ascomycota,Lecanoromycetes,Caliciales,Physciaceae	0.125	Fungi,Ascomycota,Lecanoromycetes,Caliciales,unk	0.0128
sl18250_Physconia_muscigena	Fungi,Ascomycota,Lecanoromycetes,Caliciales,Physciaceae	0.55	Fungi,Ascomycota,Lecanoromycetes,Caliciales,unk	0.0159	Fungi,Ascomycota,Lecanoromycetes,Caliciales,Caliciaceae	0.0102
sl18382a_Physconia_muscigena	Fungi,Ascomycota,Lecanoromycetes,Caliciales,Physciaceae	0.573	Fungi,Ascomycota,Lecanoromycetes,Caliciales,unk	0.0158	Fungi,Ascomycota,Lecanoromycetes,Caliciales,Caliciaceae	0.0102
sl18392_Physconia_muscigena	Fungi,Ascomycota,Lecanoromycetes,Caliciales,Physciaceae	0.573	Fungi,Ascomycota,Lecanoromycetes,Caliciales,unk	0.0158	Fungi,Ascomycota,Lecanoromycetes,Caliciales,Caliciaceae	0.0102
sl18441b_Physconia_muscigena	Fungi,Ascomycota,Lecanoromycetes,Caliciales,Physciaceae	0.573	Fungi,Ascomycota,Lecanoromycetes,Caliciales,unk	0.0158	Fungi,Ascomycota,Lecanoromycetes,Caliciales,Caliciaceae	0.0102
sl18387_Physconia_muscigena	Fungi,Ascomycota,Lecanoromycetes,Caliciales,Physciaceae	0.573	Fungi,Ascomycota,Lecanoromycetes,Caliciales,unk	0.0158	Fungi,Ascomycota,Lecanoromycetes,Caliciales,Caliciaceae	0.0102
sl18431_Physconia_muscigena	Fungi,Ascomycota,Lecanoromycetes,Caliciales,Physciaceae	0.522	Fungi,Ascomycota,Lecanoromycetes,Lecanorales,Parmeliaceae	0.0327	Fungi,Ascomycota,Lecanoromycetes,Caliciales,unk	0.0148	Fungi,Ascomycota,Lecanoromycetes,Lecanorales,unk	0.0112
sl18531a_Physconia_muscigena	Fungi,Ascomycota,Lecanoromycetes,Caliciales,Physciaceae	0.554	Fungi,Ascomycota,Lecanoromycetes,Caliciales,unk	0.0162	Fungi,Ascomycota,Lecanoromycetes,Caliciales,Caliciaceae	0.0102
sl18421b_Physconia_muscigena	Fungi,Ascomycota,Lecanoromycetes,Caliciales,Physciaceae	0.548	Fungi,Ascomycota,Lecanoromycetes,Caliciales,unk	0.0158	Fungi,Ascomycota,Lecanoromycetes,Caliciales,Caliciaceae	0.0101
sl18397_Physconia_muscigena	Fungi,Ascomycota,Lecanoromycetes,Caliciales,Physciaceae	0.512	Fungi,Ascomycota,Lecanoromycetes,Caliciales,unk	0.0163
sl18532_Physconia_muscigena	Fungi,Ascomycota,Lecanoromycetes,Caliciales,Physciaceae	0.512	Fungi,Ascomycota,Lecanoromycetes,Caliciales,unk	0.0163
sl18385a_Physconia_muscigena	Fungi,Ascomycota,Lecanoromycetes,Caliciales,Physciaceae	0.546	Fungi,Ascomycota,Lecanoromycetes,Caliciales,unk	0.0157
sl18396d_Physconia_muscigena	Fungi,Ascomycota,Lecanoromycetes,Caliciales,Physciaceae	0.546	Fungi,Ascomycota,Lecanoromycetes,Caliciales,unk	0.0157
sl18545_Physconia_muscigena	Fungi,Ascomycota,Lecanoromycetes,Caliciales,Physciaceae	0.546	Fungi,Ascomycota,Lecanoromycetes,Caliciales,unk	0.0157
sl18417_Physconia_muscigena	Fungi,Ascomycota,Lecanoromycetes,Caliciales,Physciaceae	0.54	Fungi,Ascomycota,Lecanoromycetes,Caliciales,unk	0.0149
sl18386b_Physconia_muscigena	Fungi,Ascomycota,Lecanoromycetes,Caliciales,Physciaceae	0.515	Fungi,Ascomycota,Lecanoromycetes,Caliciales,unk	0.0161
sl18426c_Physconia_muscigena	Fungi,Ascomycota,Lecanoromycetes,Caliciales,Physciaceae	0.534	Fungi,Ascomycota,Lecanoromycetes,Caliciales,unk	0.0152
sl18435_Physconia_muscigena	Fungi,Ascomycota,Lecanoromycetes,Caliciales,Physciaceae	0.534	Fungi,Ascomycota,Lecanoromycetes,Caliciales,unk	0.0152
sl18550_Physconia_muscigena	Fungi,Ascomycota,Lecanoromycetes,Caliciales,Physciaceae	0.539	Fungi,Ascomycota,Lecanoromycetes,Caliciales,unk	0.0155
sl18425a_Physconia_muscigena	Fungi,Ascomycota,Lecanoromycetes,Caliciales,Physciaceae	0.527	Fungi,Ascomycota,Lecanoromycetes,Caliciales,unk	0.0148
sl18553_Rinodina_mniaraea	Fungi,Ascomycota,Lecanoromycetes,Caliciales,Physciaceae	0.131	Fungi,Ascomycota,Lecanoromycetes,Lecanorales,Parmeliaceae	0.029	Fungi,Ascomycota,Lecanoromycetes,Caliciales,unk	0.0123	Fungi,Ascomycota,Lecanoromycetes,Lecanorales,unk	0.0104
sl18559_Rinodina_mniaraea	Fungi,Ascomycota,Lecanoromycetes,Caliciales,Physciaceae	0.131	Fungi,Ascomycota,Lecanoromycetes,Lecanorales,Parmeliaceae	0.029	Fungi,Ascomycota,Lecanoromycetes,Caliciales,unk	0.0123	Fungi,Ascomycota,Lecanoromycetes,Lecanorales,unk	0.0104
sl18442_Rinodina_mniaraeaAFF1	Fungi,Ascomycota,Lecanoromycetes,Caliciales,Physciaceae	0.208	Fungi,Ascomycota,Lecanoromycetes,Caliciales,unk	0.0157	Fungi,Ascomycota,Lecanoromycetes,Caliciales,Caliciaceae	0.0112	Fungi,Ascomycota,Lecanoromycetes,Teloschistales,unk	0.0107
sl18443a_Rinodina_mniaraeaAFF1	Fungi,Ascomycota,Lecanoromycetes,Caliciales,Physciaceae	0.208	Fungi,Ascomycota,Lecanoromycetes,Caliciales,unk	0.0157	Fungi,Ascomycota,Lecanoromycetes,Caliciales,Caliciaceae	0.0112	Fungi,Ascomycota,Lecanoromycetes,Teloschistales,unk	0.0107
sl18444b_Rinodina_mniaraeaAFF1	Fungi,Ascomycota,Lecanoromycetes,Caliciales,Physciaceae	0.208	Fungi,Ascomycota,Lecanoromycetes,Caliciales,unk	0.0159	Fungi,Ascomycota,Lecanoromycetes,Caliciales,Caliciaceae	0.0119	Fungi,Ascomycota,Lecanoromycetes,Teloschistales,unk	0.0105
sl18444rino1_Rinodina_mniaraeaAFF1	Fungi,Ascomycota,Lecanoromycetes,Caliciales,Physciaceae	0.208	Fungi,Ascomycota,Lecanoromycetes,Caliciales,unk	0.0159	Fungi,Ascomycota,Lecanoromycetes,Caliciales,Caliciaceae	0.0119	Fungi,Ascomycota,Lecanoromycetes,Teloschistales,unk	0.0105
sl18444a_Rinodina_mniaraeaAFF2	Fungi,Ascomycota,Lecanoromycetes,Caliciales,Physciaceae	0.166	Fungi,Ascomycota,Lecanoromycetes,Caliciales,unk	0.0152	Fungi,Ascomycota,Lecanoromycetes,Caliciales,Caliciaceae	0.0112
sl18444rino2_Rinodina_mniaraeaAFF2	Fungi,Ascomycota,Lecanoromycetes,Caliciales,Physciaceae	0.166	Fungi,Ascomycota,Lecanoromycetes,Caliciales,unk	0.0152	Fungi,Ascomycota,Lecanoromycetes,Caliciales,Caliciaceae	0.0112
sl18391c_Megaspora_verrucosa
sl18395a_Megaspora_verrucosa
sl18549_Megaspora_verrucosa
sl18608_Megaspora_verrucosa
sl18424_Megaspora_verrucosa
sl18530_Megaspora_verrucosa
sl18530y_Megaspora_verrucosa
sl18247a_Rhizocarpon_geographicumSL1	Fungi,Ascomycota,Lecanoromycetes,Rhizocarpales,Rhizocarpaceae	0.126
sl18249b_Rhizocarpon_geographicumSL1	Fungi,Ascomycota,Lecanoromycetes,Rhizocarpales,Rhizocarpaceae	0.126
sl18255rhi_Rhizocarpon_geographicumSL1	Fungi,Ascomycota,Lecanoromycetes,Rhizocarpales,Rhizocarpaceae	0.126
sl18278b_Rhizocarpon_geographicumSL1	Fungi,Ascomycota,Lecanoromycetes,Rhizocarpales,Rhizocarpaceae	0.126
sl18521geogr_Rhizocarpon_geographicumSL1	Fungi,Ascomycota,Lecanoromycetes,Rhizocarpales,Rhizocarpaceae	0.126
sl18587geo_Rhizocarpon_geographicumSL1	Fungi,Ascomycota,Lecanoromycetes,Rhizocarpales,Rhizocarpaceae	0.126
sl18255b_Rhizocarpon_geographicumSL1	Fungi,Ascomycota,Lecanoromycetes,Rhizocarpales,Rhizocarpaceae	0.122
sl18280d_Rhizocarpon_geographicumSL1	Fungi,Ascomycota,Lecanoromycetes,Rhizocarpales,Rhizocarpaceae	0.115
sl18305b_Rhizocarpon_geographicumSL1	Fungi,Ascomycota,Lecanoromycetes,Rhizocarpales,Rhizocarpaceae	0.116
sl18567d_Rhizocarpon_geographicumSL1	Fungi,Ascomycota,Lecanoromycetes,Rhizocarpales,Rhizocarpaceae	0.116
sl18533_Rhizocarpon_geographicumSL3	Fungi,Ascomycota,Lecanoromycetes,Rhizocarpales,Rhizocarpaceae	0.0432
sl18533mega_Rhizocarpon_geographicumSL3	Fungi,Ascomycota,Lecanoromycetes,Rhizocarpales,Rhizocarpaceae	0.0432
sl18566b_Rhizocarpon_geographicumSL3	Fungi,Ascomycota,Lecanoromycetes,Rhizocarpales,Rhizocarpaceae	0.0426
sl18583g_Rhizocarpon_geographicumSL3	Fungi,Ascomycota,Lecanoromycetes,Rhizocarpales,Rhizocarpaceae	0.0522
sl18583rhizo2_Rhizocarpon_geographicumSL3	Fungi,Ascomycota,Lecanoromycetes,Rhizocarpales,Rhizocarpaceae	0.0522
sl18459_Rhizocarpon_geographicumSL4	Fungi,Ascomycota,Lecanoromycetes,Rhizocarpales,Rhizocarpaceae	0.173
sl18583f_Rhizocarpon_geographicumSL4	Fungi,Ascomycota,Lecanoromycetes,Rhizocarpales,Rhizocarpaceae	0.167
sl18583rhizo1_Rhizocarpon_geographicumSL4	Fungi,Ascomycota,Lecanoromycetes,Rhizocarpales,Rhizocarpaceae	0.167
sl18652b_Rhizocarpon_geographicumSL4	Fungi,Ascomycota,Lecanoromycetes,Rhizocarpales,Rhizocarpaceae	0.167
sl18582rhizo2_Rhizocarpon_geographicumSL4	Fungi,Ascomycota,Lecanoromycetes,Rhizocarpales,Rhizocarpaceae	0.18
sl18589b_Rhizocarpon_geographicumSL4	Fungi,Ascomycota,Lecanoromycetes,Rhizocarpales,Rhizocarpaceae	0.18
sl18671rhizo2_Rhizocarpon_geographicumSL4	Fungi,Ascomycota,Lecanoromycetes,Rhizocarpales,Rhizocarpaceae	0.18
sl18645a_Rhizocarpon_geographicumSL4	Fungi,Ascomycota,Lecanoromycetes,Rhizocarpales,Rhizocarpaceae	0.0604
sl18645geo_Rhizocarpon_geographicumSL4	Fungi,Ascomycota,Lecanoromycetes,Rhizocarpales,Rhizocarpaceae	0.0604
sl18630_Rhizocarpon_geographicumSL4	Fungi,Ascomycota,Lecanoromycetes,Rhizocarpales,Rhizocarpaceae	0.0604
sl18582rhizo1_Rhizocarpon_geographicumSL4	Fungi,Ascomycota,Lecanoromycetes,Rhizocarpales,Rhizocarpaceae	0.168
sl18671_Rhizocarpon_geographicumSL2	Fungi,Ascomycota,Lecanoromycetes,Rhizocarpales,Rhizocarpaceae	0.0468
sl18671rhizo1_Rhizocarpon_geographicumSL2	Fungi,Ascomycota,Lecanoromycetes,Rhizocarpales,Rhizocarpaceae	0.0468
sl18522geogr_Rhizocarpon_geographicumSL5	Fungi,Ascomycota,Lecanoromycetes,Rhizocarpales,Rhizocarpaceae	0.0475
sl18348_Rhizocarpon_intermediellum	Fungi,Ascomycota,Lecanoromycetes,Rhizocarpales,Rhizocarpaceae	0.0203
sl18349d_Rhizocarpon_intermediellum	Fungi,Ascomycota,Lecanoromycetes,Rhizocarpales,Rhizocarpaceae	0.0217
sl18403c_Rhizocarpon_intermediellum	Fungi,Ascomycota,Lecanoromycetes,Rhizocarpales,Rhizocarpaceae	0.0217
sl18404geogra_Rhizocarpon_intermediellum	Fungi,Ascomycota,Lecanoromycetes,Rhizocarpales,Rhizocarpaceae	0.0217
sl18365a_Rhizocarpon_intermediellum	Fungi,Ascomycota,Lecanoromycetes,Rhizocarpales,Rhizocarpaceae	0.0273
sl18346c_Rhizocarpon_intermediellum	Fungi,Ascomycota,Lecanoromycetes,Rhizocarpales,Rhizocarpaceae	0.0318
sl18278rhizoc_Rhizocarpon_intermediellum	Fungi,Ascomycota,Lecanoromycetes,Rhizocarpales,Rhizocarpaceae	0.0491
sl18394_Psora_decipiensA
sl18574c_Psora_decipiensA
sl18526_Psora_decipiensA
sl18615_Psora_decipiensA
sl18574a_Psora_decipiensA
sl18500_Psora_himalayana
sl18500psora_Psora_himalayana
sl18502_Psora_himalayana
sl18505_Psora_himalayana
sl18505z_Psora_himalayana
sl18507_Psora_himalayana
sl18613a_Psora_himalayana
sl18504z_Psora_himalayana
sl18506z_Psora_himalayana
sl18388_Psora_tuckermanniiAFF
sl18393a_Psora_tuckermanniiAFF
sl18398_Psora_tuckermanniiAFF
sl18419_Psora_tuckermanniiAFF
sl18441a_Psora_tuckermanniiAFF
sl18416_Psora_tuckermanniiAFF
sl18440c_Psora_tuckermanniiAFF
sl18608v2_Scytinium_subtileAFF
sl18611b_Agonimia_gelatinosaCF	Fungi,Ascomycota,Eurotiomycetes,Verrucariales,Verrucariaceae	0.262	Fungi,Ascomycota,Eurotiomycetes,Verrucariales,unk	0.0161
sl18616b_Agonimia_gelatinosaCF	Fungi,Ascomycota,Eurotiomycetes,Verrucariales,Verrucariaceae	0.332	Fungi,Ascomycota,Eurotiomycetes,Verrucariales,unk	0.0166
sl18445_Endocarpon_pusillumCF	Fungi,Ascomycota,Eurotiomycetes,Verrucariales,Verrucariaceae	0.558	Fungi,Ascomycota,Eurotiomycetes,Verrucariales,unk	0.0141
sl18262_Verrucaria_nigrescens	Fungi,Ascomycota,Eurotiomycetes,Verrucariales,Verrucariaceae	0.674	Fungi,Ascomycota,Eurotiomycetes,Verrucariales,unk	0.0121
sl18662_Dermatocarpon_leptophyllodes	Fungi,Ascomycota,Eurotiomycetes,Verrucariales,Verrucariaceae	0.336	Fungi,Ascomycota,Eurotiomycetes,Verrucariales,unk	0.0167
sl18373derm_Dermatocarpon_polyphyllizumAFF	Fungi,Ascomycota,Eurotiomycetes,Verrucariales,Verrucariaceae	0.251	Fungi,Ascomycota,Eurotiomycetes,Verrucariales,unk	0.0157
sl18562b_Dermatocarpon_polyphyllizumAFF	Fungi,Ascomycota,Eurotiomycetes,Verrucariales,Verrucariaceae	0.258	Fungi,Ascomycota,Eurotiomycetes,Verrucariales,unk	0.0159
sl18508_Dermatocarpon_polyphyllizumAFF	Fungi,Ascomycota,Eurotiomycetes,Verrucariales,Verrucariaceae	0.244	Fungi,Ascomycota,Eurotiomycetes,Verrucariales,unk	0.0157
sl18638derm_Dermatocarpon_polyphyllizumAFF	Fungi,Ascomycota,Eurotiomycetes,Verrucariales,Verrucariaceae	0.439	Fungi,Ascomycota,Eurotiomycetes,Verrucariales,unk	0.0165
sl18556_Dermatocarpon_taminiumAFF1	Fungi,Ascomycota,Eurotiomycetes,Verrucariales,Verrucariaceae	0.15	Fungi,Ascomycota,Eurotiomycetes,Verrucariales,unk	0.0135
sl18562a_Dermatocarpon_taminiumAFF1	Fungi,Ascomycota,Eurotiomycetes,Verrucariales,Verrucariaceae	0.127	Fungi,Ascomycota,Eurotiomycetes,Verrucariales,unk	0.0123
sl18664_Dermatocarpon_taminiumAFF1	Fungi,Ascomycota,Eurotiomycetes,Verrucariales,Verrucariaceae	0.152	Fungi,Ascomycota,Eurotiomycetes,Verrucariales,unk	0.0133
sl18254staur_Staurothele_drummondii	Fungi,Ascomycota,Eurotiomycetes,Verrucariales,Verrucariaceae	0.476	Fungi,Ascomycota,Eurotiomycetes,Verrucariales,unk	0.016
sl18411_Staurothele_drummondii	Fungi,Ascomycota,Eurotiomycetes,Verrucariales,Verrucariaceae	0.483	Fungi,Ascomycota,Eurotiomycetes,Verrucariales,unk	0.0163
sl18373_Staurothele_drummondii	Fungi,Ascomycota,Eurotiomycetes,Verrucariales,Verrucariaceae	0.523	Fungi,Ascomycota,Eurotiomycetes,Verrucariales,unk	0.0153
sl18405staur_Staurothele_drummondii	Fungi,Ascomycota,Eurotiomycetes,Verrucariales,Verrucariaceae	0.503	Fungi,Ascomycota,Eurotiomycetes,Verrucariales,unk	0.0149
sl18647staur_Staurothele_drummondii	Fungi,Ascomycota,Eurotiomycetes,Verrucariales,Verrucariaceae	0.489	Fungi,Ascomycota,Eurotiomycetes,Verrucariales,unk	0.0157
sl18625_Staurothele_drummondii	Fungi,Ascomycota,Eurotiomycetes,Verrucariales,Verrucariaceae	0.467	Fungi,Ascomycota,Eurotiomycetes,Verrucariales,unk	0.0157
sl18539b_Staurothele_drummondii	Fungi,Ascomycota,Eurotiomycetes,Verrucariales,Verrucariaceae	0.575	Fungi,Ascomycota,Eurotiomycetes,Verrucariales,unk	0.0143
sl18563_Staurothele_drummondii	Fungi,Ascomycota,Eurotiomycetes,Verrucariales,Verrucariaceae	0.528	Fungi,Ascomycota,Eurotiomycetes,Verrucariales,unk	0.0145
sl18584_Staurothele_drummondii	Fungi,Ascomycota,Eurotiomycetes,Verrucariales,Verrucariaceae	0.547	Fungi,Ascomycota,Eurotiomycetes,Verrucariales,unk	0.0152
sl18586_Staurothele_drummondii	Fungi,Ascomycota,Eurotiomycetes,Verrucariales,Verrucariaceae	0.547	Fungi,Ascomycota,Eurotiomycetes,Verrucariales,unk	0.0152
sl18596_Staurothele_drummondii	Fungi,Ascomycota,Eurotiomycetes,Verrucariales,Verrucariaceae	0.518	Fungi,Ascomycota,Eurotiomycetes,Verrucariales,unk	0.0157
sl18585_Staurothele_drummondii	Fungi,Ascomycota,Eurotiomycetes,Verrucariales,Verrucariaceae	0.549	Fungi,Ascomycota,Eurotiomycetes,Verrucariales,unk	0.0151
sl18418placi_Placidium_lacinulatum	Fungi,Ascomycota,Eurotiomycetes,Verrucariales,Verrucariaceae	0.0529
sl18501_Catapyrenium_cinereum	Fungi,Ascomycota,Eurotiomycetes,Verrucariales,Verrucariaceae	0.0186
sl18632_Catapyrenium_cinereum	Fungi,Ascomycota,Eurotiomycetes,Verrucariales,Verrucariaceae	0.0143
sl18577z_Catapyrenium_cinereum	Fungi,Ascomycota,Eurotiomycetes,Verrucariales,Verrucariaceae	0.0294
sl18414b_Catapyrenium_daedaleum	Fungi,Ascomycota,Eurotiomycetes,Verrucariales,Verrucariaceae	0.104	Fungi,Ascomycota,Eurotiomycetes,Verrucariales,unk	0.0112
sl18681main_Catapyrenium_cinereum	Fungi,Ascomycota,Eurotiomycetes,Verrucariales,Verrucariaceae	0.0115
sl18577placi_Placidium_lachneum
sl18610placi_Placidium_lachneum
sl18622placi_Placidium_lachneum
sl18619_Placidium_lachneum
sl18478b_Heteroplacidium_zamenhofianumAFF1	Fungi,Ascomycota,Eurotiomycetes,Verrucariales,Verrucariaceae	0.0684
sl18481_Heteroplacidium_zamenhofianumAFF1	Fungi,Ascomycota,Eurotiomycetes,Verrucariales,Verrucariaceae	0.0684
sl18287z_Heteroplacidium_zamenhofianumAFF2	Fungi,Ascomycota,Eurotiomycetes,Verrucariales,Verrucariaceae	0.067
sl18641c_Heteroplacidium_zamenhofianumAFF2	Fungi,Ascomycota,Eurotiomycetes,Verrucariales,Verrucariaceae	0.0631
sl18347_psuedoaspicilia_sp
sl18347aspi_psuedoaspicilia_sp
sl19205musc_Diploschistes_muscorum	Fungi,Ascomycota,Lecanoromycetes,Ostropales,Graphidaceae	0.892
sl19200a_LeptogiumCF_sp
sl18557_Peltigera_elisabethae	Fungi,Ascomycota,Lecanoromycetes,Peltigerales,Peltigeraceae	0.0183	Fungi,Ascomycota,Lecanoromycetes,Peltigerales,unk	0.0109
sl18575_Peltigera_neorufescens	Fungi,Ascomycota,Lecanoromycetes,Peltigerales,Peltigeraceae	0.0652	Fungi,Ascomycota,Lecanoromycetes,Peltigerales,unk	0.0216
sl18341_Peltigera_rufescensAFF	Fungi,Ascomycota,Lecanoromycetes,Peltigerales,Peltigeraceae	0.375	Fungi,Ascomycota,Lecanoromycetes,Peltigerales,unk	0.0422	Fungi,Ascomycota,Lecanoromycetes,Peltigerales,Collemataceae	0.0136	Fungi,Ascomycota,Lecanoromycetes,Peltigerales,Pannariaceae	0.0107
sl18548_Peltigera_rufescensAFF	Fungi,Ascomycota,Lecanoromycetes,Peltigerales,Peltigeraceae	0.288	Fungi,Ascomycota,Lecanoromycetes,Peltigerales,unk	0.041	Fungi,Ascomycota,Lecanoromycetes,Peltigerales,Collemataceae	0.0132	Fungi,Ascomycota,Lecanoromycetes,Peltigerales,Pannariaceae	0.0104
sl18343_Peltigera_rufescensAFF	Fungi,Ascomycota,Lecanoromycetes,Peltigerales,Peltigeraceae	0.53	Fungi,Ascomycota,Lecanoromycetes,Peltigerales,unk	0.0396	Fungi,Ascomycota,Lecanoromycetes,Peltigerales,Collemataceae	0.0128	Fungi,Ascomycota,Lecanoromycetes,Peltigerales,Pannariaceae	0.01
sl18432_Peltigera_rufescensAFF	Fungi,Ascomycota,Lecanoromycetes,Peltigerales,Peltigeraceae	0.298	Fungi,Ascomycota,Lecanoromycetes,Peltigerales,unk	0.0416	Fungi,Ascomycota,Lecanoromycetes,Peltigerales,Collemataceae	0.0134	Fungi,Ascomycota,Lecanoromycetes,Peltigerales,Pannariaceae	0.0105
sl18606_Peltigera_rufescensAFF	Fungi,Ascomycota,Lecanoromycetes,Peltigerales,Peltigeraceae	0.514	Fungi,Ascomycota,Lecanoromycetes,Peltigerales,unk	0.0401	Fungi,Ascomycota,Lecanoromycetes,Peltigerales,Collemataceae	0.0129	Fungi,Ascomycota,Lecanoromycetes,Peltigerales,Pannariaceae	0.0102
sl18572z_Peltigera_rufescensAFF	Fungi,Ascomycota,Lecanoromycetes,Peltigerales,Peltigeraceae	0.101	Fungi,Ascomycota,Lecanoromycetes,Peltigerales,unk	0.0271
sl18445pelt_Peltigera_neorufescensCLADE6	Fungi,Ascomycota,Lecanoromycetes,Peltigerales,Peltigeraceae	0.531	Fungi,Ascomycota,Lecanoromycetes,Peltigerales,unk	0.0395	Fungi,Ascomycota,Lecanoromycetes,Peltigerales,Collemataceae	0.0127
sl18679_Peltigera_neorufescensCLADE6	Fungi,Ascomycota,Lecanoromycetes,Peltigerales,Peltigeraceae	0.546	Fungi,Ascomycota,Lecanoromycetes,Peltigerales,unk	0.0389	Fungi,Ascomycota,Lecanoromycetes,Peltigerales,Collemataceae	0.0125
sl18449_Peltigera_neorufescensCLADE6	Fungi,Ascomycota,Lecanoromycetes,Peltigerales,Peltigeraceae	0.566	Fungi,Ascomycota,Lecanoromycetes,Peltigerales,unk	0.0381	Fungi,Ascomycota,Lecanoromycetes,Peltigerales,Collemataceae	0.0123
sl18509_Peltigera_neorufescensCLADE6	Fungi,Ascomycota,Lecanoromycetes,Peltigerales,Peltigeraceae	0.566	Fungi,Ascomycota,Lecanoromycetes,Peltigerales,unk	0.0381	Fungi,Ascomycota,Lecanoromycetes,Peltigerales,Collemataceae	0.0123
sl18451_Peltigera_neorufescensCLADE6	Fungi,Ascomycota,Lecanoromycetes,Peltigerales,Peltigeraceae	0.476	Fungi,Ascomycota,Lecanoromycetes,Peltigerales,unk	0.0413	Fungi,Ascomycota,Lecanoromycetes,Peltigerales,Collemataceae	0.0133	Fungi,Ascomycota,Lecanoromycetes,Peltigerales,Pannariaceae	0.0105
sl18450_Peltigera_neorufescensCLADE6	Fungi,Ascomycota,Lecanoromycetes,Peltigerales,Peltigeraceae	0.549	Fungi,Ascomycota,Lecanoromycetes,Peltigerales,unk	0.0388	Fungi,Ascomycota,Lecanoromycetes,Peltigerales,Collemataceae	0.0125
sl18337_Peltigera_ponojensisCLADE	Fungi,Ascomycota,Lecanoromycetes,Peltigerales,Peltigeraceae	0.826	Fungi,Ascomycota,Lecanoromycetes,Peltigerales,unk	0.0205
sl18571_Peltigera_ponojensisCLADE	Fungi,Ascomycota,Lecanoromycetes,Peltigerales,Peltigeraceae	0.827	Fungi,Ascomycota,Lecanoromycetes,Peltigerales,unk	0.0203
sl18680_Peltigera_ponojensisCLADE	Fungi,Ascomycota,Lecanoromycetes,Peltigerales,Peltigeraceae	0.762	Fungi,Ascomycota,Lecanoromycetes,Peltigerales,unk	0.0259
sl18573_Peltigera_venosa
