# Supplementary material for: Alpine lichen diversity in an isolated sky island in the Colorado Plateau, USA—Insight from an integrative biodiversity inventory
Source: Ecol Evol. 2021 Jul 14;11(16):11090–101. doi: 10.1002/ece3.7896 (PMC8366874; doi:10.1002/ece3.7896)
Supplement: Supplementary file 4 — File S4 [file ECE3-11-11090-s006.zip › file_S4_protax_analysis/protax_fungi_results/query6.logprob]

sl18241sar_Acarospora_erratica 1361 -0.100576 1357 -3.01372 1359 -4.35519
sl18260_Acarospora_erratica 1361 -0.0929345 1357 -3.10763 1359 -4.4491
sl18289z_Acarospora_oligospora 1357 -0.0302685
sl18474acaro_Acarospora_nitrophila 1357 -0.0241605
sl18291a1_Acarospora_stapfiana 1357 -0.0337205 1360 -4.35356
sl18362b_Acarospora_stapfiana 1357 -0.0453462 1360 -3.97095
sl18603_Polysporina_gyrocarpaAFF 1357 -0.711978 1360 -1.13611 1359 -2.63302 1361 -2.68621 1358 -3.60075 419,unk -4.59795
sl18665acaro_Acarospora_nitrophilaAFF 1360 -0.804154 1357 -0.915202 1359 -2.80298 1361 -2.94796 1358 -3.80354
sl18541polysp_Polysporina_simplexAFF1 1357 -0.0606648 1360 -3.91033 1359 -4.40161 1361 -4.49779
sl18259a_Acarospora_thamnina 1357 -0.0398106
sl18567b_Acarospora_thamnina 1357 -0.0388103
sl18629a_Polysporina_simplexAFF2 1360 -0.139095 1357 -2.91296 1359 -3.86395 1361 -3.87973
sl18328_Candelariella_aggregata1 1389 -0.0591657
sl18546_Candelariella_aggregata1 1389 -0.0609062
sl18379d_Candelariella_aggregata1 1389 -0.0694042
sl18382d_Candelariella_aggregata1 1389 -0.0645928
sl18419cand_Candelariella_aggregata1 1389 -0.0639748
sl18254_Candelariella_aggregata2 1389 -0.0672505
sl18330_Candelariella_aggregata2 1389 -0.0672505
sl18331_Candelariella_aggregata2 1389 -0.0684278
sl18383_Candelariella_aggregata3 1389 -0.0706948
sl18422cand_Candelariella_aggregata4 1389 -0.0759389
sl18426b_Candelariella_antenaria1 1389 -0.0562843
sl18257cand_Candelariella_vitellinaAFF 1389 -0.0684023
sl18593cand_Candelariella_vitellinaAFF 1389 -0.0848808
sl18304a_Candelariella_rosulans 1389 -0.0335464
sl18304cand_Candelariella_rosulans 1389 -0.0344526
sl18407e_Candelariella_rosulans 1389 -0.0354307
sl18380_Candelariella_rosulans 1389 -0.0364283
sl18367_Candelariella_rosulans 1389 -0.0356291
sl18370f_Candelariella_sp1AGG 1389 -0.0469545
sl18626_Candelariella_sp1AGG 1389 -0.0387973
sl18641a_Candelariella_sp1AGG 1389 -0.0436894
sl18351cand_Candelariella_sp1AGG 1389 -0.0485213
sl18358b_Candelariella_sp1AGG 1389 -0.04882
sl18479cand_Candelariella_aurella1 1389 -0.0402203
sl18499_Candelariella_aurella1 1389 -0.040952
sl19204cand_Candelariella_aurella1 1389 -0.0348336
sl18307_Candelariella_aurella2 1389 -0.0362021
sl18503_Candelariella_aurella2 1389 -0.0358475
sl18269_Candelariella_aurella3 1389 -0.0334434
sl18291b_Candelariella_aurella3 1389 -1.7393 1675 -2.00797 1357 -3.40366 1678 -3.5014 1717 -3.53414 1674 -3.64909 1671 -3.67731 1670 -3.75535 1676 -3.88907 1359 -4.11045 1361 -4.14605 1769 -4.37327 1390 -4.46127
sl18483b_Candelariella_aurella4 1389 -0.0423666
sl18240b_Candelariella_vitellina1 1389 -0.0496567
sl18404d_Candelariella_vitellina1 1389 -0.049896
sl18243cand_Candelariella_vitellina1 1389 -0.0459585
sl18273b_Candelariella_vitellina1 1389 -0.0448672
sl18473c_Candelariella_vitellina1 1389 -0.0459585
sl18244calo_Candelariella_vitellina1 1389 -0.0465946
sl18294c_Candelariella_vitellina1 1389 -0.0477665
sl18599b_Candelariella_vitellina1 1389 -0.0460898
sl18294cand_Candelariella_vitellina1 1389 -0.0468841
sl18405cand2_Candelariella_vitellina1 1389 -0.0437129
sl18521cand_Candelariella_vitellina1 1389 -0.047149
sl18251c_Candelariella_vitellina1 1389 -0.0495912
sl18291a2_Candelariella_vitellina2 1389 -0.0475383
sl18589cand_Candelariella_vitellina2 1389 -0.0494175
sl18613b_Candelariella_vitellina2 1389 -0.0479974
sl18273z_Candelariella_vitellina1 1389 -0.0497059
sl18306_Candelariella_vitellina1 1389 -0.0497059
sl18372cand_Candelariella_vitellina1 1389 -0.0472274
sl18667b_Candelariella_vitellina4 1389 -0.0485766
sl18669cand_Candelariella_vitellina4 1389 -0.0497665
sl18281cand_Candelariella_vitellina3 1389 -0.0500488
sl18298_Candelariella_vitellina3 1389 -0.0537229
sl18533cand_Candelariella_vitellina5 1389 -0.0464575
sl18465_Candelariella_xanthostigma 1389 -0.0334304
sl18466_Candelariella_xanthostigma 1389 -1.41781 425,unk -4.06 1357 -4.18604 1390 -4.27902
sl18468_Candelariella_xanthostigma 1389 -0.0334304
sl18267b_Umbilicaria_virginis 1675 -0.0142779
sl18368a_Umbilicaria_virginis 1675 -0.0132929
sl18407c_Umbilicaria_virginis 1675 -0.395526 1674 -2.6965 1676 -3.32247 1671 -4.16825
sl18368b_Umbilicaria_virginis 1675 -0.409838 1674 -2.64082 1676 -3.33166 1671 -4.21884
sl18290b_Umbilicaria_virginis 1675 -0.00870136
sl18635_Umbilicaria_virginis 1675 -0.363938 1674 -2.79721 1676 -3.57773 1671 -4.28252
sl18310_Umbilicaria_virginis 1675 -0.350885 1674 -2.8732 1676 -3.47756 1671 -4.23567
sl18350b_Umbilicaria_virginis 1675 -0.00989895
sl18623_Umbilicaria_virginis 1675 -0.341846 1674 -2.86416 1676 -3.46852 1671 -4.25357
sl18536_Umbilicaria_virginis 1675 -0.348618 1674 -2.94461 1676 -3.50892 1671 -4.31047
sl18591_Umbilicaria_virginis 1675 -0.335966 1674 -2.88872 1676 -3.626 1671 -4.33375
sl18676_Umbilicaria_virginis 1675 -0.387108 1674 -2.84825 1676 -3.67201 1671 -4.36377
sl18433_Umbilicaria_virginis 1675 -0.402116 1674 -2.8285 1676 -3.39281 1671 -4.28149
sl18359um_Umbilicaria_decussata 1675 -0.319504 1674 -2.92782 1676 -3.42407 1671 -4.31264
sl18376a_Umbilicaria_virginis 1675 -0.454629 1674 -2.60313 1676 -3.31559 1671 -4.1156
sl18362a_Umbilicaria_sp 1675 -0.438735 1674 -2.98267 1676 -3.32757 1671 -4.27268
sl18590_Umbilicaria_decussataAFF 1675 -0.506907 1674 -2.7865 1676 -3.29275 1671 -4.04952
sl18278b_Pleopsidium_flavumAGG1 1359 -1.31251 1357 -2.23213 1361 -3.0833 1675 -3.44612 1360 -3.55182 1358 -3.58065
sl18355_Pleopsidium_flavumAGG1 1359 -1.31251 1357 -2.23213 1361 -3.0833 1675 -3.44612 1360 -3.55182 1358 -3.58065
sl18300_Pleopsidium_flavumAGG2 1359 -1.03025 1357 -2.25931 1361 -3.15362 1358 -3.46267 1360 -3.60619
sl18579_Sarcogyne_arenosaAFF 1361 -1.88089 1357 -2.21948 1359 -3.50479 1360 -4.20051 419,unk -4.42906
sl18515_Lecideoid_andersoniiAGG1 1539 -0.748101 1495 -2.25401
sl18599a_Lecideoid_andersoniiAGG1 1539 -0.748101 1495 -2.25401
sl18597_Lecideoid_andersoniiAGG2 1539 -0.918994 1495 -2.38829
sl18297_Lecideoid_deoidSPUR00135 1539 -0.696889 1495 -2.32896
sl18439_Lecideoid_deoidSPUR00135 1539 -0.710211 1495 -2.156
sl18601_Lecideoid_deoidSPUR00195 1539 -0.796865 1495 -1.90611
sl18637_Lecideoid_deoidSPUR00195 1539 -0.930916 1495 -1.80987 1407 -4.35762
sl18668_Lecideoid_deoidSPUR00195 1539 -0.930916 1495 -1.80987 1407 -4.35762
sl18602_Lecideoid_laboriosaAFF1 1539 -0.825063 1495 -1.96717 1407 -4.54743
sl18628_Lecideoid_laboriosaAFF1 1539 -0.825063 1495 -1.96717 1407 -4.54743
sl18648_Lecideoid_laboriosaAFF1 1539 -0.825063 1495 -1.96717 1407 -4.54743
sl18292_Lecideoid_laboriosaAFF2 1539 -0.721131 1495 -2.04888
sl18455a_Lecideoid_atrobrunneaAGG2 1539 -1.20296 1495 -2.04291 1486 -3.72665
sl18566a_Lecideoid_atrobrunneaAGG2 1539 -1.13061 1495 -2.01686 1486 -3.96776
sl18645atro_Lecideoid_atrobrunneaAGG2 1539 -1.0533 1495 -1.923 1486 -3.53998
sl18600_Lecideoid_atrobrunneaAGG2 1539 -1.10545 1495 -1.92864 1486 -3.60265 1407 -3.92537
sl18639_Lecideoid_atrobrunneaAGG2 1539 -1.30479 1495 -2.07564 1483 -3.70106 1407 -3.72735 1486 -3.96218 1469 -4.48608
sl18653atro_Lecideoid_atrobrunneaAGG2 1539 -1.30479 1495 -2.07564 1483 -3.70106 1407 -3.72735 1486 -3.96218 1469 -4.48608
sl18568a_Lecideoid_atrobrunneaAGG2 1539 -1.24012 1495 -2.07859 1486 -3.3867 1407 -4.56894
sl18650_Lecideoid_atrobrunneaAGG2 1539 -1.25068 1495 -2.11031 1486 -3.72769 1483 -3.9897 1407 -4.55796 1469 -4.56274
sl18278c_Lecideoid_perlatolica 1539 -0.804423 1495 -1.84015
sl18299b_Lecideoid_perlatolica 1539 -0.804423 1495 -1.84015
sl18511_Lecideoid_perlatolica 1539 -0.779717 1495 -1.82087
sl18511_Lecideoid_perlatolica.2 1539 -0.779717 1495 -1.82087
sl18510_Lecideoid_perlatolica 1539 -0.779717 1495 -1.82087
sl18640e_Lecideoid_perlatolica 1539 -0.75084 1495 -2.00253
sl18646_Lecideoid_perlatolica 1539 -0.886328 1495 -2.06162
sl18294atrob_Lecideoid_perlatolica 1539 -0.818558 1495 -1.99771
sl18583atro1_Lecideoid_perlatolica 1539 -0.885356 1495 -2.06722
sl18281b_Lecideoid_perlatolica 1539 -0.706036 1495 -2.38211
sl18657_Lecideoid_perlatolica 1539 -0.727146 1495 -2.41743
sl18460a_Lecideoid_perlatolica 1539 -0.781961 1495 -2.31583
sl18283_Lecideoid_perlatolica 1539 -0.700068 1495 -2.30461
sl18565_Lecideoid_promiscensAFF1 1539 -1.05187 1495 -2.07514
sl18644_Lecideoid_promiscensAFF1 1539 -1.18503 1495 -2.09753 1407 -3.11965 1486 -4.01781
sl18280atro_Lecideoid_syncarpa 1539 -1.04045 1495 -1.93912 1486 -3.91528
sl18349news_Lecideoid_syncarpa 1539 -1.05078 1495 -2.09997
sl18347c_Lecideoid_syncarpa 1539 -0.85438 1495 -1.99822
sl18370c_Lecideoid_syncarpa 1539 -0.901415 1495 -1.98432 1486 -3.91452
sl18370h_Lecideoid_syncarpa 1539 -0.901415 1495 -1.98432 1486 -3.91452
sl18404c_Lecideoid_syncarpa 1539 -0.901838 1495 -1.9455
sl18462_Lecideoid_syncarpa 1539 -0.85461 1495 -1.98868
sl18583atro2_Lecideoid_syncarpa 1539 -0.947449 1495 -1.91834 1486 -4.20907
sl18405d_Lecideoid_syncarpa 1539 -0.935609 1495 -1.91993 1486 -4.02244
sl18460b_Lecideoid_syncarpa 1539 -0.903902 1495 -1.94846 1486 -4.08405
sl18631z_Lecideoid_syncarpa 1539 -0.903902 1495 -1.94846 1486 -4.08405
sl18480_Lecideoid_syncarpa 1539 -0.920066 1495 -1.97065 1486 -3.95796
sl18659b_Lecideoid_syncarpa 1539 -0.920066 1495 -1.97065 1486 -3.95796
sl18627_Lecideoid_syncarpa 1539 -0.950447 1495 -1.97653 1486 -3.88969
sl18631_Lecideoid_syncarpa 1539 -0.950447 1495 -1.97653 1486 -3.88969
sl18488_Lecideoid_syncarpa 1539 -0.872299 1495 -1.99341 1486 -3.92217
sl18454c_Lecideoid_syncarpa 1539 -0.939118 1495 -1.9833
sl18521_Lecideoid_syncarpa 1539 -0.880655 1495 -1.89564
sl18582atro2_Lecideoid_syncarpa 1539 -0.8705 1495 -2.07687
sl18405lecidea_Lecideoid_syncarpa 1539 -0.948596 1495 -1.82277
sl18248b1_Lecideoid_syncarpa 1539 -0.660256 1495 -3.2783 1675 -4.03993
sl18642q_lecideoid_atrobrunneaAGG1 1539 -0.986507 1495 -1.93061
sl18653squam_Lecideoid_atrobrunneaAGG1 1539 -0.792208 1495 -2.05079
sl18658_Lecideoid_atrobrunneaAGG3 1539 -1.13873 1495 -2.00181 1486 -3.85126
sl18266_Lecideoid_promiscens 1539 -1.17277 1495 -1.95826 1407 -4.49619 1421 -4.53901
sl18474c_Lecideoid_promiscens 1539 -1.17277 1495 -1.95826 1407 -4.49619 1421 -4.53901
sl18665b_Lecideoid_promiscens 1539 -1.17277 1495 -1.95826 1407 -4.49619 1421 -4.53901
sl18665c_Lecideoid_promiscens 1539 -1.17277 1495 -1.95826 1407 -4.49619 1421 -4.53901
sl18266z_Lecideoid_promiscens 1539 -1.15596 1495 -1.78729 1407 -4.27374
sl18460d_Lecideoid_leucothallinaAFF 1539 -1.55836 1495 -2.10662 1407 -4.25431
sl18652a_Lecideoid_leucothallinaAFF 1539 -1.53713 1495 -2.12571 1407 -3.42325
sl18461_Lecideoid_leucothallinaAFF 1539 -1.42028 1495 -2.15866 1407 -3.17836
sl18489_Lecideoid_deoidSP1 1539 -1.40403 1495 -2.2274 1486 -3.98617
sl18498_Lecideoid_deoidSP1 1539 -1.40403 1495 -2.2274 1486 -3.98617
sl18649z_Lecideoid_deoidSP1 1539 -1.40403 1495 -2.2274 1486 -3.98617
sl18496_Lecideoid_deoidSP1 1539 -1.40484 1495 -2.21587 1407 -4.43023
sl18369_Lecideoid_tessellataAGG1 1539 -1.14763 1495 -1.81869 1407 -4.50136
sl18407leci_Lecideoid_tessellataAGG1 1539 -1.14763 1495 -1.81869 1407 -4.50136
sl18350d_Lecideoid_tessellataAGG4 1539 -1.04515 1495 -1.68202
sl18493_Lecideoid_tessellataAGG4 1539 -1.00252 1495 -1.71254
sl18656_Lecideoid_tessellataAGG3 1539 -1.44658 1495 -1.56943 1407 -4.41512
sl18659a_Lecideoid_tessellataAGG3 1539 -1.32667 1495 -1.57234 1407 -4.51798
sl18284_Lecideoid_tessellataAGG2 1539 -1.11086 1495 -1.74538
sl18346b_Lecideoid_tessellataAGG2 1539 -1.11086 1495 -1.74538
sl18304lecidel_Lecideoid_tessellataAGG2 1539 -1.18872 1495 -1.68317 1407 -4.47883
sl18278y_Caloplaca_epithallina
sl18385b_Athallia_holocarpaAFF 1626 -1.14002 1631 -3.03506 1643 -3.25873 1634 -3.86919
sl18385calo_Athallia_holocarpaAFF 1626 -1.14002 1631 -3.03506 1643 -3.25873 1634 -3.86919
sl18426a_Athallia_holocarpaAFF 1626 -1.14002 1631 -3.03506 1643 -3.25873 1634 -3.86919
sl18420_Athallia_holocarpaAFF 1626 -1.10332 1631 -2.94175 1643 -3.17114 1634 -3.9152
sl18513_Caloplaca_xanthostigmoideaAFF 1631 -2.2075 1626 -2.52646 1643 -2.69924 1634 -3.01009 1630 -3.36853
sl18645unk_Caloplaca_xanthostigmoideaAFF 1631 -2.28327 1626 -2.43174 1643 -2.83431 1634 -3.20022 1630 -3.49103
sl18264a_Rusavskia_elegans 1631 -1.65656 1626 -1.90479 1643 -2.315 1630 -2.70524 1634 -2.78487 1655 -3.81446 1657 -4.58488
sl18271_Rusavskia_elegans 1631 -1.82628 1626 -2.03575 1643 -2.37353 1630 -2.61022 1634 -2.83808 1655 -3.89112 1657 -4.2751 488,unk -4.50352
sl18366_Rusavskia_elegans 1631 -1.88048 1626 -2.03757 1643 -2.40896 1630 -2.60568 1634 -2.83991 1655 -3.88362 1657 -4.24431 488,unk -4.4621
sl18295_Rusavskia_elegans 1631 -1.7512 1626 -2.03802 1643 -2.37581 1630 -2.62138 1634 -2.8836 1655 -3.92137 1657 -4.31531 488,unk -4.54904
sl18467xantho_Rusavskia_elegans 1631 -1.7512 1626 -2.03802 1643 -2.37581 1630 -2.62138 1634 -2.8836 1655 -3.92137 1657 -4.31531 488,unk -4.54904
sl18537a_Rusavskia_elegans 1631 -1.7512 1626 -2.03802 1643 -2.37581 1630 -2.62138 1634 -2.8836 1655 -3.92137 1657 -4.31531 488,unk -4.54904
sl18409a_Rusavskia_elegans 1631 -1.75514 1626 -2.04196 1643 -2.37975 1630 -2.62532 1634 -2.88754 1655 -3.92531 1657 -4.28131 488,unk -4.50973
sl18670_Rusavskia_elegans 1631 -1.75514 1626 -2.04196 1643 -2.37975 1630 -2.62532 1634 -2.88754 1655 -3.92531 1657 -4.28131 488,unk -4.50973
sl18511rusa_Rusavskia_elegans 1631 -1.71538 1626 -2.07041 1643 -2.40819 1630 -2.65377 1634 -2.91599 1655 -3.86727 1657 -4.30976 488,unk -4.53818
sl18395calo_Rusavskia_elegans 1631 -1.75522 1626 -2.05566 1643 -2.35339 1630 -2.63814 1634 -2.93087 1655 -3.96863 1657 -4.29202 488,unk -4.50981
sl19200b_Rusavskia_elegans 1631 -1.83508 1626 -2.03541 1643 -2.42966 1630 -2.69 1634 -2.92423 1655 -4.00525 1657 -4.34989 488,unk -4.54643
sl18356b_Rusavskia_elegans 1631 -1.71635 1626 -2.16834 1643 -2.39878 1630 -2.52598 1634 -2.85908 1655 -4.02991 1657 -4.38783 488,unk -4.53124
sl18403d_Rusavskia_elegans 1631 -1.82677 1626 -2.14091 1643 -2.39292 1630 -2.4423 1634 -2.89982 1655 -4.09712 1657 -4.33255 488,unk -4.46533
sl18378_Rusavskia_elegans 1631 -1.98846 1626 -2.31953 1643 -2.57122 1630 -2.88214 1634 -3.01918 1655 -4.29365
sl18427a_Rusavskia_elegans 1631 -1.97792 1626 -2.29428 1643 -2.55039 1630 -2.83439 1634 -2.96688 1655 -4.15897
sl18249a_Rusavskia_sorediata 1631 -1.57228 1626 -2.03103 1643 -2.16773 1630 -2.53855 1634 -2.666 1655 -4.38593
sl18410b_Rusavskia_sorediata 1631 -1.83347 1626 -2.26833 1643 -2.4828 1630 -2.73437 1634 -2.92309 1655 -4.57628
sl18593_Rusavskia_sorediata 1631 -1.83484 1626 -2.2697 1643 -2.48417 1630 -2.72048 1634 -2.92446 1655 -4.55306
sl18638b_Rusavskia_sorediata 1631 -1.83158 1626 -2.26644 1643 -2.4641 1630 -2.71722 1634 -2.9212 1655 -4.4879
sl18538_Rusavskia_sorediata 1631 -1.62394 1626 -2.04288 1643 -2.33738 1630 -2.6505 1634 -2.72727 1655 -4.28802
sl18370g_Rusavskia_sorediata 1631 -1.89635 1626 -2.21631 1643 -2.50365 1630 -2.67007 1634 -2.87908 1655 -4.46699
sl18505rusa_Rusavskia_sorediata 1631 -1.8835 1626 -2.52322 1634 -2.76027 1643 -2.79364 1630 -3.03933 1657 -3.67686 1539 -4.04589 1495 -4.16195 1655 -4.17947 1407 -4.35343
sl18243c_Caloplaca_saxicola 1630 -0.492846 1631 -1.89352 1626 -3.4682 1634 -3.50632 1643 -3.90916
sl18353_Caloplaca_saxicola 1630 -0.481616 1631 -1.89935 1634 -3.53834 1626 -3.54346 1643 -3.76103
sl18672_Caloplaca_saxicola 1630 -0.482425 1631 -1.90016 1634 -3.33783 1626 -3.54427 1643 -3.73899
sl18633_Pachypeltis_invadens 1631 -2.43015 1626 -4.10794 1655 -4.11539 1634 -4.23889 1643 -4.29875 1630 -4.49091
sl18246b_Pachypeltis_phoenicopta 1631 -2.30079 1626 -3.73285 1655 -4.01735 1634 -4.27095 1643 -4.2748 1657 -4.48739
sl18346e_Pachypeltis_phoenicopta 1631 -2.30079 1626 -3.73285 1655 -4.01735 1634 -4.27095 1643 -4.2748 1657 -4.48739
sl18405b_Pachypeltis_phoenicopta 1631 -2.38337 1626 -3.77219 1643 -4.09669 1655 -4.17413 1634 -4.19473 1657 -4.58134 1630 -4.5861
sl18405calo_Pachypeltis_phoenicopta 1631 -2.38337 1626 -3.77219 1643 -4.09669 1655 -4.17413 1634 -4.19473 1657 -4.58134 1630 -4.5861
sl18280a_Pachypeltis_phoenicopta 1631 -2.61198 1626 -3.96129 1643 -4.25863 1634 -4.38328 1655 -4.45401 1657 -4.52917
sl18305a_Pachypeltis_phoenicopta 1631 -2.61198 1626 -3.96129 1643 -4.25863 1634 -4.38328 1655 -4.45401 1657 -4.52917
sl18269xantho_Xanthomendoza_trachyphylla 1631 -1.7814 1626 -3.19134 1643 -3.28523 1655 -3.35468 1630 -3.77721 488,unk -4.05909 1635 -4.19123 1638 -4.27573 1657 -4.3089 1656 -4.51185 1634 -4.57096
sl18476_Xanthomendoza_trachyphylla 1631 -1.7814 1626 -3.19134 1643 -3.28523 1655 -3.35468 1630 -3.77721 488,unk -4.05909 1635 -4.19123 1638 -4.27573 1657 -4.3089 1656 -4.51185 1634 -4.57096
sl19204calo_Xanthomendoza_trachyphylla 1631 -1.76717 1626 -3.20883 1643 -3.23789 1655 -3.44239 488,unk -4.03573 1635 -4.16786 1638 -4.22088 1657 -4.3121 1656 -4.5392
sl18391d_Parvoplaca_tiroliensis 1631 -1.34426 1655 -3.12063 1626 -3.20413 1643 -3.39581 1630 -3.80097 1657 -4.02469 1634 -4.28046 488,unk -4.54195
sl18605b_Parvoplaca_tiroliensis 1631 -1.37377 1655 -3.1311 1626 -3.16541 1643 -3.40034 1630 -3.61476 1657 -4.07247 488,unk -4.50323
sl18605c_Parvoplaca_tiroliensis 1631 -1.37411 1655 -3.13144 1626 -3.16576 1643 -3.40068 1630 -3.61511 1657 -4.07281 488,unk -4.50358
sl18470_Parvoplaca_tiroliensis 1631 -1.31306 1626 -3.10017 1643 -3.30914 1655 -3.34291 1630 -3.70825 1657 -3.9426 488,unk -4.49247 1638 -4.56742
sl18471lec2_Austrolecia_sp
sl18348unk_lecanoraceaeCF_sp 1483 -3.18838 1469 -3.87345 1472 -4.56156 1447 -4.56532 1409 -4.59731
sl18543_Lecanora_epibyron 1407 -2.39766 1483 -3.34801 1486 -3.41687 1469 -3.92974 1433 -4.17344 1447 -4.34724 1408 -4.36923
sl18541z_Lecanora_polytropaAFF1 1407 -1.88373 1408 -3.5232 1486 -3.57441 1447 -3.80972 1469 -3.92812 1410 -4.03209
sl18251a_Lecanora_polytropaAGG1 1407 -1.25237 1486 -2.98934 1408 -3.08834 1469 -3.42634 1481 -3.58455 1410 -3.70534 1472 -3.90065 1412 -3.93003 1421 -4.57162
sl18273b_Lecanora_polytropaAGG1 1407 -1.25237 1486 -2.98934 1408 -3.08834 1469 -3.42634 1481 -3.58455 1410 -3.70534 1472 -3.90065 1412 -3.93003 1421 -4.57162
sl18376b_Lecanora_polytropaAGG1 1407 -1.25237 1486 -2.98934 1408 -3.08834 1469 -3.42634 1481 -3.58455 1410 -3.70534 1472 -3.90065 1412 -3.93003 1421 -4.57162
sl18405c_Lecanora_polytropaAGG1 1407 -1.25237 1486 -2.98934 1408 -3.08834 1469 -3.42634 1481 -3.58455 1410 -3.70534 1472 -3.90065 1412 -3.93003 1421 -4.57162
sl18375b_Lecanora_polytropaAGG1 1407 -1.2609 1486 -3.03744 1408 -3.07917 1469 -3.41934 1481 -3.61029 1410 -3.72454 1472 -3.94875 1412 -4.00242
sl18455c_Lecanora_polytropaAGG1 1407 -1.27451 1486 -3.05164 1408 -3.11048 1469 -3.43758 1481 -3.59579 1410 -3.72748 1472 -3.91189 1412 -3.95217 1421 -4.58286
sl18280c_Lecanora_polytropaAGG1 1407 -1.2814 1486 -3.01972 1408 -3.05523 1469 -3.4457 1481 -3.61493 1410 -3.72966 1412 -3.92667 1472 -3.97428
sl18256_Lecanora_polytropaAGG1 1407 -1.25911 1408 -3.05585 1486 -3.08528 1469 -3.41277 1481 -3.57041 1410 -3.68911 1412 -3.90258 1472 -3.9765
sl18355poly_Lecanora_polytropaAGG1 1407 -1.25911 1408 -3.05585 1486 -3.08528 1469 -3.41277 1481 -3.57041 1410 -3.68911 1412 -3.90258 1472 -3.9765
sl18521poly_Lecanora_polytropaAGG1 1407 -1.25911 1408 -3.05585 1486 -3.08528 1469 -3.41277 1481 -3.57041 1410 -3.68911 1412 -3.90258 1472 -3.9765
sl18273poly_Lecanora_polytropaAGG1 1407 -1.25902 1408 -3.02075 1486 -3.02111 1469 -3.442 1481 -3.58352 1410 -3.67961 1472 -3.88918 1412 -3.90429 1421 -4.58177
sl18282b_Lecanora_polytropaAGG1 1407 -1.25902 1408 -3.02075 1486 -3.02111 1469 -3.442 1481 -3.58352 1410 -3.67961 1472 -3.88918 1412 -3.90429 1421 -4.58177
sl18583poly_Lecanora_polytropaAGG1 1407 -1.25902 1408 -3.02075 1486 -3.02111 1469 -3.442 1481 -3.58352 1410 -3.67961 1472 -3.88918 1412 -3.90429 1421 -4.58177
sl18259b_Lecanora_polytropaAGG2 1407 -1.08887 1486 -3.29698 1408 -3.37466 1412 -3.62454 1469 -3.6807 1481 -3.77488 1410 -3.79414 1447 -4.01779 1466 -4.24578 1472 -4.48715 1421 -4.58898
sl18304b_Lecanora_polytropaAGG2 1407 -1.18419 1408 -3.29126 1481 -3.59162 1410 -3.74014 1412 -3.78687 1472 -4.28834 1466 -4.29213 1421 -4.5056
sl18402_Lecanora_polytropaAGG2 1407 -1.18419 1408 -3.29126 1481 -3.59162 1410 -3.74014 1412 -3.78687 1472 -4.28834 1466 -4.29213 1421 -4.5056
sl18404b_Lecanora_polytropaAGG2 1407 -1.18419 1408 -3.29126 1481 -3.59162 1410 -3.74014 1412 -3.78687 1472 -4.28834 1466 -4.29213 1421 -4.5056
sl18370a_Lecanora_polytropaAGG2 1407 -1.15743 1408 -3.21592 1486 -3.48277 1412 -3.71153 1410 -3.72015 1481 -3.76188 1469 -3.93037 1472 -4.4586 1466 -4.46232
sl18346d_Lecanora_polytropaAGG2 1407 -1.08305 1408 -3.19091 1486 -3.41829 1412 -3.6376 1410 -3.6391 1481 -3.69156 1469 -3.87049 1472 -4.3914 1466 -4.42948
sl18356poly_Lecanora_polytropaAGG2 1407 -1.07969 1408 -3.33153 1481 -3.59525 1410 -3.60571 1412 -3.6347 1472 -4.31745 1466 -4.43117
sl18358a_Lecanora_polytropaAGG2 1407 -1.0909 1408 -3.26975 1481 -3.57699 1410 -3.61692 1412 -3.64591 1472 -4.32008 1466 -4.40675 1421 -4.58791
sl18595_Lecanora_polytropaAGG8 1407 -1.3148 1408 -3.43523 1486 -3.49711 1410 -3.86214 1469 -3.87288 1481 -3.8771 1412 -4.02754 1447 -4.17184 1433 -4.18835 1466 -4.46367 1472 -4.548
sl18665poly_Lecanora_polytropaAGG6 1407 -1.12815 1408 -3.21014 1486 -3.28787 1412 -3.6088 1410 -3.64657 1447 -3.79179 1472 -3.97793 1421 -4.58403
sl18669_Lecanora_polytropaAGG6 1407 -1.11464 1408 -3.21756 1486 -3.3436 1412 -3.59529 1410 -3.63306 1481 -3.7789 1469 -3.97122 1447 -4.03857 1472 -4.20385 1466 -4.33687
sl18455b_Lecanora_polytropaAGG7 1407 -1.22034 1408 -3.41891 1469 -3.66719 1481 -3.6766 1410 -3.90428 1412 -3.94477 1466 -4.24237 1421 -4.47204 1458 -4.58881
sl18522a_Lecanora_polytropaAGG5 1407 -1.33022 1486 -3.45579 1408 -3.46012 1469 -3.69812 1410 -3.87285 1481 -3.88116 1412 -3.9773 1433 -4.08355 1447 -4.10875 1472 -4.22733 1466 -4.47241
sl18522b_Lecanora_polytropaAGG5 1407 -1.33022 1486 -3.45579 1408 -3.46012 1469 -3.69812 1410 -3.87285 1481 -3.88116 1412 -3.9773 1433 -4.08355 1447 -4.10875 1472 -4.22733 1466 -4.47241
sl18539a_Lecanora_polytropaAGG4 1407 -1.13563 1408 -3.39224 1486 -3.50298 1410 -3.71382 1412 -3.75307 1469 -3.92164 1481 -4.09696 1433 -4.11238 1447 -4.22694 1466 -4.52963
sl18653poly_Lecanora_polytropaAGG4 1407 -1.23512 1408 -3.18434 1486 -3.58806 1410 -3.81863 1412 -3.85789 1469 -4.0017 1481 -4.06785 1447 -4.17209 1433 -4.39592 1466 -4.54524
sl18598poly_Lecanora_polytropaAGG4 1407 -1.17308 1408 -3.34932 1486 -3.62457 1410 -3.73507 1412 -3.76436 1469 -4.07964 1433 -4.18975 1481 -4.20152 1447 -4.28267 1466 -4.59095
sl18641f_Lecanora_polytropaAGG4 1407 -2.31215 1408 -4.01321
sl18474a_Lecanora_polytropaAGG9 1407 -1.17646 1408 -3.24417 1486 -3.3174 1412 -3.72188 1469 -3.73688 1410 -3.93089 1447 -4.00217 1481 -4.13129
sl18457poly_Lecanora_polytropaAGG3 1407 -1.39649 1486 -3.29317 1408 -3.30546 1481 -3.68835 1410 -3.76644 1447 -3.83656 1412 -4.00758 1472 -4.26613 1466 -4.31824 1421 -4.54791
sl18598_Lecanora_polytropaAGG10 1407 -1.40248 1408 -3.57798 1486 -3.74048 1469 -3.88998 1412 -3.99106 1410 -3.99502 1447 -4.05791 1481 -4.06069 1472 -4.2386 1539 -4.39659
sl18454_Lecanora_polytropaAFF2 1407 -1.95137 1408 -3.55469 1410 -4.17862
sl18454a_Lecanora_polytropaAFF2 1407 -1.98876 1408 -3.51113 1410 -4.0996
sl18418_Protoparmeliopsis_garovaglii 1407 -1.65447 1410 -2.67515 1483 -3.62933 1408 -3.66076 1469 -3.97841 1447 -4.13177 1412 -4.51684 1466 -4.60243
sl18429b_Protoparmeliopsis_garovaglii 1407 -1.69196 1410 -2.69645 1408 -3.7253 1469 -3.92748 1447 -4.02148 1466 -4.49214 1412 -4.56146
sl18241proto_Protoparmeliopsis_muralisAGG1 1410 -1.364 1407 -1.82082 1408 -3.8699 1486 -4.06901 1483 -4.08513 1469 -4.42914 1447 -4.46305 1412 -4.56939
sl18277_Protoparmeliopsis_muralisAGG1 1410 -1.364 1407 -1.82082 1408 -3.8699 1486 -4.06901 1483 -4.08513 1469 -4.42914 1447 -4.46305 1412 -4.56939
sl18364_Protoparmeliopsis_muralisAGG1 1410 -1.42 1407 -1.79974 1408 -3.79824 1483 -4.10655 1486 -4.11666 1469 -4.37509 1447 -4.40281 1412 -4.55339
sl18279_Protoparmeliopsis_muralisAGG3 1410 -1.60472 1407 -1.8382 1408 -3.69219 1447 -4.17176 1433 -4.38445 1412 -4.39551
sl18589c_Protoparmeliopsis_muralisAGG3 1410 -1.58118 1407 -1.81466 1408 -3.66865 1447 -4.09504 1433 -4.30773 1412 -4.37197
sl18535_Protoparmeliopsis_muralisAGG3 1410 -1.60609 1407 -1.8203 1408 -3.72971 1447 -4.083 1412 -4.40466 1433 -4.4575
sl18258b_Protoparmeliopsis_muralisAGG2 1410 -1.55364 1407 -1.95456 1408 -4.07423 1469 -4.12471
sl18274_Protoparmeliopsis_muralisAGG2 1410 -1.57646 1407 -1.93126 1408 -4.10484 1447 -4.32417 1469 -4.39964
sl18282c_Rhizoplaca_melanophthalma 1407 -1.21519 1408 -2.98733 1410 -3.01933 1412 -3.3304 1483 -3.51062 1486 -3.58099 1495 -3.96815 1447 -4.19224 1469 -4.20617
sl18311_Rhizoplaca_melanophthalma 1407 -1.21519 1408 -2.98733 1410 -3.01933 1412 -3.3304 1483 -3.51062 1486 -3.58099 1495 -3.96815 1447 -4.19224 1469 -4.20617
sl18371_Rhizoplaca_melanophthalma 1407 -1.21519 1408 -2.98733 1410 -3.01933 1412 -3.3304 1483 -3.51062 1486 -3.58099 1495 -3.96815 1447 -4.19224 1469 -4.20617
sl18592_Rhizoplaca_melanophthalma 1407 -1.21519 1408 -2.98733 1410 -3.01933 1412 -3.3304 1483 -3.51062 1486 -3.58099 1495 -3.96815 1447 -4.19224 1469 -4.20617
sl19192_Rhizoplaca_melanophthalma 1407 -1.25727 1408 -3.00508 1410 -3.02965 1412 -3.35628 1483 -3.66616 1486 -3.73653 1495 -3.99147 1469 -4.33967 1447 -4.34778 1433 -4.57917
sl18516v1_Rhizoplaca_novomexicanaAGG1 1407 -1.28745 1410 -2.97857 1408 -3.06281 1412 -3.39824 1486 -3.40694 1469 -4.09698 1447 -4.16877 1481 -4.27887 1409 -4.31743
sl18516v2_Rhizoplaca_novomexicanaAGG1 1407 -1.23976 1410 -2.90393 1408 -3.13139 1412 -3.3236 1486 -3.56138 1483 -3.79679 1447 -4.23872 1469 -4.27486 1481 -4.40027 1409 -4.41488 1528 -4.57816
sl18267a_Rhizoplaca_novomexicanaAGG2 1407 -1.32392 1408 -3.10655 1410 -3.26898 1412 -3.642 1469 -3.75603 1409 -4.3778 1486 -4.59641 1421 -4.59792
sl18290c_Rhizoplaca_novomexicanaAGG2 1407 -1.16332 1408 -3.12083 1486 -3.31859 1410 -3.36836 1412 -3.48411 1483 -3.67219 1469 -4.09281 1447 -4.14307 1409 -4.50657
sl18358d_Rhizoplaca_novomexicanaAGG2 1407 -1.19636 1408 -3.08703 1410 -3.09275 1486 -3.33547 1412 -3.39919 1469 -4.05404 1447 -4.12651 1481 -4.26085 1409 -4.36028
sl18370b_Rhizoplaca_novomexicanaAGG2 1407 -1.19162 1408 -2.96619 1410 -3.16978 1412 -3.47188 1486 -3.50958 1495 -3.76139 1483 -3.8577 1469 -4.1734 1447 -4.23476 1409 -4.42479 1481 -4.43956
sl18678_Rhizoplaca_novomexicanaAGG2 1407 -1.27532 1408 -3.07563 1410 -3.09137 1486 -3.43681 1412 -3.59973 1495 -3.72726 1483 -3.78071 1469 -4.14387 1447 -4.24288 1481 -4.43314 1409 -4.44668
sl18458_Rhizoplaca_novomexicanaAFF 1407 -1.30732 1408 -3.13476 1410 -3.13769 1486 -3.35318 1412 -3.56265 1495 -3.92298 1469 -4.06526 1447 -4.11655 1481 -4.39365 1433 -4.44413 1539 -4.47263
sl18673_Rhizoplaca_novomexicanaAFF 1407 -1.37631 1410 -3.16344 1408 -3.23211 1486 -3.25467 1412 -3.67489 1495 -3.82449 1469 -3.93871 1447 -4.01144 1481 -4.23414
sl18519b_Rhizoplaca_novomexicanaAGG2 1407 -1.31658 1408 -3.16866 1486 -3.28448 1410 -3.53709 1412 -3.56573 1469 -3.97452 1447 -4.22489
sl18651c_Rhizoplaca_groupNOVA 1407 -1.63658 1483 -3.41429 1408 -3.43004 1486 -3.50295 1410 -3.61945 1469 -3.8815 1412 -4.02521 1447 -4.33339 1528 -4.42227 1466 -4.42938 1481 -4.5334
sl18651lepr_Rhizoplaca_groupNOVA 1407 -1.67393 1408 -3.45934 1483 -3.46289 1486 -3.61641 1495 -3.65329 1410 -3.7764 1469 -4.1565 1447 -4.18893 1412 -4.20611 1481 -4.46048 1466 -4.57523
sl18468lec_Lecanora_sp1 1407 -2.05867 1483 -3.02779 1486 -3.35082 1447 -3.72713 1408 -3.78826 1469 -3.92677 1466 -4.21017 1410 -4.39626 1421 -4.5125 1433 -4.55638
sl18261c_Protoparmeliopsis_peltata 1407 -1.76968 1410 -2.11422 1408 -3.86148 1469 -4.48519
sl18345_Protoparmeliopsis_peltata 1407 -1.76968 1410 -2.11422 1408 -3.86148 1469 -4.48519
sl18344_Rhizoplaca_chrysoleucaCLADEd 1407 -1.28933 1412 -1.82438 1408 -3.18786 1410 -3.62636 1486 -3.68335 1469 -3.82601 1495 -4.28341 1447 -4.47623
sl18581_Rhizoplaca_chrysoleucaCLADEe 1407 -1.39945 1412 -1.54844 1408 -3.16566 1410 -3.71053 1486 -3.96085 1469 -4.04011 1447 -4.60322
sl18405a_Lecanora_sp2 1407 -1.96892 1408 -3.44182 1410 -3.90835 1412 -4.26731
sl18405rhizo_Lecanora_sp2 1407 -2.00896 1408 -3.42384 1410 -3.98394 1412 -4.27914
sl18272c_Lecanora_rupicolaAFF1 1407 -2.73579 1400 -2.92357
sl18375c_Lecanora_rupicolaAFF1 1407 -1.97344 1447 -3.44814 1408 -4.10471 1421 -4.33855 1458 -4.34014 1443 -4.38794 1474 -4.39096 1486 -4.45641
sl18240a_Lecanora_rupicolaAGG1 1447 -2.75876 1407 -2.78408 1466 -3.22805 1474 -3.77127 1425 -4.06679 1483 -4.17383 1469 -4.41614 1486 -4.45424 1430 -4.46226
sl18355rup_Lecanora_rupicolaAGG1 1407 -2.76074 1447 -2.76706 1466 -3.14986 1474 -3.77957 1425 -4.05428 1483 -4.18213 1469 -4.33629 1486 -4.46254 1430 -4.47056
sl18455rupi_Lecanora_rupicolaAGG1 1407 -2.76074 1447 -2.76706 1466 -3.14986 1474 -3.77957 1425 -4.05428 1483 -4.18213 1469 -4.33629 1486 -4.46254 1430 -4.47056
sl18655_Lecanora_rupicolaAGG1 1407 -2.76074 1447 -2.76706 1466 -3.14986 1474 -3.77957 1425 -4.05428 1483 -4.18213 1469 -4.33629 1486 -4.46254 1430 -4.47056
sl18454b_Lecanora_rupicolaAGG1 1407 -2.75728 1447 -3.11514 1466 -3.18307 1474 -3.79115 1425 -4.08748 1483 -4.18079 1469 -4.33727 1470 -4.4329 1486 -4.4525
sl18275_Lecanora_rupicolaAGG1 1407 -1.62143 1447 -3.19179 1400 -3.29269 1408 -3.84989 1425 -4.4694 1483 -4.5056 1474 -4.58307
sl18404rupi_Lecanora_rupicolaAGG1 1407 -2.12009 1400 -4.1964 446,unk -4.42768 1474 -4.46439
sl18294a_Lecanora_rupicolaAGG2 1407 -1.81455 1483 -2.7999 1447 -3.5515 1469 -3.58629 1466 -3.73446 1458 -4.25754 1421 -4.26691 1474 -4.48313
sl18460c_Lecanora_rupicolaAGG2 1483 -2.55106 1407 -2.55277 1447 -3.27247 1469 -3.32337 1466 -3.52022 1421 -3.98788 1458 -4.02175 1474 -4.2041 1400 -4.3918 1456 -4.5049
sl18428_Evernia_divaricata 1442 -2.05651 1486 -2.16932 1483 -2.54444 1447 -2.87012 1469 -2.90804 1481 -3.14806 1433 -3.35137 1466 -3.38522 1425 -3.80971 1421 -3.84805 1485 -4.06164 1465 -4.06264 1449 -4.0895 1474 -4.13396 1435 -4.14434 1443 -4.25372 1458 -4.27126 1450 -4.3523 1482 -4.52729 1470 -4.52979
sl19193_Pseudephebe_minuscula 1483 -2.44178 1447 -2.50423 1433 -2.74076 1481 -2.85903 1466 -3.15629 1469 -3.19845 1513 -3.20781 1465 -3.5157 1425 -3.59994 1421 -3.63964 1485 -3.73507 1443 -3.74216 1449 -3.812 1435 -3.83576 1450 -3.86941 1512 -3.87505 1474 -3.99144 1442 -4.01394 1458 -4.08431 1470 -4.15251 1482 -4.15251 1419 -4.21935 1407 -4.58741
sl18339_Xanthoparmelia_wyomingica 1486 -0.51931 1483 -3.41491 1433 -3.65476 1469 -3.75312 1481 -3.93026 1407 -4.04262 1447 -4.15563 1466 -4.3085
sl18604_Xanthoparmelia_subcumberlandia 1486 -0.519576 1483 -3.43258 1433 -3.53577 1469 -3.72116 1481 -4.01701 1447 -4.1559 1407 -4.25261 1466 -4.35201
sl18340_Xanthoparmelia_wyomingica 1486 -0.507611 1483 -3.47306 1433 -3.57625 1469 -3.76164 1481 -3.99189 1407 -4.14641 1447 -4.15314 1466 -4.43574
sl18464_Xanthoparmelia_subcumberlandia 1486 -0.531176 1483 -3.40093 1433 -3.63452 1469 -3.78702 1481 -3.98537 1407 -4.06078 1447 -4.13545 1466 -4.40686
sl18671xantho_Xanthoparmelia_subcumberlandia 1486 -0.543581 1483 -3.41334 1433 -3.62464 1469 -3.78331 1481 -3.87774 1447 -4.06137 1407 -4.06797 1466 -4.37602
sl18673xantho_Xanthoparmelia_subcumberlandia 1486 -0.543581 1483 -3.41334 1433 -3.62464 1469 -3.78331 1481 -3.87774 1447 -4.06137 1407 -4.06797 1466 -4.37602
sl18308_Xanthoparmelia_wyomingica 1486 -0.528961 1483 -3.55329 1433 -3.6781 1469 -3.79862 1481 -4.00799 1407 -4.09954 1447 -4.10517 1466 -4.34299
sl18675_Xanthoparmelia_wyomingica 1486 -0.528961 1483 -3.55329 1433 -3.6781 1469 -3.79862 1481 -4.00799 1407 -4.09954 1447 -4.10517 1466 -4.34299
sl18677_Xanthoparmelia_wyomingica 1486 -0.528961 1483 -3.55329 1433 -3.6781 1469 -3.79862 1481 -4.00799 1407 -4.09954 1447 -4.10517 1466 -4.34299
sl18245new_Xanthoparmelia_wyomingica 1486 -0.522565 1483 -3.54689 1433 -3.66613 1469 -3.79223 1481 -4.0016 1447 -4.09878 1407 -4.19034 1466 -4.3366
sl18408_Xanthoparmelia_wyomingica 1486 -0.566221 1483 -3.43584 1433 -3.44681 1469 -3.53539 1447 -3.80193 1481 -3.87366 1466 -4.38164
sl18523_Xanthoparmelia_wyomingica 1486 -0.571899 1469 -3.41217 1483 -3.44152 1433 -3.51735 1447 -3.80761 1481 -3.87934 1466 -4.38732
sl18349side_Lecanora_subcavicolaAFF1 1407 -2.09418 1483 -3.06247 1469 -3.85301 1408 -3.87993 1481 -4.07912 1433 -4.18258 1447 -4.24107 1466 -4.29237
sl18349subcavi_Lecanora_subcavicolaAFF1 1407 -2.09418 1483 -3.06247 1469 -3.85301 1408 -3.87993 1481 -4.07912 1433 -4.18258 1447 -4.24107 1466 -4.29237
sl18364b_Lecanora_subcavicolaAFF1 1407 -2.09418 1483 -3.06247 1469 -3.85301 1408 -3.87993 1481 -4.07912 1433 -4.18258 1447 -4.24107 1466 -4.29237
sl18372a_Lecanora_subcavicolaAFF1 1407 -2.12487 1483 -2.84305 1481 -3.77557 1408 -3.81066 1466 -3.91284 1421 -4.56952
sl18407a;18-407d_Lecanora_subcavicolaAFF1 1407 -2.12487 1483 -2.84305 1481 -3.77557 1408 -3.81066 1466 -3.91284 1421 -4.56952
sl18349b_Lecanora_subcavicolaAFF2 1407 -2.16068 1483 -2.77977 1408 -3.78107 1469 -3.86112 1447 -3.92571 1481 -3.97509 1433 -4.11675 1466 -4.36526
sl18349bat_Lecanora_subcavicolaAFF2 1407 -2.16068 1483 -2.77977 1408 -3.78107 1469 -3.86112 1447 -3.92571 1481 -3.97509 1433 -4.11675 1466 -4.36526
sl18567sore_Lecanora_subcavicolaAFF2 1407 -2.16068 1483 -2.77977 1408 -3.78107 1469 -3.86112 1447 -3.92571 1481 -3.97509 1433 -4.11675 1466 -4.36526
sl18403sideSOR_Lecanora_subcavicolaAFF2 1407 -2.19842 1483 -2.8329 1408 -3.81882 1469 -3.91425 1447 -3.97884 1481 -4.01705 1433 -4.15875 1466 -4.4184
sl18347f_Lecidella_stigmateaAGG1 1407 -1.62518 1408 -2.20808 1481 -3.03096 1442 -4.11424 1443 -4.14019 1425 -4.28611 1450 -4.29704 1486 -4.31647 1483 -4.50569
sl18347lec_Lecidella_stigmateaAGG1 1407 -1.63736 1408 -2.19189 1481 -3.1667 1442 -4.10907 1425 -4.23769 1443 -4.29388 1483 -4.44857
sl18360_Lecidella_stigmateaAGG1 1407 -1.86054 1408 -2.19161 1481 -3.11831 1469 -3.31755 1443 -4.0419 1450 -4.19957 1486 -4.35434 1442 -4.4782 1425 -4.49052 1483 -4.58037
sl18374_Lecidella_stigmateaAGG1 1407 -1.87191 1408 -2.24221 1481 -3.09907 1469 -3.36869 1443 -4.10915 1450 -4.18034 1486 -4.36455 1425 -4.53534 1442 -4.54546
sl18492_Lecidella_stigmateaAGG1 1407 -1.78906 1408 -2.16348 1481 -2.95531 1469 -3.27384 1443 -4.04849 1450 -4.18738 1486 -4.44774 1442 -4.46136 1425 -4.50046
sl18500leci_Lecidella_stigmateaAGG1 1407 -1.7789 1408 -2.20189 1481 -3.13019 1469 -3.25454 1443 -4.1947 1450 -4.34852 1442 -4.4744 1486 -4.48369 1425 -4.56886
sl18367z_Lecidella_stigmateaAGG1 1407 -1.72639 1408 -2.05536 1481 -3.18594 1443 -4.21351 1486 -4.26127 1442 -4.28043 1425 -4.36278 1483 -4.51131 1450 -4.51163
sl18369rino_Lecidella_stigmateaAGG1 1407 -1.72639 1408 -2.05536 1481 -3.18594 1443 -4.21351 1486 -4.26127 1442 -4.28043 1425 -4.36278 1483 -4.51131 1450 -4.51163
sl18409b_Lecidella_stigmateaAGG1 1407 -1.73543 1408 -2.11629 1481 -2.81815 1443 -3.79765 1450 -4.08121 1442 -4.09603 1425 -4.11654 1486 -4.19797 1483 -4.37489
sl18475_Lecidella_stigmateaAGG1 1407 -2.0315 1408 -2.2841 1481 -3.26373 1469 -3.30143 1443 -4.27381 1450 -4.29689 1483 -4.58749
sl18512_Lecidella_stigmateaAGG1 1407 -1.76809 1408 -2.19773 1481 -2.93771 1443 -4.01001 1442 -4.13885 1450 -4.18042 1425 -4.23617 1486 -4.28596 1482 -4.36915 1483 -4.46773
sl18537c_Lecidella_stigmateaAGG1 1407 -1.75876 1408 -2.13054 1481 -2.95149 1443 -4.03719 1442 -4.25546 1425 -4.29456 1470 -4.34602 1482 -4.3747 1410 -4.41699 1513 -4.50622 1412 -4.54958 1483 -4.58984
sl18257b_Lecidella_stigmateaAGG2 1407 -1.83539 1408 -2.0318 1481 -3.14006 1450 -4.13914 1443 -4.20456 1442 -4.37027 1482 -4.52751 1425 -4.54751 1470 -4.57326 1483 -4.57889
sl18294d_Lecidella_stigmateaAGG2 1407 -1.82899 1408 -2.0618 1481 -3.09856 1450 -4.09765 1443 -4.1485 1442 -4.32877 1482 -4.48602 1483 -4.52895
sl18467unk_Lecidella_stigmateaAGG2 1407 -1.78703 1408 -2.0801 1481 -2.99154 1443 -4.05604 1486 -4.16929 1442 -4.38883 1470 -4.4343 1469 -4.58597
sl18582a_Lecidella_stigmateaAGG2 1407 -1.81076 1408 -2.08492 1481 -3.13872 1443 -4.19204 1450 -4.33313 1486 -4.34853 1442 -4.42556 1425 -4.52053 1482 -4.57986
sl18582e_Lecidella_stigmateaAGG2 1407 -1.78647 1408 -2.08286 1481 -3.08514 1443 -4.05198 1450 -4.27956 1486 -4.29496 1442 -4.37198 1482 -4.4398 1470 -4.48554 1483 -4.54733
sl18583i_Lecidella_stigmateaAGG2 1407 -1.78647 1408 -2.08286 1481 -3.08514 1443 -4.05198 1450 -4.27956 1486 -4.29496 1442 -4.37198 1482 -4.4398 1470 -4.48554 1483 -4.54733
sl19208leci_Lecidella_stigmateaAGG1 1407 -1.75722 1408 -2.17922 1469 -3.4303 1481 -3.46964 1443 -4.54385
sl18347b_Lecidella_stigmateaAGG4 1407 -1.79848 1408 -2.18009 1481 -2.96621 1443 -4.01421 1450 -4.1968 1442 -4.30829 1470 -4.33557 1482 -4.35219 1483 -4.47239 1425 -4.48908
sl18347e_Lecidella_stigmateaAGG4 1407 -1.79848 1408 -2.18009 1481 -2.96621 1443 -4.01421 1450 -4.1968 1442 -4.30829 1470 -4.33557 1482 -4.35219 1483 -4.47239 1425 -4.48908
sl18511della_Lecidella_stigmateaAGG1 1407 -1.88137 1408 -2.34205 1469 -3.20189 1481 -3.52642 1447 -3.67315 1433 -3.81746 1443 -4.51075
sl18517_Lecidella_stigmateaAGG1 1407 -1.88137 1408 -2.34205 1469 -3.20189 1481 -3.52642 1447 -3.67315 1433 -3.81746 1443 -4.51075
sl18528_Lecidella_stigmateaAGG3 1407 -1.75217 1408 -2.37903 1443 -4.02518 1486 -4.17692 1442 -4.31677 1470 -4.32538 1483 -4.41499
sl18681blackAPO_Lecidella_stigmateaAGG3 1407 -1.73686 1408 -2.41914 1443 -3.91033 1482 -4.09079 1486 -4.19671 1442 -4.22947 1470 -4.24626 1483 -4.42223 1469 -4.6051
sl18681brownAPO_Lecidella_stigmateaAGG3 1407 -1.73686 1408 -2.41914 1443 -3.91033 1482 -4.09079 1486 -4.19671 1442 -4.22947 1470 -4.24626 1483 -4.42223 1469 -4.6051
sl18348grey_Lecanora_spGREY 1407 -2.84642 1483 -3.28398 1469 -3.99995 1447 -4.25931 1433 -4.56265
sl18403tetra_Lecanora_spGREY 1407 -2.84642 1483 -3.28398 1469 -3.99995 1447 -4.25931 1433 -4.56265
sl18354_Lecanora_spGREY 1407 -2.90958 1483 -3.3323 1469 -4.04826 1447 -4.30763
sl18365b_Lecanora_spGREY 1407 -2.84955 1483 -3.37223 1469 -4.01042 1447 -4.18406
sl18248a_Lecideoid_formosaAGG1 1407 -4.28346
sl18302e_Lecideoid_formosaAGG1 1407 -4.14845
sl18280b_Lecideoid_formosaAGG1 1407 -4.04194 1483 -4.59013
sl18285_Lecideoid_formosaAGG1 1407 -4.04194 1483 -4.59013
sl18372b_Lecideoid_formosaAGG1 1407 -4.15857 1483 -4.58067
sl18403a_Lecideoid_formosaAGG1 1407 -4.15857 1483 -4.58067
sl18580_Lecideoid_formosaAGG1 1407 -4.15857 1483 -4.58067
sl19195_Lecideoid_formosaAGG1 1407 -3.84197 1483 -4.11217
sl18302form_Lecideoid_formosaAGG1 1407 -3.54092 1483 -4.19383 1486 -4.54276
sl18302b_Lecideoid_formosaAGG2 1407 -3.57621 1483 -4.30838
sl18567e_Lecideoid_formosaAGG2 1407 -3.57621 1483 -4.30838
sl18437b_Lecanora_prolificans 1407 -3.98725
sl18471_Lecanora_prolificans 1407 -3.98725
sl18427b_Myriolecis_hageniiAFF 1407 -1.35425 1410 -3.49601 1408 -3.5173 1486 -3.57595 1469 -3.94215 1412 -4.19944 1481 -4.4418 1529 -4.54258
sl18473b_Myriolecis_hageniiAFF 1407 -1.38626 1410 -3.52802 1408 -3.54931 1486 -3.56081 1469 -3.95925 1412 -4.23145 1481 -4.42667 1529 -4.57296
sl18269z_Myriolecis_myrioSP1 1407 -1.1737 1408 -3.41109 1483 -3.42235 1410 -3.62038 1495 -3.85809 1486 -3.8681 1469 -4.05344 1400 -4.09508 1447 -4.34586 1481 -4.44522 1412 -4.44725
sl18478a_Myriolecis_semipallida 1407 -1.07381 1408 -3.46441 1410 -3.96863
sl18629b_Myriolecis_semipallida 1407 -1.24497 1469 -3.31417 1408 -3.60319 1410 -4.16622 1486 -4.54197
sl18651b_Myriolecis_semipallida 1407 -1.24497 1469 -3.31417 1408 -3.60319 1410 -4.16622 1486 -4.54197
sl18483a_Myriolecis_semipallida 1407 -1.22403 1469 -3.37427 1408 -3.71818 1466 -4.1059 1410 -4.15614
sl18478quest_Myriolecis_semipallida 1407 -1.04355 1408 -3.4585 1410 -3.91809
sl18651a_Myriolecis_semipallida 1407 -1.29431 1469 -3.02418 1408 -3.4718 1410 -4.1713 1495 -4.56163 1470 -4.57046 1486 -4.57725
sl18651d_Myriolecis_semipallida 1407 -1.9615 1469 -3.64723 1447 -4.2043 1408 -4.2894 1466 -4.57846
sl18490_Myriolecis_semipallida 1407 -1.45876 1469 -3.52962 1408 -3.89215 1410 -4.272 1466 -4.36978
sl18494_Myriolecis_semipallida 1407 -1.45071 1469 -3.46395 1408 -3.94002 1410 -4.34962 1466 -4.45505
sl18467rino1_Myriolecis_myrioSP2 1407 -1.44049 1469 -3.71492 1408 -3.76501 1410 -4.02256 1447 -4.17057 1466 -4.33317
sl18419rino_Myriolecis_myrioSP3 1407 -1.19555 1483 -3.55043 1408 -3.70326 1486 -3.82038 1410 -4.0345 1469 -4.31764 1481 -4.56835
sl18248b2_Calvitimela_armeniaca 1407 -2.49081 1530 -3.00939 1486 -3.4478 1483 -3.61924 1531 -3.62828 452,unk -3.8412 1469 -4.17649 1408 -4.18643 1447 -4.19537 1419 -4.21875 1433 -4.39261 1481 -4.60444
sl18278a_Calvitimela_armeniaca 1407 -2.49081 1530 -3.00939 1486 -3.4478 1483 -3.61924 1531 -3.62828 452,unk -3.8412 1469 -4.17649 1408 -4.18643 1447 -4.19537 1419 -4.21875 1433 -4.39261 1481 -4.60444
sl18248quest_Calvitimela_armeniaca 1407 -2.52918 1530 -3.12089 1486 -3.48584 1483 -3.73532 1531 -3.81999 452,unk -3.9071 1408 -4.18014 1419 -4.22349 1469 -4.26788 1447 -4.34612 1433 -4.48897 1481 -4.54645
sl18278green_Calvitimela_armeniaca 1407 -2.52918 1530 -3.12089 1486 -3.48584 1483 -3.73532 1531 -3.81999 452,unk -3.9071 1408 -4.18014 1419 -4.22349 1469 -4.26788 1447 -4.34612 1433 -4.48897 1481 -4.54645
sl18372c_Calvitimela_armeniaca 1407 -2.52918 1530 -3.12089 1486 -3.48584 1483 -3.73532 1531 -3.81999 452,unk -3.9071 1408 -4.18014 1419 -4.22349 1469 -4.26788 1447 -4.34612 1433 -4.48897 1481 -4.54645
sl18403b_Calvitimela_armeniaca 1407 -2.52918 1530 -3.12089 1486 -3.48584 1483 -3.73532 1531 -3.81999 452,unk -3.9071 1408 -4.18014 1419 -4.22349 1469 -4.26788 1447 -4.34612 1433 -4.48897 1481 -4.54645
sl18404e_Calvitimela_armeniaca 1407 -2.52918 1530 -3.12089 1486 -3.48584 1483 -3.73532 1531 -3.81999 452,unk -3.9071 1408 -4.18014 1419 -4.22349 1469 -4.26788 1447 -4.34612 1433 -4.48897 1481 -4.54645
sl18567a_Calvitimela_armeniaca 1407 -2.52918 1530 -3.12089 1486 -3.48584 1483 -3.73532 1531 -3.81999 452,unk -3.9071 1408 -4.18014 1419 -4.22349 1469 -4.26788 1447 -4.34612 1433 -4.48897 1481 -4.54645
sl18570_Calvitimela_armeniaca 1407 -2.52918 1530 -3.12089 1486 -3.48584 1483 -3.73532 1531 -3.81999 452,unk -3.9071 1408 -4.18014 1419 -4.22349 1469 -4.26788 1447 -4.34612 1433 -4.48897 1481 -4.54645
sl18302d_Calvitimela_armeniaca 1407 -2.59774 1530 -3.07346 1486 -3.44067 1483 -3.64641 1531 -3.68999 452,unk -3.85967 1419 -4.14252 1469 -4.18638 1447 -4.22129 1433 -4.41855 1481 -4.44884
sl18302quest_Calvitimela_armeniaca 1407 -2.59774 1530 -3.07346 1486 -3.44067 1483 -3.64641 1531 -3.68999 452,unk -3.85967 1419 -4.14252 1469 -4.18638 1447 -4.22129 1433 -4.41855 1481 -4.44884
sl18359_Calvitimela_armeniaca 1407 -2.56179 1530 -3.12016 1486 -3.55299 1483 -3.7325 1531 -3.80101 452,unk -3.88813 1408 -4.18228 1419 -4.25655 1469 -4.31571 1447 -4.36665 1433 -4.57998
sl18540_Lecanora_cenisiaAFF 1407 -2.1223 1483 -4.15551 1469 -4.5884
sl18588_Lecanora_cenisiaAFF 1407 -2.1223 1483 -4.15551 1469 -4.5884
sl18634_Lecanora_cenisiaAFF 1407 -1.96545 1483 -3.99066 1469 -4.36503
sl18437a_Lecidella_elaeochroma 1408 -1.40455 1407 -2.24212
sl18473a_Lecidella_elaeochroma 1408 -1.40455 1407 -2.24212
sl18472_Lecidella_elaeochroma 1408 -1.41693 1407 -2.2545
sl18620y_Lecidella_wulfeniiAFF 1408 -1.42485 1407 -2.19884
sl18238a_Protoparmelia_badia 1472 -1.57008 1486 -2.86405 1407 -2.88033 1483 -3.32004 1469 -3.79047 1433 -3.79996 1481 -3.82051 1447 -3.92061 1466 -4.15962 1465 -4.5638
sl18403f_Protoparmelia_badia 1472 -1.54924 1407 -2.8297 1486 -2.86161 1483 -3.34244 1469 -3.83449 1433 -3.85446 1481 -3.90704 1447 -3.94301 1466 -4.18202 1465 -4.60262
sl18243a_Protoparmelia_badia 1472 -1.56063 1486 -2.84064 1407 -2.8865 1483 -3.31391 1433 -3.77655 1469 -3.78869 1481 -3.79711 1447 -3.92925 1466 -4.13621 1465 -4.52398
sl18456_Protoparmelia_badia 1472 -1.65598 1407 -2.87632 1486 -2.96697 1483 -3.34107 1469 -3.75214 1481 -3.88405 1433 -3.88585 1447 -3.96809 1466 -4.20227 1465 -4.58403
sl18255a_Protoparmelia_badia 1472 -1.67816 1407 -2.69945 1486 -2.77466 1483 -3.23387 1469 -3.55763 1433 -3.72493 1481 -3.86333 1447 -3.9634 1466 -4.18156 1435 -4.44082 1465 -4.48284
sl18261a_Protoparmelia_badia 1472 -1.67816 1407 -2.69945 1486 -2.77466 1483 -3.23387 1469 -3.55763 1433 -3.72493 1481 -3.86333 1447 -3.9634 1466 -4.18156 1435 -4.44082 1465 -4.48284
sl18453_Protoparmelia_badia 1472 -1.60561 1407 -2.87995 1486 -2.92105 1483 -3.32138 1469 -3.86728 1481 -3.9076 1433 -3.93593 1447 -3.95959 1466 -4.26907
sl18452_Protoparmelia_badia 1472 -1.82643 1486 -2.91477 1407 -2.92116 1483 -3.40928 1469 -3.84259 1447 -3.92371 1481 -4.01264 1433 -4.06817 1448 -4.25874 1408 -4.58318
sl18361asp_Arctidea_sp1 1610 -2.93559 1609 -3.0087 1675 -4.50334
sl18477_Arctidea_candidaAFF 1609 -2.59904 1610 -2.85027
sl18350arctidea_Arctidea_circularisAFF2 1609 -2.94182 1610 -2.95194
sl19204mega_Arctidea_circularisAFF2 1609 -2.88994 1610 -2.95762 1675 -4.49555
sl18404f_Sagedia_sp1
sl18404sage1_Sagedia_sp1
sl18519a_Arctidea_circularisAFF1 1609 -2.61721 1610 -2.78949 1675 -3.57605 1615 -4.39988
sl18350c_Arctidea_circularisAFF1 1610 -2.79039 1609 -3.23556 1675 -4.10083
sl18246z_Aspicilia_americanaAFF1 1610 -3.34847 1609 -4.37865
sl18251b_Aspicilia_americanaAFF1 1610 -3.34847 1609 -4.37865
sl18274asp_Aspicilia_americanaAFF1 1610 -3.34847 1609 -4.37865
sl18305asp_Aspicilia_americanaAFF1 1610 -3.34847 1609 -4.37865
sl18270_Aspicilia_americanaAFF1 1610 -3.36856 1609 -4.3557
sl18299c_Aspicilia_americanaAFF1 1610 -3.36856 1609 -4.3557
sl18487_Aspicilia_americanaAFF2 1610 -3.91998
sl18349asp_Aspicilia_americanaAFF3 1610 -3.53044 1609 -4.59603
sl18349pea_Aspicilia_americanaAFF3 1610 -3.67409
sl18351_Aspicilia_americanaAFF4
sl18491_Aspicilia_americanaAFF5 1610 -3.14028 1609 -4.13316
sl18495_Aspicilia_americanaAFF5 1610 -3.14028 1609 -4.13316
sl18564_Aspicilia_americanaAFF5 1610 -3.10909 1609 -4.05921
sl18594aspi_Aspicilia_americanaAFF5 1610 -3.10909 1609 -4.05921
sl18626aspi_Aspicilia_americanaAFF5 1610 -3.10909 1609 -4.05921
sl18645b_Aspicilia_americanaAFF5 1610 -2.99181 1609 -3.94081
sl18288_Aspicilia_fumosaAGG1 1610 -3.01503 1609 -3.87039 1675 -4.06726
sl18296_Aspicilia_fumosaAGG1 1610 -3.01503 1609 -3.87039 1675 -4.06726
sl18346a_Aspicilia_fumosaAGG1 1610 -3.01503 1609 -3.87039 1675 -4.06726
sl18294b_Aspicilia_fumosaAGG2 1610 -3.34395 1609 -4.1842 1675 -4.33942
sl18361b_Aspicilia_arizonicaAFF1 1610 -2.48298 1609 -3.37014
sl18404a_Aspicilia_arizonicaAFF1 1610 -2.48298 1609 -3.37014
sl18361r_Aspicilia_arizonicaAFF1 1610 -2.60045 1609 -3.53209
sl18370e_Aspicilia_arizonicaAFF1 1610 -2.49486 1609 -3.49096
sl18638a_Aspicilia_arizonicaAFF1 1610 -2.41071 1609 -3.47875
sl18238b_Aspicilia_arizonicaAFF2 1610 -1.79428 1609 -3.10475
sl18275unk_Aspicilia_arizonicaAFF4 1610 -2.88006 1609 -4.01845 1675 -4.33885
sl18352a_Aspicilia_arizonicaAFF4 1610 -3.02442 1609 -4.17717 1675 -4.43747
sl18349aspy_Aspicilia_arizonicaAFF4 1610 -3.07149 1609 -4.13815 1675 -4.36867
sl18364aspi_Aspicilia_arizonicaAFF4 1610 -3.07149 1609 -4.13815 1675 -4.36867
sl18358e_Aspicilia_arizonicaAFF3 1610 -2.87008 1609 -3.8132 1675 -4.30723
sl18377_Aspicilia_arizonicaAFF3 1610 -2.87008 1609 -3.8132 1675 -4.30723
sl18520_Aspicilia_arizonicaAFF3 1610 -2.84604 1609 -3.88911 1675 -4.45771
sl18407asp_Aspicilia_arizonicaAFF3 1610 -2.86364 1609 -3.99451
sl18624b_Aspicilia_indeterminata 1610 -3.48776 1609 -4.20077
sl18640b_Aspicilia_indeterminata 1610 -3.02618 1609 -3.60925 1675 -4.44801
sl18640c_Aspicilia_indeterminata 1610 -3.40416 1609 -4.20317
sl18282a_Aspicilia_cinereaAFF 1610 -2.30695 1609 -2.34714 1675 -3.59276 1615 -4.25907
sl18412_Aspicilia_bufoidesAGG2 1610 -3.42691 1609 -4.14627
sl18568c_Aspicilia_bufoidesAGG1 1610 -3.19791 1609 -3.80224
sl18583unk_Aspicilia_bufoidesAGG1 1610 -3.33237 1609 -3.9367
sl18667a_Aspicilia_bufoidesAGG1 1610 -3.31804 1609 -3.95794
sl18669aspi_Aspicilia_bufoidesAGG1 1610 -3.25034 1609 -3.92605
sl18643_Aspicilia_bufoidesAGG1 1610 -3.31191 1609 -3.82268
sl18661_Lobothallia_alphoplaca 1610 -2.89906 1609 -3.41795 1611 -3.89942
sl18263_Circinaria_aridaCF1 1610 -4.45377
sl18514_Circinaria_aridaCF1 1610 -4.55103
sl18674z_Circinaria_aridaCF1 1610 -4.55103
sl18366asp_Circinaria_aridaCF1 1610 -4.59951
sl18239circ_Circinaria_aridaCF2
sl18265z_Circinaria_aridaCF2
sl18301_Circinaria_aridaCF3
sl18558_Stereocaulaceae_Lepraria_caesioalba 1528 -0.248789 1529 -3.37864 1407 -3.90007
sl18560_Stereocaulaceae_Lepraria_caesioalba 1528 -0.247747 1529 -3.37759 1407 -3.87826
sl18561_Stereocaulaceae_Lepraria_leprSP1 1528 -0.810308 1529 -2.67182 451,unk -4.09161 1407 -4.36648
sl18497_Stereocaulaceae_Lepraria_neglectaAFF1 1528 -0.594346 1529 -2.51022 451,unk -4.07648 1407 -4.43713
sl18609_Stereocaulaceae_Lepraria_neglectaAFF1 1528 -0.583588 1529 -2.54371 451,unk -4.07788 1407 -4.40487
sl18622lepr_Stereocaulaceae_Lepraria_neglectaAFF1 1528 -0.582671 1529 -2.54279 451,unk -4.07697 1407 -4.42903
sl18534_Stereocaulaceae_Lepraria_neglectaAFF1 1528 -0.57755 1529 -2.77873 451,unk -4.12389 1407 -4.44757
sl18660_Stereocaulaceae_Lepraria_neglectaAFF1 1528 -0.521908 1529 -2.6812 451,unk -4.00404
sl18616a_Stereocaulaceae_Lepraria_finkii 1528 -1.38303 1529 -2.52543 451,unk -3.72617 1400 -4.42067
sl18624a_Stereocaulaceae_Lepraria_finkii 1528 -1.42935 1529 -2.52851 451,unk -3.72925 1400 -4.41146
sl18414a_Pertusariaceae_Ochrolechia_upsaliensis 1615 -1.54853
sl18422_Pertusariaceae_Ochrolechia_upsaliensis 1615 -1.54853
sl18423_Pertusariaceae_Ochrolechia_upsaliensis 1615 -1.54853
sl18285_Sporastatia_testudinea
sl18290a_Sporastatia_testudinea
sl18356a_Sporastatia_testudinea
sl18357_Sporastatia_testudinea
sl18658unk_Sporastatia_testudinea
sl18569_Sporastatia_testudinea
sl18569a_Sporastatia_testudinea
sl18469b_Blastenia_furfuracea 1631 -2.43162 1638 -4.48596
sl18574calo_Bryoplaca_cinnamomea 1631 -1.54167 1640 -4.43923 1645 -4.48668 1638 -4.5339 1653 -4.58705
sl18621_Bryoplaca_sinapisperma 1631 -1.36515 1645 -4.30225 1638 -4.36701 1640 -4.48227 1653 -4.57104
sl18482_Pyrenodesmia_variabilis 1631 -0.70021 1638 -4.58203
sl18482crust_Pyrenodesmia_variabilis 1631 -0.834082 1638 -4.53963
sl18486_Pyrenodesmia_variabilis 1631 -0.845156 1638 -4.56187
sl18504_Pyrenodesmia_variabilis 1631 -0.735349 1640 -4.4846 1638 -4.60206
sl18419calo_Caloplaca_stillicidiorumAGG 1631 -0.216462 1640 -4.59606
sl18529b_Caloplaca_stillicidiorumAGG 1631 -0.22933
sl18614_Caloplaca_stillicidiorumAGG 1631 -0.214486 1640 -4.56871
sl18467_Caloplaca_stillicidiorumAGG 1631 -0.30623 1640 -4.48948
sl18440b_Gyaloechia_bracteata 1631 -1.97289 1638 -3.27773 1630 -4.17931 488,unk -4.20247 1640 -4.55861 1653 -4.59658
sl18421a_Gyaloechia_epiphyta 1631 -1.36412 1638 -3.39744 1640 -4.06455 1645 -4.06555 488,unk -4.33005 1653 -4.45962
sl18421cand_Gyaloechia_epiphyta 1631 -1.36412 1638 -3.39744 1640 -4.06455 1645 -4.06555 488,unk -4.33005 1653 -4.45962
sl18429a_Gyaloechia_epiphyta 1631 -1.36412 1638 -3.39744 1640 -4.06455 1645 -4.06555 488,unk -4.33005 1653 -4.45962
sl18457_Rufoplaca_arenaria 1631 -2.19542 1645 -2.52522 1638 -4.2035 488,unk -4.3647
sl18474b_Rufoplaca_arenaria 1631 -2.19516 1645 -2.52496 1638 -4.20324 488,unk -4.36444
sl18463_Rufoplaca_arenaria 1631 -2.25131 1645 -2.44224 1638 -4.21488 488,unk -4.36821
sl18654_Rufoplaca_arenaria 1631 -2.25131 1645 -2.44224 1638 -4.21488 488,unk -4.36821
sl18665a_Rufoplaca_arenaria 1631 -2.25139 1645 -2.44233 1638 -4.21496 488,unk -4.36829
sl18611a_Mycobilimbia_berengeriana 1506 -1.79122 1483 -2.44864 1512 -3.04352 1481 -3.14892 1447 -3.44133 1466 -3.57905 1513 -3.75784 1458 -3.91753 1443 -4.16662 1494 -4.18343 1425 -4.37126 1450 -4.46767 1421 -4.57418
sl18612_Mycobilimbia_berengeriana 1506 -1.79122 1483 -2.44864 1512 -3.04352 1481 -3.14892 1447 -3.44133 1466 -3.57905 1513 -3.75784 1458 -3.91753 1443 -4.16662 1494 -4.18343 1425 -4.37126 1450 -4.46767 1421 -4.57418
sl18574ton_ToniniaCF_mesoideaAFF 1505 -3.58267 1506 -3.64108 1504 -4.52923
sl18574d_ToniniaCF_sp 1506 -4.5189
sl18444clado_Cladonia_cariosaAFF1 1400 -0.254201
sl18620clado_Cladonia_cariosaAFF1 1400 -0.270564
sl18430_Cladonia_symphycarpa 1400 -0.197048
sl18436z_Cladonia_symphycarpa 1400 -0.197048
sl18610clado_Cladonia_cariosaAFF2 1400 -0.265075
sl19199clado_Cladonia_cariosaAFF2 1400 -0.286189
sl18335_Cladonia_cariosaAFF3 1400 -0.266506
sl18336_Cladonia_cariosaAFF3 1400 -0.266506
sl18442clado_Cladonia_cariosaAFF3 1400 -0.250494
sl18448_Cladonia_cariosaAFF3 1400 -0.250494
sl18415_Cladonia_macrophyllodes 1400 -0.247146
sl18443b_Cladonia_pocillumAGG1 1400 -0.157648
sl19196clado_Cladonia_pocillumAGG1 1400 -0.160075
sl18447_Cladonia_pocillumAGG1 1400 -0.168778
sl18617_Cladonia_pocillumAGG1 1400 -0.168778
sl19207clado_Cladonia_pocillumAGG1 1400 -0.168778
sl18576z_Cladonia_pocillumAGG1 1400 -0.175674
sl18607_Cladonia_pocillumAGG1 1400 -0.175382
sl18553clado_Cladonia_pocillumAGG1 1400 -0.172647
sl18555clado_Cladonia_pocillumAGG1 1400 -0.178104
sl18343_Cladonia_pocillumAGG3 1400 -0.216896
sl18578_Cladonia_pocillumAGG2 1400 -0.206498
sl18616clado_Cladonia_pocillumAGG2 1400 -0.206498
sl18551_Cladonia_squamSP1 1400 -0.206677
sl18438_Amandinea_punctataAFF 1370 -4.44534
sl18402side2_Tetramelas_papillatusCF 1370 -4.51518
sl18403e_Tetramelas_papillatusCF 1370 -4.51518
sl18403sideAPO_Tetramelas_papillatusCF 1370 -4.51518
sl18405e_Tetramelas_pulverulentusAFF
sl18454leci_Tetramelas_pulverulentusAFF
sl18393e_Phaeophyscia_constipata 1381 -1.36693 1386 -3.25933 1383 -3.7925 1378 -4.42073 1385 -4.46311
sl18393f_Phaeophyscia_constipata 1381 -1.27881 1386 -3.18987 1383 -3.67718 1378 -4.28379 1385 -4.32828
sl18399z_Phaeophyscia_constipata 1381 -1.30775 1386 -3.21069 1383 -3.69066 1378 -4.35979 1385 -4.4351
sl18385rino_PhaeophysDINA_dina3 1381 -1.96574 1386 -2.60848 1383 -3.08832 1385 -3.38959 1378 -3.47758 1379 -4.52905
sl18401_PhaeophysDINA_dina3 1381 -1.96574 1386 -2.60848 1383 -3.08832 1385 -3.38959 1378 -3.47758 1379 -4.52905
sl18269star_PhaeophysDINA_castanomelodes 1381 -1.5778 1386 -2.34398 1383 -3.05581 1385 -3.3946 1378 -3.58802
sl18363_PhaeophysDINA_castanomelodes 1381 -1.5778 1386 -2.34398 1383 -3.05581 1385 -3.3946 1378 -3.58802
sl18312_PhaeophysDINA_guzzinii 1381 -2.58435 1386 -3.15289 1383 -3.46331 1385 -3.96949 1378 -4.0698
sl18382b_PhaeophysDINA_roscidaAFF1 1381 -2.33962 1386 -2.69356 1383 -3.24471 1385 -3.63839 1378 -3.65152 1379 -4.43156
sl18379z_PhaeophysDINA_dina2 1381 -2.16085 1386 -2.4695 1383 -2.8866 1385 -3.26778 1378 -3.55431 1379 -4.3825
sl18529a_PhaeophysDINA_roscidaAFF2 1381 -2.3261 1386 -2.72733 1383 -3.23354 1385 -3.32924 1378 -3.36709
sl18529rino_PhaeophysDINA_roscidaAFF2 1381 -2.3261 1386 -2.72733 1383 -3.23354 1385 -3.32924 1378 -3.36709
sl18529z_PhaeophysDINA_roscidaAFF2 1381 -2.3261 1386 -2.72733 1383 -3.23354 1385 -3.32924 1378 -3.36709
sl18485_Physcia_albineoides 1383 -1.35689 1386 -2.57305 1381 -3.61943 1385 -3.76337 1379 -3.84301 1378 -3.89123
sl18518_Physcia_albineoides 1383 -1.35689 1386 -2.57305 1381 -3.61943 1385 -3.76337 1379 -3.84301 1378 -3.89123
sl18242a_Physcia_dubiaAFF1 1383 -1.00744 1386 -2.45589 1381 -3.6756 1385 -3.79841 1378 -4.00066 1379 -4.00195
sl18273c_Physcia_dubiaAFF1 1383 -0.983615 1386 -2.5023 1381 -3.6999 1385 -3.86107 1378 -4.03787 1379 -4.04867
sl18554_Physcia_dubiaAFF1 1383 -1.0251 1386 -2.51913 1381 -3.70069 1385 -3.8779 1379 -3.98698 1378 -4.0547
sl18663_Physcia_dubiaAFF1 1383 -1.0251 1386 -2.51913 1381 -3.70069 1385 -3.8779 1379 -3.98698 1378 -4.0547
sl18506_Physcia_dubiaAFF1 1383 -1.01686 1386 -2.51324 1381 -3.67024 1385 -3.832 1378 -3.99637 1379 -4.01326
sl18349c_Physcia_dubiaAFF2 1383 -1.08911 1386 -2.62435 1385 -3.86738 1381 -3.90824 1378 -4.02033 1379 -4.08392
sl18364a_Physcia_dubiaAFF2 1383 -1.08911 1386 -2.62435 1385 -3.86738 1381 -3.90824 1378 -4.02033 1379 -4.08392
sl18410a_Physcia_caesia 1383 -1.05923 1386 -2.70169 1381 -3.59658 1385 -3.77271 1378 -3.81121 1379 -4.14565 1370 -4.5469
sl18386a_PhysciDINA_pyrina 1386 -1.38131 1383 -2.29573 1381 -3.01424 1379 -3.54338
sl18400b_PhysciDINA_pyrina 1386 -1.38131 1383 -2.29573 1381 -3.01424 1379 -3.54338
sl18391a_PhysciDINA_pyrina 1386 -1.36082 1383 -2.25637 1381 -3.01812 1379 -3.54727
sl18395b_PhysciDINA_pyrina 1386 -1.36082 1383 -2.25637 1381 -3.01812 1379 -3.54727
sl18420rino_PhysciDINA_pyrina 1386 -1.37388 1383 -2.27821 1381 -3.02822 1379 -3.56294
sl18422rino_PhysciDINA_pyrina 1386 -1.37388 1383 -2.27821 1381 -3.02822 1379 -3.56294
sl18396a_Phaeorrhiza_nimbosa 1385 -2.48966 1378 -3.28861 1381 -3.32082 1386 -3.40952 1383 -3.59075
sl18396b_Phaeorrhiza_nimbosa 1385 -2.48966 1378 -3.28861 1381 -3.32082 1386 -3.40952 1383 -3.59075
sl18425b_Phaeorrhiza_nimbosa 1385 -2.76252 1381 -3.43025 1378 -3.53843 1386 -3.63539 1383 -3.8943
sl18381_Phaeorrhiza_sareptana 1385 -2.87194 1378 -3.79087 1386 -3.83279 1381 -3.9716 1383 -4.10075
sl18384_Phaeorrhiza_sareptana 1385 -2.87194 1378 -3.79087 1386 -3.83279 1381 -3.9716 1383 -4.10075
sl18389_Phaeorrhiza_sareptana 1385 -2.87194 1378 -3.79087 1386 -3.83279 1381 -3.9716 1383 -4.10075
sl18400a_Phaeorrhiza_sareptana 1385 -2.87194 1378 -3.79087 1386 -3.83279 1381 -3.9716 1383 -4.10075
sl18542_Phaeorrhiza_sareptana 1385 -2.87194 1378 -3.79087 1386 -3.83279 1381 -3.9716 1383 -4.10075
sl18527a_Phaeorrhiza_sareptana 1385 -3.02946 1378 -3.84411 1386 -3.94708 1381 -4.16748 1383 -4.30455
sl18250_Physconia_muscigena 1385 -1.07473 1386 -2.84272 1378 -2.97305 1383 -3.18932 1381 -3.21789
sl18382a_Physconia_muscigena 1385 -0.99458 1386 -2.85344 1378 -2.95127 1383 -3.19845 1381 -3.32583
sl18392_Physconia_muscigena 1385 -0.99458 1386 -2.85344 1378 -2.95127 1383 -3.19845 1381 -3.32583
sl18441b_Physconia_muscigena 1385 -0.99458 1386 -2.85344 1378 -2.95127 1383 -3.19845 1381 -3.32583
sl18387_Physconia_muscigena 1385 -0.99458 1386 -2.85344 1378 -2.95127 1383 -3.19845 1381 -3.32583
sl18431_Physconia_muscigena 1385 -1.0937 1386 -2.89857 1378 -3.05039 1383 -3.29757 1381 -3.42495
sl18531a_Physconia_muscigena 1385 -1.05008 1386 -2.85057 1378 -2.9484 1383 -3.19559 1381 -3.32297
sl18421b_Physconia_muscigena 1385 -1.07916 1386 -2.80941 1378 -3.00292 1383 -3.10726 1381 -3.2952
sl18397_Physconia_muscigena 1385 -1.067 1386 -3.02543 1378 -3.14066 1383 -3.35772 1381 -3.59996
sl18532_Physconia_muscigena 1385 -1.067 1386 -3.02543 1378 -3.14066 1383 -3.35772 1381 -3.59996
sl18385a_Physconia_muscigena 1385 -0.954064 1386 -3.07186 1378 -3.20976 1383 -3.41781 1381 -3.59529
sl18396d_Physconia_muscigena 1385 -0.954064 1386 -3.07186 1378 -3.20976 1383 -3.41781 1381 -3.59529
sl18545_Physconia_muscigena 1385 -0.954064 1386 -3.07186 1378 -3.20976 1383 -3.41781 1381 -3.59529
sl18417_Physconia_muscigena 1385 -0.969182 1386 -3.11722 1378 -3.21187 1383 -3.32112 1381 -3.64065
sl18386b_Physconia_muscigena 1385 -1.01761 1386 -3.13541 1378 -3.20462 1383 -3.49682 1381 -3.65883
sl18426c_Physconia_muscigena 1385 -0.998491 1386 -3.0568 1378 -3.21095 1383 -3.30473 1381 -3.59647
sl18435_Physconia_muscigena 1385 -0.998491 1386 -3.0568 1378 -3.21095 1383 -3.30473 1381 -3.59647
sl18550_Physconia_muscigena 1385 -0.981907 1386 -3.05646 1378 -3.17656 1383 -3.39625 1381 -3.59349
sl18425a_Physconia_muscigena 1385 -0.990283 1386 -3.16744 1378 -3.20274 1383 -3.42938 1381 -3.61233
sl18553_Rinodina_mniaraea 1386 -3.4726 1381 -3.5595 1385 -3.71628 1383 -3.90056 1378 -3.96863
sl18559_Rinodina_mniaraea 1386 -3.4726 1381 -3.5595 1385 -3.71628 1383 -3.90056 1378 -3.96863
sl18442_Rinodina_mniaraeaAFF1 1385 -3.06453 1386 -3.09529 1381 -3.12262 1383 -3.43834 1378 -3.71795
sl18443a_Rinodina_mniaraeaAFF1 1385 -3.06453 1386 -3.09529 1381 -3.12262 1383 -3.43834 1378 -3.71795
sl18444b_Rinodina_mniaraeaAFF1 1385 -2.98611 1386 -3.07312 1381 -3.16218 1383 -3.54893 1378 -3.69577
sl18444rino1_Rinodina_mniaraeaAFF1 1385 -2.98611 1386 -3.07312 1381 -3.16218 1383 -3.54893 1378 -3.69577
sl18444a_Rinodina_mniaraeaAFF2 1385 -3.22988 1386 -3.32503 1381 -3.42555 1383 -3.70781 1378 -3.92117
sl18444rino2_Rinodina_mniaraeaAFF2 1385 -3.22988 1386 -3.32503 1381 -3.42555 1383 -3.70781 1378 -3.92117
sl18391c_Megaspora_verrucosa
sl18395a_Megaspora_verrucosa
sl18549_Megaspora_verrucosa
sl18608_Megaspora_verrucosa
sl18424_Megaspora_verrucosa
sl18530_Megaspora_verrucosa
sl18530y_Megaspora_verrucosa
sl18247a_Rhizocarpon_geographicumSL1 1621 -2.0804
sl18249b_Rhizocarpon_geographicumSL1 1621 -2.0804
sl18255rhi_Rhizocarpon_geographicumSL1 1621 -2.0804
sl18278b_Rhizocarpon_geographicumSL1 1621 -2.0804
sl18521geogr_Rhizocarpon_geographicumSL1 1621 -2.0804
sl18587geo_Rhizocarpon_geographicumSL1 1621 -2.0804
sl18255b_Rhizocarpon_geographicumSL1 1621 -2.11524
sl18280d_Rhizocarpon_geographicumSL1 1621 -2.17451
sl18305b_Rhizocarpon_geographicumSL1 1621 -2.16828
sl18567d_Rhizocarpon_geographicumSL1 1621 -2.16828
sl18533_Rhizocarpon_geographicumSL3 1621 -3.16056
sl18533mega_Rhizocarpon_geographicumSL3 1621 -3.16056
sl18566b_Rhizocarpon_geographicumSL3 1621 -3.1729
sl18583g_Rhizocarpon_geographicumSL3 1621 -2.96913
sl18583rhizo2_Rhizocarpon_geographicumSL3 1621 -2.96913
sl18459_Rhizocarpon_geographicumSL4 1621 -1.77094
sl18583f_Rhizocarpon_geographicumSL4 1621 -1.80899
sl18583rhizo1_Rhizocarpon_geographicumSL4 1621 -1.80899
sl18652b_Rhizocarpon_geographicumSL4 1621 -1.80899
sl18582rhizo2_Rhizocarpon_geographicumSL4 1621 -1.72741
sl18589b_Rhizocarpon_geographicumSL4 1621 -1.72741
sl18671rhizo2_Rhizocarpon_geographicumSL4 1621 -1.72741
sl18645a_Rhizocarpon_geographicumSL4 1621 -2.82449
sl18645geo_Rhizocarpon_geographicumSL4 1621 -2.82449
sl18630_Rhizocarpon_geographicumSL4 1621 -2.82449
sl18582rhizo1_Rhizocarpon_geographicumSL4 1621 -1.80105
sl18671_Rhizocarpon_geographicumSL2 1621 -3.08396
sl18671rhizo1_Rhizocarpon_geographicumSL2 1621 -3.08396
sl18522geogr_Rhizocarpon_geographicumSL5 1621 -3.06309
sl18348_Rhizocarpon_intermediellum 1621 -3.92053
sl18349d_Rhizocarpon_intermediellum 1621 -3.85194
sl18403c_Rhizocarpon_intermediellum 1621 -3.85194
sl18404geogra_Rhizocarpon_intermediellum 1621 -3.85194
sl18365a_Rhizocarpon_intermediellum 1621 -3.61816
sl18346c_Rhizocarpon_intermediellum 1621 -3.46508
sl18278rhizoc_Rhizocarpon_intermediellum 1621 -3.03075
sl18394_Psora_decipiensA
sl18574c_Psora_decipiensA
sl18526_Psora_decipiensA
sl18615_Psora_decipiensA
sl18574a_Psora_decipiensA
sl18500_Psora_himalayana
sl18500psora_Psora_himalayana
sl18502_Psora_himalayana
sl18505_Psora_himalayana
sl18505z_Psora_himalayana
sl18507_Psora_himalayana
sl18613a_Psora_himalayana
sl18504z_Psora_himalayana
sl18506z_Psora_himalayana
sl18388_Psora_tuckermanniiAFF
sl18393a_Psora_tuckermanniiAFF
sl18398_Psora_tuckermanniiAFF
sl18419_Psora_tuckermanniiAFF
sl18441a_Psora_tuckermanniiAFF
sl18416_Psora_tuckermanniiAFF
sl18440c_Psora_tuckermanniiAFF
sl18608v2_Scytinium_subtileAFF
sl18611b_Agonimia_gelatinosaCF 1348 -2.1789 1347 -3.10967 1346 -3.84509 1349 -4.18566 1329 -4.43031 417,unk -4.43392
sl18616b_Agonimia_gelatinosaCF 1348 -1.86792 1347 -3.13784 1346 -3.59241 1349 -3.99913 1329 -4.15659 1344 -4.2419 417,unk -4.41966 1328 -4.44824
sl18445_Endocarpon_pusillumCF 1348 -1.68139 1332 -1.73886 1347 -3.46778 1351 -3.73297 1330 -3.75937 1349 -4.00075 1331 -4.01651 1346 -4.16835 1329 -4.18261 1337 -4.48612
sl18262_Verrucaria_nigrescens 1348 -0.922899 1347 -3.07826 1332 -3.11431 1330 -3.12008 1349 -3.52874 1351 -3.85115 1346 -3.92202 1329 -4.29536
sl18662_Dermatocarpon_leptophyllodes 1348 -2.2877 1331 -2.61557 1347 -3.58018 1330 -3.64848 1346 -3.80313 1332 -4.18762 1329 -4.32897 417,unk -4.52342
sl18373derm_Dermatocarpon_polyphyllizumAFF 1331 -2.15748 1348 -2.97898 1347 -4.28673 1330 -4.4041 1346 -4.43785
sl18562b_Dermatocarpon_polyphyllizumAFF 1331 -2.1222 1348 -2.93673 1347 -4.26611 1330 -4.36185 1346 -4.50372
sl18508_Dermatocarpon_polyphyllizumAFF 1331 -2.16916 1348 -3.01901 1347 -4.3424 1330 -4.39227 1346 -4.58001
sl18638derm_Dermatocarpon_polyphyllizumAFF 1331 -1.69633 1348 -2.47841 1346 -3.58901 1347 -3.69079 1330 -3.83467 1332 -3.94199 1337 -4.25985 1329 -4.52191 1349 -4.56533
sl18556_Dermatocarpon_taminiumAFF1 1331 -2.77291 1348 -3.53871
sl18562a_Dermatocarpon_taminiumAFF1 1331 -3.01757 1348 -3.61886
sl18664_Dermatocarpon_taminiumAFF1 1331 -2.71011 1348 -3.44464
sl18254staur_Staurothele_drummondii 1346 -1.22114 1348 -2.32679 1347 -3.83727 1329 -4.18016
sl18411_Staurothele_drummondii 1346 -1.20721 1348 -2.33506 1347 -3.82432 1329 -4.14518
sl18373_Staurothele_drummondii 1346 -1.08266 1348 -2.2777 1347 -3.8193 1329 -4.05119
sl18405staur_Staurothele_drummondii 1346 -1.14767 1348 -2.25099 1347 -3.82705 1329 -4.26698
sl18647staur_Staurothele_drummondii 1346 -1.1469 1348 -2.33305 1347 -3.91358 1329 -4.22296
sl18625_Staurothele_drummondii 1346 -1.23912 1348 -2.34825 1347 -3.89925 1329 -4.14336
sl18539b_Staurothele_drummondii 1346 -0.940306 1348 -2.28379 1347 -3.79347 1329 -4.18934
sl18563_Staurothele_drummondii 1346 -0.970902 1348 -2.51631 1347 -3.91136 1329 -4.23781
sl18584_Staurothele_drummondii 1346 -0.946163 1348 -2.50221 1347 -3.82216 1329 -3.99685
sl18586_Staurothele_drummondii 1346 -0.946163 1348 -2.50221 1347 -3.82216 1329 -3.99685
sl18596_Staurothele_drummondii 1346 -1.01362 1348 -2.54438 1347 -3.84637 1329 -4.02106
sl18585_Staurothele_drummondii 1346 -1.00905 1348 -2.45333 1347 -3.66883 1329 -3.93001
sl18418placi_Placidium_lacinulatum 1348 -4.20237
sl18501_Catapyrenium_cinereum
sl18632_Catapyrenium_cinereum
sl18577z_Catapyrenium_cinereum
sl18414b_Catapyrenium_daedaleum 1348 -3.45773 1346 -4.45481 1330 -4.47161
sl18681main_Catapyrenium_cinereum
sl18577placi_Placidium_lachneum
sl18610placi_Placidium_lachneum
sl18622placi_Placidium_lachneum
sl18619_Placidium_lachneum
sl18478b_Heteroplacidium_zamenhofianumAFF1 1348 -3.36538
sl18481_Heteroplacidium_zamenhofianumAFF1 1348 -3.36538
sl18287z_Heteroplacidium_zamenhofianumAFF2 1348 -3.47898
sl18641c_Heteroplacidium_zamenhofianumAFF2 1348 -3.5342
sl18347_psuedoaspicilia_sp
sl18347aspi_psuedoaspicilia_sp
sl19205musc_Diploschistes_muscorum 1549 -0.167913 464,unk -3.44153
sl19200a_LeptogiumCF_sp
sl18557_Peltigera_elisabethae 1602 -4.33721
sl18575_Peltigera_neorufescens 1602 -2.84128
sl18341_Peltigera_rufescensAFF 1602 -1.01541 475,unk -4.36101
sl18548_Peltigera_rufescensAFF 1602 -1.28875 475,unk -4.38613
sl18343_Peltigera_rufescensAFF 1602 -0.661395 475,unk -4.30746
sl18432_Peltigera_rufescensAFF 1602 -1.25641 475,unk -4.30281
sl18606_Peltigera_rufescensAFF 1602 -0.691853 475,unk -4.2843
sl18572z_Peltigera_rufescensAFF 1602 -2.37255
sl18445pelt_Peltigera_neorufescensCLADE6 1602 -0.661611 475,unk -4.17658
sl18679_Peltigera_neorufescensCLADE6 1602 -0.632933 475,unk -4.19115
sl18449_Peltigera_neorufescensCLADE6 1602 -0.596342 475,unk -4.21567
sl18509_Peltigera_neorufescensCLADE6 1602 -0.596342 475,unk -4.21567
sl18451_Peltigera_neorufescensCLADE6 1602 -0.776347 475,unk -4.15696
sl18450_Peltigera_neorufescensCLADE6 1602 -0.627461 475,unk -4.21017
sl18337_Peltigera_ponojensisCLADE 1602 -0.197717
sl18571_Peltigera_ponojensisCLADE 1602 -0.196835
sl18680_Peltigera_ponojensisCLADE 1602 -0.282142
sl18573_Peltigera_venosa
