# Supplementary material for: Alpine lichen diversity in an isolated sky island in the Colorado Plateau, USA—Insight from an integrative biodiversity inventory
Source: Ecol Evol. 2021 Jul 14;11(16):11090–101. doi: 10.1002/ece3.7896 (PMC8366874; doi:10.1002/ece3.7896)
Supplement: Supplementary file 4 — File S4 [file ECE3-11-11090-s006.zip › file_S4_protax_analysis/protax_fungi_results/query6.nameprob]

sl18241sar_Acarospora_erratica	Fungi,Ascomycota,Lecanoromycetes,Acarosporales,Acarosporaceae,Sarcogyne_128667	0.904	Fungi,Ascomycota,Lecanoromycetes,Acarosporales,Acarosporaceae,Acarospora_120090	0.0491	Fungi,Ascomycota,Lecanoromycetes,Acarosporales,Acarosporaceae,Pleopsidium_127552	0.0128
sl18260_Acarospora_erratica	Fungi,Ascomycota,Lecanoromycetes,Acarosporales,Acarosporaceae,Sarcogyne_128667	0.911	Fungi,Ascomycota,Lecanoromycetes,Acarosporales,Acarosporaceae,Acarospora_120090	0.0447	Fungi,Ascomycota,Lecanoromycetes,Acarosporales,Acarosporaceae,Pleopsidium_127552	0.0117
sl18289z_Acarospora_oligospora	Fungi,Ascomycota,Lecanoromycetes,Acarosporales,Acarosporaceae,Acarospora_120090	0.97
sl18474acaro_Acarospora_nitrophila	Fungi,Ascomycota,Lecanoromycetes,Acarosporales,Acarosporaceae,Acarospora_120090	0.976
sl18291a1_Acarospora_stapfiana	Fungi,Ascomycota,Lecanoromycetes,Acarosporales,Acarosporaceae,Acarospora_120090	0.967	Fungi,Ascomycota,Lecanoromycetes,Acarosporales,Acarosporaceae,Polysporina_127713	0.0129
sl18362b_Acarospora_stapfiana	Fungi,Ascomycota,Lecanoromycetes,Acarosporales,Acarosporaceae,Acarospora_120090	0.956	Fungi,Ascomycota,Lecanoromycetes,Acarosporales,Acarosporaceae,Polysporina_127713	0.0189
sl18603_Polysporina_gyrocarpaAFF	Fungi,Ascomycota,Lecanoromycetes,Acarosporales,Acarosporaceae,Acarospora_120090	0.491	Fungi,Ascomycota,Lecanoromycetes,Acarosporales,Acarosporaceae,Polysporina_127713	0.321	Fungi,Ascomycota,Lecanoromycetes,Acarosporales,Acarosporaceae,Pleopsidium_127552	0.0719	Fungi,Ascomycota,Lecanoromycetes,Acarosporales,Acarosporaceae,Sarcogyne_128667	0.0681	Fungi,Ascomycota,Lecanoromycetes,Acarosporales,Acarosporaceae,Myriospora_229579	0.0273	Fungi,Ascomycota,Lecanoromycetes,Acarosporales,Acarosporaceae,unk	0.0101
sl18665acaro_Acarospora_nitrophilaAFF	Fungi,Ascomycota,Lecanoromycetes,Acarosporales,Acarosporaceae,Polysporina_127713	0.447	Fungi,Ascomycota,Lecanoromycetes,Acarosporales,Acarosporaceae,Acarospora_120090	0.4	Fungi,Ascomycota,Lecanoromycetes,Acarosporales,Acarosporaceae,Pleopsidium_127552	0.0606	Fungi,Ascomycota,Lecanoromycetes,Acarosporales,Acarosporaceae,Sarcogyne_128667	0.0524	Fungi,Ascomycota,Lecanoromycetes,Acarosporales,Acarosporaceae,Myriospora_229579	0.0223
sl18541polysp_Polysporina_simplexAFF1	Fungi,Ascomycota,Lecanoromycetes,Acarosporales,Acarosporaceae,Acarospora_120090	0.941	Fungi,Ascomycota,Lecanoromycetes,Acarosporales,Acarosporaceae,Polysporina_127713	0.02	Fungi,Ascomycota,Lecanoromycetes,Acarosporales,Acarosporaceae,Pleopsidium_127552	0.0123	Fungi,Ascomycota,Lecanoromycetes,Acarosporales,Acarosporaceae,Sarcogyne_128667	0.0111
sl18259a_Acarospora_thamnina	Fungi,Ascomycota,Lecanoromycetes,Acarosporales,Acarosporaceae,Acarospora_120090	0.961
sl18567b_Acarospora_thamnina	Fungi,Ascomycota,Lecanoromycetes,Acarosporales,Acarosporaceae,Acarospora_120090	0.962
sl18629a_Polysporina_simplexAFF2	Fungi,Ascomycota,Lecanoromycetes,Acarosporales,Acarosporaceae,Polysporina_127713	0.87	Fungi,Ascomycota,Lecanoromycetes,Acarosporales,Acarosporaceae,Acarospora_120090	0.0543	Fungi,Ascomycota,Lecanoromycetes,Acarosporales,Acarosporaceae,Pleopsidium_127552	0.021	Fungi,Ascomycota,Lecanoromycetes,Acarosporales,Acarosporaceae,Sarcogyne_128667	0.0207
sl18328_Candelariella_aggregata1	Fungi,Ascomycota,Lecanoromycetes,Candelariales,Candelariaceae,Candelariella_121574	0.943
sl18546_Candelariella_aggregata1	Fungi,Ascomycota,Lecanoromycetes,Candelariales,Candelariaceae,Candelariella_121574	0.941
sl18379d_Candelariella_aggregata1	Fungi,Ascomycota,Lecanoromycetes,Candelariales,Candelariaceae,Candelariella_121574	0.933
sl18382d_Candelariella_aggregata1	Fungi,Ascomycota,Lecanoromycetes,Candelariales,Candelariaceae,Candelariella_121574	0.937
sl18419cand_Candelariella_aggregata1	Fungi,Ascomycota,Lecanoromycetes,Candelariales,Candelariaceae,Candelariella_121574	0.938
sl18254_Candelariella_aggregata2	Fungi,Ascomycota,Lecanoromycetes,Candelariales,Candelariaceae,Candelariella_121574	0.935
sl18330_Candelariella_aggregata2	Fungi,Ascomycota,Lecanoromycetes,Candelariales,Candelariaceae,Candelariella_121574	0.935
sl18331_Candelariella_aggregata2	Fungi,Ascomycota,Lecanoromycetes,Candelariales,Candelariaceae,Candelariella_121574	0.934
sl18383_Candelariella_aggregata3	Fungi,Ascomycota,Lecanoromycetes,Candelariales,Candelariaceae,Candelariella_121574	0.932
sl18422cand_Candelariella_aggregata4	Fungi,Ascomycota,Lecanoromycetes,Candelariales,Candelariaceae,Candelariella_121574	0.927
sl18426b_Candelariella_antenaria1	Fungi,Ascomycota,Lecanoromycetes,Candelariales,Candelariaceae,Candelariella_121574	0.945
sl18257cand_Candelariella_vitellinaAFF	Fungi,Ascomycota,Lecanoromycetes,Candelariales,Candelariaceae,Candelariella_121574	0.934
sl18593cand_Candelariella_vitellinaAFF	Fungi,Ascomycota,Lecanoromycetes,Candelariales,Candelariaceae,Candelariella_121574	0.919
sl18304a_Candelariella_rosulans	Fungi,Ascomycota,Lecanoromycetes,Candelariales,Candelariaceae,Candelariella_121574	0.967
sl18304cand_Candelariella_rosulans	Fungi,Ascomycota,Lecanoromycetes,Candelariales,Candelariaceae,Candelariella_121574	0.966
sl18407e_Candelariella_rosulans	Fungi,Ascomycota,Lecanoromycetes,Candelariales,Candelariaceae,Candelariella_121574	0.965
sl18380_Candelariella_rosulans	Fungi,Ascomycota,Lecanoromycetes,Candelariales,Candelariaceae,Candelariella_121574	0.964
sl18367_Candelariella_rosulans	Fungi,Ascomycota,Lecanoromycetes,Candelariales,Candelariaceae,Candelariella_121574	0.965
sl18370f_Candelariella_sp1AGG	Fungi,Ascomycota,Lecanoromycetes,Candelariales,Candelariaceae,Candelariella_121574	0.954
sl18626_Candelariella_sp1AGG	Fungi,Ascomycota,Lecanoromycetes,Candelariales,Candelariaceae,Candelariella_121574	0.962
sl18641a_Candelariella_sp1AGG	Fungi,Ascomycota,Lecanoromycetes,Candelariales,Candelariaceae,Candelariella_121574	0.957
sl18351cand_Candelariella_sp1AGG	Fungi,Ascomycota,Lecanoromycetes,Candelariales,Candelariaceae,Candelariella_121574	0.953
sl18358b_Candelariella_sp1AGG	Fungi,Ascomycota,Lecanoromycetes,Candelariales,Candelariaceae,Candelariella_121574	0.952
sl18479cand_Candelariella_aurella1	Fungi,Ascomycota,Lecanoromycetes,Candelariales,Candelariaceae,Candelariella_121574	0.961
sl18499_Candelariella_aurella1	Fungi,Ascomycota,Lecanoromycetes,Candelariales,Candelariaceae,Candelariella_121574	0.96
sl19204cand_Candelariella_aurella1	Fungi,Ascomycota,Lecanoromycetes,Candelariales,Candelariaceae,Candelariella_121574	0.966
sl18307_Candelariella_aurella2	Fungi,Ascomycota,Lecanoromycetes,Candelariales,Candelariaceae,Candelariella_121574	0.964
sl18503_Candelariella_aurella2	Fungi,Ascomycota,Lecanoromycetes,Candelariales,Candelariaceae,Candelariella_121574	0.965
sl18269_Candelariella_aurella3	Fungi,Ascomycota,Lecanoromycetes,Candelariales,Candelariaceae,Candelariella_121574	0.967
sl18291b_Candelariella_aurella3	Fungi,Ascomycota,Lecanoromycetes,Candelariales,Candelariaceae,Candelariella_121574	0.176	Fungi,Ascomycota,Lecanoromycetes,Umbilicariales,Umbilicariaceae,Umbilicaria_130129	0.134	Fungi,Ascomycota,Lecanoromycetes,Acarosporales,Acarosporaceae,Acarospora_120090	0.0333	Fungi,Ascomycota,Lecanoromycetes,dummy_order_Sarea,dummy_family_Sarea,Sarea_128686	0.0302	Fungi,Ascomycota,Leotiomycetes,Helotiales,Dermateaceae,Neofabraea_126381	0.0292	Fungi,Ascomycota,Lecanoromycetes,Umbilicariales,Umbilicariaceae,Lasallia_125123	0.026	Fungi,Ascomycota,Lecanoromycetes,Umbilicariales,Ophioparmaceae,Ophioparma_126673	0.0253	Fungi,Ascomycota,Lecanoromycetes,Umbilicariales,Ophioparmaceae,Hypocenomyce_124678	0.0234	Fungi,Ascomycota,Lecanoromycetes,Umbilicariales,Umbilicariaceae,Xylopsora_211219	0.0205	Fungi,Ascomycota,Lecanoromycetes,Acarosporales,Acarosporaceae,Pleopsidium_127552	0.0164	Fungi,Ascomycota,Lecanoromycetes,Acarosporales,Acarosporaceae,Sarcogyne_128667	0.0158	Fungi,Ascomycota,Leotiomycetes,Helotiales,Hyaloscyphaceae,Clavidisculum_122113	0.0126	Fungi,Ascomycota,Lecanoromycetes,Candelariales,Pycnoraceae,Pycnora_128165	0.0115
sl18483b_Candelariella_aurella4	Fungi,Ascomycota,Lecanoromycetes,Candelariales,Candelariaceae,Candelariella_121574	0.959
sl18240b_Candelariella_vitellina1	Fungi,Ascomycota,Lecanoromycetes,Candelariales,Candelariaceae,Candelariella_121574	0.952
sl18404d_Candelariella_vitellina1	Fungi,Ascomycota,Lecanoromycetes,Candelariales,Candelariaceae,Candelariella_121574	0.951
sl18243cand_Candelariella_vitellina1	Fungi,Ascomycota,Lecanoromycetes,Candelariales,Candelariaceae,Candelariella_121574	0.955
sl18273b_Candelariella_vitellina1	Fungi,Ascomycota,Lecanoromycetes,Candelariales,Candelariaceae,Candelariella_121574	0.956
sl18473c_Candelariella_vitellina1	Fungi,Ascomycota,Lecanoromycetes,Candelariales,Candelariaceae,Candelariella_121574	0.955
sl18244calo_Candelariella_vitellina1	Fungi,Ascomycota,Lecanoromycetes,Candelariales,Candelariaceae,Candelariella_121574	0.954
sl18294c_Candelariella_vitellina1	Fungi,Ascomycota,Lecanoromycetes,Candelariales,Candelariaceae,Candelariella_121574	0.953
sl18599b_Candelariella_vitellina1	Fungi,Ascomycota,Lecanoromycetes,Candelariales,Candelariaceae,Candelariella_121574	0.955
sl18294cand_Candelariella_vitellina1	Fungi,Ascomycota,Lecanoromycetes,Candelariales,Candelariaceae,Candelariella_121574	0.954
sl18405cand2_Candelariella_vitellina1	Fungi,Ascomycota,Lecanoromycetes,Candelariales,Candelariaceae,Candelariella_121574	0.957
sl18521cand_Candelariella_vitellina1	Fungi,Ascomycota,Lecanoromycetes,Candelariales,Candelariaceae,Candelariella_121574	0.954
sl18251c_Candelariella_vitellina1	Fungi,Ascomycota,Lecanoromycetes,Candelariales,Candelariaceae,Candelariella_121574	0.952
sl18291a2_Candelariella_vitellina2	Fungi,Ascomycota,Lecanoromycetes,Candelariales,Candelariaceae,Candelariella_121574	0.954
sl18589cand_Candelariella_vitellina2	Fungi,Ascomycota,Lecanoromycetes,Candelariales,Candelariaceae,Candelariella_121574	0.952
sl18613b_Candelariella_vitellina2	Fungi,Ascomycota,Lecanoromycetes,Candelariales,Candelariaceae,Candelariella_121574	0.953
sl18273z_Candelariella_vitellina1	Fungi,Ascomycota,Lecanoromycetes,Candelariales,Candelariaceae,Candelariella_121574	0.952
sl18306_Candelariella_vitellina1	Fungi,Ascomycota,Lecanoromycetes,Candelariales,Candelariaceae,Candelariella_121574	0.952
sl18372cand_Candelariella_vitellina1	Fungi,Ascomycota,Lecanoromycetes,Candelariales,Candelariaceae,Candelariella_121574	0.954
sl18667b_Candelariella_vitellina4	Fungi,Ascomycota,Lecanoromycetes,Candelariales,Candelariaceae,Candelariella_121574	0.953
sl18669cand_Candelariella_vitellina4	Fungi,Ascomycota,Lecanoromycetes,Candelariales,Candelariaceae,Candelariella_121574	0.951
sl18281cand_Candelariella_vitellina3	Fungi,Ascomycota,Lecanoromycetes,Candelariales,Candelariaceae,Candelariella_121574	0.951
sl18298_Candelariella_vitellina3	Fungi,Ascomycota,Lecanoromycetes,Candelariales,Candelariaceae,Candelariella_121574	0.948
sl18533cand_Candelariella_vitellina5	Fungi,Ascomycota,Lecanoromycetes,Candelariales,Candelariaceae,Candelariella_121574	0.955
sl18465_Candelariella_xanthostigma	Fungi,Ascomycota,Lecanoromycetes,Candelariales,Candelariaceae,Candelariella_121574	0.967
sl18466_Candelariella_xanthostigma	Fungi,Ascomycota,Lecanoromycetes,Candelariales,Candelariaceae,Candelariella_121574	0.242	Fungi,Ascomycota,Lecanoromycetes,Candelariales,Candelariaceae,unk	0.0172	Fungi,Ascomycota,Lecanoromycetes,Acarosporales,Acarosporaceae,Acarospora_120090	0.0152	Fungi,Ascomycota,Lecanoromycetes,Candelariales,Pycnoraceae,Pycnora_128165	0.0139
sl18468_Candelariella_xanthostigma	Fungi,Ascomycota,Lecanoromycetes,Candelariales,Candelariaceae,Candelariella_121574	0.967
sl18267b_Umbilicaria_virginis	Fungi,Ascomycota,Lecanoromycetes,Umbilicariales,Umbilicariaceae,Umbilicaria_130129	0.986
sl18368a_Umbilicaria_virginis	Fungi,Ascomycota,Lecanoromycetes,Umbilicariales,Umbilicariaceae,Umbilicaria_130129	0.987
sl18407c_Umbilicaria_virginis	Fungi,Ascomycota,Lecanoromycetes,Umbilicariales,Umbilicariaceae,Umbilicaria_130129	0.673	Fungi,Ascomycota,Lecanoromycetes,Umbilicariales,Umbilicariaceae,Lasallia_125123	0.0674	Fungi,Ascomycota,Lecanoromycetes,Umbilicariales,Umbilicariaceae,Xylopsora_211219	0.0361	Fungi,Ascomycota,Lecanoromycetes,Umbilicariales,Ophioparmaceae,Ophioparma_126673	0.0155
sl18368b_Umbilicaria_virginis	Fungi,Ascomycota,Lecanoromycetes,Umbilicariales,Umbilicariaceae,Umbilicaria_130129	0.664	Fungi,Ascomycota,Lecanoromycetes,Umbilicariales,Umbilicariaceae,Lasallia_125123	0.0713	Fungi,Ascomycota,Lecanoromycetes,Umbilicariales,Umbilicariaceae,Xylopsora_211219	0.0357	Fungi,Ascomycota,Lecanoromycetes,Umbilicariales,Ophioparmaceae,Ophioparma_126673	0.0147
sl18290b_Umbilicaria_virginis	Fungi,Ascomycota,Lecanoromycetes,Umbilicariales,Umbilicariaceae,Umbilicaria_130129	0.991
sl18635_Umbilicaria_virginis	Fungi,Ascomycota,Lecanoromycetes,Umbilicariales,Umbilicariaceae,Umbilicaria_130129	0.695	Fungi,Ascomycota,Lecanoromycetes,Umbilicariales,Umbilicariaceae,Lasallia_125123	0.061	Fungi,Ascomycota,Lecanoromycetes,Umbilicariales,Umbilicariaceae,Xylopsora_211219	0.0279	Fungi,Ascomycota,Lecanoromycetes,Umbilicariales,Ophioparmaceae,Ophioparma_126673	0.0138
sl18310_Umbilicaria_virginis	Fungi,Ascomycota,Lecanoromycetes,Umbilicariales,Umbilicariaceae,Umbilicaria_130129	0.704	Fungi,Ascomycota,Lecanoromycetes,Umbilicariales,Umbilicariaceae,Lasallia_125123	0.0565	Fungi,Ascomycota,Lecanoromycetes,Umbilicariales,Umbilicariaceae,Xylopsora_211219	0.0309	Fungi,Ascomycota,Lecanoromycetes,Umbilicariales,Ophioparmaceae,Ophioparma_126673	0.0145
sl18350b_Umbilicaria_virginis	Fungi,Ascomycota,Lecanoromycetes,Umbilicariales,Umbilicariaceae,Umbilicaria_130129	0.99
sl18623_Umbilicaria_virginis	Fungi,Ascomycota,Lecanoromycetes,Umbilicariales,Umbilicariaceae,Umbilicaria_130129	0.71	Fungi,Ascomycota,Lecanoromycetes,Umbilicariales,Umbilicariaceae,Lasallia_125123	0.057	Fungi,Ascomycota,Lecanoromycetes,Umbilicariales,Umbilicariaceae,Xylopsora_211219	0.0312	Fungi,Ascomycota,Lecanoromycetes,Umbilicariales,Ophioparmaceae,Ophioparma_126673	0.0142
sl18536_Umbilicaria_virginis	Fungi,Ascomycota,Lecanoromycetes,Umbilicariales,Umbilicariaceae,Umbilicaria_130129	0.706	Fungi,Ascomycota,Lecanoromycetes,Umbilicariales,Umbilicariaceae,Lasallia_125123	0.0526	Fungi,Ascomycota,Lecanoromycetes,Umbilicariales,Umbilicariaceae,Xylopsora_211219	0.0299	Fungi,Ascomycota,Lecanoromycetes,Umbilicariales,Ophioparmaceae,Ophioparma_126673	0.0134
sl18591_Umbilicaria_virginis	Fungi,Ascomycota,Lecanoromycetes,Umbilicariales,Umbilicariaceae,Umbilicaria_130129	0.715	Fungi,Ascomycota,Lecanoromycetes,Umbilicariales,Umbilicariaceae,Lasallia_125123	0.0556	Fungi,Ascomycota,Lecanoromycetes,Umbilicariales,Umbilicariaceae,Xylopsora_211219	0.0266	Fungi,Ascomycota,Lecanoromycetes,Umbilicariales,Ophioparmaceae,Ophioparma_126673	0.0131
sl18676_Umbilicaria_virginis	Fungi,Ascomycota,Lecanoromycetes,Umbilicariales,Umbilicariaceae,Umbilicaria_130129	0.679	Fungi,Ascomycota,Lecanoromycetes,Umbilicariales,Umbilicariaceae,Lasallia_125123	0.0579	Fungi,Ascomycota,Lecanoromycetes,Umbilicariales,Umbilicariaceae,Xylopsora_211219	0.0254	Fungi,Ascomycota,Lecanoromycetes,Umbilicariales,Ophioparmaceae,Ophioparma_126673	0.0127
sl18433_Umbilicaria_virginis	Fungi,Ascomycota,Lecanoromycetes,Umbilicariales,Umbilicariaceae,Umbilicaria_130129	0.669	Fungi,Ascomycota,Lecanoromycetes,Umbilicariales,Umbilicariaceae,Lasallia_125123	0.0591	Fungi,Ascomycota,Lecanoromycetes,Umbilicariales,Umbilicariaceae,Xylopsora_211219	0.0336	Fungi,Ascomycota,Lecanoromycetes,Umbilicariales,Ophioparmaceae,Ophioparma_126673	0.0138
sl18359um_Umbilicaria_decussata	Fungi,Ascomycota,Lecanoromycetes,Umbilicariales,Umbilicariaceae,Umbilicaria_130129	0.727	Fungi,Ascomycota,Lecanoromycetes,Umbilicariales,Umbilicariaceae,Lasallia_125123	0.0535	Fungi,Ascomycota,Lecanoromycetes,Umbilicariales,Umbilicariaceae,Xylopsora_211219	0.0326	Fungi,Ascomycota,Lecanoromycetes,Umbilicariales,Ophioparmaceae,Ophioparma_126673	0.0134
sl18376a_Umbilicaria_virginis	Fungi,Ascomycota,Lecanoromycetes,Umbilicariales,Umbilicariaceae,Umbilicaria_130129	0.635	Fungi,Ascomycota,Lecanoromycetes,Umbilicariales,Umbilicariaceae,Lasallia_125123	0.074	Fungi,Ascomycota,Lecanoromycetes,Umbilicariales,Umbilicariaceae,Xylopsora_211219	0.0363	Fungi,Ascomycota,Lecanoromycetes,Umbilicariales,Ophioparmaceae,Ophioparma_126673	0.0163
sl18362a_Umbilicaria_sp	Fungi,Ascomycota,Lecanoromycetes,Umbilicariales,Umbilicariaceae,Umbilicaria_130129	0.645	Fungi,Ascomycota,Lecanoromycetes,Umbilicariales,Umbilicariaceae,Lasallia_125123	0.0507	Fungi,Ascomycota,Lecanoromycetes,Umbilicariales,Umbilicariaceae,Xylopsora_211219	0.0359	Fungi,Ascomycota,Lecanoromycetes,Umbilicariales,Ophioparmaceae,Ophioparma_126673	0.0139
sl18590_Umbilicaria_decussataAFF	Fungi,Ascomycota,Lecanoromycetes,Umbilicariales,Umbilicariaceae,Umbilicaria_130129	0.602	Fungi,Ascomycota,Lecanoromycetes,Umbilicariales,Umbilicariaceae,Lasallia_125123	0.0616	Fungi,Ascomycota,Lecanoromycetes,Umbilicariales,Umbilicariaceae,Xylopsora_211219	0.0372	Fungi,Ascomycota,Lecanoromycetes,Umbilicariales,Ophioparmaceae,Ophioparma_126673	0.0174
sl18278b_Pleopsidium_flavumAGG1	Fungi,Ascomycota,Lecanoromycetes,Acarosporales,Acarosporaceae,Pleopsidium_127552	0.269	Fungi,Ascomycota,Lecanoromycetes,Acarosporales,Acarosporaceae,Acarospora_120090	0.107	Fungi,Ascomycota,Lecanoromycetes,Acarosporales,Acarosporaceae,Sarcogyne_128667	0.0458	Fungi,Ascomycota,Lecanoromycetes,Umbilicariales,Umbilicariaceae,Umbilicaria_130129	0.0319	Fungi,Ascomycota,Lecanoromycetes,Acarosporales,Acarosporaceae,Polysporina_127713	0.0287	Fungi,Ascomycota,Lecanoromycetes,Acarosporales,Acarosporaceae,Myriospora_229579	0.0279
sl18355_Pleopsidium_flavumAGG1	Fungi,Ascomycota,Lecanoromycetes,Acarosporales,Acarosporaceae,Pleopsidium_127552	0.269	Fungi,Ascomycota,Lecanoromycetes,Acarosporales,Acarosporaceae,Acarospora_120090	0.107	Fungi,Ascomycota,Lecanoromycetes,Acarosporales,Acarosporaceae,Sarcogyne_128667	0.0458	Fungi,Ascomycota,Lecanoromycetes,Umbilicariales,Umbilicariaceae,Umbilicaria_130129	0.0319	Fungi,Ascomycota,Lecanoromycetes,Acarosporales,Acarosporaceae,Polysporina_127713	0.0287	Fungi,Ascomycota,Lecanoromycetes,Acarosporales,Acarosporaceae,Myriospora_229579	0.0279
sl18300_Pleopsidium_flavumAGG2	Fungi,Ascomycota,Lecanoromycetes,Acarosporales,Acarosporaceae,Pleopsidium_127552	0.357	Fungi,Ascomycota,Lecanoromycetes,Acarosporales,Acarosporaceae,Acarospora_120090	0.104	Fungi,Ascomycota,Lecanoromycetes,Acarosporales,Acarosporaceae,Sarcogyne_128667	0.0427	Fungi,Ascomycota,Lecanoromycetes,Acarosporales,Acarosporaceae,Myriospora_229579	0.0313	Fungi,Ascomycota,Lecanoromycetes,Acarosporales,Acarosporaceae,Polysporina_127713	0.0272
sl18579_Sarcogyne_arenosaAFF	Fungi,Ascomycota,Lecanoromycetes,Acarosporales,Acarosporaceae,Sarcogyne_128667	0.152	Fungi,Ascomycota,Lecanoromycetes,Acarosporales,Acarosporaceae,Acarospora_120090	0.109	Fungi,Ascomycota,Lecanoromycetes,Acarosporales,Acarosporaceae,Pleopsidium_127552	0.0301	Fungi,Ascomycota,Lecanoromycetes,Acarosporales,Acarosporaceae,Polysporina_127713	0.015	Fungi,Ascomycota,Lecanoromycetes,Acarosporales,Acarosporaceae,unk	0.0119
sl18515_Lecideoid_andersoniiAGG1	Fungi,Ascomycota,Lecanoromycetes,Lecideales,Lecideaceae,Lecidea_125182	0.473	Fungi,Ascomycota,Lecanoromycetes,Lecanorales,Porpidiaceae,Porpidia_127770	0.105
sl18599a_Lecideoid_andersoniiAGG1	Fungi,Ascomycota,Lecanoromycetes,Lecideales,Lecideaceae,Lecidea_125182	0.473	Fungi,Ascomycota,Lecanoromycetes,Lecanorales,Porpidiaceae,Porpidia_127770	0.105
sl18597_Lecideoid_andersoniiAGG2	Fungi,Ascomycota,Lecanoromycetes,Lecideales,Lecideaceae,Lecidea_125182	0.399	Fungi,Ascomycota,Lecanoromycetes,Lecanorales,Porpidiaceae,Porpidia_127770	0.0918
sl18297_Lecideoid_deoidSPUR00135	Fungi,Ascomycota,Lecanoromycetes,Lecideales,Lecideaceae,Lecidea_125182	0.498	Fungi,Ascomycota,Lecanoromycetes,Lecanorales,Porpidiaceae,Porpidia_127770	0.0974
sl18439_Lecideoid_deoidSPUR00135	Fungi,Ascomycota,Lecanoromycetes,Lecideales,Lecideaceae,Lecidea_125182	0.492	Fungi,Ascomycota,Lecanoromycetes,Lecanorales,Porpidiaceae,Porpidia_127770	0.116
sl18601_Lecideoid_deoidSPUR00195	Fungi,Ascomycota,Lecanoromycetes,Lecideales,Lecideaceae,Lecidea_125182	0.451	Fungi,Ascomycota,Lecanoromycetes,Lecanorales,Porpidiaceae,Porpidia_127770	0.149
sl18637_Lecideoid_deoidSPUR00195	Fungi,Ascomycota,Lecanoromycetes,Lecideales,Lecideaceae,Lecidea_125182	0.394	Fungi,Ascomycota,Lecanoromycetes,Lecanorales,Porpidiaceae,Porpidia_127770	0.164	Fungi,Ascomycota,Lecanoromycetes,Lecanorales,Lecanoraceae,Lecanora_125177	0.0128
sl18668_Lecideoid_deoidSPUR00195	Fungi,Ascomycota,Lecanoromycetes,Lecideales,Lecideaceae,Lecidea_125182	0.394	Fungi,Ascomycota,Lecanoromycetes,Lecanorales,Porpidiaceae,Porpidia_127770	0.164	Fungi,Ascomycota,Lecanoromycetes,Lecanorales,Lecanoraceae,Lecanora_125177	0.0128
sl18602_Lecideoid_laboriosaAFF1	Fungi,Ascomycota,Lecanoromycetes,Lecideales,Lecideaceae,Lecidea_125182	0.438	Fungi,Ascomycota,Lecanoromycetes,Lecanorales,Porpidiaceae,Porpidia_127770	0.14	Fungi,Ascomycota,Lecanoromycetes,Lecanorales,Lecanoraceae,Lecanora_125177	0.0106
sl18628_Lecideoid_laboriosaAFF1	Fungi,Ascomycota,Lecanoromycetes,Lecideales,Lecideaceae,Lecidea_125182	0.438	Fungi,Ascomycota,Lecanoromycetes,Lecanorales,Porpidiaceae,Porpidia_127770	0.14	Fungi,Ascomycota,Lecanoromycetes,Lecanorales,Lecanoraceae,Lecanora_125177	0.0106
sl18648_Lecideoid_laboriosaAFF1	Fungi,Ascomycota,Lecanoromycetes,Lecideales,Lecideaceae,Lecidea_125182	0.438	Fungi,Ascomycota,Lecanoromycetes,Lecanorales,Porpidiaceae,Porpidia_127770	0.14	Fungi,Ascomycota,Lecanoromycetes,Lecanorales,Lecanoraceae,Lecanora_125177	0.0106
sl18292_Lecideoid_laboriosaAFF2	Fungi,Ascomycota,Lecanoromycetes,Lecideales,Lecideaceae,Lecidea_125182	0.486	Fungi,Ascomycota,Lecanoromycetes,Lecanorales,Porpidiaceae,Porpidia_127770	0.129
sl18455a_Lecideoid_atrobrunneaAGG2	Fungi,Ascomycota,Lecanoromycetes,Lecideales,Lecideaceae,Lecidea_125182	0.3	Fungi,Ascomycota,Lecanoromycetes,Lecanorales,Porpidiaceae,Porpidia_127770	0.13	Fungi,Ascomycota,Lecanoromycetes,Lecanorales,Parmeliaceae,Xanthoparmelia_130421	0.0241
sl18566a_Lecideoid_atrobrunneaAGG2	Fungi,Ascomycota,Lecanoromycetes,Lecideales,Lecideaceae,Lecidea_125182	0.323	Fungi,Ascomycota,Lecanoromycetes,Lecanorales,Porpidiaceae,Porpidia_127770	0.133	Fungi,Ascomycota,Lecanoromycetes,Lecanorales,Parmeliaceae,Xanthoparmelia_130421	0.0189
sl18645atro_Lecideoid_atrobrunneaAGG2	Fungi,Ascomycota,Lecanoromycetes,Lecideales,Lecideaceae,Lecidea_125182	0.349	Fungi,Ascomycota,Lecanoromycetes,Lecanorales,Porpidiaceae,Porpidia_127770	0.146	Fungi,Ascomycota,Lecanoromycetes,Lecanorales,Parmeliaceae,Xanthoparmelia_130421	0.029
sl18600_Lecideoid_atrobrunneaAGG2	Fungi,Ascomycota,Lecanoromycetes,Lecideales,Lecideaceae,Lecidea_125182	0.331	Fungi,Ascomycota,Lecanoromycetes,Lecanorales,Porpidiaceae,Porpidia_127770	0.145	Fungi,Ascomycota,Lecanoromycetes,Lecanorales,Parmeliaceae,Xanthoparmelia_130421	0.0273	Fungi,Ascomycota,Lecanoromycetes,Lecanorales,Lecanoraceae,Lecanora_125177	0.0197
sl18639_Lecideoid_atrobrunneaAGG2	Fungi,Ascomycota,Lecanoromycetes,Lecideales,Lecideaceae,Lecidea_125182	0.271	Fungi,Ascomycota,Lecanoromycetes,Lecanorales,Porpidiaceae,Porpidia_127770	0.125	Fungi,Ascomycota,Lecanoromycetes,Lecanorales,Parmeliaceae,Usnea_130180	0.0247	Fungi,Ascomycota,Lecanoromycetes,Lecanorales,Lecanoraceae,Lecanora_125177	0.0241	Fungi,Ascomycota,Lecanoromycetes,Lecanorales,Parmeliaceae,Xanthoparmelia_130421	0.019	Fungi,Ascomycota,Lecanoromycetes,Lecanorales,Parmeliaceae,Parmotrema_126935	0.0113
sl18653atro_Lecideoid_atrobrunneaAGG2	Fungi,Ascomycota,Lecanoromycetes,Lecideales,Lecideaceae,Lecidea_125182	0.271	Fungi,Ascomycota,Lecanoromycetes,Lecanorales,Porpidiaceae,Porpidia_127770	0.125	Fungi,Ascomycota,Lecanoromycetes,Lecanorales,Parmeliaceae,Usnea_130180	0.0247	Fungi,Ascomycota,Lecanoromycetes,Lecanorales,Lecanoraceae,Lecanora_125177	0.0241	Fungi,Ascomycota,Lecanoromycetes,Lecanorales,Parmeliaceae,Xanthoparmelia_130421	0.019	Fungi,Ascomycota,Lecanoromycetes,Lecanorales,Parmeliaceae,Parmotrema_126935	0.0113
sl18568a_Lecideoid_atrobrunneaAGG2	Fungi,Ascomycota,Lecanoromycetes,Lecideales,Lecideaceae,Lecidea_125182	0.289	Fungi,Ascomycota,Lecanoromycetes,Lecanorales,Porpidiaceae,Porpidia_127770	0.125	Fungi,Ascomycota,Lecanoromycetes,Lecanorales,Parmeliaceae,Xanthoparmelia_130421	0.0338	Fungi,Ascomycota,Lecanoromycetes,Lecanorales,Lecanoraceae,Lecanora_125177	0.0104
sl18650_Lecideoid_atrobrunneaAGG2	Fungi,Ascomycota,Lecanoromycetes,Lecideales,Lecideaceae,Lecidea_125182	0.286	Fungi,Ascomycota,Lecanoromycetes,Lecanorales,Porpidiaceae,Porpidia_127770	0.121	Fungi,Ascomycota,Lecanoromycetes,Lecanorales,Parmeliaceae,Xanthoparmelia_130421	0.024	Fungi,Ascomycota,Lecanoromycetes,Lecanorales,Parmeliaceae,Usnea_130180	0.0185	Fungi,Ascomycota,Lecanoromycetes,Lecanorales,Lecanoraceae,Lecanora_125177	0.0105	Fungi,Ascomycota,Lecanoromycetes,Lecanorales,Parmeliaceae,Parmotrema_126935	0.0104
sl18278c_Lecideoid_perlatolica	Fungi,Ascomycota,Lecanoromycetes,Lecideales,Lecideaceae,Lecidea_125182	0.447	Fungi,Ascomycota,Lecanoromycetes,Lecanorales,Porpidiaceae,Porpidia_127770	0.159
sl18299b_Lecideoid_perlatolica	Fungi,Ascomycota,Lecanoromycetes,Lecideales,Lecideaceae,Lecidea_125182	0.447	Fungi,Ascomycota,Lecanoromycetes,Lecanorales,Porpidiaceae,Porpidia_127770	0.159
sl18511_Lecideoid_perlatolica	Fungi,Ascomycota,Lecanoromycetes,Lecideales,Lecideaceae,Lecidea_125182	0.459	Fungi,Ascomycota,Lecanoromycetes,Lecanorales,Porpidiaceae,Porpidia_127770	0.162
sl18511_Lecideoid_perlatolica.2	Fungi,Ascomycota,Lecanoromycetes,Lecideales,Lecideaceae,Lecidea_125182	0.459	Fungi,Ascomycota,Lecanoromycetes,Lecanorales,Porpidiaceae,Porpidia_127770	0.162
sl18510_Lecideoid_perlatolica	Fungi,Ascomycota,Lecanoromycetes,Lecideales,Lecideaceae,Lecidea_125182	0.459	Fungi,Ascomycota,Lecanoromycetes,Lecanorales,Porpidiaceae,Porpidia_127770	0.162
sl18640e_Lecideoid_perlatolica	Fungi,Ascomycota,Lecanoromycetes,Lecideales,Lecideaceae,Lecidea_125182	0.472	Fungi,Ascomycota,Lecanoromycetes,Lecanorales,Porpidiaceae,Porpidia_127770	0.135
sl18646_Lecideoid_perlatolica	Fungi,Ascomycota,Lecanoromycetes,Lecideales,Lecideaceae,Lecidea_125182	0.412	Fungi,Ascomycota,Lecanoromycetes,Lecanorales,Porpidiaceae,Porpidia_127770	0.127
sl18294atrob_Lecideoid_perlatolica	Fungi,Ascomycota,Lecanoromycetes,Lecideales,Lecideaceae,Lecidea_125182	0.441	Fungi,Ascomycota,Lecanoromycetes,Lecanorales,Porpidiaceae,Porpidia_127770	0.136
sl18583atro1_Lecideoid_perlatolica	Fungi,Ascomycota,Lecanoromycetes,Lecideales,Lecideaceae,Lecidea_125182	0.413	Fungi,Ascomycota,Lecanoromycetes,Lecanorales,Porpidiaceae,Porpidia_127770	0.127
sl18281b_Lecideoid_perlatolica	Fungi,Ascomycota,Lecanoromycetes,Lecideales,Lecideaceae,Lecidea_125182	0.494	Fungi,Ascomycota,Lecanoromycetes,Lecanorales,Porpidiaceae,Porpidia_127770	0.0924
sl18657_Lecideoid_perlatolica	Fungi,Ascomycota,Lecanoromycetes,Lecideales,Lecideaceae,Lecidea_125182	0.483	Fungi,Ascomycota,Lecanoromycetes,Lecanorales,Porpidiaceae,Porpidia_127770	0.0892
sl18460a_Lecideoid_perlatolica	Fungi,Ascomycota,Lecanoromycetes,Lecideales,Lecideaceae,Lecidea_125182	0.458	Fungi,Ascomycota,Lecanoromycetes,Lecanorales,Porpidiaceae,Porpidia_127770	0.0987
sl18283_Lecideoid_perlatolica	Fungi,Ascomycota,Lecanoromycetes,Lecideales,Lecideaceae,Lecidea_125182	0.497	Fungi,Ascomycota,Lecanoromycetes,Lecanorales,Porpidiaceae,Porpidia_127770	0.0998
sl18565_Lecideoid_promiscensAFF1	Fungi,Ascomycota,Lecanoromycetes,Lecideales,Lecideaceae,Lecidea_125182	0.349	Fungi,Ascomycota,Lecanoromycetes,Lecanorales,Porpidiaceae,Porpidia_127770	0.126
sl18644_Lecideoid_promiscensAFF1	Fungi,Ascomycota,Lecanoromycetes,Lecideales,Lecideaceae,Lecidea_125182	0.306	Fungi,Ascomycota,Lecanoromycetes,Lecanorales,Porpidiaceae,Porpidia_127770	0.123	Fungi,Ascomycota,Lecanoromycetes,Lecanorales,Lecanoraceae,Lecanora_125177	0.0442	Fungi,Ascomycota,Lecanoromycetes,Lecanorales,Parmeliaceae,Xanthoparmelia_130421	0.018
sl18280atro_Lecideoid_syncarpa	Fungi,Ascomycota,Lecanoromycetes,Lecideales,Lecideaceae,Lecidea_125182	0.353	Fungi,Ascomycota,Lecanoromycetes,Lecanorales,Porpidiaceae,Porpidia_127770	0.144	Fungi,Ascomycota,Lecanoromycetes,Lecanorales,Parmeliaceae,Xanthoparmelia_130421	0.0199
sl18349news_Lecideoid_syncarpa	Fungi,Ascomycota,Lecanoromycetes,Lecideales,Lecideaceae,Lecidea_125182	0.35	Fungi,Ascomycota,Lecanoromycetes,Lecanorales,Porpidiaceae,Porpidia_127770	0.122
sl18347c_Lecideoid_syncarpa	Fungi,Ascomycota,Lecanoromycetes,Lecideales,Lecideaceae,Lecidea_125182	0.426	Fungi,Ascomycota,Lecanoromycetes,Lecanorales,Porpidiaceae,Porpidia_127770	0.136
sl18370c_Lecideoid_syncarpa	Fungi,Ascomycota,Lecanoromycetes,Lecideales,Lecideaceae,Lecidea_125182	0.406	Fungi,Ascomycota,Lecanoromycetes,Lecanorales,Porpidiaceae,Porpidia_127770	0.137	Fungi,Ascomycota,Lecanoromycetes,Lecanorales,Parmeliaceae,Xanthoparmelia_130421	0.02
sl18370h_Lecideoid_syncarpa	Fungi,Ascomycota,Lecanoromycetes,Lecideales,Lecideaceae,Lecidea_125182	0.406	Fungi,Ascomycota,Lecanoromycetes,Lecanorales,Porpidiaceae,Porpidia_127770	0.137	Fungi,Ascomycota,Lecanoromycetes,Lecanorales,Parmeliaceae,Xanthoparmelia_130421	0.02
sl18404c_Lecideoid_syncarpa	Fungi,Ascomycota,Lecanoromycetes,Lecideales,Lecideaceae,Lecidea_125182	0.406	Fungi,Ascomycota,Lecanoromycetes,Lecanorales,Porpidiaceae,Porpidia_127770	0.143
sl18462_Lecideoid_syncarpa	Fungi,Ascomycota,Lecanoromycetes,Lecideales,Lecideaceae,Lecidea_125182	0.425	Fungi,Ascomycota,Lecanoromycetes,Lecanorales,Porpidiaceae,Porpidia_127770	0.137
sl18583atro2_Lecideoid_syncarpa	Fungi,Ascomycota,Lecanoromycetes,Lecideales,Lecideaceae,Lecidea_125182	0.388	Fungi,Ascomycota,Lecanoromycetes,Lecanorales,Porpidiaceae,Porpidia_127770	0.147	Fungi,Ascomycota,Lecanoromycetes,Lecanorales,Parmeliaceae,Xanthoparmelia_130421	0.0149
sl18405d_Lecideoid_syncarpa	Fungi,Ascomycota,Lecanoromycetes,Lecideales,Lecideaceae,Lecidea_125182	0.392	Fungi,Ascomycota,Lecanoromycetes,Lecanorales,Porpidiaceae,Porpidia_127770	0.147	Fungi,Ascomycota,Lecanoromycetes,Lecanorales,Parmeliaceae,Xanthoparmelia_130421	0.0179
sl18460b_Lecideoid_syncarpa	Fungi,Ascomycota,Lecanoromycetes,Lecideales,Lecideaceae,Lecidea_125182	0.405	Fungi,Ascomycota,Lecanoromycetes,Lecanorales,Porpidiaceae,Porpidia_127770	0.142	Fungi,Ascomycota,Lecanoromycetes,Lecanorales,Parmeliaceae,Xanthoparmelia_130421	0.0168
sl18631z_Lecideoid_syncarpa	Fungi,Ascomycota,Lecanoromycetes,Lecideales,Lecideaceae,Lecidea_125182	0.405	Fungi,Ascomycota,Lecanoromycetes,Lecanorales,Porpidiaceae,Porpidia_127770	0.142	Fungi,Ascomycota,Lecanoromycetes,Lecanorales,Parmeliaceae,Xanthoparmelia_130421	0.0168
sl18480_Lecideoid_syncarpa	Fungi,Ascomycota,Lecanoromycetes,Lecideales,Lecideaceae,Lecidea_125182	0.398	Fungi,Ascomycota,Lecanoromycetes,Lecanorales,Porpidiaceae,Porpidia_127770	0.139	Fungi,Ascomycota,Lecanoromycetes,Lecanorales,Parmeliaceae,Xanthoparmelia_130421	0.0191
sl18659b_Lecideoid_syncarpa	Fungi,Ascomycota,Lecanoromycetes,Lecideales,Lecideaceae,Lecidea_125182	0.398	Fungi,Ascomycota,Lecanoromycetes,Lecanorales,Porpidiaceae,Porpidia_127770	0.139	Fungi,Ascomycota,Lecanoromycetes,Lecanorales,Parmeliaceae,Xanthoparmelia_130421	0.0191
sl18627_Lecideoid_syncarpa	Fungi,Ascomycota,Lecanoromycetes,Lecideales,Lecideaceae,Lecidea_125182	0.387	Fungi,Ascomycota,Lecanoromycetes,Lecanorales,Porpidiaceae,Porpidia_127770	0.139	Fungi,Ascomycota,Lecanoromycetes,Lecanorales,Parmeliaceae,Xanthoparmelia_130421	0.0205
sl18631_Lecideoid_syncarpa	Fungi,Ascomycota,Lecanoromycetes,Lecideales,Lecideaceae,Lecidea_125182	0.387	Fungi,Ascomycota,Lecanoromycetes,Lecanorales,Porpidiaceae,Porpidia_127770	0.139	Fungi,Ascomycota,Lecanoromycetes,Lecanorales,Parmeliaceae,Xanthoparmelia_130421	0.0205
sl18488_Lecideoid_syncarpa	Fungi,Ascomycota,Lecanoromycetes,Lecideales,Lecideaceae,Lecidea_125182	0.418	Fungi,Ascomycota,Lecanoromycetes,Lecanorales,Porpidiaceae,Porpidia_127770	0.136	Fungi,Ascomycota,Lecanoromycetes,Lecanorales,Parmeliaceae,Xanthoparmelia_130421	0.0198
sl18454c_Lecideoid_syncarpa	Fungi,Ascomycota,Lecanoromycetes,Lecideales,Lecideaceae,Lecidea_125182	0.391	Fungi,Ascomycota,Lecanoromycetes,Lecanorales,Porpidiaceae,Porpidia_127770	0.138
sl18521_Lecideoid_syncarpa	Fungi,Ascomycota,Lecanoromycetes,Lecideales,Lecideaceae,Lecidea_125182	0.415	Fungi,Ascomycota,Lecanoromycetes,Lecanorales,Porpidiaceae,Porpidia_127770	0.15
sl18582atro2_Lecideoid_syncarpa	Fungi,Ascomycota,Lecanoromycetes,Lecideales,Lecideaceae,Lecidea_125182	0.419	Fungi,Ascomycota,Lecanoromycetes,Lecanorales,Porpidiaceae,Porpidia_127770	0.125
sl18405lecidea_Lecideoid_syncarpa	Fungi,Ascomycota,Lecanoromycetes,Lecideales,Lecideaceae,Lecidea_125182	0.387	Fungi,Ascomycota,Lecanoromycetes,Lecanorales,Porpidiaceae,Porpidia_127770	0.162
sl18248b1_Lecideoid_syncarpa	Fungi,Ascomycota,Lecanoromycetes,Lecideales,Lecideaceae,Lecidea_125182	0.517	Fungi,Ascomycota,Lecanoromycetes,Lecanorales,Porpidiaceae,Porpidia_127770	0.0377	Fungi,Ascomycota,Lecanoromycetes,Umbilicariales,Umbilicariaceae,Umbilicaria_130129	0.0176
sl18642q_lecideoid_atrobrunneaAGG1	Fungi,Ascomycota,Lecanoromycetes,Lecideales,Lecideaceae,Lecidea_125182	0.373	Fungi,Ascomycota,Lecanoromycetes,Lecanorales,Porpidiaceae,Porpidia_127770	0.145
sl18653squam_Lecideoid_atrobrunneaAGG1	Fungi,Ascomycota,Lecanoromycetes,Lecideales,Lecideaceae,Lecidea_125182	0.453	Fungi,Ascomycota,Lecanoromycetes,Lecanorales,Porpidiaceae,Porpidia_127770	0.129
sl18658_Lecideoid_atrobrunneaAGG3	Fungi,Ascomycota,Lecanoromycetes,Lecideales,Lecideaceae,Lecidea_125182	0.32	Fungi,Ascomycota,Lecanoromycetes,Lecanorales,Porpidiaceae,Porpidia_127770	0.135	Fungi,Ascomycota,Lecanoromycetes,Lecanorales,Parmeliaceae,Xanthoparmelia_130421	0.0213
sl18266_Lecideoid_promiscens	Fungi,Ascomycota,Lecanoromycetes,Lecideales,Lecideaceae,Lecidea_125182	0.31	Fungi,Ascomycota,Lecanoromycetes,Lecanorales,Porpidiaceae,Porpidia_127770	0.141	Fungi,Ascomycota,Lecanoromycetes,Lecanorales,Lecanoraceae,Lecanora_125177	0.0112	Fungi,Ascomycota,Lecanoromycetes,Lecanorales,Parmeliaceae,Alectoria_120262	0.0107
sl18474c_Lecideoid_promiscens	Fungi,Ascomycota,Lecanoromycetes,Lecideales,Lecideaceae,Lecidea_125182	0.31	Fungi,Ascomycota,Lecanoromycetes,Lecanorales,Porpidiaceae,Porpidia_127770	0.141	Fungi,Ascomycota,Lecanoromycetes,Lecanorales,Lecanoraceae,Lecanora_125177	0.0112	Fungi,Ascomycota,Lecanoromycetes,Lecanorales,Parmeliaceae,Alectoria_120262	0.0107
sl18665b_Lecideoid_promiscens	Fungi,Ascomycota,Lecanoromycetes,Lecideales,Lecideaceae,Lecidea_125182	0.31	Fungi,Ascomycota,Lecanoromycetes,Lecanorales,Porpidiaceae,Porpidia_127770	0.141	Fungi,Ascomycota,Lecanoromycetes,Lecanorales,Lecanoraceae,Lecanora_125177	0.0112	Fungi,Ascomycota,Lecanoromycetes,Lecanorales,Parmeliaceae,Alectoria_120262	0.0107
sl18665c_Lecideoid_promiscens	Fungi,Ascomycota,Lecanoromycetes,Lecideales,Lecideaceae,Lecidea_125182	0.31	Fungi,Ascomycota,Lecanoromycetes,Lecanorales,Porpidiaceae,Porpidia_127770	0.141	Fungi,Ascomycota,Lecanoromycetes,Lecanorales,Lecanoraceae,Lecanora_125177	0.0112	Fungi,Ascomycota,Lecanoromycetes,Lecanorales,Parmeliaceae,Alectoria_120262	0.0107
sl18266z_Lecideoid_promiscens	Fungi,Ascomycota,Lecanoromycetes,Lecideales,Lecideaceae,Lecidea_125182	0.315	Fungi,Ascomycota,Lecanoromycetes,Lecanorales,Porpidiaceae,Porpidia_127770	0.167	Fungi,Ascomycota,Lecanoromycetes,Lecanorales,Lecanoraceae,Lecanora_125177	0.0139
sl18460d_Lecideoid_leucothallinaAFF	Fungi,Ascomycota,Lecanoromycetes,Lecideales,Lecideaceae,Lecidea_125182	0.21	Fungi,Ascomycota,Lecanoromycetes,Lecanorales,Porpidiaceae,Porpidia_127770	0.122	Fungi,Ascomycota,Lecanoromycetes,Lecanorales,Lecanoraceae,Lecanora_125177	0.0142
sl18652a_Lecideoid_leucothallinaAFF	Fungi,Ascomycota,Lecanoromycetes,Lecideales,Lecideaceae,Lecidea_125182	0.215	Fungi,Ascomycota,Lecanoromycetes,Lecanorales,Porpidiaceae,Porpidia_127770	0.119	Fungi,Ascomycota,Lecanoromycetes,Lecanorales,Lecanoraceae,Lecanora_125177	0.0326
sl18461_Lecideoid_leucothallinaAFF	Fungi,Ascomycota,Lecanoromycetes,Lecideales,Lecideaceae,Lecidea_125182	0.242	Fungi,Ascomycota,Lecanoromycetes,Lecanorales,Porpidiaceae,Porpidia_127770	0.115	Fungi,Ascomycota,Lecanoromycetes,Lecanorales,Lecanoraceae,Lecanora_125177	0.0417
sl18489_Lecideoid_deoidSP1	Fungi,Ascomycota,Lecanoromycetes,Lecideales,Lecideaceae,Lecidea_125182	0.246	Fungi,Ascomycota,Lecanoromycetes,Lecanorales,Porpidiaceae,Porpidia_127770	0.108	Fungi,Ascomycota,Lecanoromycetes,Lecanorales,Parmeliaceae,Xanthoparmelia_130421	0.0186
sl18498_Lecideoid_deoidSP1	Fungi,Ascomycota,Lecanoromycetes,Lecideales,Lecideaceae,Lecidea_125182	0.246	Fungi,Ascomycota,Lecanoromycetes,Lecanorales,Porpidiaceae,Porpidia_127770	0.108	Fungi,Ascomycota,Lecanoromycetes,Lecanorales,Parmeliaceae,Xanthoparmelia_130421	0.0186
sl18649z_Lecideoid_deoidSP1	Fungi,Ascomycota,Lecanoromycetes,Lecideales,Lecideaceae,Lecidea_125182	0.246	Fungi,Ascomycota,Lecanoromycetes,Lecanorales,Porpidiaceae,Porpidia_127770	0.108	Fungi,Ascomycota,Lecanoromycetes,Lecanorales,Parmeliaceae,Xanthoparmelia_130421	0.0186
sl18496_Lecideoid_deoidSP1	Fungi,Ascomycota,Lecanoromycetes,Lecideales,Lecideaceae,Lecidea_125182	0.245	Fungi,Ascomycota,Lecanoromycetes,Lecanorales,Porpidiaceae,Porpidia_127770	0.109	Fungi,Ascomycota,Lecanoromycetes,Lecanorales,Lecanoraceae,Lecanora_125177	0.0119
sl18369_Lecideoid_tessellataAGG1	Fungi,Ascomycota,Lecanoromycetes,Lecideales,Lecideaceae,Lecidea_125182	0.317	Fungi,Ascomycota,Lecanoromycetes,Lecanorales,Porpidiaceae,Porpidia_127770	0.162	Fungi,Ascomycota,Lecanoromycetes,Lecanorales,Lecanoraceae,Lecanora_125177	0.0111
sl18407leci_Lecideoid_tessellataAGG1	Fungi,Ascomycota,Lecanoromycetes,Lecideales,Lecideaceae,Lecidea_125182	0.317	Fungi,Ascomycota,Lecanoromycetes,Lecanorales,Porpidiaceae,Porpidia_127770	0.162	Fungi,Ascomycota,Lecanoromycetes,Lecanorales,Lecanoraceae,Lecanora_125177	0.0111
sl18350d_Lecideoid_tessellataAGG4	Fungi,Ascomycota,Lecanoromycetes,Lecideales,Lecideaceae,Lecidea_125182	0.352	Fungi,Ascomycota,Lecanoromycetes,Lecanorales,Porpidiaceae,Porpidia_127770	0.186
sl18493_Lecideoid_tessellataAGG4	Fungi,Ascomycota,Lecanoromycetes,Lecideales,Lecideaceae,Lecidea_125182	0.367	Fungi,Ascomycota,Lecanoromycetes,Lecanorales,Porpidiaceae,Porpidia_127770	0.18
sl18656_Lecideoid_tessellataAGG3	Fungi,Ascomycota,Lecanoromycetes,Lecideales,Lecideaceae,Lecidea_125182	0.235	Fungi,Ascomycota,Lecanoromycetes,Lecanorales,Porpidiaceae,Porpidia_127770	0.208	Fungi,Ascomycota,Lecanoromycetes,Lecanorales,Lecanoraceae,Lecanora_125177	0.0121
sl18659a_Lecideoid_tessellataAGG3	Fungi,Ascomycota,Lecanoromycetes,Lecideales,Lecideaceae,Lecidea_125182	0.265	Fungi,Ascomycota,Lecanoromycetes,Lecanorales,Porpidiaceae,Porpidia_127770	0.208	Fungi,Ascomycota,Lecanoromycetes,Lecanorales,Lecanoraceae,Lecanora_125177	0.0109
sl18284_Lecideoid_tessellataAGG2	Fungi,Ascomycota,Lecanoromycetes,Lecideales,Lecideaceae,Lecidea_125182	0.329	Fungi,Ascomycota,Lecanoromycetes,Lecanorales,Porpidiaceae,Porpidia_127770	0.175
sl18346b_Lecideoid_tessellataAGG2	Fungi,Ascomycota,Lecanoromycetes,Lecideales,Lecideaceae,Lecidea_125182	0.329	Fungi,Ascomycota,Lecanoromycetes,Lecanorales,Porpidiaceae,Porpidia_127770	0.175
sl18304lecidel_Lecideoid_tessellataAGG2	Fungi,Ascomycota,Lecanoromycetes,Lecideales,Lecideaceae,Lecidea_125182	0.305	Fungi,Ascomycota,Lecanoromycetes,Lecanorales,Porpidiaceae,Porpidia_127770	0.186	Fungi,Ascomycota,Lecanoromycetes,Lecanorales,Lecanoraceae,Lecanora_125177	0.0113
sl18278y_Caloplaca_epithallina
sl18385b_Athallia_holocarpaAFF	Fungi,Ascomycota,Lecanoromycetes,Teloschistales,Teloschistaceae,Athallia_120879	0.32	Fungi,Ascomycota,Lecanoromycetes,Teloschistales,Teloschistaceae,Caloplaca_121503	0.0481	Fungi,Ascomycota,Lecanoromycetes,Teloschistales,Teloschistaceae,Polycauliona_127667	0.0384	Fungi,Ascomycota,Lecanoromycetes,Teloschistales,Teloschistaceae,Flavoplaca_123725	0.0209
sl18385calo_Athallia_holocarpaAFF	Fungi,Ascomycota,Lecanoromycetes,Teloschistales,Teloschistaceae,Athallia_120879	0.32	Fungi,Ascomycota,Lecanoromycetes,Teloschistales,Teloschistaceae,Caloplaca_121503	0.0481	Fungi,Ascomycota,Lecanoromycetes,Teloschistales,Teloschistaceae,Polycauliona_127667	0.0384	Fungi,Ascomycota,Lecanoromycetes,Teloschistales,Teloschistaceae,Flavoplaca_123725	0.0209
sl18426a_Athallia_holocarpaAFF	Fungi,Ascomycota,Lecanoromycetes,Teloschistales,Teloschistaceae,Athallia_120879	0.32	Fungi,Ascomycota,Lecanoromycetes,Teloschistales,Teloschistaceae,Caloplaca_121503	0.0481	Fungi,Ascomycota,Lecanoromycetes,Teloschistales,Teloschistaceae,Polycauliona_127667	0.0384	Fungi,Ascomycota,Lecanoromycetes,Teloschistales,Teloschistaceae,Flavoplaca_123725	0.0209
sl18420_Athallia_holocarpaAFF	Fungi,Ascomycota,Lecanoromycetes,Teloschistales,Teloschistaceae,Athallia_120879	0.332	Fungi,Ascomycota,Lecanoromycetes,Teloschistales,Teloschistaceae,Caloplaca_121503	0.0528	Fungi,Ascomycota,Lecanoromycetes,Teloschistales,Teloschistaceae,Polycauliona_127667	0.042	Fungi,Ascomycota,Lecanoromycetes,Teloschistales,Teloschistaceae,Flavoplaca_123725	0.0199
sl18513_Caloplaca_xanthostigmoideaAFF	Fungi,Ascomycota,Lecanoromycetes,Teloschistales,Teloschistaceae,Caloplaca_121503	0.11	Fungi,Ascomycota,Lecanoromycetes,Teloschistales,Teloschistaceae,Athallia_120879	0.0799	Fungi,Ascomycota,Lecanoromycetes,Teloschistales,Teloschistaceae,Polycauliona_127667	0.0673	Fungi,Ascomycota,Lecanoromycetes,Teloschistales,Teloschistaceae,Flavoplaca_123725	0.0493	Fungi,Ascomycota,Lecanoromycetes,Teloschistales,Teloschistaceae,Calogaya_121495	0.0344
sl18645unk_Caloplaca_xanthostigmoideaAFF	Fungi,Ascomycota,Lecanoromycetes,Teloschistales,Teloschistaceae,Caloplaca_121503	0.102	Fungi,Ascomycota,Lecanoromycetes,Teloschistales,Teloschistaceae,Athallia_120879	0.0879	Fungi,Ascomycota,Lecanoromycetes,Teloschistales,Teloschistaceae,Polycauliona_127667	0.0588	Fungi,Ascomycota,Lecanoromycetes,Teloschistales,Teloschistaceae,Flavoplaca_123725	0.0408	Fungi,Ascomycota,Lecanoromycetes,Teloschistales,Teloschistaceae,Calogaya_121495	0.0305
sl18264a_Rusavskia_elegans	Fungi,Ascomycota,Lecanoromycetes,Teloschistales,Teloschistaceae,Caloplaca_121503	0.191	Fungi,Ascomycota,Lecanoromycetes,Teloschistales,Teloschistaceae,Athallia_120879	0.149	Fungi,Ascomycota,Lecanoromycetes,Teloschistales,Teloschistaceae,Polycauliona_127667	0.0988	Fungi,Ascomycota,Lecanoromycetes,Teloschistales,Teloschistaceae,Calogaya_121495	0.0669	Fungi,Ascomycota,Lecanoromycetes,Teloschistales,Teloschistaceae,Flavoplaca_123725	0.0617	Fungi,Ascomycota,Lecanoromycetes,Teloschistales,Teloschistaceae,Xanthocarpia_130413	0.022	Fungi,Ascomycota,Lecanoromycetes,Teloschistales,Teloschistaceae,Xanthoria_130427	0.0102
sl18271_Rusavskia_elegans	Fungi,Ascomycota,Lecanoromycetes,Teloschistales,Teloschistaceae,Caloplaca_121503	0.161	Fungi,Ascomycota,Lecanoromycetes,Teloschistales,Teloschistaceae,Athallia_120879	0.131	Fungi,Ascomycota,Lecanoromycetes,Teloschistales,Teloschistaceae,Polycauliona_127667	0.0932	Fungi,Ascomycota,Lecanoromycetes,Teloschistales,Teloschistaceae,Calogaya_121495	0.0735	Fungi,Ascomycota,Lecanoromycetes,Teloschistales,Teloschistaceae,Flavoplaca_123725	0.0585	Fungi,Ascomycota,Lecanoromycetes,Teloschistales,Teloschistaceae,Xanthocarpia_130413	0.0204	Fungi,Ascomycota,Lecanoromycetes,Teloschistales,Teloschistaceae,Xanthoria_130427	0.0139	Fungi,Ascomycota,Lecanoromycetes,Teloschistales,Teloschistaceae,unk	0.0111
sl18366_Rusavskia_elegans	Fungi,Ascomycota,Lecanoromycetes,Teloschistales,Teloschistaceae,Caloplaca_121503	0.153	Fungi,Ascomycota,Lecanoromycetes,Teloschistales,Teloschistaceae,Athallia_120879	0.13	Fungi,Ascomycota,Lecanoromycetes,Teloschistales,Teloschistaceae,Polycauliona_127667	0.0899	Fungi,Ascomycota,Lecanoromycetes,Teloschistales,Teloschistaceae,Calogaya_121495	0.0739	Fungi,Ascomycota,Lecanoromycetes,Teloschistales,Teloschistaceae,Flavoplaca_123725	0.0584	Fungi,Ascomycota,Lecanoromycetes,Teloschistales,Teloschistaceae,Xanthocarpia_130413	0.0206	Fungi,Ascomycota,Lecanoromycetes,Teloschistales,Teloschistaceae,Xanthoria_130427	0.0143	Fungi,Ascomycota,Lecanoromycetes,Teloschistales,Teloschistaceae,unk	0.0115
sl18295_Rusavskia_elegans	Fungi,Ascomycota,Lecanoromycetes,Teloschistales,Teloschistaceae,Caloplaca_121503	0.174	Fungi,Ascomycota,Lecanoromycetes,Teloschistales,Teloschistaceae,Athallia_120879	0.13	Fungi,Ascomycota,Lecanoromycetes,Teloschistales,Teloschistaceae,Polycauliona_127667	0.0929	Fungi,Ascomycota,Lecanoromycetes,Teloschistales,Teloschistaceae,Calogaya_121495	0.0727	Fungi,Ascomycota,Lecanoromycetes,Teloschistales,Teloschistaceae,Flavoplaca_123725	0.0559	Fungi,Ascomycota,Lecanoromycetes,Teloschistales,Teloschistaceae,Xanthocarpia_130413	0.0198	Fungi,Ascomycota,Lecanoromycetes,Teloschistales,Teloschistaceae,Xanthoria_130427	0.0134	Fungi,Ascomycota,Lecanoromycetes,Teloschistales,Teloschistaceae,unk	0.0106
sl18467xantho_Rusavskia_elegans	Fungi,Ascomycota,Lecanoromycetes,Teloschistales,Teloschistaceae,Caloplaca_121503	0.174	Fungi,Ascomycota,Lecanoromycetes,Teloschistales,Teloschistaceae,Athallia_120879	0.13	Fungi,Ascomycota,Lecanoromycetes,Teloschistales,Teloschistaceae,Polycauliona_127667	0.0929	Fungi,Ascomycota,Lecanoromycetes,Teloschistales,Teloschistaceae,Calogaya_121495	0.0727	Fungi,Ascomycota,Lecanoromycetes,Teloschistales,Teloschistaceae,Flavoplaca_123725	0.0559	Fungi,Ascomycota,Lecanoromycetes,Teloschistales,Teloschistaceae,Xanthocarpia_130413	0.0198	Fungi,Ascomycota,Lecanoromycetes,Teloschistales,Teloschistaceae,Xanthoria_130427	0.0134	Fungi,Ascomycota,Lecanoromycetes,Teloschistales,Teloschistaceae,unk	0.0106
sl18537a_Rusavskia_elegans	Fungi,Ascomycota,Lecanoromycetes,Teloschistales,Teloschistaceae,Caloplaca_121503	0.174	Fungi,Ascomycota,Lecanoromycetes,Teloschistales,Teloschistaceae,Athallia_120879	0.13	Fungi,Ascomycota,Lecanoromycetes,Teloschistales,Teloschistaceae,Polycauliona_127667	0.0929	Fungi,Ascomycota,Lecanoromycetes,Teloschistales,Teloschistaceae,Calogaya_121495	0.0727	Fungi,Ascomycota,Lecanoromycetes,Teloschistales,Teloschistaceae,Flavoplaca_123725	0.0559	Fungi,Ascomycota,Lecanoromycetes,Teloschistales,Teloschistaceae,Xanthocarpia_130413	0.0198	Fungi,Ascomycota,Lecanoromycetes,Teloschistales,Teloschistaceae,Xanthoria_130427	0.0134	Fungi,Ascomycota,Lecanoromycetes,Teloschistales,Teloschistaceae,unk	0.0106
sl18409a_Rusavskia_elegans	Fungi,Ascomycota,Lecanoromycetes,Teloschistales,Teloschistaceae,Caloplaca_121503	0.173	Fungi,Ascomycota,Lecanoromycetes,Teloschistales,Teloschistaceae,Athallia_120879	0.13	Fungi,Ascomycota,Lecanoromycetes,Teloschistales,Teloschistaceae,Polycauliona_127667	0.0926	Fungi,Ascomycota,Lecanoromycetes,Teloschistales,Teloschistaceae,Calogaya_121495	0.0724	Fungi,Ascomycota,Lecanoromycetes,Teloschistales,Teloschistaceae,Flavoplaca_123725	0.0557	Fungi,Ascomycota,Lecanoromycetes,Teloschistales,Teloschistaceae,Xanthocarpia_130413	0.0197	Fungi,Ascomycota,Lecanoromycetes,Teloschistales,Teloschistaceae,Xanthoria_130427	0.0138	Fungi,Ascomycota,Lecanoromycetes,Teloschistales,Teloschistaceae,unk	0.011
sl18670_Rusavskia_elegans	Fungi,Ascomycota,Lecanoromycetes,Teloschistales,Teloschistaceae,Caloplaca_121503	0.173	Fungi,Ascomycota,Lecanoromycetes,Teloschistales,Teloschistaceae,Athallia_120879	0.13	Fungi,Ascomycota,Lecanoromycetes,Teloschistales,Teloschistaceae,Polycauliona_127667	0.0926	Fungi,Ascomycota,Lecanoromycetes,Teloschistales,Teloschistaceae,Calogaya_121495	0.0724	Fungi,Ascomycota,Lecanoromycetes,Teloschistales,Teloschistaceae,Flavoplaca_123725	0.0557	Fungi,Ascomycota,Lecanoromycetes,Teloschistales,Teloschistaceae,Xanthocarpia_130413	0.0197	Fungi,Ascomycota,Lecanoromycetes,Teloschistales,Teloschistaceae,Xanthoria_130427	0.0138	Fungi,Ascomycota,Lecanoromycetes,Teloschistales,Teloschistaceae,unk	0.011
sl18511rusa_Rusavskia_elegans	Fungi,Ascomycota,Lecanoromycetes,Teloschistales,Teloschistaceae,Caloplaca_121503	0.18	Fungi,Ascomycota,Lecanoromycetes,Teloschistales,Teloschistaceae,Athallia_120879	0.126	Fungi,Ascomycota,Lecanoromycetes,Teloschistales,Teloschistaceae,Polycauliona_127667	0.09	Fungi,Ascomycota,Lecanoromycetes,Teloschistales,Teloschistaceae,Calogaya_121495	0.0704	Fungi,Ascomycota,Lecanoromycetes,Teloschistales,Teloschistaceae,Flavoplaca_123725	0.0542	Fungi,Ascomycota,Lecanoromycetes,Teloschistales,Teloschistaceae,Xanthocarpia_130413	0.0209	Fungi,Ascomycota,Lecanoromycetes,Teloschistales,Teloschistaceae,Xanthoria_130427	0.0134	Fungi,Ascomycota,Lecanoromycetes,Teloschistales,Teloschistaceae,unk	0.0107
sl18395calo_Rusavskia_elegans	Fungi,Ascomycota,Lecanoromycetes,Teloschistales,Teloschistaceae,Caloplaca_121503	0.173	Fungi,Ascomycota,Lecanoromycetes,Teloschistales,Teloschistaceae,Athallia_120879	0.128	Fungi,Ascomycota,Lecanoromycetes,Teloschistales,Teloschistaceae,Polycauliona_127667	0.095	Fungi,Ascomycota,Lecanoromycetes,Teloschistales,Teloschistaceae,Calogaya_121495	0.0715	Fungi,Ascomycota,Lecanoromycetes,Teloschistales,Teloschistaceae,Flavoplaca_123725	0.0534	Fungi,Ascomycota,Lecanoromycetes,Teloschistales,Teloschistaceae,Xanthocarpia_130413	0.0189	Fungi,Ascomycota,Lecanoromycetes,Teloschistales,Teloschistaceae,Xanthoria_130427	0.0137	Fungi,Ascomycota,Lecanoromycetes,Teloschistales,Teloschistaceae,unk	0.011
sl19200b_Rusavskia_elegans	Fungi,Ascomycota,Lecanoromycetes,Teloschistales,Teloschistaceae,Caloplaca_121503	0.16	Fungi,Ascomycota,Lecanoromycetes,Teloschistales,Teloschistaceae,Athallia_120879	0.131	Fungi,Ascomycota,Lecanoromycetes,Teloschistales,Teloschistaceae,Polycauliona_127667	0.0881	Fungi,Ascomycota,Lecanoromycetes,Teloschistales,Teloschistaceae,Calogaya_121495	0.0679	Fungi,Ascomycota,Lecanoromycetes,Teloschistales,Teloschistaceae,Flavoplaca_123725	0.0537	Fungi,Ascomycota,Lecanoromycetes,Teloschistales,Teloschistaceae,Xanthocarpia_130413	0.0182	Fungi,Ascomycota,Lecanoromycetes,Teloschistales,Teloschistaceae,Xanthoria_130427	0.0129	Fungi,Ascomycota,Lecanoromycetes,Teloschistales,Teloschistaceae,unk	0.0106
sl18356b_Rusavskia_elegans	Fungi,Ascomycota,Lecanoromycetes,Teloschistales,Teloschistaceae,Caloplaca_121503	0.18	Fungi,Ascomycota,Lecanoromycetes,Teloschistales,Teloschistaceae,Athallia_120879	0.114	Fungi,Ascomycota,Lecanoromycetes,Teloschistales,Teloschistaceae,Polycauliona_127667	0.0908	Fungi,Ascomycota,Lecanoromycetes,Teloschistales,Teloschistaceae,Calogaya_121495	0.08	Fungi,Ascomycota,Lecanoromycetes,Teloschistales,Teloschistaceae,Flavoplaca_123725	0.0573	Fungi,Ascomycota,Lecanoromycetes,Teloschistales,Teloschistaceae,Xanthocarpia_130413	0.0178	Fungi,Ascomycota,Lecanoromycetes,Teloschistales,Teloschistaceae,Xanthoria_130427	0.0124	Fungi,Ascomycota,Lecanoromycetes,Teloschistales,Teloschistaceae,unk	0.0108
sl18403d_Rusavskia_elegans	Fungi,Ascomycota,Lecanoromycetes,Teloschistales,Teloschistaceae,Caloplaca_121503	0.161	Fungi,Ascomycota,Lecanoromycetes,Teloschistales,Teloschistaceae,Athallia_120879	0.118	Fungi,Ascomycota,Lecanoromycetes,Teloschistales,Teloschistaceae,Polycauliona_127667	0.0914	Fungi,Ascomycota,Lecanoromycetes,Teloschistales,Teloschistaceae,Calogaya_121495	0.087	Fungi,Ascomycota,Lecanoromycetes,Teloschistales,Teloschistaceae,Flavoplaca_123725	0.055	Fungi,Ascomycota,Lecanoromycetes,Teloschistales,Teloschistaceae,Xanthocarpia_130413	0.0166	Fungi,Ascomycota,Lecanoromycetes,Teloschistales,Teloschistaceae,Xanthoria_130427	0.0131	Fungi,Ascomycota,Lecanoromycetes,Teloschistales,Teloschistaceae,unk	0.0115
sl18378_Rusavskia_elegans	Fungi,Ascomycota,Lecanoromycetes,Teloschistales,Teloschistaceae,Caloplaca_121503	0.137	Fungi,Ascomycota,Lecanoromycetes,Teloschistales,Teloschistaceae,Athallia_120879	0.0983	Fungi,Ascomycota,Lecanoromycetes,Teloschistales,Teloschistaceae,Polycauliona_127667	0.0764	Fungi,Ascomycota,Lecanoromycetes,Teloschistales,Teloschistaceae,Calogaya_121495	0.056	Fungi,Ascomycota,Lecanoromycetes,Teloschistales,Teloschistaceae,Flavoplaca_123725	0.0488	Fungi,Ascomycota,Lecanoromycetes,Teloschistales,Teloschistaceae,Xanthocarpia_130413	0.0137
sl18427a_Rusavskia_elegans	Fungi,Ascomycota,Lecanoromycetes,Teloschistales,Teloschistaceae,Caloplaca_121503	0.138	Fungi,Ascomycota,Lecanoromycetes,Teloschistales,Teloschistaceae,Athallia_120879	0.101	Fungi,Ascomycota,Lecanoromycetes,Teloschistales,Teloschistaceae,Polycauliona_127667	0.0781	Fungi,Ascomycota,Lecanoromycetes,Teloschistales,Teloschistaceae,Calogaya_121495	0.0588	Fungi,Ascomycota,Lecanoromycetes,Teloschistales,Teloschistaceae,Flavoplaca_123725	0.0515	Fungi,Ascomycota,Lecanoromycetes,Teloschistales,Teloschistaceae,Xanthocarpia_130413	0.0156
sl18249a_Rusavskia_sorediata	Fungi,Ascomycota,Lecanoromycetes,Teloschistales,Teloschistaceae,Caloplaca_121503	0.208	Fungi,Ascomycota,Lecanoromycetes,Teloschistales,Teloschistaceae,Athallia_120879	0.131	Fungi,Ascomycota,Lecanoromycetes,Teloschistales,Teloschistaceae,Polycauliona_127667	0.114	Fungi,Ascomycota,Lecanoromycetes,Teloschistales,Teloschistaceae,Calogaya_121495	0.079	Fungi,Ascomycota,Lecanoromycetes,Teloschistales,Teloschistaceae,Flavoplaca_123725	0.0695	Fungi,Ascomycota,Lecanoromycetes,Teloschistales,Teloschistaceae,Xanthocarpia_130413	0.0125
sl18410b_Rusavskia_sorediata	Fungi,Ascomycota,Lecanoromycetes,Teloschistales,Teloschistaceae,Caloplaca_121503	0.16	Fungi,Ascomycota,Lecanoromycetes,Teloschistales,Teloschistaceae,Athallia_120879	0.103	Fungi,Ascomycota,Lecanoromycetes,Teloschistales,Teloschistaceae,Polycauliona_127667	0.0835	Fungi,Ascomycota,Lecanoromycetes,Teloschistales,Teloschistaceae,Calogaya_121495	0.0649	Fungi,Ascomycota,Lecanoromycetes,Teloschistales,Teloschistaceae,Flavoplaca_123725	0.0538	Fungi,Ascomycota,Lecanoromycetes,Teloschistales,Teloschistaceae,Xanthocarpia_130413	0.0103
sl18593_Rusavskia_sorediata	Fungi,Ascomycota,Lecanoromycetes,Teloschistales,Teloschistaceae,Caloplaca_121503	0.16	Fungi,Ascomycota,Lecanoromycetes,Teloschistales,Teloschistaceae,Athallia_120879	0.103	Fungi,Ascomycota,Lecanoromycetes,Teloschistales,Teloschistaceae,Polycauliona_127667	0.0834	Fungi,Ascomycota,Lecanoromycetes,Teloschistales,Teloschistaceae,Calogaya_121495	0.0658	Fungi,Ascomycota,Lecanoromycetes,Teloschistales,Teloschistaceae,Flavoplaca_123725	0.0537	Fungi,Ascomycota,Lecanoromycetes,Teloschistales,Teloschistaceae,Xanthocarpia_130413	0.0105
sl18638b_Rusavskia_sorediata	Fungi,Ascomycota,Lecanoromycetes,Teloschistales,Teloschistaceae,Caloplaca_121503	0.16	Fungi,Ascomycota,Lecanoromycetes,Teloschistales,Teloschistaceae,Athallia_120879	0.104	Fungi,Ascomycota,Lecanoromycetes,Teloschistales,Teloschistaceae,Polycauliona_127667	0.0851	Fungi,Ascomycota,Lecanoromycetes,Teloschistales,Teloschistaceae,Calogaya_121495	0.0661	Fungi,Ascomycota,Lecanoromycetes,Teloschistales,Teloschistaceae,Flavoplaca_123725	0.0539	Fungi,Ascomycota,Lecanoromycetes,Teloschistales,Teloschistaceae,Xanthocarpia_130413	0.0112
sl18538_Rusavskia_sorediata	Fungi,Ascomycota,Lecanoromycetes,Teloschistales,Teloschistaceae,Caloplaca_121503	0.197	Fungi,Ascomycota,Lecanoromycetes,Teloschistales,Teloschistaceae,Athallia_120879	0.13	Fungi,Ascomycota,Lecanoromycetes,Teloschistales,Teloschistaceae,Polycauliona_127667	0.0966	Fungi,Ascomycota,Lecanoromycetes,Teloschistales,Teloschistaceae,Calogaya_121495	0.0706	Fungi,Ascomycota,Lecanoromycetes,Teloschistales,Teloschistaceae,Flavoplaca_123725	0.0654	Fungi,Ascomycota,Lecanoromycetes,Teloschistales,Teloschistaceae,Xanthocarpia_130413	0.0137
sl18370g_Rusavskia_sorediata	Fungi,Ascomycota,Lecanoromycetes,Teloschistales,Teloschistaceae,Caloplaca_121503	0.15	Fungi,Ascomycota,Lecanoromycetes,Teloschistales,Teloschistaceae,Athallia_120879	0.109	Fungi,Ascomycota,Lecanoromycetes,Teloschistales,Teloschistaceae,Polycauliona_127667	0.0818	Fungi,Ascomycota,Lecanoromycetes,Teloschistales,Teloschistaceae,Calogaya_121495	0.0692	Fungi,Ascomycota,Lecanoromycetes,Teloschistales,Teloschistaceae,Flavoplaca_123725	0.0562	Fungi,Ascomycota,Lecanoromycetes,Teloschistales,Teloschistaceae,Xanthocarpia_130413	0.0115
sl18505rusa_Rusavskia_sorediata	Fungi,Ascomycota,Lecanoromycetes,Teloschistales,Teloschistaceae,Caloplaca_121503	0.152	Fungi,Ascomycota,Lecanoromycetes,Teloschistales,Teloschistaceae,Athallia_120879	0.0802	Fungi,Ascomycota,Lecanoromycetes,Teloschistales,Teloschistaceae,Flavoplaca_123725	0.0633	Fungi,Ascomycota,Lecanoromycetes,Teloschistales,Teloschistaceae,Polycauliona_127667	0.0612	Fungi,Ascomycota,Lecanoromycetes,Teloschistales,Teloschistaceae,Calogaya_121495	0.0479	Fungi,Ascomycota,Lecanoromycetes,Teloschistales,Teloschistaceae,Xanthoria_130427	0.0253	Fungi,Ascomycota,Lecanoromycetes,Lecideales,Lecideaceae,Lecidea_125182	0.0175	Fungi,Ascomycota,Lecanoromycetes,Lecanorales,Porpidiaceae,Porpidia_127770	0.0156	Fungi,Ascomycota,Lecanoromycetes,Teloschistales,Teloschistaceae,Xanthocarpia_130413	0.0153	Fungi,Ascomycota,Lecanoromycetes,Lecanorales,Lecanoraceae,Lecanora_125177	0.0129
sl18243c_Caloplaca_saxicola	Fungi,Ascomycota,Lecanoromycetes,Teloschistales,Teloschistaceae,Calogaya_121495	0.611	Fungi,Ascomycota,Lecanoromycetes,Teloschistales,Teloschistaceae,Caloplaca_121503	0.151	Fungi,Ascomycota,Lecanoromycetes,Teloschistales,Teloschistaceae,Athallia_120879	0.0312	Fungi,Ascomycota,Lecanoromycetes,Teloschistales,Teloschistaceae,Flavoplaca_123725	0.03	Fungi,Ascomycota,Lecanoromycetes,Teloschistales,Teloschistaceae,Polycauliona_127667	0.0201
sl18353_Caloplaca_saxicola	Fungi,Ascomycota,Lecanoromycetes,Teloschistales,Teloschistaceae,Calogaya_121495	0.618	Fungi,Ascomycota,Lecanoromycetes,Teloschistales,Teloschistaceae,Caloplaca_121503	0.15	Fungi,Ascomycota,Lecanoromycetes,Teloschistales,Teloschistaceae,Flavoplaca_123725	0.0291	Fungi,Ascomycota,Lecanoromycetes,Teloschistales,Teloschistaceae,Athallia_120879	0.0289	Fungi,Ascomycota,Lecanoromycetes,Teloschistales,Teloschistaceae,Polycauliona_127667	0.0233
sl18672_Caloplaca_saxicola	Fungi,Ascomycota,Lecanoromycetes,Teloschistales,Teloschistaceae,Calogaya_121495	0.617	Fungi,Ascomycota,Lecanoromycetes,Teloschistales,Teloschistaceae,Caloplaca_121503	0.15	Fungi,Ascomycota,Lecanoromycetes,Teloschistales,Teloschistaceae,Flavoplaca_123725	0.0355	Fungi,Ascomycota,Lecanoromycetes,Teloschistales,Teloschistaceae,Athallia_120879	0.0289	Fungi,Ascomycota,Lecanoromycetes,Teloschistales,Teloschistaceae,Polycauliona_127667	0.0238
sl18633_Pachypeltis_invadens	Fungi,Ascomycota,Lecanoromycetes,Teloschistales,Teloschistaceae,Caloplaca_121503	0.088	Fungi,Ascomycota,Lecanoromycetes,Teloschistales,Teloschistaceae,Athallia_120879	0.0164	Fungi,Ascomycota,Lecanoromycetes,Teloschistales,Teloschistaceae,Xanthocarpia_130413	0.0163	Fungi,Ascomycota,Lecanoromycetes,Teloschistales,Teloschistaceae,Flavoplaca_123725	0.0144	Fungi,Ascomycota,Lecanoromycetes,Teloschistales,Teloschistaceae,Polycauliona_127667	0.0136	Fungi,Ascomycota,Lecanoromycetes,Teloschistales,Teloschistaceae,Calogaya_121495	0.0112
sl18246b_Pachypeltis_phoenicopta	Fungi,Ascomycota,Lecanoromycetes,Teloschistales,Teloschistaceae,Caloplaca_121503	0.1	Fungi,Ascomycota,Lecanoromycetes,Teloschistales,Teloschistaceae,Athallia_120879	0.0239	Fungi,Ascomycota,Lecanoromycetes,Teloschistales,Teloschistaceae,Xanthocarpia_130413	0.018	Fungi,Ascomycota,Lecanoromycetes,Teloschistales,Teloschistaceae,Flavoplaca_123725	0.014	Fungi,Ascomycota,Lecanoromycetes,Teloschistales,Teloschistaceae,Polycauliona_127667	0.0139	Fungi,Ascomycota,Lecanoromycetes,Teloschistales,Teloschistaceae,Xanthoria_130427	0.0112
sl18346e_Pachypeltis_phoenicopta	Fungi,Ascomycota,Lecanoromycetes,Teloschistales,Teloschistaceae,Caloplaca_121503	0.1	Fungi,Ascomycota,Lecanoromycetes,Teloschistales,Teloschistaceae,Athallia_120879	0.0239	Fungi,Ascomycota,Lecanoromycetes,Teloschistales,Teloschistaceae,Xanthocarpia_130413	0.018	Fungi,Ascomycota,Lecanoromycetes,Teloschistales,Teloschistaceae,Flavoplaca_123725	0.014	Fungi,Ascomycota,Lecanoromycetes,Teloschistales,Teloschistaceae,Polycauliona_127667	0.0139	Fungi,Ascomycota,Lecanoromycetes,Teloschistales,Teloschistaceae,Xanthoria_130427	0.0112
sl18405b_Pachypeltis_phoenicopta	Fungi,Ascomycota,Lecanoromycetes,Teloschistales,Teloschistaceae,Caloplaca_121503	0.0922	Fungi,Ascomycota,Lecanoromycetes,Teloschistales,Teloschistaceae,Athallia_120879	0.023	Fungi,Ascomycota,Lecanoromycetes,Teloschistales,Teloschistaceae,Polycauliona_127667	0.0166	Fungi,Ascomycota,Lecanoromycetes,Teloschistales,Teloschistaceae,Xanthocarpia_130413	0.0154	Fungi,Ascomycota,Lecanoromycetes,Teloschistales,Teloschistaceae,Flavoplaca_123725	0.0151	Fungi,Ascomycota,Lecanoromycetes,Teloschistales,Teloschistaceae,Xanthoria_130427	0.0102	Fungi,Ascomycota,Lecanoromycetes,Teloschistales,Teloschistaceae,Calogaya_121495	0.0102
sl18405calo_Pachypeltis_phoenicopta	Fungi,Ascomycota,Lecanoromycetes,Teloschistales,Teloschistaceae,Caloplaca_121503	0.0922	Fungi,Ascomycota,Lecanoromycetes,Teloschistales,Teloschistaceae,Athallia_120879	0.023	Fungi,Ascomycota,Lecanoromycetes,Teloschistales,Teloschistaceae,Polycauliona_127667	0.0166	Fungi,Ascomycota,Lecanoromycetes,Teloschistales,Teloschistaceae,Xanthocarpia_130413	0.0154	Fungi,Ascomycota,Lecanoromycetes,Teloschistales,Teloschistaceae,Flavoplaca_123725	0.0151	Fungi,Ascomycota,Lecanoromycetes,Teloschistales,Teloschistaceae,Xanthoria_130427	0.0102	Fungi,Ascomycota,Lecanoromycetes,Teloschistales,Teloschistaceae,Calogaya_121495	0.0102
sl18280a_Pachypeltis_phoenicopta	Fungi,Ascomycota,Lecanoromycetes,Teloschistales,Teloschistaceae,Caloplaca_121503	0.0734	Fungi,Ascomycota,Lecanoromycetes,Teloschistales,Teloschistaceae,Athallia_120879	0.019	Fungi,Ascomycota,Lecanoromycetes,Teloschistales,Teloschistaceae,Polycauliona_127667	0.0141	Fungi,Ascomycota,Lecanoromycetes,Teloschistales,Teloschistaceae,Flavoplaca_123725	0.0125	Fungi,Ascomycota,Lecanoromycetes,Teloschistales,Teloschistaceae,Xanthocarpia_130413	0.0116	Fungi,Ascomycota,Lecanoromycetes,Teloschistales,Teloschistaceae,Xanthoria_130427	0.0108
sl18305a_Pachypeltis_phoenicopta	Fungi,Ascomycota,Lecanoromycetes,Teloschistales,Teloschistaceae,Caloplaca_121503	0.0734	Fungi,Ascomycota,Lecanoromycetes,Teloschistales,Teloschistaceae,Athallia_120879	0.019	Fungi,Ascomycota,Lecanoromycetes,Teloschistales,Teloschistaceae,Polycauliona_127667	0.0141	Fungi,Ascomycota,Lecanoromycetes,Teloschistales,Teloschistaceae,Flavoplaca_123725	0.0125	Fungi,Ascomycota,Lecanoromycetes,Teloschistales,Teloschistaceae,Xanthocarpia_130413	0.0116	Fungi,Ascomycota,Lecanoromycetes,Teloschistales,Teloschistaceae,Xanthoria_130427	0.0108
sl18269xantho_Xanthomendoza_trachyphylla	Fungi,Ascomycota,Lecanoromycetes,Teloschistales,Teloschistaceae,Caloplaca_121503	0.168	Fungi,Ascomycota,Lecanoromycetes,Teloschistales,Teloschistaceae,Athallia_120879	0.0411	Fungi,Ascomycota,Lecanoromycetes,Teloschistales,Teloschistaceae,Polycauliona_127667	0.0374	Fungi,Ascomycota,Lecanoromycetes,Teloschistales,Teloschistaceae,Xanthocarpia_130413	0.0349	Fungi,Ascomycota,Lecanoromycetes,Teloschistales,Teloschistaceae,Calogaya_121495	0.0229	Fungi,Ascomycota,Lecanoromycetes,Teloschistales,Teloschistaceae,unk	0.0173	Fungi,Ascomycota,Lecanoromycetes,Teloschistales,Teloschistaceae,Gallowayella_229545	0.0151	Fungi,Ascomycota,Lecanoromycetes,Teloschistales,Teloschistaceae,Gyalolechia_124158	0.0139	Fungi,Ascomycota,Lecanoromycetes,Teloschistales,Teloschistaceae,Xanthoria_130427	0.0134	Fungi,Ascomycota,Lecanoromycetes,Teloschistales,Teloschistaceae,Xanthomendoza_130420	0.011	Fungi,Ascomycota,Lecanoromycetes,Teloschistales,Teloschistaceae,Flavoplaca_123725	0.0103
sl18476_Xanthomendoza_trachyphylla	Fungi,Ascomycota,Lecanoromycetes,Teloschistales,Teloschistaceae,Caloplaca_121503	0.168	Fungi,Ascomycota,Lecanoromycetes,Teloschistales,Teloschistaceae,Athallia_120879	0.0411	Fungi,Ascomycota,Lecanoromycetes,Teloschistales,Teloschistaceae,Polycauliona_127667	0.0374	Fungi,Ascomycota,Lecanoromycetes,Teloschistales,Teloschistaceae,Xanthocarpia_130413	0.0349	Fungi,Ascomycota,Lecanoromycetes,Teloschistales,Teloschistaceae,Calogaya_121495	0.0229	Fungi,Ascomycota,Lecanoromycetes,Teloschistales,Teloschistaceae,unk	0.0173	Fungi,Ascomycota,Lecanoromycetes,Teloschistales,Teloschistaceae,Gallowayella_229545	0.0151	Fungi,Ascomycota,Lecanoromycetes,Teloschistales,Teloschistaceae,Gyalolechia_124158	0.0139	Fungi,Ascomycota,Lecanoromycetes,Teloschistales,Teloschistaceae,Xanthoria_130427	0.0134	Fungi,Ascomycota,Lecanoromycetes,Teloschistales,Teloschistaceae,Xanthomendoza_130420	0.011	Fungi,Ascomycota,Lecanoromycetes,Teloschistales,Teloschistaceae,Flavoplaca_123725	0.0103
sl19204calo_Xanthomendoza_trachyphylla	Fungi,Ascomycota,Lecanoromycetes,Teloschistales,Teloschistaceae,Caloplaca_121503	0.171	Fungi,Ascomycota,Lecanoromycetes,Teloschistales,Teloschistaceae,Athallia_120879	0.0404	Fungi,Ascomycota,Lecanoromycetes,Teloschistales,Teloschistaceae,Polycauliona_127667	0.0392	Fungi,Ascomycota,Lecanoromycetes,Teloschistales,Teloschistaceae,Xanthocarpia_130413	0.032	Fungi,Ascomycota,Lecanoromycetes,Teloschistales,Teloschistaceae,unk	0.0177	Fungi,Ascomycota,Lecanoromycetes,Teloschistales,Teloschistaceae,Gallowayella_229545	0.0155	Fungi,Ascomycota,Lecanoromycetes,Teloschistales,Teloschistaceae,Gyalolechia_124158	0.0147	Fungi,Ascomycota,Lecanoromycetes,Teloschistales,Teloschistaceae,Xanthoria_130427	0.0134	Fungi,Ascomycota,Lecanoromycetes,Teloschistales,Teloschistaceae,Xanthomendoza_130420	0.0107
sl18391d_Parvoplaca_tiroliensis	Fungi,Ascomycota,Lecanoromycetes,Teloschistales,Teloschistaceae,Caloplaca_121503	0.261	Fungi,Ascomycota,Lecanoromycetes,Teloschistales,Teloschistaceae,Xanthocarpia_130413	0.0441	Fungi,Ascomycota,Lecanoromycetes,Teloschistales,Teloschistaceae,Athallia_120879	0.0406	Fungi,Ascomycota,Lecanoromycetes,Teloschistales,Teloschistaceae,Polycauliona_127667	0.0335	Fungi,Ascomycota,Lecanoromycetes,Teloschistales,Teloschistaceae,Calogaya_121495	0.0223	Fungi,Ascomycota,Lecanoromycetes,Teloschistales,Teloschistaceae,Xanthoria_130427	0.0179	Fungi,Ascomycota,Lecanoromycetes,Teloschistales,Teloschistaceae,Flavoplaca_123725	0.0138	Fungi,Ascomycota,Lecanoromycetes,Teloschistales,Teloschistaceae,unk	0.0107
sl18605b_Parvoplaca_tiroliensis	Fungi,Ascomycota,Lecanoromycetes,Teloschistales,Teloschistaceae,Caloplaca_121503	0.253	Fungi,Ascomycota,Lecanoromycetes,Teloschistales,Teloschistaceae,Xanthocarpia_130413	0.0437	Fungi,Ascomycota,Lecanoromycetes,Teloschistales,Teloschistaceae,Athallia_120879	0.0422	Fungi,Ascomycota,Lecanoromycetes,Teloschistales,Teloschistaceae,Polycauliona_127667	0.0334	Fungi,Ascomycota,Lecanoromycetes,Teloschistales,Teloschistaceae,Calogaya_121495	0.0269	Fungi,Ascomycota,Lecanoromycetes,Teloschistales,Teloschistaceae,Xanthoria_130427	0.017	Fungi,Ascomycota,Lecanoromycetes,Teloschistales,Teloschistaceae,unk	0.0111
sl18605c_Parvoplaca_tiroliensis	Fungi,Ascomycota,Lecanoromycetes,Teloschistales,Teloschistaceae,Caloplaca_121503	0.253	Fungi,Ascomycota,Lecanoromycetes,Teloschistales,Teloschistaceae,Xanthocarpia_130413	0.0437	Fungi,Ascomycota,Lecanoromycetes,Teloschistales,Teloschistaceae,Athallia_120879	0.0422	Fungi,Ascomycota,Lecanoromycetes,Teloschistales,Teloschistaceae,Polycauliona_127667	0.0334	Fungi,Ascomycota,Lecanoromycetes,Teloschistales,Teloschistaceae,Calogaya_121495	0.0269	Fungi,Ascomycota,Lecanoromycetes,Teloschistales,Teloschistaceae,Xanthoria_130427	0.017	Fungi,Ascomycota,Lecanoromycetes,Teloschistales,Teloschistaceae,unk	0.0111
sl18470_Parvoplaca_tiroliensis	Fungi,Ascomycota,Lecanoromycetes,Teloschistales,Teloschistaceae,Caloplaca_121503	0.269	Fungi,Ascomycota,Lecanoromycetes,Teloschistales,Teloschistaceae,Athallia_120879	0.045	Fungi,Ascomycota,Lecanoromycetes,Teloschistales,Teloschistaceae,Polycauliona_127667	0.0365	Fungi,Ascomycota,Lecanoromycetes,Teloschistales,Teloschistaceae,Xanthocarpia_130413	0.0353	Fungi,Ascomycota,Lecanoromycetes,Teloschistales,Teloschistaceae,Calogaya_121495	0.0245	Fungi,Ascomycota,Lecanoromycetes,Teloschistales,Teloschistaceae,Xanthoria_130427	0.0194	Fungi,Ascomycota,Lecanoromycetes,Teloschistales,Teloschistaceae,unk	0.0112	Fungi,Ascomycota,Lecanoromycetes,Teloschistales,Teloschistaceae,Gyalolechia_124158	0.0104
sl18471lec2_Austrolecia_sp
sl18348unk_lecanoraceaeCF_sp	Fungi,Ascomycota,Lecanoromycetes,Lecanorales,Parmeliaceae,Usnea_130180	0.0412	Fungi,Ascomycota,Lecanoromycetes,Lecanorales,Parmeliaceae,Parmotrema_126935	0.0208	Fungi,Ascomycota,Lecanoromycetes,Lecanorales,Parmeliaceae,Protoparmelia_127834	0.0104	Fungi,Ascomycota,Lecanoromycetes,Lecanorales,Parmeliaceae,Hypogymnia_124697	0.0104	Fungi,Ascomycota,Lecanoromycetes,Lecanorales,Lecanoraceae,Miriquidica_125954	0.0101
sl18543_Lecanora_epibyron	Fungi,Ascomycota,Lecanoromycetes,Lecanorales,Lecanoraceae,Lecanora_125177	0.0909	Fungi,Ascomycota,Lecanoromycetes,Lecanorales,Parmeliaceae,Usnea_130180	0.0352	Fungi,Ascomycota,Lecanoromycetes,Lecanorales,Parmeliaceae,Xanthoparmelia_130421	0.0328	Fungi,Ascomycota,Lecanoromycetes,Lecanorales,Parmeliaceae,Parmotrema_126935	0.0196	Fungi,Ascomycota,Lecanoromycetes,Lecanorales,Parmeliaceae,Cetraria_121795	0.0154	Fungi,Ascomycota,Lecanoromycetes,Lecanorales,Parmeliaceae,Hypogymnia_124697	0.0129	Fungi,Ascomycota,Lecanoromycetes,Lecanorales,Lecanoraceae,Lecidella_125183	0.0127
sl18541z_Lecanora_polytropaAFF1	Fungi,Ascomycota,Lecanoromycetes,Lecanorales,Lecanoraceae,Lecanora_125177	0.152	Fungi,Ascomycota,Lecanoromycetes,Lecanorales,Lecanoraceae,Lecidella_125183	0.0295	Fungi,Ascomycota,Lecanoromycetes,Lecanorales,Parmeliaceae,Xanthoparmelia_130421	0.028	Fungi,Ascomycota,Lecanoromycetes,Lecanorales,Parmeliaceae,Hypogymnia_124697	0.0222	Fungi,Ascomycota,Lecanoromycetes,Lecanorales,Parmeliaceae,Parmotrema_126935	0.0197	Fungi,Ascomycota,Lecanoromycetes,Lecanorales,Lecanoraceae,Protoparmeliopsis_127835	0.0177
sl18251a_Lecanora_polytropaAGG1	Fungi,Ascomycota,Lecanoromycetes,Lecanorales,Lecanoraceae,Lecanora_125177	0.286	Fungi,Ascomycota,Lecanoromycetes,Lecanorales,Parmeliaceae,Xanthoparmelia_130421	0.0503	Fungi,Ascomycota,Lecanoromycetes,Lecanorales,Lecanoraceae,Lecidella_125183	0.0456	Fungi,Ascomycota,Lecanoromycetes,Lecanorales,Parmeliaceae,Parmotrema_126935	0.0325	Fungi,Ascomycota,Lecanoromycetes,Lecanorales,Parmeliaceae,Tuckermanopsis_130075	0.0277	Fungi,Ascomycota,Lecanoromycetes,Lecanorales,Lecanoraceae,Protoparmeliopsis_127835	0.0246	Fungi,Ascomycota,Lecanoromycetes,Lecanorales,Parmeliaceae,Protoparmelia_127834	0.0202	Fungi,Ascomycota,Lecanoromycetes,Lecanorales,Lecanoraceae,Rhizoplaca_128410	0.0196	Fungi,Ascomycota,Lecanoromycetes,Lecanorales,Parmeliaceae,Alectoria_120262	0.0103
sl18273b_Lecanora_polytropaAGG1	Fungi,Ascomycota,Lecanoromycetes,Lecanorales,Lecanoraceae,Lecanora_125177	0.286	Fungi,Ascomycota,Lecanoromycetes,Lecanorales,Parmeliaceae,Xanthoparmelia_130421	0.0503	Fungi,Ascomycota,Lecanoromycetes,Lecanorales,Lecanoraceae,Lecidella_125183	0.0456	Fungi,Ascomycota,Lecanoromycetes,Lecanorales,Parmeliaceae,Parmotrema_126935	0.0325	Fungi,Ascomycota,Lecanoromycetes,Lecanorales,Parmeliaceae,Tuckermanopsis_130075	0.0277	Fungi,Ascomycota,Lecanoromycetes,Lecanorales,Lecanoraceae,Protoparmeliopsis_127835	0.0246	Fungi,Ascomycota,Lecanoromycetes,Lecanorales,Parmeliaceae,Protoparmelia_127834	0.0202	Fungi,Ascomycota,Lecanoromycetes,Lecanorales,Lecanoraceae,Rhizoplaca_128410	0.0196	Fungi,Ascomycota,Lecanoromycetes,Lecanorales,Parmeliaceae,Alectoria_120262	0.0103
sl18376b_Lecanora_polytropaAGG1	Fungi,Ascomycota,Lecanoromycetes,Lecanorales,Lecanoraceae,Lecanora_125177	0.286	Fungi,Ascomycota,Lecanoromycetes,Lecanorales,Parmeliaceae,Xanthoparmelia_130421	0.0503	Fungi,Ascomycota,Lecanoromycetes,Lecanorales,Lecanoraceae,Lecidella_125183	0.0456	Fungi,Ascomycota,Lecanoromycetes,Lecanorales,Parmeliaceae,Parmotrema_126935	0.0325	Fungi,Ascomycota,Lecanoromycetes,Lecanorales,Parmeliaceae,Tuckermanopsis_130075	0.0277	Fungi,Ascomycota,Lecanoromycetes,Lecanorales,Lecanoraceae,Protoparmeliopsis_127835	0.0246	Fungi,Ascomycota,Lecanoromycetes,Lecanorales,Parmeliaceae,Protoparmelia_127834	0.0202	Fungi,Ascomycota,Lecanoromycetes,Lecanorales,Lecanoraceae,Rhizoplaca_128410	0.0196	Fungi,Ascomycota,Lecanoromycetes,Lecanorales,Parmeliaceae,Alectoria_120262	0.0103
sl18405c_Lecanora_polytropaAGG1	Fungi,Ascomycota,Lecanoromycetes,Lecanorales,Lecanoraceae,Lecanora_125177	0.286	Fungi,Ascomycota,Lecanoromycetes,Lecanorales,Parmeliaceae,Xanthoparmelia_130421	0.0503	Fungi,Ascomycota,Lecanoromycetes,Lecanorales,Lecanoraceae,Lecidella_125183	0.0456	Fungi,Ascomycota,Lecanoromycetes,Lecanorales,Parmeliaceae,Parmotrema_126935	0.0325	Fungi,Ascomycota,Lecanoromycetes,Lecanorales,Parmeliaceae,Tuckermanopsis_130075	0.0277	Fungi,Ascomycota,Lecanoromycetes,Lecanorales,Lecanoraceae,Protoparmeliopsis_127835	0.0246	Fungi,Ascomycota,Lecanoromycetes,Lecanorales,Parmeliaceae,Protoparmelia_127834	0.0202	Fungi,Ascomycota,Lecanoromycetes,Lecanorales,Lecanoraceae,Rhizoplaca_128410	0.0196	Fungi,Ascomycota,Lecanoromycetes,Lecanorales,Parmeliaceae,Alectoria_120262	0.0103
sl18375b_Lecanora_polytropaAGG1	Fungi,Ascomycota,Lecanoromycetes,Lecanorales,Lecanoraceae,Lecanora_125177	0.283	Fungi,Ascomycota,Lecanoromycetes,Lecanorales,Parmeliaceae,Xanthoparmelia_130421	0.048	Fungi,Ascomycota,Lecanoromycetes,Lecanorales,Lecanoraceae,Lecidella_125183	0.046	Fungi,Ascomycota,Lecanoromycetes,Lecanorales,Parmeliaceae,Parmotrema_126935	0.0327	Fungi,Ascomycota,Lecanoromycetes,Lecanorales,Parmeliaceae,Tuckermanopsis_130075	0.027	Fungi,Ascomycota,Lecanoromycetes,Lecanorales,Lecanoraceae,Protoparmeliopsis_127835	0.0241	Fungi,Ascomycota,Lecanoromycetes,Lecanorales,Parmeliaceae,Protoparmelia_127834	0.0193	Fungi,Ascomycota,Lecanoromycetes,Lecanorales,Lecanoraceae,Rhizoplaca_128410	0.0183
sl18455c_Lecanora_polytropaAGG1	Fungi,Ascomycota,Lecanoromycetes,Lecanorales,Lecanoraceae,Lecanora_125177	0.28	Fungi,Ascomycota,Lecanoromycetes,Lecanorales,Parmeliaceae,Xanthoparmelia_130421	0.0473	Fungi,Ascomycota,Lecanoromycetes,Lecanorales,Lecanoraceae,Lecidella_125183	0.0446	Fungi,Ascomycota,Lecanoromycetes,Lecanorales,Parmeliaceae,Parmotrema_126935	0.0321	Fungi,Ascomycota,Lecanoromycetes,Lecanorales,Parmeliaceae,Tuckermanopsis_130075	0.0274	Fungi,Ascomycota,Lecanoromycetes,Lecanorales,Lecanoraceae,Protoparmeliopsis_127835	0.0241	Fungi,Ascomycota,Lecanoromycetes,Lecanorales,Parmeliaceae,Protoparmelia_127834	0.02	Fungi,Ascomycota,Lecanoromycetes,Lecanorales,Lecanoraceae,Rhizoplaca_128410	0.0192	Fungi,Ascomycota,Lecanoromycetes,Lecanorales,Parmeliaceae,Alectoria_120262	0.0102
sl18280c_Lecanora_polytropaAGG1	Fungi,Ascomycota,Lecanoromycetes,Lecanorales,Lecanoraceae,Lecanora_125177	0.278	Fungi,Ascomycota,Lecanoromycetes,Lecanorales,Parmeliaceae,Xanthoparmelia_130421	0.0488	Fungi,Ascomycota,Lecanoromycetes,Lecanorales,Lecanoraceae,Lecidella_125183	0.0471	Fungi,Ascomycota,Lecanoromycetes,Lecanorales,Parmeliaceae,Parmotrema_126935	0.0319	Fungi,Ascomycota,Lecanoromycetes,Lecanorales,Parmeliaceae,Tuckermanopsis_130075	0.0269	Fungi,Ascomycota,Lecanoromycetes,Lecanorales,Lecanoraceae,Protoparmeliopsis_127835	0.024	Fungi,Ascomycota,Lecanoromycetes,Lecanorales,Lecanoraceae,Rhizoplaca_128410	0.0197	Fungi,Ascomycota,Lecanoromycetes,Lecanorales,Parmeliaceae,Protoparmelia_127834	0.0188
sl18256_Lecanora_polytropaAGG1	Fungi,Ascomycota,Lecanoromycetes,Lecanorales,Lecanoraceae,Lecanora_125177	0.284	Fungi,Ascomycota,Lecanoromycetes,Lecanorales,Lecanoraceae,Lecidella_125183	0.0471	Fungi,Ascomycota,Lecanoromycetes,Lecanorales,Parmeliaceae,Xanthoparmelia_130421	0.0457	Fungi,Ascomycota,Lecanoromycetes,Lecanorales,Parmeliaceae,Parmotrema_126935	0.0329	Fungi,Ascomycota,Lecanoromycetes,Lecanorales,Parmeliaceae,Tuckermanopsis_130075	0.0281	Fungi,Ascomycota,Lecanoromycetes,Lecanorales,Lecanoraceae,Protoparmeliopsis_127835	0.025	Fungi,Ascomycota,Lecanoromycetes,Lecanorales,Lecanoraceae,Rhizoplaca_128410	0.0202	Fungi,Ascomycota,Lecanoromycetes,Lecanorales,Parmeliaceae,Protoparmelia_127834	0.0188
sl18355poly_Lecanora_polytropaAGG1	Fungi,Ascomycota,Lecanoromycetes,Lecanorales,Lecanoraceae,Lecanora_125177	0.284	Fungi,Ascomycota,Lecanoromycetes,Lecanorales,Lecanoraceae,Lecidella_125183	0.0471	Fungi,Ascomycota,Lecanoromycetes,Lecanorales,Parmeliaceae,Xanthoparmelia_130421	0.0457	Fungi,Ascomycota,Lecanoromycetes,Lecanorales,Parmeliaceae,Parmotrema_126935	0.0329	Fungi,Ascomycota,Lecanoromycetes,Lecanorales,Parmeliaceae,Tuckermanopsis_130075	0.0281	Fungi,Ascomycota,Lecanoromycetes,Lecanorales,Lecanoraceae,Protoparmeliopsis_127835	0.025	Fungi,Ascomycota,Lecanoromycetes,Lecanorales,Lecanoraceae,Rhizoplaca_128410	0.0202	Fungi,Ascomycota,Lecanoromycetes,Lecanorales,Parmeliaceae,Protoparmelia_127834	0.0188
sl18521poly_Lecanora_polytropaAGG1	Fungi,Ascomycota,Lecanoromycetes,Lecanorales,Lecanoraceae,Lecanora_125177	0.284	Fungi,Ascomycota,Lecanoromycetes,Lecanorales,Lecanoraceae,Lecidella_125183	0.0471	Fungi,Ascomycota,Lecanoromycetes,Lecanorales,Parmeliaceae,Xanthoparmelia_130421	0.0457	Fungi,Ascomycota,Lecanoromycetes,Lecanorales,Parmeliaceae,Parmotrema_126935	0.0329	Fungi,Ascomycota,Lecanoromycetes,Lecanorales,Parmeliaceae,Tuckermanopsis_130075	0.0281	Fungi,Ascomycota,Lecanoromycetes,Lecanorales,Lecanoraceae,Protoparmeliopsis_127835	0.025	Fungi,Ascomycota,Lecanoromycetes,Lecanorales,Lecanoraceae,Rhizoplaca_128410	0.0202	Fungi,Ascomycota,Lecanoromycetes,Lecanorales,Parmeliaceae,Protoparmelia_127834	0.0188
sl18273poly_Lecanora_polytropaAGG1	Fungi,Ascomycota,Lecanoromycetes,Lecanorales,Lecanoraceae,Lecanora_125177	0.284	Fungi,Ascomycota,Lecanoromycetes,Lecanorales,Lecanoraceae,Lecidella_125183	0.0488	Fungi,Ascomycota,Lecanoromycetes,Lecanorales,Parmeliaceae,Xanthoparmelia_130421	0.0487	Fungi,Ascomycota,Lecanoromycetes,Lecanorales,Parmeliaceae,Parmotrema_126935	0.032	Fungi,Ascomycota,Lecanoromycetes,Lecanorales,Parmeliaceae,Tuckermanopsis_130075	0.0278	Fungi,Ascomycota,Lecanoromycetes,Lecanorales,Lecanoraceae,Protoparmeliopsis_127835	0.0252	Fungi,Ascomycota,Lecanoromycetes,Lecanorales,Parmeliaceae,Protoparmelia_127834	0.0205	Fungi,Ascomycota,Lecanoromycetes,Lecanorales,Lecanoraceae,Rhizoplaca_128410	0.0202	Fungi,Ascomycota,Lecanoromycetes,Lecanorales,Parmeliaceae,Alectoria_120262	0.0102
sl18282b_Lecanora_polytropaAGG1	Fungi,Ascomycota,Lecanoromycetes,Lecanorales,Lecanoraceae,Lecanora_125177	0.284	Fungi,Ascomycota,Lecanoromycetes,Lecanorales,Lecanoraceae,Lecidella_125183	0.0488	Fungi,Ascomycota,Lecanoromycetes,Lecanorales,Parmeliaceae,Xanthoparmelia_130421	0.0487	Fungi,Ascomycota,Lecanoromycetes,Lecanorales,Parmeliaceae,Parmotrema_126935	0.032	Fungi,Ascomycota,Lecanoromycetes,Lecanorales,Parmeliaceae,Tuckermanopsis_130075	0.0278	Fungi,Ascomycota,Lecanoromycetes,Lecanorales,Lecanoraceae,Protoparmeliopsis_127835	0.0252	Fungi,Ascomycota,Lecanoromycetes,Lecanorales,Parmeliaceae,Protoparmelia_127834	0.0205	Fungi,Ascomycota,Lecanoromycetes,Lecanorales,Lecanoraceae,Rhizoplaca_128410	0.0202	Fungi,Ascomycota,Lecanoromycetes,Lecanorales,Parmeliaceae,Alectoria_120262	0.0102
sl18583poly_Lecanora_polytropaAGG1	Fungi,Ascomycota,Lecanoromycetes,Lecanorales,Lecanoraceae,Lecanora_125177	0.284	Fungi,Ascomycota,Lecanoromycetes,Lecanorales,Lecanoraceae,Lecidella_125183	0.0488	Fungi,Ascomycota,Lecanoromycetes,Lecanorales,Parmeliaceae,Xanthoparmelia_130421	0.0487	Fungi,Ascomycota,Lecanoromycetes,Lecanorales,Parmeliaceae,Parmotrema_126935	0.032	Fungi,Ascomycota,Lecanoromycetes,Lecanorales,Parmeliaceae,Tuckermanopsis_130075	0.0278	Fungi,Ascomycota,Lecanoromycetes,Lecanorales,Lecanoraceae,Protoparmeliopsis_127835	0.0252	Fungi,Ascomycota,Lecanoromycetes,Lecanorales,Parmeliaceae,Protoparmelia_127834	0.0205	Fungi,Ascomycota,Lecanoromycetes,Lecanorales,Lecanoraceae,Rhizoplaca_128410	0.0202	Fungi,Ascomycota,Lecanoromycetes,Lecanorales,Parmeliaceae,Alectoria_120262	0.0102
sl18259b_Lecanora_polytropaAGG2	Fungi,Ascomycota,Lecanoromycetes,Lecanorales,Lecanoraceae,Lecanora_125177	0.337	Fungi,Ascomycota,Lecanoromycetes,Lecanorales,Parmeliaceae,Xanthoparmelia_130421	0.037	Fungi,Ascomycota,Lecanoromycetes,Lecanorales,Lecanoraceae,Lecidella_125183	0.0342	Fungi,Ascomycota,Lecanoromycetes,Lecanorales,Lecanoraceae,Rhizoplaca_128410	0.0267	Fungi,Ascomycota,Lecanoromycetes,Lecanorales,Parmeliaceae,Parmotrema_126935	0.0252	Fungi,Ascomycota,Lecanoromycetes,Lecanorales,Parmeliaceae,Tuckermanopsis_130075	0.0229	Fungi,Ascomycota,Lecanoromycetes,Lecanorales,Lecanoraceae,Protoparmeliopsis_127835	0.0225	Fungi,Ascomycota,Lecanoromycetes,Lecanorales,Parmeliaceae,Hypogymnia_124697	0.018	Fungi,Ascomycota,Lecanoromycetes,Lecanorales,Parmeliaceae,Parmelina_126931	0.0143	Fungi,Ascomycota,Lecanoromycetes,Lecanorales,Parmeliaceae,Protoparmelia_127834	0.0113	Fungi,Ascomycota,Lecanoromycetes,Lecanorales,Parmeliaceae,Alectoria_120262	0.0102
sl18304b_Lecanora_polytropaAGG2	Fungi,Ascomycota,Lecanoromycetes,Lecanorales,Lecanoraceae,Lecanora_125177	0.306	Fungi,Ascomycota,Lecanoromycetes,Lecanorales,Lecanoraceae,Lecidella_125183	0.0372	Fungi,Ascomycota,Lecanoromycetes,Lecanorales,Parmeliaceae,Tuckermanopsis_130075	0.0276	Fungi,Ascomycota,Lecanoromycetes,Lecanorales,Lecanoraceae,Protoparmeliopsis_127835	0.0238	Fungi,Ascomycota,Lecanoromycetes,Lecanorales,Lecanoraceae,Rhizoplaca_128410	0.0227	Fungi,Ascomycota,Lecanoromycetes,Lecanorales,Parmeliaceae,Protoparmelia_127834	0.0137	Fungi,Ascomycota,Lecanoromycetes,Lecanorales,Parmeliaceae,Parmelina_126931	0.0137	Fungi,Ascomycota,Lecanoromycetes,Lecanorales,Parmeliaceae,Alectoria_120262	0.011
sl18402_Lecanora_polytropaAGG2	Fungi,Ascomycota,Lecanoromycetes,Lecanorales,Lecanoraceae,Lecanora_125177	0.306	Fungi,Ascomycota,Lecanoromycetes,Lecanorales,Lecanoraceae,Lecidella_125183	0.0372	Fungi,Ascomycota,Lecanoromycetes,Lecanorales,Parmeliaceae,Tuckermanopsis_130075	0.0276	Fungi,Ascomycota,Lecanoromycetes,Lecanorales,Lecanoraceae,Protoparmeliopsis_127835	0.0238	Fungi,Ascomycota,Lecanoromycetes,Lecanorales,Lecanoraceae,Rhizoplaca_128410	0.0227	Fungi,Ascomycota,Lecanoromycetes,Lecanorales,Parmeliaceae,Protoparmelia_127834	0.0137	Fungi,Ascomycota,Lecanoromycetes,Lecanorales,Parmeliaceae,Parmelina_126931	0.0137	Fungi,Ascomycota,Lecanoromycetes,Lecanorales,Parmeliaceae,Alectoria_120262	0.011
sl18404b_Lecanora_polytropaAGG2	Fungi,Ascomycota,Lecanoromycetes,Lecanorales,Lecanoraceae,Lecanora_125177	0.306	Fungi,Ascomycota,Lecanoromycetes,Lecanorales,Lecanoraceae,Lecidella_125183	0.0372	Fungi,Ascomycota,Lecanoromycetes,Lecanorales,Parmeliaceae,Tuckermanopsis_130075	0.0276	Fungi,Ascomycota,Lecanoromycetes,Lecanorales,Lecanoraceae,Protoparmeliopsis_127835	0.0238	Fungi,Ascomycota,Lecanoromycetes,Lecanorales,Lecanoraceae,Rhizoplaca_128410	0.0227	Fungi,Ascomycota,Lecanoromycetes,Lecanorales,Parmeliaceae,Protoparmelia_127834	0.0137	Fungi,Ascomycota,Lecanoromycetes,Lecanorales,Parmeliaceae,Parmelina_126931	0.0137	Fungi,Ascomycota,Lecanoromycetes,Lecanorales,Parmeliaceae,Alectoria_120262	0.011
sl18370a_Lecanora_polytropaAGG2	Fungi,Ascomycota,Lecanoromycetes,Lecanorales,Lecanoraceae,Lecanora_125177	0.314	Fungi,Ascomycota,Lecanoromycetes,Lecanorales,Lecanoraceae,Lecidella_125183	0.0401	Fungi,Ascomycota,Lecanoromycetes,Lecanorales,Parmeliaceae,Xanthoparmelia_130421	0.0307	Fungi,Ascomycota,Lecanoromycetes,Lecanorales,Lecanoraceae,Rhizoplaca_128410	0.0244	Fungi,Ascomycota,Lecanoromycetes,Lecanorales,Lecanoraceae,Protoparmeliopsis_127835	0.0242	Fungi,Ascomycota,Lecanoromycetes,Lecanorales,Parmeliaceae,Tuckermanopsis_130075	0.0232	Fungi,Ascomycota,Lecanoromycetes,Lecanorales,Parmeliaceae,Parmotrema_126935	0.0196	Fungi,Ascomycota,Lecanoromycetes,Lecanorales,Parmeliaceae,Protoparmelia_127834	0.0116	Fungi,Ascomycota,Lecanoromycetes,Lecanorales,Parmeliaceae,Parmelina_126931	0.0115
sl18346d_Lecanora_polytropaAGG2	Fungi,Ascomycota,Lecanoromycetes,Lecanorales,Lecanoraceae,Lecanora_125177	0.339	Fungi,Ascomycota,Lecanoromycetes,Lecanorales,Lecanoraceae,Lecidella_125183	0.0411	Fungi,Ascomycota,Lecanoromycetes,Lecanorales,Parmeliaceae,Xanthoparmelia_130421	0.0328	Fungi,Ascomycota,Lecanoromycetes,Lecanorales,Lecanoraceae,Rhizoplaca_128410	0.0263	Fungi,Ascomycota,Lecanoromycetes,Lecanorales,Lecanoraceae,Protoparmeliopsis_127835	0.0263	Fungi,Ascomycota,Lecanoromycetes,Lecanorales,Parmeliaceae,Tuckermanopsis_130075	0.0249	Fungi,Ascomycota,Lecanoromycetes,Lecanorales,Parmeliaceae,Parmotrema_126935	0.0208	Fungi,Ascomycota,Lecanoromycetes,Lecanorales,Parmeliaceae,Protoparmelia_127834	0.0124	Fungi,Ascomycota,Lecanoromycetes,Lecanorales,Parmeliaceae,Parmelina_126931	0.0119
sl18356poly_Lecanora_polytropaAGG2	Fungi,Ascomycota,Lecanoromycetes,Lecanorales,Lecanoraceae,Lecanora_125177	0.34	Fungi,Ascomycota,Lecanoromycetes,Lecanorales,Lecanoraceae,Lecidella_125183	0.0357	Fungi,Ascomycota,Lecanoromycetes,Lecanorales,Parmeliaceae,Tuckermanopsis_130075	0.0275	Fungi,Ascomycota,Lecanoromycetes,Lecanorales,Lecanoraceae,Protoparmeliopsis_127835	0.0272	Fungi,Ascomycota,Lecanoromycetes,Lecanorales,Lecanoraceae,Rhizoplaca_128410	0.0264	Fungi,Ascomycota,Lecanoromycetes,Lecanorales,Parmeliaceae,Protoparmelia_127834	0.0133	Fungi,Ascomycota,Lecanoromycetes,Lecanorales,Parmeliaceae,Parmelina_126931	0.0119
sl18358a_Lecanora_polytropaAGG2	Fungi,Ascomycota,Lecanoromycetes,Lecanorales,Lecanoraceae,Lecanora_125177	0.336	Fungi,Ascomycota,Lecanoromycetes,Lecanorales,Lecanoraceae,Lecidella_125183	0.038	Fungi,Ascomycota,Lecanoromycetes,Lecanorales,Parmeliaceae,Tuckermanopsis_130075	0.028	Fungi,Ascomycota,Lecanoromycetes,Lecanorales,Lecanoraceae,Protoparmeliopsis_127835	0.0269	Fungi,Ascomycota,Lecanoromycetes,Lecanorales,Lecanoraceae,Rhizoplaca_128410	0.0261	Fungi,Ascomycota,Lecanoromycetes,Lecanorales,Parmeliaceae,Protoparmelia_127834	0.0133	Fungi,Ascomycota,Lecanoromycetes,Lecanorales,Parmeliaceae,Parmelina_126931	0.0122	Fungi,Ascomycota,Lecanoromycetes,Lecanorales,Parmeliaceae,Alectoria_120262	0.0102
sl18595_Lecanora_polytropaAGG8	Fungi,Ascomycota,Lecanoromycetes,Lecanorales,Lecanoraceae,Lecanora_125177	0.269	Fungi,Ascomycota,Lecanoromycetes,Lecanorales,Lecanoraceae,Lecidella_125183	0.0322	Fungi,Ascomycota,Lecanoromycetes,Lecanorales,Parmeliaceae,Xanthoparmelia_130421	0.0303	Fungi,Ascomycota,Lecanoromycetes,Lecanorales,Lecanoraceae,Protoparmeliopsis_127835	0.021	Fungi,Ascomycota,Lecanoromycetes,Lecanorales,Parmeliaceae,Parmotrema_126935	0.0208	Fungi,Ascomycota,Lecanoromycetes,Lecanorales,Parmeliaceae,Tuckermanopsis_130075	0.0207	Fungi,Ascomycota,Lecanoromycetes,Lecanorales,Lecanoraceae,Rhizoplaca_128410	0.0178	Fungi,Ascomycota,Lecanoromycetes,Lecanorales,Parmeliaceae,Hypogymnia_124697	0.0154	Fungi,Ascomycota,Lecanoromycetes,Lecanorales,Parmeliaceae,Cetraria_121795	0.0152	Fungi,Ascomycota,Lecanoromycetes,Lecanorales,Parmeliaceae,Parmelina_126931	0.0115	Fungi,Ascomycota,Lecanoromycetes,Lecanorales,Parmeliaceae,Protoparmelia_127834	0.0106
sl18665poly_Lecanora_polytropaAGG6	Fungi,Ascomycota,Lecanoromycetes,Lecanorales,Lecanoraceae,Lecanora_125177	0.324	Fungi,Ascomycota,Lecanoromycetes,Lecanorales,Lecanoraceae,Lecidella_125183	0.0404	Fungi,Ascomycota,Lecanoromycetes,Lecanorales,Parmeliaceae,Xanthoparmelia_130421	0.0373	Fungi,Ascomycota,Lecanoromycetes,Lecanorales,Lecanoraceae,Rhizoplaca_128410	0.0271	Fungi,Ascomycota,Lecanoromycetes,Lecanorales,Lecanoraceae,Protoparmeliopsis_127835	0.0261	Fungi,Ascomycota,Lecanoromycetes,Lecanorales,Parmeliaceae,Hypogymnia_124697	0.0226	Fungi,Ascomycota,Lecanoromycetes,Lecanorales,Parmeliaceae,Protoparmelia_127834	0.0187	Fungi,Ascomycota,Lecanoromycetes,Lecanorales,Parmeliaceae,Alectoria_120262	0.0102
sl18669_Lecanora_polytropaAGG6	Fungi,Ascomycota,Lecanoromycetes,Lecanorales,Lecanoraceae,Lecanora_125177	0.328	Fungi,Ascomycota,Lecanoromycetes,Lecanorales,Lecanoraceae,Lecidella_125183	0.0401	Fungi,Ascomycota,Lecanoromycetes,Lecanorales,Parmeliaceae,Xanthoparmelia_130421	0.0353	Fungi,Ascomycota,Lecanoromycetes,Lecanorales,Lecanoraceae,Rhizoplaca_128410	0.0275	Fungi,Ascomycota,Lecanoromycetes,Lecanorales,Lecanoraceae,Protoparmeliopsis_127835	0.0264	Fungi,Ascomycota,Lecanoromycetes,Lecanorales,Parmeliaceae,Tuckermanopsis_130075	0.0228	Fungi,Ascomycota,Lecanoromycetes,Lecanorales,Parmeliaceae,Parmotrema_126935	0.0189	Fungi,Ascomycota,Lecanoromycetes,Lecanorales,Parmeliaceae,Hypogymnia_124697	0.0176	Fungi,Ascomycota,Lecanoromycetes,Lecanorales,Parmeliaceae,Protoparmelia_127834	0.0149	Fungi,Ascomycota,Lecanoromycetes,Lecanorales,Parmeliaceae,Parmelina_126931	0.0131
sl18455b_Lecanora_polytropaAGG7	Fungi,Ascomycota,Lecanoromycetes,Lecanorales,Lecanoraceae,Lecanora_125177	0.295	Fungi,Ascomycota,Lecanoromycetes,Lecanorales,Lecanoraceae,Lecidella_125183	0.0327	Fungi,Ascomycota,Lecanoromycetes,Lecanorales,Parmeliaceae,Parmotrema_126935	0.0255	Fungi,Ascomycota,Lecanoromycetes,Lecanorales,Parmeliaceae,Tuckermanopsis_130075	0.0253	Fungi,Ascomycota,Lecanoromycetes,Lecanorales,Lecanoraceae,Protoparmeliopsis_127835	0.0202	Fungi,Ascomycota,Lecanoromycetes,Lecanorales,Lecanoraceae,Rhizoplaca_128410	0.0194	Fungi,Ascomycota,Lecanoromycetes,Lecanorales,Parmeliaceae,Parmelina_126931	0.0144	Fungi,Ascomycota,Lecanoromycetes,Lecanorales,Parmeliaceae,Alectoria_120262	0.0114	Fungi,Ascomycota,Lecanoromycetes,Lecanorales,Parmeliaceae,Myelochroa_126210	0.0102
sl18522a_Lecanora_polytropaAGG5	Fungi,Ascomycota,Lecanoromycetes,Lecanorales,Lecanoraceae,Lecanora_125177	0.264	Fungi,Ascomycota,Lecanoromycetes,Lecanorales,Parmeliaceae,Xanthoparmelia_130421	0.0316	Fungi,Ascomycota,Lecanoromycetes,Lecanorales,Lecanoraceae,Lecidella_125183	0.0314	Fungi,Ascomycota,Lecanoromycetes,Lecanorales,Parmeliaceae,Parmotrema_126935	0.0248	Fungi,Ascomycota,Lecanoromycetes,Lecanorales,Lecanoraceae,Protoparmeliopsis_127835	0.0208	Fungi,Ascomycota,Lecanoromycetes,Lecanorales,Parmeliaceae,Tuckermanopsis_130075	0.0206	Fungi,Ascomycota,Lecanoromycetes,Lecanorales,Lecanoraceae,Rhizoplaca_128410	0.0187	Fungi,Ascomycota,Lecanoromycetes,Lecanorales,Parmeliaceae,Cetraria_121795	0.0168	Fungi,Ascomycota,Lecanoromycetes,Lecanorales,Parmeliaceae,Hypogymnia_124697	0.0164	Fungi,Ascomycota,Lecanoromycetes,Lecanorales,Parmeliaceae,Protoparmelia_127834	0.0146	Fungi,Ascomycota,Lecanoromycetes,Lecanorales,Parmeliaceae,Parmelina_126931	0.0114
sl18522b_Lecanora_polytropaAGG5	Fungi,Ascomycota,Lecanoromycetes,Lecanorales,Lecanoraceae,Lecanora_125177	0.264	Fungi,Ascomycota,Lecanoromycetes,Lecanorales,Parmeliaceae,Xanthoparmelia_130421	0.0316	Fungi,Ascomycota,Lecanoromycetes,Lecanorales,Lecanoraceae,Lecidella_125183	0.0314	Fungi,Ascomycota,Lecanoromycetes,Lecanorales,Parmeliaceae,Parmotrema_126935	0.0248	Fungi,Ascomycota,Lecanoromycetes,Lecanorales,Lecanoraceae,Protoparmeliopsis_127835	0.0208	Fungi,Ascomycota,Lecanoromycetes,Lecanorales,Parmeliaceae,Tuckermanopsis_130075	0.0206	Fungi,Ascomycota,Lecanoromycetes,Lecanorales,Lecanoraceae,Rhizoplaca_128410	0.0187	Fungi,Ascomycota,Lecanoromycetes,Lecanorales,Parmeliaceae,Cetraria_121795	0.0168	Fungi,Ascomycota,Lecanoromycetes,Lecanorales,Parmeliaceae,Hypogymnia_124697	0.0164	Fungi,Ascomycota,Lecanoromycetes,Lecanorales,Parmeliaceae,Protoparmelia_127834	0.0146	Fungi,Ascomycota,Lecanoromycetes,Lecanorales,Parmeliaceae,Parmelina_126931	0.0114
sl18539a_Lecanora_polytropaAGG4	Fungi,Ascomycota,Lecanoromycetes,Lecanorales,Lecanoraceae,Lecanora_125177	0.321	Fungi,Ascomycota,Lecanoromycetes,Lecanorales,Lecanoraceae,Lecidella_125183	0.0336	Fungi,Ascomycota,Lecanoromycetes,Lecanorales,Parmeliaceae,Xanthoparmelia_130421	0.0301	Fungi,Ascomycota,Lecanoromycetes,Lecanorales,Lecanoraceae,Protoparmeliopsis_127835	0.0244	Fungi,Ascomycota,Lecanoromycetes,Lecanorales,Lecanoraceae,Rhizoplaca_128410	0.0234	Fungi,Ascomycota,Lecanoromycetes,Lecanorales,Parmeliaceae,Parmotrema_126935	0.0198	Fungi,Ascomycota,Lecanoromycetes,Lecanorales,Parmeliaceae,Tuckermanopsis_130075	0.0166	Fungi,Ascomycota,Lecanoromycetes,Lecanorales,Parmeliaceae,Cetraria_121795	0.0164	Fungi,Ascomycota,Lecanoromycetes,Lecanorales,Parmeliaceae,Hypogymnia_124697	0.0146	Fungi,Ascomycota,Lecanoromycetes,Lecanorales,Parmeliaceae,Parmelina_126931	0.0108
sl18653poly_Lecanora_polytropaAGG4	Fungi,Ascomycota,Lecanoromycetes,Lecanorales,Lecanoraceae,Lecanora_125177	0.291	Fungi,Ascomycota,Lecanoromycetes,Lecanorales,Lecanoraceae,Lecidella_125183	0.0414	Fungi,Ascomycota,Lecanoromycetes,Lecanorales,Parmeliaceae,Xanthoparmelia_130421	0.0277	Fungi,Ascomycota,Lecanoromycetes,Lecanorales,Lecanoraceae,Protoparmeliopsis_127835	0.022	Fungi,Ascomycota,Lecanoromycetes,Lecanorales,Lecanoraceae,Rhizoplaca_128410	0.0211	Fungi,Ascomycota,Lecanoromycetes,Lecanorales,Parmeliaceae,Parmotrema_126935	0.0183	Fungi,Ascomycota,Lecanoromycetes,Lecanorales,Parmeliaceae,Tuckermanopsis_130075	0.0171	Fungi,Ascomycota,Lecanoromycetes,Lecanorales,Parmeliaceae,Hypogymnia_124697	0.0154	Fungi,Ascomycota,Lecanoromycetes,Lecanorales,Parmeliaceae,Cetraria_121795	0.0123	Fungi,Ascomycota,Lecanoromycetes,Lecanorales,Parmeliaceae,Parmelina_126931	0.0106
sl18598poly_Lecanora_polytropaAGG4	Fungi,Ascomycota,Lecanoromycetes,Lecanorales,Lecanoraceae,Lecanora_125177	0.309	Fungi,Ascomycota,Lecanoromycetes,Lecanorales,Lecanoraceae,Lecidella_125183	0.0351	Fungi,Ascomycota,Lecanoromycetes,Lecanorales,Parmeliaceae,Xanthoparmelia_130421	0.0267	Fungi,Ascomycota,Lecanoromycetes,Lecanorales,Lecanoraceae,Protoparmeliopsis_127835	0.0239	Fungi,Ascomycota,Lecanoromycetes,Lecanorales,Lecanoraceae,Rhizoplaca_128410	0.0232	Fungi,Ascomycota,Lecanoromycetes,Lecanorales,Parmeliaceae,Parmotrema_126935	0.0169	Fungi,Ascomycota,Lecanoromycetes,Lecanorales,Parmeliaceae,Cetraria_121795	0.0152	Fungi,Ascomycota,Lecanoromycetes,Lecanorales,Parmeliaceae,Tuckermanopsis_130075	0.015	Fungi,Ascomycota,Lecanoromycetes,Lecanorales,Parmeliaceae,Hypogymnia_124697	0.0138	Fungi,Ascomycota,Lecanoromycetes,Lecanorales,Parmeliaceae,Parmelina_126931	0.0101
sl18641f_Lecanora_polytropaAGG4	Fungi,Ascomycota,Lecanoromycetes,Lecanorales,Lecanoraceae,Lecanora_125177	0.099	Fungi,Ascomycota,Lecanoromycetes,Lecanorales,Lecanoraceae,Lecidella_125183	0.0181
sl18474a_Lecanora_polytropaAGG9	Fungi,Ascomycota,Lecanoromycetes,Lecanorales,Lecanoraceae,Lecanora_125177	0.308	Fungi,Ascomycota,Lecanoromycetes,Lecanorales,Lecanoraceae,Lecidella_125183	0.039	Fungi,Ascomycota,Lecanoromycetes,Lecanorales,Parmeliaceae,Xanthoparmelia_130421	0.0362	Fungi,Ascomycota,Lecanoromycetes,Lecanorales,Lecanoraceae,Rhizoplaca_128410	0.0242	Fungi,Ascomycota,Lecanoromycetes,Lecanorales,Parmeliaceae,Parmotrema_126935	0.0238	Fungi,Ascomycota,Lecanoromycetes,Lecanorales,Lecanoraceae,Protoparmeliopsis_127835	0.0196	Fungi,Ascomycota,Lecanoromycetes,Lecanorales,Parmeliaceae,Hypogymnia_124697	0.0183	Fungi,Ascomycota,Lecanoromycetes,Lecanorales,Parmeliaceae,Tuckermanopsis_130075	0.0161
sl18457poly_Lecanora_polytropaAGG3	Fungi,Ascomycota,Lecanoromycetes,Lecanorales,Lecanoraceae,Lecanora_125177	0.247	Fungi,Ascomycota,Lecanoromycetes,Lecanorales,Parmeliaceae,Xanthoparmelia_130421	0.0371	Fungi,Ascomycota,Lecanoromycetes,Lecanorales,Lecanoraceae,Lecidella_125183	0.0367	Fungi,Ascomycota,Lecanoromycetes,Lecanorales,Parmeliaceae,Tuckermanopsis_130075	0.025	Fungi,Ascomycota,Lecanoromycetes,Lecanorales,Lecanoraceae,Protoparmeliopsis_127835	0.0231	Fungi,Ascomycota,Lecanoromycetes,Lecanorales,Parmeliaceae,Hypogymnia_124697	0.0216	Fungi,Ascomycota,Lecanoromycetes,Lecanorales,Lecanoraceae,Rhizoplaca_128410	0.0182	Fungi,Ascomycota,Lecanoromycetes,Lecanorales,Parmeliaceae,Protoparmelia_127834	0.014	Fungi,Ascomycota,Lecanoromycetes,Lecanorales,Parmeliaceae,Parmelina_126931	0.0133	Fungi,Ascomycota,Lecanoromycetes,Lecanorales,Parmeliaceae,Alectoria_120262	0.0106
sl18598_Lecanora_polytropaAGG10	Fungi,Ascomycota,Lecanoromycetes,Lecanorales,Lecanoraceae,Lecanora_125177	0.246	Fungi,Ascomycota,Lecanoromycetes,Lecanorales,Lecanoraceae,Lecidella_125183	0.0279	Fungi,Ascomycota,Lecanoromycetes,Lecanorales,Parmeliaceae,Xanthoparmelia_130421	0.0237	Fungi,Ascomycota,Lecanoromycetes,Lecanorales,Parmeliaceae,Parmotrema_126935	0.0204	Fungi,Ascomycota,Lecanoromycetes,Lecanorales,Lecanoraceae,Rhizoplaca_128410	0.0185	Fungi,Ascomycota,Lecanoromycetes,Lecanorales,Lecanoraceae,Protoparmeliopsis_127835	0.0184	Fungi,Ascomycota,Lecanoromycetes,Lecanorales,Parmeliaceae,Hypogymnia_124697	0.0173	Fungi,Ascomycota,Lecanoromycetes,Lecanorales,Parmeliaceae,Tuckermanopsis_130075	0.0172	Fungi,Ascomycota,Lecanoromycetes,Lecanorales,Parmeliaceae,Protoparmelia_127834	0.0144	Fungi,Ascomycota,Lecanoromycetes,Lecideales,Lecideaceae,Lecidea_125182	0.0123
sl18454_Lecanora_polytropaAFF2	Fungi,Ascomycota,Lecanoromycetes,Lecanorales,Lecanoraceae,Lecanora_125177	0.142	Fungi,Ascomycota,Lecanoromycetes,Lecanorales,Lecanoraceae,Lecidella_125183	0.0286	Fungi,Ascomycota,Lecanoromycetes,Lecanorales,Lecanoraceae,Protoparmeliopsis_127835	0.0153
sl18454a_Lecanora_polytropaAFF2	Fungi,Ascomycota,Lecanoromycetes,Lecanorales,Lecanoraceae,Lecanora_125177	0.137	Fungi,Ascomycota,Lecanoromycetes,Lecanorales,Lecanoraceae,Lecidella_125183	0.0299	Fungi,Ascomycota,Lecanoromycetes,Lecanorales,Lecanoraceae,Protoparmeliopsis_127835	0.0166
sl18418_Protoparmeliopsis_garovaglii	Fungi,Ascomycota,Lecanoromycetes,Lecanorales,Lecanoraceae,Lecanora_125177	0.191	Fungi,Ascomycota,Lecanoromycetes,Lecanorales,Lecanoraceae,Protoparmeliopsis_127835	0.0689	Fungi,Ascomycota,Lecanoromycetes,Lecanorales,Parmeliaceae,Usnea_130180	0.0265	Fungi,Ascomycota,Lecanoromycetes,Lecanorales,Lecanoraceae,Lecidella_125183	0.0257	Fungi,Ascomycota,Lecanoromycetes,Lecanorales,Parmeliaceae,Parmotrema_126935	0.0187	Fungi,Ascomycota,Lecanoromycetes,Lecanorales,Parmeliaceae,Hypogymnia_124697	0.0161	Fungi,Ascomycota,Lecanoromycetes,Lecanorales,Lecanoraceae,Rhizoplaca_128410	0.0109	Fungi,Ascomycota,Lecanoromycetes,Lecanorales,Parmeliaceae,Parmelina_126931	0.01
sl18429b_Protoparmeliopsis_garovaglii	Fungi,Ascomycota,Lecanoromycetes,Lecanorales,Lecanoraceae,Lecanora_125177	0.184	Fungi,Ascomycota,Lecanoromycetes,Lecanorales,Lecanoraceae,Protoparmeliopsis_127835	0.0674	Fungi,Ascomycota,Lecanoromycetes,Lecanorales,Lecanoraceae,Lecidella_125183	0.0241	Fungi,Ascomycota,Lecanoromycetes,Lecanorales,Parmeliaceae,Parmotrema_126935	0.0197	Fungi,Ascomycota,Lecanoromycetes,Lecanorales,Parmeliaceae,Hypogymnia_124697	0.0179	Fungi,Ascomycota,Lecanoromycetes,Lecanorales,Parmeliaceae,Parmelina_126931	0.0112	Fungi,Ascomycota,Lecanoromycetes,Lecanorales,Lecanoraceae,Rhizoplaca_128410	0.0104
sl18241proto_Protoparmeliopsis_muralisAGG1	Fungi,Ascomycota,Lecanoromycetes,Lecanorales,Lecanoraceae,Protoparmeliopsis_127835	0.256	Fungi,Ascomycota,Lecanoromycetes,Lecanorales,Lecanoraceae,Lecanora_125177	0.162	Fungi,Ascomycota,Lecanoromycetes,Lecanorales,Lecanoraceae,Lecidella_125183	0.0209	Fungi,Ascomycota,Lecanoromycetes,Lecanorales,Parmeliaceae,Xanthoparmelia_130421	0.0171	Fungi,Ascomycota,Lecanoromycetes,Lecanorales,Parmeliaceae,Usnea_130180	0.0168	Fungi,Ascomycota,Lecanoromycetes,Lecanorales,Parmeliaceae,Parmotrema_126935	0.0119	Fungi,Ascomycota,Lecanoromycetes,Lecanorales,Parmeliaceae,Hypogymnia_124697	0.0115	Fungi,Ascomycota,Lecanoromycetes,Lecanorales,Lecanoraceae,Rhizoplaca_128410	0.0104
sl18277_Protoparmeliopsis_muralisAGG1	Fungi,Ascomycota,Lecanoromycetes,Lecanorales,Lecanoraceae,Protoparmeliopsis_127835	0.256	Fungi,Ascomycota,Lecanoromycetes,Lecanorales,Lecanoraceae,Lecanora_125177	0.162	Fungi,Ascomycota,Lecanoromycetes,Lecanorales,Lecanoraceae,Lecidella_125183	0.0209	Fungi,Ascomycota,Lecanoromycetes,Lecanorales,Parmeliaceae,Xanthoparmelia_130421	0.0171	Fungi,Ascomycota,Lecanoromycetes,Lecanorales,Parmeliaceae,Usnea_130180	0.0168	Fungi,Ascomycota,Lecanoromycetes,Lecanorales,Parmeliaceae,Parmotrema_126935	0.0119	Fungi,Ascomycota,Lecanoromycetes,Lecanorales,Parmeliaceae,Hypogymnia_124697	0.0115	Fungi,Ascomycota,Lecanoromycetes,Lecanorales,Lecanoraceae,Rhizoplaca_128410	0.0104
sl18364_Protoparmeliopsis_muralisAGG1	Fungi,Ascomycota,Lecanoromycetes,Lecanorales,Lecanoraceae,Protoparmeliopsis_127835	0.242	Fungi,Ascomycota,Lecanoromycetes,Lecanorales,Lecanoraceae,Lecanora_125177	0.165	Fungi,Ascomycota,Lecanoromycetes,Lecanorales,Lecanoraceae,Lecidella_125183	0.0224	Fungi,Ascomycota,Lecanoromycetes,Lecanorales,Parmeliaceae,Usnea_130180	0.0165	Fungi,Ascomycota,Lecanoromycetes,Lecanorales,Parmeliaceae,Xanthoparmelia_130421	0.0163	Fungi,Ascomycota,Lecanoromycetes,Lecanorales,Parmeliaceae,Parmotrema_126935	0.0126	Fungi,Ascomycota,Lecanoromycetes,Lecanorales,Parmeliaceae,Hypogymnia_124697	0.0122	Fungi,Ascomycota,Lecanoromycetes,Lecanorales,Lecanoraceae,Rhizoplaca_128410	0.0105
sl18279_Protoparmeliopsis_muralisAGG3	Fungi,Ascomycota,Lecanoromycetes,Lecanorales,Lecanoraceae,Protoparmeliopsis_127835	0.201	Fungi,Ascomycota,Lecanoromycetes,Lecanorales,Lecanoraceae,Lecanora_125177	0.159	Fungi,Ascomycota,Lecanoromycetes,Lecanorales,Lecanoraceae,Lecidella_125183	0.0249	Fungi,Ascomycota,Lecanoromycetes,Lecanorales,Parmeliaceae,Hypogymnia_124697	0.0154	Fungi,Ascomycota,Lecanoromycetes,Lecanorales,Parmeliaceae,Cetraria_121795	0.0125	Fungi,Ascomycota,Lecanoromycetes,Lecanorales,Lecanoraceae,Rhizoplaca_128410	0.0123
sl18589c_Protoparmeliopsis_muralisAGG3	Fungi,Ascomycota,Lecanoromycetes,Lecanorales,Lecanoraceae,Protoparmeliopsis_127835	0.206	Fungi,Ascomycota,Lecanoromycetes,Lecanorales,Lecanoraceae,Lecanora_125177	0.163	Fungi,Ascomycota,Lecanoromycetes,Lecanorales,Lecanoraceae,Lecidella_125183	0.0255	Fungi,Ascomycota,Lecanoromycetes,Lecanorales,Parmeliaceae,Hypogymnia_124697	0.0167	Fungi,Ascomycota,Lecanoromycetes,Lecanorales,Parmeliaceae,Cetraria_121795	0.0135	Fungi,Ascomycota,Lecanoromycetes,Lecanorales,Lecanoraceae,Rhizoplaca_128410	0.0126
sl18535_Protoparmeliopsis_muralisAGG3	Fungi,Ascomycota,Lecanoromycetes,Lecanorales,Lecanoraceae,Protoparmeliopsis_127835	0.201	Fungi,Ascomycota,Lecanoromycetes,Lecanorales,Lecanoraceae,Lecanora_125177	0.162	Fungi,Ascomycota,Lecanoromycetes,Lecanorales,Lecanoraceae,Lecidella_125183	0.024	Fungi,Ascomycota,Lecanoromycetes,Lecanorales,Parmeliaceae,Hypogymnia_124697	0.0169	Fungi,Ascomycota,Lecanoromycetes,Lecanorales,Lecanoraceae,Rhizoplaca_128410	0.0122	Fungi,Ascomycota,Lecanoromycetes,Lecanorales,Parmeliaceae,Cetraria_121795	0.0116
sl18258b_Protoparmeliopsis_muralisAGG2	Fungi,Ascomycota,Lecanoromycetes,Lecanorales,Lecanoraceae,Protoparmeliopsis_127835	0.211	Fungi,Ascomycota,Lecanoromycetes,Lecanorales,Lecanoraceae,Lecanora_125177	0.142	Fungi,Ascomycota,Lecanoromycetes,Lecanorales,Lecanoraceae,Lecidella_125183	0.017	Fungi,Ascomycota,Lecanoromycetes,Lecanorales,Parmeliaceae,Parmotrema_126935	0.0162
sl18274_Protoparmeliopsis_muralisAGG2	Fungi,Ascomycota,Lecanoromycetes,Lecanorales,Lecanoraceae,Protoparmeliopsis_127835	0.207	Fungi,Ascomycota,Lecanoromycetes,Lecanorales,Lecanoraceae,Lecanora_125177	0.145	Fungi,Ascomycota,Lecanoromycetes,Lecanorales,Lecanoraceae,Lecidella_125183	0.0165	Fungi,Ascomycota,Lecanoromycetes,Lecanorales,Parmeliaceae,Hypogymnia_124697	0.0132	Fungi,Ascomycota,Lecanoromycetes,Lecanorales,Parmeliaceae,Parmotrema_126935	0.0123
sl18282c_Rhizoplaca_melanophthalma	Fungi,Ascomycota,Lecanoromycetes,Lecanorales,Lecanoraceae,Lecanora_125177	0.297	Fungi,Ascomycota,Lecanoromycetes,Lecanorales,Lecanoraceae,Lecidella_125183	0.0504	Fungi,Ascomycota,Lecanoromycetes,Lecanorales,Lecanoraceae,Protoparmeliopsis_127835	0.0488	Fungi,Ascomycota,Lecanoromycetes,Lecanorales,Lecanoraceae,Rhizoplaca_128410	0.0358	Fungi,Ascomycota,Lecanoromycetes,Lecanorales,Parmeliaceae,Usnea_130180	0.0299	Fungi,Ascomycota,Lecanoromycetes,Lecanorales,Parmeliaceae,Xanthoparmelia_130421	0.0278	Fungi,Ascomycota,Lecanoromycetes,Lecanorales,Porpidiaceae,Porpidia_127770	0.0189	Fungi,Ascomycota,Lecanoromycetes,Lecanorales,Parmeliaceae,Hypogymnia_124697	0.0151	Fungi,Ascomycota,Lecanoromycetes,Lecanorales,Parmeliaceae,Parmotrema_126935	0.0149
sl18311_Rhizoplaca_melanophthalma	Fungi,Ascomycota,Lecanoromycetes,Lecanorales,Lecanoraceae,Lecanora_125177	0.297	Fungi,Ascomycota,Lecanoromycetes,Lecanorales,Lecanoraceae,Lecidella_125183	0.0504	Fungi,Ascomycota,Lecanoromycetes,Lecanorales,Lecanoraceae,Protoparmeliopsis_127835	0.0488	Fungi,Ascomycota,Lecanoromycetes,Lecanorales,Lecanoraceae,Rhizoplaca_128410	0.0358	Fungi,Ascomycota,Lecanoromycetes,Lecanorales,Parmeliaceae,Usnea_130180	0.0299	Fungi,Ascomycota,Lecanoromycetes,Lecanorales,Parmeliaceae,Xanthoparmelia_130421	0.0278	Fungi,Ascomycota,Lecanoromycetes,Lecanorales,Porpidiaceae,Porpidia_127770	0.0189	Fungi,Ascomycota,Lecanoromycetes,Lecanorales,Parmeliaceae,Hypogymnia_124697	0.0151	Fungi,Ascomycota,Lecanoromycetes,Lecanorales,Parmeliaceae,Parmotrema_126935	0.0149
sl18371_Rhizoplaca_melanophthalma	Fungi,Ascomycota,Lecanoromycetes,Lecanorales,Lecanoraceae,Lecanora_125177	0.297	Fungi,Ascomycota,Lecanoromycetes,Lecanorales,Lecanoraceae,Lecidella_125183	0.0504	Fungi,Ascomycota,Lecanoromycetes,Lecanorales,Lecanoraceae,Protoparmeliopsis_127835	0.0488	Fungi,Ascomycota,Lecanoromycetes,Lecanorales,Lecanoraceae,Rhizoplaca_128410	0.0358	Fungi,Ascomycota,Lecanoromycetes,Lecanorales,Parmeliaceae,Usnea_130180	0.0299	Fungi,Ascomycota,Lecanoromycetes,Lecanorales,Parmeliaceae,Xanthoparmelia_130421	0.0278	Fungi,Ascomycota,Lecanoromycetes,Lecanorales,Porpidiaceae,Porpidia_127770	0.0189	Fungi,Ascomycota,Lecanoromycetes,Lecanorales,Parmeliaceae,Hypogymnia_124697	0.0151	Fungi,Ascomycota,Lecanoromycetes,Lecanorales,Parmeliaceae,Parmotrema_126935	0.0149
sl18592_Rhizoplaca_melanophthalma	Fungi,Ascomycota,Lecanoromycetes,Lecanorales,Lecanoraceae,Lecanora_125177	0.297	Fungi,Ascomycota,Lecanoromycetes,Lecanorales,Lecanoraceae,Lecidella_125183	0.0504	Fungi,Ascomycota,Lecanoromycetes,Lecanorales,Lecanoraceae,Protoparmeliopsis_127835	0.0488	Fungi,Ascomycota,Lecanoromycetes,Lecanorales,Lecanoraceae,Rhizoplaca_128410	0.0358	Fungi,Ascomycota,Lecanoromycetes,Lecanorales,Parmeliaceae,Usnea_130180	0.0299	Fungi,Ascomycota,Lecanoromycetes,Lecanorales,Parmeliaceae,Xanthoparmelia_130421	0.0278	Fungi,Ascomycota,Lecanoromycetes,Lecanorales,Porpidiaceae,Porpidia_127770	0.0189	Fungi,Ascomycota,Lecanoromycetes,Lecanorales,Parmeliaceae,Hypogymnia_124697	0.0151	Fungi,Ascomycota,Lecanoromycetes,Lecanorales,Parmeliaceae,Parmotrema_126935	0.0149
sl19192_Rhizoplaca_melanophthalma	Fungi,Ascomycota,Lecanoromycetes,Lecanorales,Lecanoraceae,Lecanora_125177	0.284	Fungi,Ascomycota,Lecanoromycetes,Lecanorales,Lecanoraceae,Lecidella_125183	0.0495	Fungi,Ascomycota,Lecanoromycetes,Lecanorales,Lecanoraceae,Protoparmeliopsis_127835	0.0483	Fungi,Ascomycota,Lecanoromycetes,Lecanorales,Lecanoraceae,Rhizoplaca_128410	0.0349	Fungi,Ascomycota,Lecanoromycetes,Lecanorales,Parmeliaceae,Usnea_130180	0.0256	Fungi,Ascomycota,Lecanoromycetes,Lecanorales,Parmeliaceae,Xanthoparmelia_130421	0.0238	Fungi,Ascomycota,Lecanoromycetes,Lecanorales,Porpidiaceae,Porpidia_127770	0.0185	Fungi,Ascomycota,Lecanoromycetes,Lecanorales,Parmeliaceae,Parmotrema_126935	0.013	Fungi,Ascomycota,Lecanoromycetes,Lecanorales,Parmeliaceae,Hypogymnia_124697	0.0129	Fungi,Ascomycota,Lecanoromycetes,Lecanorales,Parmeliaceae,Cetraria_121795	0.0103
sl18516v1_Rhizoplaca_novomexicanaAGG1	Fungi,Ascomycota,Lecanoromycetes,Lecanorales,Lecanoraceae,Lecanora_125177	0.276	Fungi,Ascomycota,Lecanoromycetes,Lecanorales,Lecanoraceae,Protoparmeliopsis_127835	0.0509	Fungi,Ascomycota,Lecanoromycetes,Lecanorales,Lecanoraceae,Lecidella_125183	0.0468	Fungi,Ascomycota,Lecanoromycetes,Lecanorales,Lecanoraceae,Rhizoplaca_128410	0.0334	Fungi,Ascomycota,Lecanoromycetes,Lecanorales,Parmeliaceae,Xanthoparmelia_130421	0.0331	Fungi,Ascomycota,Lecanoromycetes,Lecanorales,Parmeliaceae,Parmotrema_126935	0.0166	Fungi,Ascomycota,Lecanoromycetes,Lecanorales,Parmeliaceae,Hypogymnia_124697	0.0155	Fungi,Ascomycota,Lecanoromycetes,Lecanorales,Parmeliaceae,Tuckermanopsis_130075	0.0139	Fungi,Ascomycota,Lecanoromycetes,Lecanorales,Lecanoraceae,Miriquidica_125954	0.0133
sl18516v2_Rhizoplaca_novomexicanaAGG1	Fungi,Ascomycota,Lecanoromycetes,Lecanorales,Lecanoraceae,Lecanora_125177	0.289	Fungi,Ascomycota,Lecanoromycetes,Lecanorales,Lecanoraceae,Protoparmeliopsis_127835	0.0548	Fungi,Ascomycota,Lecanoromycetes,Lecanorales,Lecanoraceae,Lecidella_125183	0.0437	Fungi,Ascomycota,Lecanoromycetes,Lecanorales,Lecanoraceae,Rhizoplaca_128410	0.036	Fungi,Ascomycota,Lecanoromycetes,Lecanorales,Parmeliaceae,Xanthoparmelia_130421	0.0284	Fungi,Ascomycota,Lecanoromycetes,Lecanorales,Parmeliaceae,Usnea_130180	0.0224	Fungi,Ascomycota,Lecanoromycetes,Lecanorales,Parmeliaceae,Hypogymnia_124697	0.0144	Fungi,Ascomycota,Lecanoromycetes,Lecanorales,Parmeliaceae,Parmotrema_126935	0.0139	Fungi,Ascomycota,Lecanoromycetes,Lecanorales,Parmeliaceae,Tuckermanopsis_130075	0.0123	Fungi,Ascomycota,Lecanoromycetes,Lecanorales,Lecanoraceae,Miriquidica_125954	0.0121	Fungi,Ascomycota,Lecanoromycetes,Lecanorales,Stereocaulaceae,Lepraria_125246	0.0103
sl18267a_Rhizoplaca_novomexicanaAGG2	Fungi,Ascomycota,Lecanoromycetes,Lecanorales,Lecanoraceae,Lecanora_125177	0.266	Fungi,Ascomycota,Lecanoromycetes,Lecanorales,Lecanoraceae,Lecidella_125183	0.0448	Fungi,Ascomycota,Lecanoromycetes,Lecanorales,Lecanoraceae,Protoparmeliopsis_127835	0.038	Fungi,Ascomycota,Lecanoromycetes,Lecanorales,Lecanoraceae,Rhizoplaca_128410	0.0262	Fungi,Ascomycota,Lecanoromycetes,Lecanorales,Parmeliaceae,Parmotrema_126935	0.0234	Fungi,Ascomycota,Lecanoromycetes,Lecanorales,Lecanoraceae,Miriquidica_125954	0.0126	Fungi,Ascomycota,Lecanoromycetes,Lecanorales,Parmeliaceae,Xanthoparmelia_130421	0.0101	Fungi,Ascomycota,Lecanoromycetes,Lecanorales,Parmeliaceae,Alectoria_120262	0.0101
sl18290c_Rhizoplaca_novomexicanaAGG2	Fungi,Ascomycota,Lecanoromycetes,Lecanorales,Lecanoraceae,Lecanora_125177	0.312	Fungi,Ascomycota,Lecanoromycetes,Lecanorales,Lecanoraceae,Lecidella_125183	0.0441	Fungi,Ascomycota,Lecanoromycetes,Lecanorales,Parmeliaceae,Xanthoparmelia_130421	0.0362	Fungi,Ascomycota,Lecanoromycetes,Lecanorales,Lecanoraceae,Protoparmeliopsis_127835	0.0344	Fungi,Ascomycota,Lecanoromycetes,Lecanorales,Lecanoraceae,Rhizoplaca_128410	0.0307	Fungi,Ascomycota,Lecanoromycetes,Lecanorales,Parmeliaceae,Usnea_130180	0.0254	Fungi,Ascomycota,Lecanoromycetes,Lecanorales,Parmeliaceae,Parmotrema_126935	0.0167	Fungi,Ascomycota,Lecanoromycetes,Lecanorales,Parmeliaceae,Hypogymnia_124697	0.0159	Fungi,Ascomycota,Lecanoromycetes,Lecanorales,Lecanoraceae,Miriquidica_125954	0.011
sl18358d_Rhizoplaca_novomexicanaAGG2	Fungi,Ascomycota,Lecanoromycetes,Lecanorales,Lecanoraceae,Lecanora_125177	0.302	Fungi,Ascomycota,Lecanoromycetes,Lecanorales,Lecanoraceae,Lecidella_125183	0.0456	Fungi,Ascomycota,Lecanoromycetes,Lecanorales,Lecanoraceae,Protoparmeliopsis_127835	0.0454	Fungi,Ascomycota,Lecanoromycetes,Lecanorales,Parmeliaceae,Xanthoparmelia_130421	0.0356	Fungi,Ascomycota,Lecanoromycetes,Lecanorales,Lecanoraceae,Rhizoplaca_128410	0.0334	Fungi,Ascomycota,Lecanoromycetes,Lecanorales,Parmeliaceae,Parmotrema_126935	0.0174	Fungi,Ascomycota,Lecanoromycetes,Lecanorales,Parmeliaceae,Hypogymnia_124697	0.0161	Fungi,Ascomycota,Lecanoromycetes,Lecanorales,Parmeliaceae,Tuckermanopsis_130075	0.0141	Fungi,Ascomycota,Lecanoromycetes,Lecanorales,Lecanoraceae,Miriquidica_125954	0.0128
sl18370b_Rhizoplaca_novomexicanaAGG2	Fungi,Ascomycota,Lecanoromycetes,Lecanorales,Lecanoraceae,Lecanora_125177	0.304	Fungi,Ascomycota,Lecanoromycetes,Lecanorales,Lecanoraceae,Lecidella_125183	0.0515	Fungi,Ascomycota,Lecanoromycetes,Lecanorales,Lecanoraceae,Protoparmeliopsis_127835	0.042	Fungi,Ascomycota,Lecanoromycetes,Lecanorales,Lecanoraceae,Rhizoplaca_128410	0.0311	Fungi,Ascomycota,Lecanoromycetes,Lecanorales,Parmeliaceae,Xanthoparmelia_130421	0.0299	Fungi,Ascomycota,Lecanoromycetes,Lecanorales,Porpidiaceae,Porpidia_127770	0.0233	Fungi,Ascomycota,Lecanoromycetes,Lecanorales,Parmeliaceae,Usnea_130180	0.0211	Fungi,Ascomycota,Lecanoromycetes,Lecanorales,Parmeliaceae,Parmotrema_126935	0.0154	Fungi,Ascomycota,Lecanoromycetes,Lecanorales,Parmeliaceae,Hypogymnia_124697	0.0145	Fungi,Ascomycota,Lecanoromycetes,Lecanorales,Lecanoraceae,Miriquidica_125954	0.012	Fungi,Ascomycota,Lecanoromycetes,Lecanorales,Parmeliaceae,Tuckermanopsis_130075	0.0118
sl18678_Rhizoplaca_novomexicanaAGG2	Fungi,Ascomycota,Lecanoromycetes,Lecanorales,Lecanoraceae,Lecanora_125177	0.279	Fungi,Ascomycota,Lecanoromycetes,Lecanorales,Lecanoraceae,Lecidella_125183	0.0462	Fungi,Ascomycota,Lecanoromycetes,Lecanorales,Lecanoraceae,Protoparmeliopsis_127835	0.0454	Fungi,Ascomycota,Lecanoromycetes,Lecanorales,Parmeliaceae,Xanthoparmelia_130421	0.0322	Fungi,Ascomycota,Lecanoromycetes,Lecanorales,Lecanoraceae,Rhizoplaca_128410	0.0273	Fungi,Ascomycota,Lecanoromycetes,Lecanorales,Porpidiaceae,Porpidia_127770	0.0241	Fungi,Ascomycota,Lecanoromycetes,Lecanorales,Parmeliaceae,Usnea_130180	0.0228	Fungi,Ascomycota,Lecanoromycetes,Lecanorales,Parmeliaceae,Parmotrema_126935	0.0159	Fungi,Ascomycota,Lecanoromycetes,Lecanorales,Parmeliaceae,Hypogymnia_124697	0.0144	Fungi,Ascomycota,Lecanoromycetes,Lecanorales,Parmeliaceae,Tuckermanopsis_130075	0.0119	Fungi,Ascomycota,Lecanoromycetes,Lecanorales,Lecanoraceae,Miriquidica_125954	0.0117
sl18458_Rhizoplaca_novomexicanaAFF	Fungi,Ascomycota,Lecanoromycetes,Lecanorales,Lecanoraceae,Lecanora_125177	0.271	Fungi,Ascomycota,Lecanoromycetes,Lecanorales,Lecanoraceae,Lecidella_125183	0.0435	Fungi,Ascomycota,Lecanoromycetes,Lecanorales,Lecanoraceae,Protoparmeliopsis_127835	0.0434	Fungi,Ascomycota,Lecanoromycetes,Lecanorales,Parmeliaceae,Xanthoparmelia_130421	0.035	Fungi,Ascomycota,Lecanoromycetes,Lecanorales,Lecanoraceae,Rhizoplaca_128410	0.0284	Fungi,Ascomycota,Lecanoromycetes,Lecanorales,Porpidiaceae,Porpidia_127770	0.0198	Fungi,Ascomycota,Lecanoromycetes,Lecanorales,Parmeliaceae,Parmotrema_126935	0.0172	Fungi,Ascomycota,Lecanoromycetes,Lecanorales,Parmeliaceae,Hypogymnia_124697	0.0163	Fungi,Ascomycota,Lecanoromycetes,Lecanorales,Parmeliaceae,Tuckermanopsis_130075	0.0124	Fungi,Ascomycota,Lecanoromycetes,Lecanorales,Parmeliaceae,Cetraria_121795	0.0117	Fungi,Ascomycota,Lecanoromycetes,Lecideales,Lecideaceae,Lecidea_125182	0.0114
sl18673_Rhizoplaca_novomexicanaAFF	Fungi,Ascomycota,Lecanoromycetes,Lecanorales,Lecanoraceae,Lecanora_125177	0.253	Fungi,Ascomycota,Lecanoromycetes,Lecanorales,Lecanoraceae,Protoparmeliopsis_127835	0.0423	Fungi,Ascomycota,Lecanoromycetes,Lecanorales,Lecanoraceae,Lecidella_125183	0.0395	Fungi,Ascomycota,Lecanoromycetes,Lecanorales,Parmeliaceae,Xanthoparmelia_130421	0.0386	Fungi,Ascomycota,Lecanoromycetes,Lecanorales,Lecanoraceae,Rhizoplaca_128410	0.0254	Fungi,Ascomycota,Lecanoromycetes,Lecanorales,Porpidiaceae,Porpidia_127770	0.0218	Fungi,Ascomycota,Lecanoromycetes,Lecanorales,Parmeliaceae,Parmotrema_126935	0.0195	Fungi,Ascomycota,Lecanoromycetes,Lecanorales,Parmeliaceae,Hypogymnia_124697	0.0181	Fungi,Ascomycota,Lecanoromycetes,Lecanorales,Parmeliaceae,Tuckermanopsis_130075	0.0145
sl18519b_Rhizoplaca_novomexicanaAGG2	Fungi,Ascomycota,Lecanoromycetes,Lecanorales,Lecanoraceae,Lecanora_125177	0.268	Fungi,Ascomycota,Lecanoromycetes,Lecanorales,Lecanoraceae,Lecidella_125183	0.0421	Fungi,Ascomycota,Lecanoromycetes,Lecanorales,Parmeliaceae,Xanthoparmelia_130421	0.0375	Fungi,Ascomycota,Lecanoromycetes,Lecanorales,Lecanoraceae,Protoparmeliopsis_127835	0.0291	Fungi,Ascomycota,Lecanoromycetes,Lecanorales,Lecanoraceae,Rhizoplaca_128410	0.0283	Fungi,Ascomycota,Lecanoromycetes,Lecanorales,Parmeliaceae,Parmotrema_126935	0.0188	Fungi,Ascomycota,Lecanoromycetes,Lecanorales,Parmeliaceae,Hypogymnia_124697	0.0146
sl18651c_Rhizoplaca_groupNOVA	Fungi,Ascomycota,Lecanoromycetes,Lecanorales,Lecanoraceae,Lecanora_125177	0.195	Fungi,Ascomycota,Lecanoromycetes,Lecanorales,Parmeliaceae,Usnea_130180	0.0329	Fungi,Ascomycota,Lecanoromycetes,Lecanorales,Lecanoraceae,Lecidella_125183	0.0324	Fungi,Ascomycota,Lecanoromycetes,Lecanorales,Parmeliaceae,Xanthoparmelia_130421	0.0301	Fungi,Ascomycota,Lecanoromycetes,Lecanorales,Lecanoraceae,Protoparmeliopsis_127835	0.0268	Fungi,Ascomycota,Lecanoromycetes,Lecanorales,Parmeliaceae,Parmotrema_126935	0.0206	Fungi,Ascomycota,Lecanoromycetes,Lecanorales,Lecanoraceae,Rhizoplaca_128410	0.0179	Fungi,Ascomycota,Lecanoromycetes,Lecanorales,Parmeliaceae,Hypogymnia_124697	0.0131	Fungi,Ascomycota,Lecanoromycetes,Lecanorales,Stereocaulaceae,Lepraria_125246	0.012	Fungi,Ascomycota,Lecanoromycetes,Lecanorales,Parmeliaceae,Parmelina_126931	0.0119	Fungi,Ascomycota,Lecanoromycetes,Lecanorales,Parmeliaceae,Tuckermanopsis_130075	0.0107
sl18651lepr_Rhizoplaca_groupNOVA	Fungi,Ascomycota,Lecanoromycetes,Lecanorales,Lecanoraceae,Lecanora_125177	0.188	Fungi,Ascomycota,Lecanoromycetes,Lecanorales,Lecanoraceae,Lecidella_125183	0.0315	Fungi,Ascomycota,Lecanoromycetes,Lecanorales,Parmeliaceae,Usnea_130180	0.0313	Fungi,Ascomycota,Lecanoromycetes,Lecanorales,Parmeliaceae,Xanthoparmelia_130421	0.0269	Fungi,Ascomycota,Lecanoromycetes,Lecanorales,Porpidiaceae,Porpidia_127770	0.0259	Fungi,Ascomycota,Lecanoromycetes,Lecanorales,Lecanoraceae,Protoparmeliopsis_127835	0.0229	Fungi,Ascomycota,Lecanoromycetes,Lecanorales,Parmeliaceae,Parmotrema_126935	0.0157	Fungi,Ascomycota,Lecanoromycetes,Lecanorales,Parmeliaceae,Hypogymnia_124697	0.0152	Fungi,Ascomycota,Lecanoromycetes,Lecanorales,Lecanoraceae,Rhizoplaca_128410	0.0149	Fungi,Ascomycota,Lecanoromycetes,Lecanorales,Parmeliaceae,Tuckermanopsis_130075	0.0116	Fungi,Ascomycota,Lecanoromycetes,Lecanorales,Parmeliaceae,Parmelina_126931	0.0103
sl18468lec_Lecanora_sp1	Fungi,Ascomycota,Lecanoromycetes,Lecanorales,Lecanoraceae,Lecanora_125177	0.128	Fungi,Ascomycota,Lecanoromycetes,Lecanorales,Parmeliaceae,Usnea_130180	0.0484	Fungi,Ascomycota,Lecanoromycetes,Lecanorales,Parmeliaceae,Xanthoparmelia_130421	0.0351	Fungi,Ascomycota,Lecanoromycetes,Lecanorales,Parmeliaceae,Hypogymnia_124697	0.0241	Fungi,Ascomycota,Lecanoromycetes,Lecanorales,Lecanoraceae,Lecidella_125183	0.0226	Fungi,Ascomycota,Lecanoromycetes,Lecanorales,Parmeliaceae,Parmotrema_126935	0.0197	Fungi,Ascomycota,Lecanoromycetes,Lecanorales,Parmeliaceae,Parmelina_126931	0.0148	Fungi,Ascomycota,Lecanoromycetes,Lecanorales,Lecanoraceae,Protoparmeliopsis_127835	0.0123	Fungi,Ascomycota,Lecanoromycetes,Lecanorales,Parmeliaceae,Alectoria_120262	0.011	Fungi,Ascomycota,Lecanoromycetes,Lecanorales,Parmeliaceae,Cetraria_121795	0.0105
sl18261c_Protoparmeliopsis_peltata	Fungi,Ascomycota,Lecanoromycetes,Lecanorales,Lecanoraceae,Lecanora_125177	0.17	Fungi,Ascomycota,Lecanoromycetes,Lecanorales,Lecanoraceae,Protoparmeliopsis_127835	0.121	Fungi,Ascomycota,Lecanoromycetes,Lecanorales,Lecanoraceae,Lecidella_125183	0.021	Fungi,Ascomycota,Lecanoromycetes,Lecanorales,Parmeliaceae,Parmotrema_126935	0.0113
sl18345_Protoparmeliopsis_peltata	Fungi,Ascomycota,Lecanoromycetes,Lecanorales,Lecanoraceae,Lecanora_125177	0.17	Fungi,Ascomycota,Lecanoromycetes,Lecanorales,Lecanoraceae,Protoparmeliopsis_127835	0.121	Fungi,Ascomycota,Lecanoromycetes,Lecanorales,Lecanoraceae,Lecidella_125183	0.021	Fungi,Ascomycota,Lecanoromycetes,Lecanorales,Parmeliaceae,Parmotrema_126935	0.0113
sl18344_Rhizoplaca_chrysoleucaCLADEd	Fungi,Ascomycota,Lecanoromycetes,Lecanorales,Lecanoraceae,Lecanora_125177	0.275	Fungi,Ascomycota,Lecanoromycetes,Lecanorales,Lecanoraceae,Rhizoplaca_128410	0.161	Fungi,Ascomycota,Lecanoromycetes,Lecanorales,Lecanoraceae,Lecidella_125183	0.0413	Fungi,Ascomycota,Lecanoromycetes,Lecanorales,Lecanoraceae,Protoparmeliopsis_127835	0.0266	Fungi,Ascomycota,Lecanoromycetes,Lecanorales,Parmeliaceae,Xanthoparmelia_130421	0.0251	Fungi,Ascomycota,Lecanoromycetes,Lecanorales,Parmeliaceae,Parmotrema_126935	0.0218	Fungi,Ascomycota,Lecanoromycetes,Lecanorales,Porpidiaceae,Porpidia_127770	0.0138	Fungi,Ascomycota,Lecanoromycetes,Lecanorales,Parmeliaceae,Hypogymnia_124697	0.0114
sl18581_Rhizoplaca_chrysoleucaCLADEe	Fungi,Ascomycota,Lecanoromycetes,Lecanorales,Lecanoraceae,Lecanora_125177	0.247	Fungi,Ascomycota,Lecanoromycetes,Lecanorales,Lecanoraceae,Rhizoplaca_128410	0.213	Fungi,Ascomycota,Lecanoromycetes,Lecanorales,Lecanoraceae,Lecidella_125183	0.0422	Fungi,Ascomycota,Lecanoromycetes,Lecanorales,Lecanoraceae,Protoparmeliopsis_127835	0.0245	Fungi,Ascomycota,Lecanoromycetes,Lecanorales,Parmeliaceae,Xanthoparmelia_130421	0.019	Fungi,Ascomycota,Lecanoromycetes,Lecanorales,Parmeliaceae,Parmotrema_126935	0.0176	Fungi,Ascomycota,Lecanoromycetes,Lecanorales,Parmeliaceae,Hypogymnia_124697	0.01
sl18405a_Lecanora_sp2	Fungi,Ascomycota,Lecanoromycetes,Lecanorales,Lecanoraceae,Lecanora_125177	0.14	Fungi,Ascomycota,Lecanoromycetes,Lecanorales,Lecanoraceae,Lecidella_125183	0.032	Fungi,Ascomycota,Lecanoromycetes,Lecanorales,Lecanoraceae,Protoparmeliopsis_127835	0.0201	Fungi,Ascomycota,Lecanoromycetes,Lecanorales,Lecanoraceae,Rhizoplaca_128410	0.014
sl18405rhizo_Lecanora_sp2	Fungi,Ascomycota,Lecanoromycetes,Lecanorales,Lecanoraceae,Lecanora_125177	0.134	Fungi,Ascomycota,Lecanoromycetes,Lecanorales,Lecanoraceae,Lecidella_125183	0.0326	Fungi,Ascomycota,Lecanoromycetes,Lecanorales,Lecanoraceae,Protoparmeliopsis_127835	0.0186	Fungi,Ascomycota,Lecanoromycetes,Lecanorales,Lecanoraceae,Rhizoplaca_128410	0.0139
sl18272c_Lecanora_rupicolaAFF1	Fungi,Ascomycota,Lecanoromycetes,Lecanorales,Lecanoraceae,Lecanora_125177	0.0648	Fungi,Ascomycota,Lecanoromycetes,Lecanorales,Cladoniaceae,Cladonia_122065	0.0537
sl18375c_Lecanora_rupicolaAFF1	Fungi,Ascomycota,Lecanoromycetes,Lecanorales,Lecanoraceae,Lecanora_125177	0.139	Fungi,Ascomycota,Lecanoromycetes,Lecanorales,Parmeliaceae,Hypogymnia_124697	0.0318	Fungi,Ascomycota,Lecanoromycetes,Lecanorales,Lecanoraceae,Lecidella_125183	0.0165	Fungi,Ascomycota,Lecanoromycetes,Lecanorales,Parmeliaceae,Alectoria_120262	0.0131	Fungi,Ascomycota,Lecanoromycetes,Lecanorales,Parmeliaceae,Myelochroa_126210	0.013	Fungi,Ascomycota,Lecanoromycetes,Lecanorales,Parmeliaceae,Flavocetraria_123720	0.0124	Fungi,Ascomycota,Lecanoromycetes,Lecanorales,Parmeliaceae,Pseudevernia_127866	0.0124	Fungi,Ascomycota,Lecanoromycetes,Lecanorales,Parmeliaceae,Xanthoparmelia_130421	0.0116
sl18240a_Lecanora_rupicolaAGG1	Fungi,Ascomycota,Lecanoromycetes,Lecanorales,Parmeliaceae,Hypogymnia_124697	0.0634	Fungi,Ascomycota,Lecanoromycetes,Lecanorales,Lecanoraceae,Lecanora_125177	0.0618	Fungi,Ascomycota,Lecanoromycetes,Lecanorales,Parmeliaceae,Parmelina_126931	0.0396	Fungi,Ascomycota,Lecanoromycetes,Lecanorales,Parmeliaceae,Pseudevernia_127866	0.023	Fungi,Ascomycota,Lecanoromycetes,Lecanorales,Parmeliaceae,Arctoparmelia_120661	0.0171	Fungi,Ascomycota,Lecanoromycetes,Lecanorales,Parmeliaceae,Usnea_130180	0.0154	Fungi,Ascomycota,Lecanoromycetes,Lecanorales,Parmeliaceae,Parmotrema_126935	0.0121	Fungi,Ascomycota,Lecanoromycetes,Lecanorales,Parmeliaceae,Xanthoparmelia_130421	0.0116	Fungi,Ascomycota,Lecanoromycetes,Lecanorales,Parmeliaceae,Bryoria_121386	0.0115
sl18355rup_Lecanora_rupicolaAGG1	Fungi,Ascomycota,Lecanoromycetes,Lecanorales,Lecanoraceae,Lecanora_125177	0.0632	Fungi,Ascomycota,Lecanoromycetes,Lecanorales,Parmeliaceae,Hypogymnia_124697	0.0628	Fungi,Ascomycota,Lecanoromycetes,Lecanorales,Parmeliaceae,Parmelina_126931	0.0429	Fungi,Ascomycota,Lecanoromycetes,Lecanorales,Parmeliaceae,Pseudevernia_127866	0.0228	Fungi,Ascomycota,Lecanoromycetes,Lecanorales,Parmeliaceae,Arctoparmelia_120661	0.0173	Fungi,Ascomycota,Lecanoromycetes,Lecanorales,Parmeliaceae,Usnea_130180	0.0153	Fungi,Ascomycota,Lecanoromycetes,Lecanorales,Parmeliaceae,Parmotrema_126935	0.0131	Fungi,Ascomycota,Lecanoromycetes,Lecanorales,Parmeliaceae,Xanthoparmelia_130421	0.0115	Fungi,Ascomycota,Lecanoromycetes,Lecanorales,Parmeliaceae,Bryoria_121386	0.0114
sl18455rupi_Lecanora_rupicolaAGG1	Fungi,Ascomycota,Lecanoromycetes,Lecanorales,Lecanoraceae,Lecanora_125177	0.0632	Fungi,Ascomycota,Lecanoromycetes,Lecanorales,Parmeliaceae,Hypogymnia_124697	0.0628	Fungi,Ascomycota,Lecanoromycetes,Lecanorales,Parmeliaceae,Parmelina_126931	0.0429	Fungi,Ascomycota,Lecanoromycetes,Lecanorales,Parmeliaceae,Pseudevernia_127866	0.0228	Fungi,Ascomycota,Lecanoromycetes,Lecanorales,Parmeliaceae,Arctoparmelia_120661	0.0173	Fungi,Ascomycota,Lecanoromycetes,Lecanorales,Parmeliaceae,Usnea_130180	0.0153	Fungi,Ascomycota,Lecanoromycetes,Lecanorales,Parmeliaceae,Parmotrema_126935	0.0131	Fungi,Ascomycota,Lecanoromycetes,Lecanorales,Parmeliaceae,Xanthoparmelia_130421	0.0115	Fungi,Ascomycota,Lecanoromycetes,Lecanorales,Parmeliaceae,Bryoria_121386	0.0114
sl18655_Lecanora_rupicolaAGG1	Fungi,Ascomycota,Lecanoromycetes,Lecanorales,Lecanoraceae,Lecanora_125177	0.0632	Fungi,Ascomycota,Lecanoromycetes,Lecanorales,Parmeliaceae,Hypogymnia_124697	0.0628	Fungi,Ascomycota,Lecanoromycetes,Lecanorales,Parmeliaceae,Parmelina_126931	0.0429	Fungi,Ascomycota,Lecanoromycetes,Lecanorales,Parmeliaceae,Pseudevernia_127866	0.0228	Fungi,Ascomycota,Lecanoromycetes,Lecanorales,Parmeliaceae,Arctoparmelia_120661	0.0173	Fungi,Ascomycota,Lecanoromycetes,Lecanorales,Parmeliaceae,Usnea_130180	0.0153	Fungi,Ascomycota,Lecanoromycetes,Lecanorales,Parmeliaceae,Parmotrema_126935	0.0131	Fungi,Ascomycota,Lecanoromycetes,Lecanorales,Parmeliaceae,Xanthoparmelia_130421	0.0115	Fungi,Ascomycota,Lecanoromycetes,Lecanorales,Parmeliaceae,Bryoria_121386	0.0114
sl18454b_Lecanora_rupicolaAGG1	Fungi,Ascomycota,Lecanoromycetes,Lecanorales,Lecanoraceae,Lecanora_125177	0.0635	Fungi,Ascomycota,Lecanoromycetes,Lecanorales,Parmeliaceae,Hypogymnia_124697	0.0444	Fungi,Ascomycota,Lecanoromycetes,Lecanorales,Parmeliaceae,Parmelina_126931	0.0415	Fungi,Ascomycota,Lecanoromycetes,Lecanorales,Parmeliaceae,Pseudevernia_127866	0.0226	Fungi,Ascomycota,Lecanoromycetes,Lecanorales,Parmeliaceae,Arctoparmelia_120661	0.0168	Fungi,Ascomycota,Lecanoromycetes,Lecanorales,Parmeliaceae,Usnea_130180	0.0153	Fungi,Ascomycota,Lecanoromycetes,Lecanorales,Parmeliaceae,Parmotrema_126935	0.0131	Fungi,Ascomycota,Lecanoromycetes,Lecanorales,Parmeliaceae,Platismatia_127502	0.0119	Fungi,Ascomycota,Lecanoromycetes,Lecanorales,Parmeliaceae,Xanthoparmelia_130421	0.0116
sl18275_Lecanora_rupicolaAGG1	Fungi,Ascomycota,Lecanoromycetes,Lecanorales,Lecanoraceae,Lecanora_125177	0.198	Fungi,Ascomycota,Lecanoromycetes,Lecanorales,Parmeliaceae,Hypogymnia_124697	0.0411	Fungi,Ascomycota,Lecanoromycetes,Lecanorales,Cladoniaceae,Cladonia_122065	0.0372	Fungi,Ascomycota,Lecanoromycetes,Lecanorales,Lecanoraceae,Lecidella_125183	0.0213	Fungi,Ascomycota,Lecanoromycetes,Lecanorales,Parmeliaceae,Arctoparmelia_120661	0.0115	Fungi,Ascomycota,Lecanoromycetes,Lecanorales,Parmeliaceae,Usnea_130180	0.011	Fungi,Ascomycota,Lecanoromycetes,Lecanorales,Parmeliaceae,Pseudevernia_127866	0.0102
sl18404rupi_Lecanora_rupicolaAGG1	Fungi,Ascomycota,Lecanoromycetes,Lecanorales,Lecanoraceae,Lecanora_125177	0.12	Fungi,Ascomycota,Lecanoromycetes,Lecanorales,Cladoniaceae,Cladonia_122065	0.015	Fungi,Ascomycota,Lecanoromycetes,Lecanorales,Ramalinaceae,unk	0.0119	Fungi,Ascomycota,Lecanoromycetes,Lecanorales,Parmeliaceae,Pseudevernia_127866	0.0115
sl18294a_Lecanora_rupicolaAGG2	Fungi,Ascomycota,Lecanoromycetes,Lecanorales,Lecanoraceae,Lecanora_125177	0.163	Fungi,Ascomycota,Lecanoromycetes,Lecanorales,Parmeliaceae,Usnea_130180	0.0608	Fungi,Ascomycota,Lecanoromycetes,Lecanorales,Parmeliaceae,Hypogymnia_124697	0.0287	Fungi,Ascomycota,Lecanoromycetes,Lecanorales,Parmeliaceae,Parmotrema_126935	0.0277	Fungi,Ascomycota,Lecanoromycetes,Lecanorales,Parmeliaceae,Parmelina_126931	0.0239	Fungi,Ascomycota,Lecanoromycetes,Lecanorales,Parmeliaceae,Myelochroa_126210	0.0142	Fungi,Ascomycota,Lecanoromycetes,Lecanorales,Parmeliaceae,Alectoria_120262	0.014	Fungi,Ascomycota,Lecanoromycetes,Lecanorales,Parmeliaceae,Pseudevernia_127866	0.0113
sl18460c_Lecanora_rupicolaAGG2	Fungi,Ascomycota,Lecanoromycetes,Lecanorales,Parmeliaceae,Usnea_130180	0.078	Fungi,Ascomycota,Lecanoromycetes,Lecanorales,Lecanoraceae,Lecanora_125177	0.0779	Fungi,Ascomycota,Lecanoromycetes,Lecanorales,Parmeliaceae,Hypogymnia_124697	0.0379	Fungi,Ascomycota,Lecanoromycetes,Lecanorales,Parmeliaceae,Parmotrema_126935	0.036	Fungi,Ascomycota,Lecanoromycetes,Lecanorales,Parmeliaceae,Parmelina_126931	0.0296	Fungi,Ascomycota,Lecanoromycetes,Lecanorales,Parmeliaceae,Alectoria_120262	0.0185	Fungi,Ascomycota,Lecanoromycetes,Lecanorales,Parmeliaceae,Myelochroa_126210	0.0179	Fungi,Ascomycota,Lecanoromycetes,Lecanorales,Parmeliaceae,Pseudevernia_127866	0.0149	Fungi,Ascomycota,Lecanoromycetes,Lecanorales,Cladoniaceae,Cladonia_122065	0.0124	Fungi,Ascomycota,Lecanoromycetes,Lecanorales,Parmeliaceae,Menegazzia_125789	0.0111
sl18428_Evernia_divaricata	Fungi,Ascomycota,Lecanoromycetes,Lecanorales,Parmeliaceae,Evernia_123589	0.128	Fungi,Ascomycota,Lecanoromycetes,Lecanorales,Parmeliaceae,Xanthoparmelia_130421	0.114	Fungi,Ascomycota,Lecanoromycetes,Lecanorales,Parmeliaceae,Usnea_130180	0.0785	Fungi,Ascomycota,Lecanoromycetes,Lecanorales,Parmeliaceae,Hypogymnia_124697	0.0567	Fungi,Ascomycota,Lecanoromycetes,Lecanorales,Parmeliaceae,Parmotrema_126935	0.0546	Fungi,Ascomycota,Lecanoromycetes,Lecanorales,Parmeliaceae,Tuckermanopsis_130075	0.0429	Fungi,Ascomycota,Lecanoromycetes,Lecanorales,Parmeliaceae,Cetraria_121795	0.035	Fungi,Ascomycota,Lecanoromycetes,Lecanorales,Parmeliaceae,Parmelina_126931	0.0339	Fungi,Ascomycota,Lecanoromycetes,Lecanorales,Parmeliaceae,Arctoparmelia_120661	0.0222	Fungi,Ascomycota,Lecanoromycetes,Lecanorales,Parmeliaceae,Alectoria_120262	0.0213	Fungi,Ascomycota,Lecanoromycetes,Lecanorales,Parmeliaceae,Vulpicida_130343	0.0172	Fungi,Ascomycota,Lecanoromycetes,Lecanorales,Parmeliaceae,Parmelia_126929	0.0172	Fungi,Ascomycota,Lecanoromycetes,Lecanorales,Parmeliaceae,Imshaugia_124760	0.0167	Fungi,Ascomycota,Lecanoromycetes,Lecanorales,Parmeliaceae,Pseudevernia_127866	0.016	Fungi,Ascomycota,Lecanoromycetes,Lecanorales,Parmeliaceae,Cetrelia_121800	0.0159	Fungi,Ascomycota,Lecanoromycetes,Lecanorales,Parmeliaceae,Flavocetraria_123720	0.0142	Fungi,Ascomycota,Lecanoromycetes,Lecanorales,Parmeliaceae,Myelochroa_126210	0.014	Fungi,Ascomycota,Lecanoromycetes,Lecanorales,Parmeliaceae,Kaernefeltia_124894	0.0129	Fungi,Ascomycota,Lecanoromycetes,Lecanorales,Parmeliaceae,Tuckneraria_130076	0.0108	Fungi,Ascomycota,Lecanoromycetes,Lecanorales,Parmeliaceae,Platismatia_127502	0.0108
sl19193_Pseudephebe_minuscula	Fungi,Ascomycota,Lecanoromycetes,Lecanorales,Parmeliaceae,Usnea_130180	0.087	Fungi,Ascomycota,Lecanoromycetes,Lecanorales,Parmeliaceae,Hypogymnia_124697	0.0817	Fungi,Ascomycota,Lecanoromycetes,Lecanorales,Parmeliaceae,Cetraria_121795	0.0645	Fungi,Ascomycota,Lecanoromycetes,Lecanorales,Parmeliaceae,Tuckermanopsis_130075	0.0573	Fungi,Ascomycota,Lecanoromycetes,Lecanorales,Parmeliaceae,Parmelina_126931	0.0426	Fungi,Ascomycota,Lecanoromycetes,Lecanorales,Parmeliaceae,Parmotrema_126935	0.0408	Fungi,Ascomycota,Lecanoromycetes,Lecanorales,Ramalinaceae,Ramalina_128264	0.0404	Fungi,Ascomycota,Lecanoromycetes,Lecanorales,Parmeliaceae,Parmelia_126929	0.0297	Fungi,Ascomycota,Lecanoromycetes,Lecanorales,Parmeliaceae,Arctoparmelia_120661	0.0273	Fungi,Ascomycota,Lecanoromycetes,Lecanorales,Parmeliaceae,Alectoria_120262	0.0263	Fungi,Ascomycota,Lecanoromycetes,Lecanorales,Parmeliaceae,Vulpicida_130343	0.0239	Fungi,Ascomycota,Lecanoromycetes,Lecanorales,Parmeliaceae,Flavocetraria_123720	0.0237	Fungi,Ascomycota,Lecanoromycetes,Lecanorales,Parmeliaceae,Imshaugia_124760	0.0221	Fungi,Ascomycota,Lecanoromycetes,Lecanorales,Parmeliaceae,Cetrelia_121800	0.0216	Fungi,Ascomycota,Lecanoromycetes,Lecanorales,Parmeliaceae,Kaernefeltia_124894	0.0209	Fungi,Ascomycota,Lecanoromycetes,Lecanorales,Ramalinaceae,Lecania_125169	0.0208	Fungi,Ascomycota,Lecanoromycetes,Lecanorales,Parmeliaceae,Pseudevernia_127866	0.0185	Fungi,Ascomycota,Lecanoromycetes,Lecanorales,Parmeliaceae,Evernia_123589	0.0181	Fungi,Ascomycota,Lecanoromycetes,Lecanorales,Parmeliaceae,Myelochroa_126210	0.0168	Fungi,Ascomycota,Lecanoromycetes,Lecanorales,Parmeliaceae,Platismatia_127502	0.0157	Fungi,Ascomycota,Lecanoromycetes,Lecanorales,Parmeliaceae,Tuckneraria_130076	0.0157	Fungi,Ascomycota,Lecanoromycetes,Lecanorales,Mycoblastaceae,Mycoblastus_126141	0.0147	Fungi,Ascomycota,Lecanoromycetes,Lecanorales,Lecanoraceae,Lecanora_125177	0.0102
sl18339_Xanthoparmelia_wyomingica	Fungi,Ascomycota,Lecanoromycetes,Lecanorales,Parmeliaceae,Xanthoparmelia_130421	0.595	Fungi,Ascomycota,Lecanoromycetes,Lecanorales,Parmeliaceae,Usnea_130180	0.0329	Fungi,Ascomycota,Lecanoromycetes,Lecanorales,Parmeliaceae,Cetraria_121795	0.0259	Fungi,Ascomycota,Lecanoromycetes,Lecanorales,Parmeliaceae,Parmotrema_126935	0.0234	Fungi,Ascomycota,Lecanoromycetes,Lecanorales,Parmeliaceae,Tuckermanopsis_130075	0.0196	Fungi,Ascomycota,Lecanoromycetes,Lecanorales,Lecanoraceae,Lecanora_125177	0.0176	Fungi,Ascomycota,Lecanoromycetes,Lecanorales,Parmeliaceae,Hypogymnia_124697	0.0157	Fungi,Ascomycota,Lecanoromycetes,Lecanorales,Parmeliaceae,Parmelina_126931	0.0135
sl18604_Xanthoparmelia_subcumberlandia	Fungi,Ascomycota,Lecanoromycetes,Lecanorales,Parmeliaceae,Xanthoparmelia_130421	0.595	Fungi,Ascomycota,Lecanoromycetes,Lecanorales,Parmeliaceae,Usnea_130180	0.0323	Fungi,Ascomycota,Lecanoromycetes,Lecanorales,Parmeliaceae,Cetraria_121795	0.0291	Fungi,Ascomycota,Lecanoromycetes,Lecanorales,Parmeliaceae,Parmotrema_126935	0.0242	Fungi,Ascomycota,Lecanoromycetes,Lecanorales,Parmeliaceae,Tuckermanopsis_130075	0.018	Fungi,Ascomycota,Lecanoromycetes,Lecanorales,Parmeliaceae,Hypogymnia_124697	0.0157	Fungi,Ascomycota,Lecanoromycetes,Lecanorales,Lecanoraceae,Lecanora_125177	0.0142	Fungi,Ascomycota,Lecanoromycetes,Lecanorales,Parmeliaceae,Parmelina_126931	0.0129
sl18340_Xanthoparmelia_wyomingica	Fungi,Ascomycota,Lecanoromycetes,Lecanorales,Parmeliaceae,Xanthoparmelia_130421	0.602	Fungi,Ascomycota,Lecanoromycetes,Lecanorales,Parmeliaceae,Usnea_130180	0.031	Fungi,Ascomycota,Lecanoromycetes,Lecanorales,Parmeliaceae,Cetraria_121795	0.028	Fungi,Ascomycota,Lecanoromycetes,Lecanorales,Parmeliaceae,Parmotrema_126935	0.0232	Fungi,Ascomycota,Lecanoromycetes,Lecanorales,Parmeliaceae,Tuckermanopsis_130075	0.0185	Fungi,Ascomycota,Lecanoromycetes,Lecanorales,Lecanoraceae,Lecanora_125177	0.0158	Fungi,Ascomycota,Lecanoromycetes,Lecanorales,Parmeliaceae,Hypogymnia_124697	0.0157	Fungi,Ascomycota,Lecanoromycetes,Lecanorales,Parmeliaceae,Parmelina_126931	0.0118
sl18464_Xanthoparmelia_subcumberlandia	Fungi,Ascomycota,Lecanoromycetes,Lecanorales,Parmeliaceae,Xanthoparmelia_130421	0.588	Fungi,Ascomycota,Lecanoromycetes,Lecanorales,Parmeliaceae,Usnea_130180	0.0333	Fungi,Ascomycota,Lecanoromycetes,Lecanorales,Parmeliaceae,Cetraria_121795	0.0264	Fungi,Ascomycota,Lecanoromycetes,Lecanorales,Parmeliaceae,Parmotrema_126935	0.0227	Fungi,Ascomycota,Lecanoromycetes,Lecanorales,Parmeliaceae,Tuckermanopsis_130075	0.0186	Fungi,Ascomycota,Lecanoromycetes,Lecanorales,Lecanoraceae,Lecanora_125177	0.0172	Fungi,Ascomycota,Lecanoromycetes,Lecanorales,Parmeliaceae,Hypogymnia_124697	0.016	Fungi,Ascomycota,Lecanoromycetes,Lecanorales,Parmeliaceae,Parmelina_126931	0.0122
sl18671xantho_Xanthoparmelia_subcumberlandia	Fungi,Ascomycota,Lecanoromycetes,Lecanorales,Parmeliaceae,Xanthoparmelia_130421	0.581	Fungi,Ascomycota,Lecanoromycetes,Lecanorales,Parmeliaceae,Usnea_130180	0.0329	Fungi,Ascomycota,Lecanoromycetes,Lecanorales,Parmeliaceae,Cetraria_121795	0.0267	Fungi,Ascomycota,Lecanoromycetes,Lecanorales,Parmeliaceae,Parmotrema_126935	0.0227	Fungi,Ascomycota,Lecanoromycetes,Lecanorales,Parmeliaceae,Tuckermanopsis_130075	0.0207	Fungi,Ascomycota,Lecanoromycetes,Lecanorales,Parmeliaceae,Hypogymnia_124697	0.0172	Fungi,Ascomycota,Lecanoromycetes,Lecanorales,Lecanoraceae,Lecanora_125177	0.0171	Fungi,Ascomycota,Lecanoromycetes,Lecanorales,Parmeliaceae,Parmelina_126931	0.0126
sl18673xantho_Xanthoparmelia_subcumberlandia	Fungi,Ascomycota,Lecanoromycetes,Lecanorales,Parmeliaceae,Xanthoparmelia_130421	0.581	Fungi,Ascomycota,Lecanoromycetes,Lecanorales,Parmeliaceae,Usnea_130180	0.0329	Fungi,Ascomycota,Lecanoromycetes,Lecanorales,Parmeliaceae,Cetraria_121795	0.0267	Fungi,Ascomycota,Lecanoromycetes,Lecanorales,Parmeliaceae,Parmotrema_126935	0.0227	Fungi,Ascomycota,Lecanoromycetes,Lecanorales,Parmeliaceae,Tuckermanopsis_130075	0.0207	Fungi,Ascomycota,Lecanoromycetes,Lecanorales,Parmeliaceae,Hypogymnia_124697	0.0172	Fungi,Ascomycota,Lecanoromycetes,Lecanorales,Lecanoraceae,Lecanora_125177	0.0171	Fungi,Ascomycota,Lecanoromycetes,Lecanorales,Parmeliaceae,Parmelina_126931	0.0126
sl18308_Xanthoparmelia_wyomingica	Fungi,Ascomycota,Lecanoromycetes,Lecanorales,Parmeliaceae,Xanthoparmelia_130421	0.589	Fungi,Ascomycota,Lecanoromycetes,Lecanorales,Parmeliaceae,Usnea_130180	0.0286	Fungi,Ascomycota,Lecanoromycetes,Lecanorales,Parmeliaceae,Cetraria_121795	0.0253	Fungi,Ascomycota,Lecanoromycetes,Lecanorales,Parmeliaceae,Parmotrema_126935	0.0224	Fungi,Ascomycota,Lecanoromycetes,Lecanorales,Parmeliaceae,Tuckermanopsis_130075	0.0182	Fungi,Ascomycota,Lecanoromycetes,Lecanorales,Lecanoraceae,Lecanora_125177	0.0166	Fungi,Ascomycota,Lecanoromycetes,Lecanorales,Parmeliaceae,Hypogymnia_124697	0.0165	Fungi,Ascomycota,Lecanoromycetes,Lecanorales,Parmeliaceae,Parmelina_126931	0.013
sl18675_Xanthoparmelia_wyomingica	Fungi,Ascomycota,Lecanoromycetes,Lecanorales,Parmeliaceae,Xanthoparmelia_130421	0.589	Fungi,Ascomycota,Lecanoromycetes,Lecanorales,Parmeliaceae,Usnea_130180	0.0286	Fungi,Ascomycota,Lecanoromycetes,Lecanorales,Parmeliaceae,Cetraria_121795	0.0253	Fungi,Ascomycota,Lecanoromycetes,Lecanorales,Parmeliaceae,Parmotrema_126935	0.0224	Fungi,Ascomycota,Lecanoromycetes,Lecanorales,Parmeliaceae,Tuckermanopsis_130075	0.0182	Fungi,Ascomycota,Lecanoromycetes,Lecanorales,Lecanoraceae,Lecanora_125177	0.0166	Fungi,Ascomycota,Lecanoromycetes,Lecanorales,Parmeliaceae,Hypogymnia_124697	0.0165	Fungi,Ascomycota,Lecanoromycetes,Lecanorales,Parmeliaceae,Parmelina_126931	0.013
sl18677_Xanthoparmelia_wyomingica	Fungi,Ascomycota,Lecanoromycetes,Lecanorales,Parmeliaceae,Xanthoparmelia_130421	0.589	Fungi,Ascomycota,Lecanoromycetes,Lecanorales,Parmeliaceae,Usnea_130180	0.0286	Fungi,Ascomycota,Lecanoromycetes,Lecanorales,Parmeliaceae,Cetraria_121795	0.0253	Fungi,Ascomycota,Lecanoromycetes,Lecanorales,Parmeliaceae,Parmotrema_126935	0.0224	Fungi,Ascomycota,Lecanoromycetes,Lecanorales,Parmeliaceae,Tuckermanopsis_130075	0.0182	Fungi,Ascomycota,Lecanoromycetes,Lecanorales,Lecanoraceae,Lecanora_125177	0.0166	Fungi,Ascomycota,Lecanoromycetes,Lecanorales,Parmeliaceae,Hypogymnia_124697	0.0165	Fungi,Ascomycota,Lecanoromycetes,Lecanorales,Parmeliaceae,Parmelina_126931	0.013
sl18245new_Xanthoparmelia_wyomingica	Fungi,Ascomycota,Lecanoromycetes,Lecanorales,Parmeliaceae,Xanthoparmelia_130421	0.593	Fungi,Ascomycota,Lecanoromycetes,Lecanorales,Parmeliaceae,Usnea_130180	0.0288	Fungi,Ascomycota,Lecanoromycetes,Lecanorales,Parmeliaceae,Cetraria_121795	0.0256	Fungi,Ascomycota,Lecanoromycetes,Lecanorales,Parmeliaceae,Parmotrema_126935	0.0225	Fungi,Ascomycota,Lecanoromycetes,Lecanorales,Parmeliaceae,Tuckermanopsis_130075	0.0183	Fungi,Ascomycota,Lecanoromycetes,Lecanorales,Parmeliaceae,Hypogymnia_124697	0.0166	Fungi,Ascomycota,Lecanoromycetes,Lecanorales,Lecanoraceae,Lecanora_125177	0.0151	Fungi,Ascomycota,Lecanoromycetes,Lecanorales,Parmeliaceae,Parmelina_126931	0.0131
sl18408_Xanthoparmelia_wyomingica	Fungi,Ascomycota,Lecanoromycetes,Lecanorales,Parmeliaceae,Xanthoparmelia_130421	0.568	Fungi,Ascomycota,Lecanoromycetes,Lecanorales,Parmeliaceae,Usnea_130180	0.0322	Fungi,Ascomycota,Lecanoromycetes,Lecanorales,Parmeliaceae,Cetraria_121795	0.0318	Fungi,Ascomycota,Lecanoromycetes,Lecanorales,Parmeliaceae,Parmotrema_126935	0.0291	Fungi,Ascomycota,Lecanoromycetes,Lecanorales,Parmeliaceae,Hypogymnia_124697	0.0223	Fungi,Ascomycota,Lecanoromycetes,Lecanorales,Parmeliaceae,Tuckermanopsis_130075	0.0208	Fungi,Ascomycota,Lecanoromycetes,Lecanorales,Parmeliaceae,Parmelina_126931	0.0125
sl18523_Xanthoparmelia_wyomingica	Fungi,Ascomycota,Lecanoromycetes,Lecanorales,Parmeliaceae,Xanthoparmelia_130421	0.564	Fungi,Ascomycota,Lecanoromycetes,Lecanorales,Parmeliaceae,Parmotrema_126935	0.033	Fungi,Ascomycota,Lecanoromycetes,Lecanorales,Parmeliaceae,Usnea_130180	0.032	Fungi,Ascomycota,Lecanoromycetes,Lecanorales,Parmeliaceae,Cetraria_121795	0.0297	Fungi,Ascomycota,Lecanoromycetes,Lecanorales,Parmeliaceae,Hypogymnia_124697	0.0222	Fungi,Ascomycota,Lecanoromycetes,Lecanorales,Parmeliaceae,Tuckermanopsis_130075	0.0207	Fungi,Ascomycota,Lecanoromycetes,Lecanorales,Parmeliaceae,Parmelina_126931	0.0124
sl18349side_Lecanora_subcavicolaAFF1	Fungi,Ascomycota,Lecanoromycetes,Lecanorales,Lecanoraceae,Lecanora_125177	0.123	Fungi,Ascomycota,Lecanoromycetes,Lecanorales,Parmeliaceae,Usnea_130180	0.0468	Fungi,Ascomycota,Lecanoromycetes,Lecanorales,Parmeliaceae,Parmotrema_126935	0.0212	Fungi,Ascomycota,Lecanoromycetes,Lecanorales,Lecanoraceae,Lecidella_125183	0.0207	Fungi,Ascomycota,Lecanoromycetes,Lecanorales,Parmeliaceae,Tuckermanopsis_130075	0.0169	Fungi,Ascomycota,Lecanoromycetes,Lecanorales,Parmeliaceae,Cetraria_121795	0.0153	Fungi,Ascomycota,Lecanoromycetes,Lecanorales,Parmeliaceae,Hypogymnia_124697	0.0144	Fungi,Ascomycota,Lecanoromycetes,Lecanorales,Parmeliaceae,Parmelina_126931	0.0137
sl18349subcavi_Lecanora_subcavicolaAFF1	Fungi,Ascomycota,Lecanoromycetes,Lecanorales,Lecanoraceae,Lecanora_125177	0.123	Fungi,Ascomycota,Lecanoromycetes,Lecanorales,Parmeliaceae,Usnea_130180	0.0468	Fungi,Ascomycota,Lecanoromycetes,Lecanorales,Parmeliaceae,Parmotrema_126935	0.0212	Fungi,Ascomycota,Lecanoromycetes,Lecanorales,Lecanoraceae,Lecidella_125183	0.0207	Fungi,Ascomycota,Lecanoromycetes,Lecanorales,Parmeliaceae,Tuckermanopsis_130075	0.0169	Fungi,Ascomycota,Lecanoromycetes,Lecanorales,Parmeliaceae,Cetraria_121795	0.0153	Fungi,Ascomycota,Lecanoromycetes,Lecanorales,Parmeliaceae,Hypogymnia_124697	0.0144	Fungi,Ascomycota,Lecanoromycetes,Lecanorales,Parmeliaceae,Parmelina_126931	0.0137
sl18364b_Lecanora_subcavicolaAFF1	Fungi,Ascomycota,Lecanoromycetes,Lecanorales,Lecanoraceae,Lecanora_125177	0.123	Fungi,Ascomycota,Lecanoromycetes,Lecanorales,Parmeliaceae,Usnea_130180	0.0468	Fungi,Ascomycota,Lecanoromycetes,Lecanorales,Parmeliaceae,Parmotrema_126935	0.0212	Fungi,Ascomycota,Lecanoromycetes,Lecanorales,Lecanoraceae,Lecidella_125183	0.0207	Fungi,Ascomycota,Lecanoromycetes,Lecanorales,Parmeliaceae,Tuckermanopsis_130075	0.0169	Fungi,Ascomycota,Lecanoromycetes,Lecanorales,Parmeliaceae,Cetraria_121795	0.0153	Fungi,Ascomycota,Lecanoromycetes,Lecanorales,Parmeliaceae,Hypogymnia_124697	0.0144	Fungi,Ascomycota,Lecanoromycetes,Lecanorales,Parmeliaceae,Parmelina_126931	0.0137
sl18372a_Lecanora_subcavicolaAFF1	Fungi,Ascomycota,Lecanoromycetes,Lecanorales,Lecanoraceae,Lecanora_125177	0.119	Fungi,Ascomycota,Lecanoromycetes,Lecanorales,Parmeliaceae,Usnea_130180	0.0582	Fungi,Ascomycota,Lecanoromycetes,Lecanorales,Parmeliaceae,Tuckermanopsis_130075	0.0229	Fungi,Ascomycota,Lecanoromycetes,Lecanorales,Lecanoraceae,Lecidella_125183	0.0221	Fungi,Ascomycota,Lecanoromycetes,Lecanorales,Parmeliaceae,Parmelina_126931	0.02	Fungi,Ascomycota,Lecanoromycetes,Lecanorales,Parmeliaceae,Alectoria_120262	0.0104
sl18407a;18-407d_Lecanora_subcavicolaAFF1	Fungi,Ascomycota,Lecanoromycetes,Lecanorales,Lecanoraceae,Lecanora_125177	0.119	Fungi,Ascomycota,Lecanoromycetes,Lecanorales,Parmeliaceae,Usnea_130180	0.0582	Fungi,Ascomycota,Lecanoromycetes,Lecanorales,Parmeliaceae,Tuckermanopsis_130075	0.0229	Fungi,Ascomycota,Lecanoromycetes,Lecanorales,Lecanoraceae,Lecidella_125183	0.0221	Fungi,Ascomycota,Lecanoromycetes,Lecanorales,Parmeliaceae,Parmelina_126931	0.02	Fungi,Ascomycota,Lecanoromycetes,Lecanorales,Parmeliaceae,Alectoria_120262	0.0104
sl18349b_Lecanora_subcavicolaAFF2	Fungi,Ascomycota,Lecanoromycetes,Lecanorales,Lecanoraceae,Lecanora_125177	0.115	Fungi,Ascomycota,Lecanoromycetes,Lecanorales,Parmeliaceae,Usnea_130180	0.0621	Fungi,Ascomycota,Lecanoromycetes,Lecanorales,Lecanoraceae,Lecidella_125183	0.0228	Fungi,Ascomycota,Lecanoromycetes,Lecanorales,Parmeliaceae,Parmotrema_126935	0.021	Fungi,Ascomycota,Lecanoromycetes,Lecanorales,Parmeliaceae,Hypogymnia_124697	0.0197	Fungi,Ascomycota,Lecanoromycetes,Lecanorales,Parmeliaceae,Tuckermanopsis_130075	0.0188	Fungi,Ascomycota,Lecanoromycetes,Lecanorales,Parmeliaceae,Cetraria_121795	0.0163	Fungi,Ascomycota,Lecanoromycetes,Lecanorales,Parmeliaceae,Parmelina_126931	0.0127
sl18349bat_Lecanora_subcavicolaAFF2	Fungi,Ascomycota,Lecanoromycetes,Lecanorales,Lecanoraceae,Lecanora_125177	0.115	Fungi,Ascomycota,Lecanoromycetes,Lecanorales,Parmeliaceae,Usnea_130180	0.0621	Fungi,Ascomycota,Lecanoromycetes,Lecanorales,Lecanoraceae,Lecidella_125183	0.0228	Fungi,Ascomycota,Lecanoromycetes,Lecanorales,Parmeliaceae,Parmotrema_126935	0.021	Fungi,Ascomycota,Lecanoromycetes,Lecanorales,Parmeliaceae,Hypogymnia_124697	0.0197	Fungi,Ascomycota,Lecanoromycetes,Lecanorales,Parmeliaceae,Tuckermanopsis_130075	0.0188	Fungi,Ascomycota,Lecanoromycetes,Lecanorales,Parmeliaceae,Cetraria_121795	0.0163	Fungi,Ascomycota,Lecanoromycetes,Lecanorales,Parmeliaceae,Parmelina_126931	0.0127
sl18567sore_Lecanora_subcavicolaAFF2	Fungi,Ascomycota,Lecanoromycetes,Lecanorales,Lecanoraceae,Lecanora_125177	0.115	Fungi,Ascomycota,Lecanoromycetes,Lecanorales,Parmeliaceae,Usnea_130180	0.0621	Fungi,Ascomycota,Lecanoromycetes,Lecanorales,Lecanoraceae,Lecidella_125183	0.0228	Fungi,Ascomycota,Lecanoromycetes,Lecanorales,Parmeliaceae,Parmotrema_126935	0.021	Fungi,Ascomycota,Lecanoromycetes,Lecanorales,Parmeliaceae,Hypogymnia_124697	0.0197	Fungi,Ascomycota,Lecanoromycetes,Lecanorales,Parmeliaceae,Tuckermanopsis_130075	0.0188	Fungi,Ascomycota,Lecanoromycetes,Lecanorales,Parmeliaceae,Cetraria_121795	0.0163	Fungi,Ascomycota,Lecanoromycetes,Lecanorales,Parmeliaceae,Parmelina_126931	0.0127
sl18403sideSOR_Lecanora_subcavicolaAFF2	Fungi,Ascomycota,Lecanoromycetes,Lecanorales,Lecanoraceae,Lecanora_125177	0.111	Fungi,Ascomycota,Lecanoromycetes,Lecanorales,Parmeliaceae,Usnea_130180	0.0588	Fungi,Ascomycota,Lecanoromycetes,Lecanorales,Lecanoraceae,Lecidella_125183	0.022	Fungi,Ascomycota,Lecanoromycetes,Lecanorales,Parmeliaceae,Parmotrema_126935	0.02	Fungi,Ascomycota,Lecanoromycetes,Lecanorales,Parmeliaceae,Hypogymnia_124697	0.0187	Fungi,Ascomycota,Lecanoromycetes,Lecanorales,Parmeliaceae,Tuckermanopsis_130075	0.018	Fungi,Ascomycota,Lecanoromycetes,Lecanorales,Parmeliaceae,Cetraria_121795	0.0156	Fungi,Ascomycota,Lecanoromycetes,Lecanorales,Parmeliaceae,Parmelina_126931	0.0121
sl18347f_Lecidella_stigmateaAGG1	Fungi,Ascomycota,Lecanoromycetes,Lecanorales,Lecanoraceae,Lecanora_125177	0.197	Fungi,Ascomycota,Lecanoromycetes,Lecanorales,Lecanoraceae,Lecidella_125183	0.11	Fungi,Ascomycota,Lecanoromycetes,Lecanorales,Parmeliaceae,Tuckermanopsis_130075	0.0483	Fungi,Ascomycota,Lecanoromycetes,Lecanorales,Parmeliaceae,Evernia_123589	0.0163	Fungi,Ascomycota,Lecanoromycetes,Lecanorales,Parmeliaceae,Flavocetraria_123720	0.0159	Fungi,Ascomycota,Lecanoromycetes,Lecanorales,Parmeliaceae,Arctoparmelia_120661	0.0138	Fungi,Ascomycota,Lecanoromycetes,Lecanorales,Parmeliaceae,Kaernefeltia_124894	0.0136	Fungi,Ascomycota,Lecanoromycetes,Lecanorales,Parmeliaceae,Xanthoparmelia_130421	0.0133	Fungi,Ascomycota,Lecanoromycetes,Lecanorales,Parmeliaceae,Usnea_130180	0.011
sl18347lec_Lecidella_stigmateaAGG1	Fungi,Ascomycota,Lecanoromycetes,Lecanorales,Lecanoraceae,Lecanora_125177	0.194	Fungi,Ascomycota,Lecanoromycetes,Lecanorales,Lecanoraceae,Lecidella_125183	0.112	Fungi,Ascomycota,Lecanoromycetes,Lecanorales,Parmeliaceae,Tuckermanopsis_130075	0.0421	Fungi,Ascomycota,Lecanoromycetes,Lecanorales,Parmeliaceae,Evernia_123589	0.0164	Fungi,Ascomycota,Lecanoromycetes,Lecanorales,Parmeliaceae,Arctoparmelia_120661	0.0144	Fungi,Ascomycota,Lecanoromycetes,Lecanorales,Parmeliaceae,Flavocetraria_123720	0.0137	Fungi,Ascomycota,Lecanoromycetes,Lecanorales,Parmeliaceae,Usnea_130180	0.0117
sl18360_Lecidella_stigmateaAGG1	Fungi,Ascomycota,Lecanoromycetes,Lecanorales,Lecanoraceae,Lecanora_125177	0.156	Fungi,Ascomycota,Lecanoromycetes,Lecanorales,Lecanoraceae,Lecidella_125183	0.112	Fungi,Ascomycota,Lecanoromycetes,Lecanorales,Parmeliaceae,Tuckermanopsis_130075	0.0442	Fungi,Ascomycota,Lecanoromycetes,Lecanorales,Parmeliaceae,Parmotrema_126935	0.0362	Fungi,Ascomycota,Lecanoromycetes,Lecanorales,Parmeliaceae,Flavocetraria_123720	0.0176	Fungi,Ascomycota,Lecanoromycetes,Lecanorales,Parmeliaceae,Kaernefeltia_124894	0.015	Fungi,Ascomycota,Lecanoromycetes,Lecanorales,Parmeliaceae,Xanthoparmelia_130421	0.0129	Fungi,Ascomycota,Lecanoromycetes,Lecanorales,Parmeliaceae,Evernia_123589	0.0114	Fungi,Ascomycota,Lecanoromycetes,Lecanorales,Parmeliaceae,Arctoparmelia_120661	0.0112	Fungi,Ascomycota,Lecanoromycetes,Lecanorales,Parmeliaceae,Usnea_130180	0.0103
sl18374_Lecidella_stigmateaAGG1	Fungi,Ascomycota,Lecanoromycetes,Lecanorales,Lecanoraceae,Lecanora_125177	0.154	Fungi,Ascomycota,Lecanoromycetes,Lecanorales,Lecanoraceae,Lecidella_125183	0.106	Fungi,Ascomycota,Lecanoromycetes,Lecanorales,Parmeliaceae,Tuckermanopsis_130075	0.0451	Fungi,Ascomycota,Lecanoromycetes,Lecanorales,Parmeliaceae,Parmotrema_126935	0.0344	Fungi,Ascomycota,Lecanoromycetes,Lecanorales,Parmeliaceae,Flavocetraria_123720	0.0164	Fungi,Ascomycota,Lecanoromycetes,Lecanorales,Parmeliaceae,Kaernefeltia_124894	0.0153	Fungi,Ascomycota,Lecanoromycetes,Lecanorales,Parmeliaceae,Xanthoparmelia_130421	0.0127	Fungi,Ascomycota,Lecanoromycetes,Lecanorales,Parmeliaceae,Arctoparmelia_120661	0.0107	Fungi,Ascomycota,Lecanoromycetes,Lecanorales,Parmeliaceae,Evernia_123589	0.0106
sl18492_Lecidella_stigmateaAGG1	Fungi,Ascomycota,Lecanoromycetes,Lecanorales,Lecanoraceae,Lecanora_125177	0.167	Fungi,Ascomycota,Lecanoromycetes,Lecanorales,Lecanoraceae,Lecidella_125183	0.115	Fungi,Ascomycota,Lecanoromycetes,Lecanorales,Parmeliaceae,Tuckermanopsis_130075	0.0521	Fungi,Ascomycota,Lecanoromycetes,Lecanorales,Parmeliaceae,Parmotrema_126935	0.0379	Fungi,Ascomycota,Lecanoromycetes,Lecanorales,Parmeliaceae,Flavocetraria_123720	0.0174	Fungi,Ascomycota,Lecanoromycetes,Lecanorales,Parmeliaceae,Kaernefeltia_124894	0.0152	Fungi,Ascomycota,Lecanoromycetes,Lecanorales,Parmeliaceae,Xanthoparmelia_130421	0.0117	Fungi,Ascomycota,Lecanoromycetes,Lecanorales,Parmeliaceae,Evernia_123589	0.0115	Fungi,Ascomycota,Lecanoromycetes,Lecanorales,Parmeliaceae,Arctoparmelia_120661	0.0111
sl18500leci_Lecidella_stigmateaAGG1	Fungi,Ascomycota,Lecanoromycetes,Lecanorales,Lecanoraceae,Lecanora_125177	0.169	Fungi,Ascomycota,Lecanoromycetes,Lecanorales,Lecanoraceae,Lecidella_125183	0.111	Fungi,Ascomycota,Lecanoromycetes,Lecanorales,Parmeliaceae,Tuckermanopsis_130075	0.0437	Fungi,Ascomycota,Lecanoromycetes,Lecanorales,Parmeliaceae,Parmotrema_126935	0.0386	Fungi,Ascomycota,Lecanoromycetes,Lecanorales,Parmeliaceae,Flavocetraria_123720	0.0151	Fungi,Ascomycota,Lecanoromycetes,Lecanorales,Parmeliaceae,Kaernefeltia_124894	0.0129	Fungi,Ascomycota,Lecanoromycetes,Lecanorales,Parmeliaceae,Evernia_123589	0.0114	Fungi,Ascomycota,Lecanoromycetes,Lecanorales,Parmeliaceae,Xanthoparmelia_130421	0.0113	Fungi,Ascomycota,Lecanoromycetes,Lecanorales,Parmeliaceae,Arctoparmelia_120661	0.0104
sl18367z_Lecidella_stigmateaAGG1	Fungi,Ascomycota,Lecanoromycetes,Lecanorales,Lecanoraceae,Lecanora_125177	0.178	Fungi,Ascomycota,Lecanoromycetes,Lecanorales,Lecanoraceae,Lecidella_125183	0.128	Fungi,Ascomycota,Lecanoromycetes,Lecanorales,Parmeliaceae,Tuckermanopsis_130075	0.0413	Fungi,Ascomycota,Lecanoromycetes,Lecanorales,Parmeliaceae,Flavocetraria_123720	0.0148	Fungi,Ascomycota,Lecanoromycetes,Lecanorales,Parmeliaceae,Xanthoparmelia_130421	0.0141	Fungi,Ascomycota,Lecanoromycetes,Lecanorales,Parmeliaceae,Evernia_123589	0.0138	Fungi,Ascomycota,Lecanoromycetes,Lecanorales,Parmeliaceae,Arctoparmelia_120661	0.0127	Fungi,Ascomycota,Lecanoromycetes,Lecanorales,Parmeliaceae,Usnea_130180	0.011	Fungi,Ascomycota,Lecanoromycetes,Lecanorales,Parmeliaceae,Kaernefeltia_124894	0.011
sl18369rino_Lecidella_stigmateaAGG1	Fungi,Ascomycota,Lecanoromycetes,Lecanorales,Lecanoraceae,Lecanora_125177	0.178	Fungi,Ascomycota,Lecanoromycetes,Lecanorales,Lecanoraceae,Lecidella_125183	0.128	Fungi,Ascomycota,Lecanoromycetes,Lecanorales,Parmeliaceae,Tuckermanopsis_130075	0.0413	Fungi,Ascomycota,Lecanoromycetes,Lecanorales,Parmeliaceae,Flavocetraria_123720	0.0148	Fungi,Ascomycota,Lecanoromycetes,Lecanorales,Parmeliaceae,Xanthoparmelia_130421	0.0141	Fungi,Ascomycota,Lecanoromycetes,Lecanorales,Parmeliaceae,Evernia_123589	0.0138	Fungi,Ascomycota,Lecanoromycetes,Lecanorales,Parmeliaceae,Arctoparmelia_120661	0.0127	Fungi,Ascomycota,Lecanoromycetes,Lecanorales,Parmeliaceae,Usnea_130180	0.011	Fungi,Ascomycota,Lecanoromycetes,Lecanorales,Parmeliaceae,Kaernefeltia_124894	0.011
sl18409b_Lecidella_stigmateaAGG1	Fungi,Ascomycota,Lecanoromycetes,Lecanorales,Lecanoraceae,Lecanora_125177	0.176	Fungi,Ascomycota,Lecanoromycetes,Lecanorales,Lecanoraceae,Lecidella_125183	0.12	Fungi,Ascomycota,Lecanoromycetes,Lecanorales,Parmeliaceae,Tuckermanopsis_130075	0.0597	Fungi,Ascomycota,Lecanoromycetes,Lecanorales,Parmeliaceae,Flavocetraria_123720	0.0224	Fungi,Ascomycota,Lecanoromycetes,Lecanorales,Parmeliaceae,Kaernefeltia_124894	0.0169	Fungi,Ascomycota,Lecanoromycetes,Lecanorales,Parmeliaceae,Evernia_123589	0.0166	Fungi,Ascomycota,Lecanoromycetes,Lecanorales,Parmeliaceae,Arctoparmelia_120661	0.0163	Fungi,Ascomycota,Lecanoromycetes,Lecanorales,Parmeliaceae,Xanthoparmelia_130421	0.015	Fungi,Ascomycota,Lecanoromycetes,Lecanorales,Parmeliaceae,Usnea_130180	0.0126
sl18475_Lecidella_stigmateaAGG1	Fungi,Ascomycota,Lecanoromycetes,Lecanorales,Lecanoraceae,Lecanora_125177	0.131	Fungi,Ascomycota,Lecanoromycetes,Lecanorales,Lecanoraceae,Lecidella_125183	0.102	Fungi,Ascomycota,Lecanoromycetes,Lecanorales,Parmeliaceae,Tuckermanopsis_130075	0.0382	Fungi,Ascomycota,Lecanoromycetes,Lecanorales,Parmeliaceae,Parmotrema_126935	0.0368	Fungi,Ascomycota,Lecanoromycetes,Lecanorales,Parmeliaceae,Flavocetraria_123720	0.0139	Fungi,Ascomycota,Lecanoromycetes,Lecanorales,Parmeliaceae,Kaernefeltia_124894	0.0136	Fungi,Ascomycota,Lecanoromycetes,Lecanorales,Parmeliaceae,Usnea_130180	0.0102
sl18512_Lecidella_stigmateaAGG1	Fungi,Ascomycota,Lecanoromycetes,Lecanorales,Lecanoraceae,Lecanora_125177	0.171	Fungi,Ascomycota,Lecanoromycetes,Lecanorales,Lecanoraceae,Lecidella_125183	0.111	Fungi,Ascomycota,Lecanoromycetes,Lecanorales,Parmeliaceae,Tuckermanopsis_130075	0.053	Fungi,Ascomycota,Lecanoromycetes,Lecanorales,Parmeliaceae,Flavocetraria_123720	0.0181	Fungi,Ascomycota,Lecanoromycetes,Lecanorales,Parmeliaceae,Evernia_123589	0.0159	Fungi,Ascomycota,Lecanoromycetes,Lecanorales,Parmeliaceae,Kaernefeltia_124894	0.0153	Fungi,Ascomycota,Lecanoromycetes,Lecanorales,Parmeliaceae,Arctoparmelia_120661	0.0145	Fungi,Ascomycota,Lecanoromycetes,Lecanorales,Parmeliaceae,Xanthoparmelia_130421	0.0138	Fungi,Ascomycota,Lecanoromycetes,Lecanorales,Parmeliaceae,Tuckneraria_130076	0.0127	Fungi,Ascomycota,Lecanoromycetes,Lecanorales,Parmeliaceae,Usnea_130180	0.0115
sl18537c_Lecidella_stigmateaAGG1	Fungi,Ascomycota,Lecanoromycetes,Lecanorales,Lecanoraceae,Lecanora_125177	0.172	Fungi,Ascomycota,Lecanoromycetes,Lecanorales,Lecanoraceae,Lecidella_125183	0.119	Fungi,Ascomycota,Lecanoromycetes,Lecanorales,Parmeliaceae,Tuckermanopsis_130075	0.0523	Fungi,Ascomycota,Lecanoromycetes,Lecanorales,Parmeliaceae,Flavocetraria_123720	0.0176	Fungi,Ascomycota,Lecanoromycetes,Lecanorales,Parmeliaceae,Evernia_123589	0.0142	Fungi,Ascomycota,Lecanoromycetes,Lecanorales,Parmeliaceae,Arctoparmelia_120661	0.0136	Fungi,Ascomycota,Lecanoromycetes,Lecanorales,Parmeliaceae,Platismatia_127502	0.013	Fungi,Ascomycota,Lecanoromycetes,Lecanorales,Parmeliaceae,Tuckneraria_130076	0.0126	Fungi,Ascomycota,Lecanoromycetes,Lecanorales,Lecanoraceae,Protoparmeliopsis_127835	0.0121	Fungi,Ascomycota,Lecanoromycetes,Lecanorales,Ramalinaceae,Ramalina_128264	0.011	Fungi,Ascomycota,Lecanoromycetes,Lecanorales,Lecanoraceae,Rhizoplaca_128410	0.0106	Fungi,Ascomycota,Lecanoromycetes,Lecanorales,Parmeliaceae,Usnea_130180	0.0102
sl18257b_Lecidella_stigmateaAGG2	Fungi,Ascomycota,Lecanoromycetes,Lecanorales,Lecanoraceae,Lecanora_125177	0.16	Fungi,Ascomycota,Lecanoromycetes,Lecanorales,Lecanoraceae,Lecidella_125183	0.131	Fungi,Ascomycota,Lecanoromycetes,Lecanorales,Parmeliaceae,Tuckermanopsis_130075	0.0433	Fungi,Ascomycota,Lecanoromycetes,Lecanorales,Parmeliaceae,Kaernefeltia_124894	0.0159	Fungi,Ascomycota,Lecanoromycetes,Lecanorales,Parmeliaceae,Flavocetraria_123720	0.0149	Fungi,Ascomycota,Lecanoromycetes,Lecanorales,Parmeliaceae,Evernia_123589	0.0126	Fungi,Ascomycota,Lecanoromycetes,Lecanorales,Parmeliaceae,Tuckneraria_130076	0.0108	Fungi,Ascomycota,Lecanoromycetes,Lecanorales,Parmeliaceae,Arctoparmelia_120661	0.0106	Fungi,Ascomycota,Lecanoromycetes,Lecanorales,Parmeliaceae,Platismatia_127502	0.0103	Fungi,Ascomycota,Lecanoromycetes,Lecanorales,Parmeliaceae,Usnea_130180	0.0103
sl18294d_Lecidella_stigmateaAGG2	Fungi,Ascomycota,Lecanoromycetes,Lecanorales,Lecanoraceae,Lecanora_125177	0.161	Fungi,Ascomycota,Lecanoromycetes,Lecanorales,Lecanoraceae,Lecidella_125183	0.127	Fungi,Ascomycota,Lecanoromycetes,Lecanorales,Parmeliaceae,Tuckermanopsis_130075	0.0451	Fungi,Ascomycota,Lecanoromycetes,Lecanorales,Parmeliaceae,Kaernefeltia_124894	0.0166	Fungi,Ascomycota,Lecanoromycetes,Lecanorales,Parmeliaceae,Flavocetraria_123720	0.0158	Fungi,Ascomycota,Lecanoromycetes,Lecanorales,Parmeliaceae,Evernia_123589	0.0132	Fungi,Ascomycota,Lecanoromycetes,Lecanorales,Parmeliaceae,Tuckneraria_130076	0.0113	Fungi,Ascomycota,Lecanoromycetes,Lecanorales,Parmeliaceae,Usnea_130180	0.0108
sl18467unk_Lecidella_stigmateaAGG2	Fungi,Ascomycota,Lecanoromycetes,Lecanorales,Lecanoraceae,Lecanora_125177	0.167	Fungi,Ascomycota,Lecanoromycetes,Lecanorales,Lecanoraceae,Lecidella_125183	0.125	Fungi,Ascomycota,Lecanoromycetes,Lecanorales,Parmeliaceae,Tuckermanopsis_130075	0.0502	Fungi,Ascomycota,Lecanoromycetes,Lecanorales,Parmeliaceae,Flavocetraria_123720	0.0173	Fungi,Ascomycota,Lecanoromycetes,Lecanorales,Parmeliaceae,Xanthoparmelia_130421	0.0155	Fungi,Ascomycota,Lecanoromycetes,Lecanorales,Parmeliaceae,Evernia_123589	0.0124	Fungi,Ascomycota,Lecanoromycetes,Lecanorales,Parmeliaceae,Platismatia_127502	0.0119	Fungi,Ascomycota,Lecanoromycetes,Lecanorales,Parmeliaceae,Parmotrema_126935	0.0102
sl18582a_Lecidella_stigmateaAGG2	Fungi,Ascomycota,Lecanoromycetes,Lecanorales,Lecanoraceae,Lecanora_125177	0.164	Fungi,Ascomycota,Lecanoromycetes,Lecanorales,Lecanoraceae,Lecidella_125183	0.124	Fungi,Ascomycota,Lecanoromycetes,Lecanorales,Parmeliaceae,Tuckermanopsis_130075	0.0433	Fungi,Ascomycota,Lecanoromycetes,Lecanorales,Parmeliaceae,Flavocetraria_123720	0.0151	Fungi,Ascomycota,Lecanoromycetes,Lecanorales,Parmeliaceae,Kaernefeltia_124894	0.0131	Fungi,Ascomycota,Lecanoromycetes,Lecanorales,Parmeliaceae,Xanthoparmelia_130421	0.0129	Fungi,Ascomycota,Lecanoromycetes,Lecanorales,Parmeliaceae,Evernia_123589	0.012	Fungi,Ascomycota,Lecanoromycetes,Lecanorales,Parmeliaceae,Arctoparmelia_120661	0.0109	Fungi,Ascomycota,Lecanoromycetes,Lecanorales,Parmeliaceae,Tuckneraria_130076	0.0103
sl18582e_Lecidella_stigmateaAGG2	Fungi,Ascomycota,Lecanoromycetes,Lecanorales,Lecanoraceae,Lecanora_125177	0.168	Fungi,Ascomycota,Lecanoromycetes,Lecanorales,Lecanoraceae,Lecidella_125183	0.125	Fungi,Ascomycota,Lecanoromycetes,Lecanorales,Parmeliaceae,Tuckermanopsis_130075	0.0457	Fungi,Ascomycota,Lecanoromycetes,Lecanorales,Parmeliaceae,Flavocetraria_123720	0.0174	Fungi,Ascomycota,Lecanoromycetes,Lecanorales,Parmeliaceae,Kaernefeltia_124894	0.0138	Fungi,Ascomycota,Lecanoromycetes,Lecanorales,Parmeliaceae,Xanthoparmelia_130421	0.0136	Fungi,Ascomycota,Lecanoromycetes,Lecanorales,Parmeliaceae,Evernia_123589	0.0126	Fungi,Ascomycota,Lecanoromycetes,Lecanorales,Parmeliaceae,Tuckneraria_130076	0.0118	Fungi,Ascomycota,Lecanoromycetes,Lecanorales,Parmeliaceae,Platismatia_127502	0.0113	Fungi,Ascomycota,Lecanoromycetes,Lecanorales,Parmeliaceae,Usnea_130180	0.0106
sl18583i_Lecidella_stigmateaAGG2	Fungi,Ascomycota,Lecanoromycetes,Lecanorales,Lecanoraceae,Lecanora_125177	0.168	Fungi,Ascomycota,Lecanoromycetes,Lecanorales,Lecanoraceae,Lecidella_125183	0.125	Fungi,Ascomycota,Lecanoromycetes,Lecanorales,Parmeliaceae,Tuckermanopsis_130075	0.0457	Fungi,Ascomycota,Lecanoromycetes,Lecanorales,Parmeliaceae,Flavocetraria_123720	0.0174	Fungi,Ascomycota,Lecanoromycetes,Lecanorales,Parmeliaceae,Kaernefeltia_124894	0.0138	Fungi,Ascomycota,Lecanoromycetes,Lecanorales,Parmeliaceae,Xanthoparmelia_130421	0.0136	Fungi,Ascomycota,Lecanoromycetes,Lecanorales,Parmeliaceae,Evernia_123589	0.0126	Fungi,Ascomycota,Lecanoromycetes,Lecanorales,Parmeliaceae,Tuckneraria_130076	0.0118	Fungi,Ascomycota,Lecanoromycetes,Lecanorales,Parmeliaceae,Platismatia_127502	0.0113	Fungi,Ascomycota,Lecanoromycetes,Lecanorales,Parmeliaceae,Usnea_130180	0.0106
sl19208leci_Lecidella_stigmateaAGG1	Fungi,Ascomycota,Lecanoromycetes,Lecanorales,Lecanoraceae,Lecanora_125177	0.173	Fungi,Ascomycota,Lecanoromycetes,Lecanorales,Lecanoraceae,Lecidella_125183	0.113	Fungi,Ascomycota,Lecanoromycetes,Lecanorales,Parmeliaceae,Parmotrema_126935	0.0324	Fungi,Ascomycota,Lecanoromycetes,Lecanorales,Parmeliaceae,Tuckermanopsis_130075	0.0311	Fungi,Ascomycota,Lecanoromycetes,Lecanorales,Parmeliaceae,Flavocetraria_123720	0.0106
sl18347b_Lecidella_stigmateaAGG4	Fungi,Ascomycota,Lecanoromycetes,Lecanorales,Lecanoraceae,Lecanora_125177	0.166	Fungi,Ascomycota,Lecanoromycetes,Lecanorales,Lecanoraceae,Lecidella_125183	0.113	Fungi,Ascomycota,Lecanoromycetes,Lecanorales,Parmeliaceae,Tuckermanopsis_130075	0.0515	Fungi,Ascomycota,Lecanoromycetes,Lecanorales,Parmeliaceae,Flavocetraria_123720	0.0181	Fungi,Ascomycota,Lecanoromycetes,Lecanorales,Parmeliaceae,Kaernefeltia_124894	0.015	Fungi,Ascomycota,Lecanoromycetes,Lecanorales,Parmeliaceae,Evernia_123589	0.0135	Fungi,Ascomycota,Lecanoromycetes,Lecanorales,Parmeliaceae,Platismatia_127502	0.0131	Fungi,Ascomycota,Lecanoromycetes,Lecanorales,Parmeliaceae,Tuckneraria_130076	0.0129	Fungi,Ascomycota,Lecanoromycetes,Lecanorales,Parmeliaceae,Usnea_130180	0.0114	Fungi,Ascomycota,Lecanoromycetes,Lecanorales,Parmeliaceae,Arctoparmelia_120661	0.0112
sl18347e_Lecidella_stigmateaAGG4	Fungi,Ascomycota,Lecanoromycetes,Lecanorales,Lecanoraceae,Lecanora_125177	0.166	Fungi,Ascomycota,Lecanoromycetes,Lecanorales,Lecanoraceae,Lecidella_125183	0.113	Fungi,Ascomycota,Lecanoromycetes,Lecanorales,Parmeliaceae,Tuckermanopsis_130075	0.0515	Fungi,Ascomycota,Lecanoromycetes,Lecanorales,Parmeliaceae,Flavocetraria_123720	0.0181	Fungi,Ascomycota,Lecanoromycetes,Lecanorales,Parmeliaceae,Kaernefeltia_124894	0.015	Fungi,Ascomycota,Lecanoromycetes,Lecanorales,Parmeliaceae,Evernia_123589	0.0135	Fungi,Ascomycota,Lecanoromycetes,Lecanorales,Parmeliaceae,Platismatia_127502	0.0131	Fungi,Ascomycota,Lecanoromycetes,Lecanorales,Parmeliaceae,Tuckneraria_130076	0.0129	Fungi,Ascomycota,Lecanoromycetes,Lecanorales,Parmeliaceae,Usnea_130180	0.0114	Fungi,Ascomycota,Lecanoromycetes,Lecanorales,Parmeliaceae,Arctoparmelia_120661	0.0112
sl18511della_Lecidella_stigmateaAGG1	Fungi,Ascomycota,Lecanoromycetes,Lecanorales,Lecanoraceae,Lecanora_125177	0.152	Fungi,Ascomycota,Lecanoromycetes,Lecanorales,Lecanoraceae,Lecidella_125183	0.0961	Fungi,Ascomycota,Lecanoromycetes,Lecanorales,Parmeliaceae,Parmotrema_126935	0.0407	Fungi,Ascomycota,Lecanoromycetes,Lecanorales,Parmeliaceae,Tuckermanopsis_130075	0.0294	Fungi,Ascomycota,Lecanoromycetes,Lecanorales,Parmeliaceae,Hypogymnia_124697	0.0254	Fungi,Ascomycota,Lecanoromycetes,Lecanorales,Parmeliaceae,Cetraria_121795	0.022	Fungi,Ascomycota,Lecanoromycetes,Lecanorales,Parmeliaceae,Flavocetraria_123720	0.011
sl18517_Lecidella_stigmateaAGG1	Fungi,Ascomycota,Lecanoromycetes,Lecanorales,Lecanoraceae,Lecanora_125177	0.152	Fungi,Ascomycota,Lecanoromycetes,Lecanorales,Lecanoraceae,Lecidella_125183	0.0961	Fungi,Ascomycota,Lecanoromycetes,Lecanorales,Parmeliaceae,Parmotrema_126935	0.0407	Fungi,Ascomycota,Lecanoromycetes,Lecanorales,Parmeliaceae,Tuckermanopsis_130075	0.0294	Fungi,Ascomycota,Lecanoromycetes,Lecanorales,Parmeliaceae,Hypogymnia_124697	0.0254	Fungi,Ascomycota,Lecanoromycetes,Lecanorales,Parmeliaceae,Cetraria_121795	0.022	Fungi,Ascomycota,Lecanoromycetes,Lecanorales,Parmeliaceae,Flavocetraria_123720	0.011
sl18528_Lecidella_stigmateaAGG3	Fungi,Ascomycota,Lecanoromycetes,Lecanorales,Lecanoraceae,Lecanora_125177	0.173	Fungi,Ascomycota,Lecanoromycetes,Lecanorales,Lecanoraceae,Lecidella_125183	0.0926	Fungi,Ascomycota,Lecanoromycetes,Lecanorales,Parmeliaceae,Flavocetraria_123720	0.0179	Fungi,Ascomycota,Lecanoromycetes,Lecanorales,Parmeliaceae,Xanthoparmelia_130421	0.0153	Fungi,Ascomycota,Lecanoromycetes,Lecanorales,Parmeliaceae,Evernia_123589	0.0133	Fungi,Ascomycota,Lecanoromycetes,Lecanorales,Parmeliaceae,Platismatia_127502	0.0132	Fungi,Ascomycota,Lecanoromycetes,Lecanorales,Parmeliaceae,Usnea_130180	0.0121
sl18681blackAPO_Lecidella_stigmateaAGG3	Fungi,Ascomycota,Lecanoromycetes,Lecanorales,Lecanoraceae,Lecanora_125177	0.176	Fungi,Ascomycota,Lecanoromycetes,Lecanorales,Lecanoraceae,Lecidella_125183	0.089	Fungi,Ascomycota,Lecanoromycetes,Lecanorales,Parmeliaceae,Flavocetraria_123720	0.02	Fungi,Ascomycota,Lecanoromycetes,Lecanorales,Parmeliaceae,Tuckneraria_130076	0.0167	Fungi,Ascomycota,Lecanoromycetes,Lecanorales,Parmeliaceae,Xanthoparmelia_130421	0.015	Fungi,Ascomycota,Lecanoromycetes,Lecanorales,Parmeliaceae,Evernia_123589	0.0146	Fungi,Ascomycota,Lecanoromycetes,Lecanorales,Parmeliaceae,Platismatia_127502	0.0143	Fungi,Ascomycota,Lecanoromycetes,Lecanorales,Parmeliaceae,Usnea_130180	0.012	Fungi,Ascomycota,Lecanoromycetes,Lecanorales,Parmeliaceae,Parmotrema_126935	0.01
sl18681brownAPO_Lecidella_stigmateaAGG3	Fungi,Ascomycota,Lecanoromycetes,Lecanorales,Lecanoraceae,Lecanora_125177	0.176	Fungi,Ascomycota,Lecanoromycetes,Lecanorales,Lecanoraceae,Lecidella_125183	0.089	Fungi,Ascomycota,Lecanoromycetes,Lecanorales,Parmeliaceae,Flavocetraria_123720	0.02	Fungi,Ascomycota,Lecanoromycetes,Lecanorales,Parmeliaceae,Tuckneraria_130076	0.0167	Fungi,Ascomycota,Lecanoromycetes,Lecanorales,Parmeliaceae,Xanthoparmelia_130421	0.015	Fungi,Ascomycota,Lecanoromycetes,Lecanorales,Parmeliaceae,Evernia_123589	0.0146	Fungi,Ascomycota,Lecanoromycetes,Lecanorales,Parmeliaceae,Platismatia_127502	0.0143	Fungi,Ascomycota,Lecanoromycetes,Lecanorales,Parmeliaceae,Usnea_130180	0.012	Fungi,Ascomycota,Lecanoromycetes,Lecanorales,Parmeliaceae,Parmotrema_126935	0.01
sl18348grey_Lecanora_spGREY	Fungi,Ascomycota,Lecanoromycetes,Lecanorales,Lecanoraceae,Lecanora_125177	0.0581	Fungi,Ascomycota,Lecanoromycetes,Lecanorales,Parmeliaceae,Usnea_130180	0.0375	Fungi,Ascomycota,Lecanoromycetes,Lecanorales,Parmeliaceae,Parmotrema_126935	0.0183	Fungi,Ascomycota,Lecanoromycetes,Lecanorales,Parmeliaceae,Hypogymnia_124697	0.0141	Fungi,Ascomycota,Lecanoromycetes,Lecanorales,Parmeliaceae,Cetraria_121795	0.0104
sl18403tetra_Lecanora_spGREY	Fungi,Ascomycota,Lecanoromycetes,Lecanorales,Lecanoraceae,Lecanora_125177	0.0581	Fungi,Ascomycota,Lecanoromycetes,Lecanorales,Parmeliaceae,Usnea_130180	0.0375	Fungi,Ascomycota,Lecanoromycetes,Lecanorales,Parmeliaceae,Parmotrema_126935	0.0183	Fungi,Ascomycota,Lecanoromycetes,Lecanorales,Parmeliaceae,Hypogymnia_124697	0.0141	Fungi,Ascomycota,Lecanoromycetes,Lecanorales,Parmeliaceae,Cetraria_121795	0.0104
sl18354_Lecanora_spGREY	Fungi,Ascomycota,Lecanoromycetes,Lecanorales,Lecanoraceae,Lecanora_125177	0.0545	Fungi,Ascomycota,Lecanoromycetes,Lecanorales,Parmeliaceae,Usnea_130180	0.0357	Fungi,Ascomycota,Lecanoromycetes,Lecanorales,Parmeliaceae,Parmotrema_126935	0.0175	Fungi,Ascomycota,Lecanoromycetes,Lecanorales,Parmeliaceae,Hypogymnia_124697	0.0135
sl18365b_Lecanora_spGREY	Fungi,Ascomycota,Lecanoromycetes,Lecanorales,Lecanoraceae,Lecanora_125177	0.0579	Fungi,Ascomycota,Lecanoromycetes,Lecanorales,Parmeliaceae,Usnea_130180	0.0343	Fungi,Ascomycota,Lecanoromycetes,Lecanorales,Parmeliaceae,Parmotrema_126935	0.0181	Fungi,Ascomycota,Lecanoromycetes,Lecanorales,Parmeliaceae,Hypogymnia_124697	0.0152
sl18248a_Lecideoid_formosaAGG1	Fungi,Ascomycota,Lecanoromycetes,Lecanorales,Lecanoraceae,Lecanora_125177	0.0138
sl18302e_Lecideoid_formosaAGG1	Fungi,Ascomycota,Lecanoromycetes,Lecanorales,Lecanoraceae,Lecanora_125177	0.0158
sl18280b_Lecideoid_formosaAGG1	Fungi,Ascomycota,Lecanoromycetes,Lecanorales,Lecanoraceae,Lecanora_125177	0.0176	Fungi,Ascomycota,Lecanoromycetes,Lecanorales,Parmeliaceae,Usnea_130180	0.0102
sl18285_Lecideoid_formosaAGG1	Fungi,Ascomycota,Lecanoromycetes,Lecanorales,Lecanoraceae,Lecanora_125177	0.0176	Fungi,Ascomycota,Lecanoromycetes,Lecanorales,Parmeliaceae,Usnea_130180	0.0102
sl18372b_Lecideoid_formosaAGG1	Fungi,Ascomycota,Lecanoromycetes,Lecanorales,Lecanoraceae,Lecanora_125177	0.0156	Fungi,Ascomycota,Lecanoromycetes,Lecanorales,Parmeliaceae,Usnea_130180	0.0102
sl18403a_Lecideoid_formosaAGG1	Fungi,Ascomycota,Lecanoromycetes,Lecanorales,Lecanoraceae,Lecanora_125177	0.0156	Fungi,Ascomycota,Lecanoromycetes,Lecanorales,Parmeliaceae,Usnea_130180	0.0102
sl18580_Lecideoid_formosaAGG1	Fungi,Ascomycota,Lecanoromycetes,Lecanorales,Lecanoraceae,Lecanora_125177	0.0156	Fungi,Ascomycota,Lecanoromycetes,Lecanorales,Parmeliaceae,Usnea_130180	0.0102
sl19195_Lecideoid_formosaAGG1	Fungi,Ascomycota,Lecanoromycetes,Lecanorales,Lecanoraceae,Lecanora_125177	0.0215	Fungi,Ascomycota,Lecanoromycetes,Lecanorales,Parmeliaceae,Usnea_130180	0.0164
sl18302form_Lecideoid_formosaAGG1	Fungi,Ascomycota,Lecanoromycetes,Lecanorales,Lecanoraceae,Lecanora_125177	0.029	Fungi,Ascomycota,Lecanoromycetes,Lecanorales,Parmeliaceae,Usnea_130180	0.0151	Fungi,Ascomycota,Lecanoromycetes,Lecanorales,Parmeliaceae,Xanthoparmelia_130421	0.0106
sl18302b_Lecideoid_formosaAGG2	Fungi,Ascomycota,Lecanoromycetes,Lecanorales,Lecanoraceae,Lecanora_125177	0.028	Fungi,Ascomycota,Lecanoromycetes,Lecanorales,Parmeliaceae,Usnea_130180	0.0135
sl18567e_Lecideoid_formosaAGG2	Fungi,Ascomycota,Lecanoromycetes,Lecanorales,Lecanoraceae,Lecanora_125177	0.028	Fungi,Ascomycota,Lecanoromycetes,Lecanorales,Parmeliaceae,Usnea_130180	0.0135
sl18437b_Lecanora_prolificans	Fungi,Ascomycota,Lecanoromycetes,Lecanorales,Lecanoraceae,Lecanora_125177	0.0186
sl18471_Lecanora_prolificans	Fungi,Ascomycota,Lecanoromycetes,Lecanorales,Lecanoraceae,Lecanora_125177	0.0186
sl18427b_Myriolecis_hageniiAFF	Fungi,Ascomycota,Lecanoromycetes,Lecanorales,Lecanoraceae,Lecanora_125177	0.258	Fungi,Ascomycota,Lecanoromycetes,Lecanorales,Lecanoraceae,Protoparmeliopsis_127835	0.0303	Fungi,Ascomycota,Lecanoromycetes,Lecanorales,Lecanoraceae,Lecidella_125183	0.0297	Fungi,Ascomycota,Lecanoromycetes,Lecanorales,Parmeliaceae,Xanthoparmelia_130421	0.028	Fungi,Ascomycota,Lecanoromycetes,Lecanorales,Parmeliaceae,Parmotrema_126935	0.0194	Fungi,Ascomycota,Lecanoromycetes,Lecanorales,Lecanoraceae,Rhizoplaca_128410	0.015	Fungi,Ascomycota,Lecanoromycetes,Lecanorales,Parmeliaceae,Tuckermanopsis_130075	0.0118	Fungi,Ascomycota,Lecanoromycetes,Lecanorales,Stereocaulaceae,Stereocaulon_129358	0.0106
sl18473b_Myriolecis_hageniiAFF	Fungi,Ascomycota,Lecanoromycetes,Lecanorales,Lecanoraceae,Lecanora_125177	0.25	Fungi,Ascomycota,Lecanoromycetes,Lecanorales,Lecanoraceae,Protoparmeliopsis_127835	0.0294	Fungi,Ascomycota,Lecanoromycetes,Lecanorales,Lecanoraceae,Lecidella_125183	0.0287	Fungi,Ascomycota,Lecanoromycetes,Lecanorales,Parmeliaceae,Xanthoparmelia_130421	0.0284	Fungi,Ascomycota,Lecanoromycetes,Lecanorales,Parmeliaceae,Parmotrema_126935	0.0191	Fungi,Ascomycota,Lecanoromycetes,Lecanorales,Lecanoraceae,Rhizoplaca_128410	0.0145	Fungi,Ascomycota,Lecanoromycetes,Lecanorales,Parmeliaceae,Tuckermanopsis_130075	0.012	Fungi,Ascomycota,Lecanoromycetes,Lecanorales,Stereocaulaceae,Stereocaulon_129358	0.0103
sl18269z_Myriolecis_myrioSP1	Fungi,Ascomycota,Lecanoromycetes,Lecanorales,Lecanoraceae,Lecanora_125177	0.309	Fungi,Ascomycota,Lecanoromycetes,Lecanorales,Lecanoraceae,Lecidella_125183	0.033	Fungi,Ascomycota,Lecanoromycetes,Lecanorales,Parmeliaceae,Usnea_130180	0.0326	Fungi,Ascomycota,Lecanoromycetes,Lecanorales,Lecanoraceae,Protoparmeliopsis_127835	0.0268	Fungi,Ascomycota,Lecanoromycetes,Lecanorales,Porpidiaceae,Porpidia_127770	0.0211	Fungi,Ascomycota,Lecanoromycetes,Lecanorales,Parmeliaceae,Xanthoparmelia_130421	0.0209	Fungi,Ascomycota,Lecanoromycetes,Lecanorales,Parmeliaceae,Parmotrema_126935	0.0174	Fungi,Ascomycota,Lecanoromycetes,Lecanorales,Cladoniaceae,Cladonia_122065	0.0167	Fungi,Ascomycota,Lecanoromycetes,Lecanorales,Parmeliaceae,Hypogymnia_124697	0.013	Fungi,Ascomycota,Lecanoromycetes,Lecanorales,Parmeliaceae,Tuckermanopsis_130075	0.0117	Fungi,Ascomycota,Lecanoromycetes,Lecanorales,Lecanoraceae,Rhizoplaca_128410	0.0117
sl18478a_Myriolecis_semipallida	Fungi,Ascomycota,Lecanoromycetes,Lecanorales,Lecanoraceae,Lecanora_125177	0.342	Fungi,Ascomycota,Lecanoromycetes,Lecanorales,Lecanoraceae,Lecidella_125183	0.0313	Fungi,Ascomycota,Lecanoromycetes,Lecanorales,Lecanoraceae,Protoparmeliopsis_127835	0.0189
sl18629b_Myriolecis_semipallida	Fungi,Ascomycota,Lecanoromycetes,Lecanorales,Lecanoraceae,Lecanora_125177	0.288	Fungi,Ascomycota,Lecanoromycetes,Lecanorales,Parmeliaceae,Parmotrema_126935	0.0364	Fungi,Ascomycota,Lecanoromycetes,Lecanorales,Lecanoraceae,Lecidella_125183	0.0272	Fungi,Ascomycota,Lecanoromycetes,Lecanorales,Lecanoraceae,Protoparmeliopsis_127835	0.0155	Fungi,Ascomycota,Lecanoromycetes,Lecanorales,Parmeliaceae,Xanthoparmelia_130421	0.0107
sl18651b_Myriolecis_semipallida	Fungi,Ascomycota,Lecanoromycetes,Lecanorales,Lecanoraceae,Lecanora_125177	0.288	Fungi,Ascomycota,Lecanoromycetes,Lecanorales,Parmeliaceae,Parmotrema_126935	0.0364	Fungi,Ascomycota,Lecanoromycetes,Lecanorales,Lecanoraceae,Lecidella_125183	0.0272	Fungi,Ascomycota,Lecanoromycetes,Lecanorales,Lecanoraceae,Protoparmeliopsis_127835	0.0155	Fungi,Ascomycota,Lecanoromycetes,Lecanorales,Parmeliaceae,Xanthoparmelia_130421	0.0107
sl18483a_Myriolecis_semipallida	Fungi,Ascomycota,Lecanoromycetes,Lecanorales,Lecanoraceae,Lecanora_125177	0.294	Fungi,Ascomycota,Lecanoromycetes,Lecanorales,Parmeliaceae,Parmotrema_126935	0.0342	Fungi,Ascomycota,Lecanoromycetes,Lecanorales,Lecanoraceae,Lecidella_125183	0.0243	Fungi,Ascomycota,Lecanoromycetes,Lecanorales,Parmeliaceae,Parmelina_126931	0.0165	Fungi,Ascomycota,Lecanoromycetes,Lecanorales,Lecanoraceae,Protoparmeliopsis_127835	0.0157
sl18478quest_Myriolecis_semipallida	Fungi,Ascomycota,Lecanoromycetes,Lecanorales,Lecanoraceae,Lecanora_125177	0.352	Fungi,Ascomycota,Lecanoromycetes,Lecanorales,Lecanoraceae,Lecidella_125183	0.0315	Fungi,Ascomycota,Lecanoromycetes,Lecanorales,Lecanoraceae,Protoparmeliopsis_127835	0.0199
sl18651a_Myriolecis_semipallida	Fungi,Ascomycota,Lecanoromycetes,Lecanorales,Lecanoraceae,Lecanora_125177	0.274	Fungi,Ascomycota,Lecanoromycetes,Lecanorales,Parmeliaceae,Parmotrema_126935	0.0486	Fungi,Ascomycota,Lecanoromycetes,Lecanorales,Lecanoraceae,Lecidella_125183	0.0311	Fungi,Ascomycota,Lecanoromycetes,Lecanorales,Lecanoraceae,Protoparmeliopsis_127835	0.0154	Fungi,Ascomycota,Lecanoromycetes,Lecanorales,Porpidiaceae,Porpidia_127770	0.0104	Fungi,Ascomycota,Lecanoromycetes,Lecanorales,Parmeliaceae,Platismatia_127502	0.0104	Fungi,Ascomycota,Lecanoromycetes,Lecanorales,Parmeliaceae,Xanthoparmelia_130421	0.0103
sl18651d_Myriolecis_semipallida	Fungi,Ascomycota,Lecanoromycetes,Lecanorales,Lecanoraceae,Lecanora_125177	0.141	Fungi,Ascomycota,Lecanoromycetes,Lecanorales,Parmeliaceae,Parmotrema_126935	0.0261	Fungi,Ascomycota,Lecanoromycetes,Lecanorales,Parmeliaceae,Hypogymnia_124697	0.0149	Fungi,Ascomycota,Lecanoromycetes,Lecanorales,Lecanoraceae,Lecidella_125183	0.0137	Fungi,Ascomycota,Lecanoromycetes,Lecanorales,Parmeliaceae,Parmelina_126931	0.0103
sl18490_Myriolecis_semipallida	Fungi,Ascomycota,Lecanoromycetes,Lecanorales,Lecanoraceae,Lecanora_125177	0.233	Fungi,Ascomycota,Lecanoromycetes,Lecanorales,Parmeliaceae,Parmotrema_126935	0.0293	Fungi,Ascomycota,Lecanoromycetes,Lecanorales,Lecanoraceae,Lecidella_125183	0.0204	Fungi,Ascomycota,Lecanoromycetes,Lecanorales,Lecanoraceae,Protoparmeliopsis_127835	0.014	Fungi,Ascomycota,Lecanoromycetes,Lecanorales,Parmeliaceae,Parmelina_126931	0.0127
sl18494_Myriolecis_semipallida	Fungi,Ascomycota,Lecanoromycetes,Lecanorales,Lecanoraceae,Lecanora_125177	0.234	Fungi,Ascomycota,Lecanoromycetes,Lecanorales,Parmeliaceae,Parmotrema_126935	0.0313	Fungi,Ascomycota,Lecanoromycetes,Lecanorales,Lecanoraceae,Lecidella_125183	0.0194	Fungi,Ascomycota,Lecanoromycetes,Lecanorales,Lecanoraceae,Protoparmeliopsis_127835	0.0129	Fungi,Ascomycota,Lecanoromycetes,Lecanorales,Parmeliaceae,Parmelina_126931	0.0116
sl18467rino1_Myriolecis_myrioSP2	Fungi,Ascomycota,Lecanoromycetes,Lecanorales,Lecanoraceae,Lecanora_125177	0.237	Fungi,Ascomycota,Lecanoromycetes,Lecanorales,Parmeliaceae,Parmotrema_126935	0.0244	Fungi,Ascomycota,Lecanoromycetes,Lecanorales,Lecanoraceae,Lecidella_125183	0.0232	Fungi,Ascomycota,Lecanoromycetes,Lecanorales,Lecanoraceae,Protoparmeliopsis_127835	0.0179	Fungi,Ascomycota,Lecanoromycetes,Lecanorales,Parmeliaceae,Hypogymnia_124697	0.0154	Fungi,Ascomycota,Lecanoromycetes,Lecanorales,Parmeliaceae,Parmelina_126931	0.0131
sl18419rino_Myriolecis_myrioSP3	Fungi,Ascomycota,Lecanoromycetes,Lecanorales,Lecanoraceae,Lecanora_125177	0.303	Fungi,Ascomycota,Lecanoromycetes,Lecanorales,Parmeliaceae,Usnea_130180	0.0287	Fungi,Ascomycota,Lecanoromycetes,Lecanorales,Lecanoraceae,Lecidella_125183	0.0246	Fungi,Ascomycota,Lecanoromycetes,Lecanorales,Parmeliaceae,Xanthoparmelia_130421	0.0219	Fungi,Ascomycota,Lecanoromycetes,Lecanorales,Lecanoraceae,Protoparmeliopsis_127835	0.0177	Fungi,Ascomycota,Lecanoromycetes,Lecanorales,Parmeliaceae,Parmotrema_126935	0.0133	Fungi,Ascomycota,Lecanoromycetes,Lecanorales,Parmeliaceae,Tuckermanopsis_130075	0.0104
sl18248b2_Calvitimela_armeniaca	Fungi,Ascomycota,Lecanoromycetes,Lecanorales,Lecanoraceae,Lecanora_125177	0.0828	Fungi,Ascomycota,Lecanoromycetes,Lecanorales,Tephromelataceae,Calvitimela_121518	0.0493	Fungi,Ascomycota,Lecanoromycetes,Lecanorales,Parmeliaceae,Xanthoparmelia_130421	0.0318	Fungi,Ascomycota,Lecanoromycetes,Lecanorales,Parmeliaceae,Usnea_130180	0.0268	Fungi,Ascomycota,Lecanoromycetes,Lecanorales,Tephromelataceae,Tephromela_129629	0.0266	Fungi,Ascomycota,Lecanoromycetes,Lecanorales,Tephromelataceae,unk	0.0215	Fungi,Ascomycota,Lecanoromycetes,Lecanorales,Parmeliaceae,Parmotrema_126935	0.0154	Fungi,Ascomycota,Lecanoromycetes,Lecanorales,Lecanoraceae,Lecidella_125183	0.0152	Fungi,Ascomycota,Lecanoromycetes,Lecanorales,Parmeliaceae,Hypogymnia_124697	0.0151	Fungi,Ascomycota,Lecanoromycetes,Lecanorales,Mycoblastaceae,Mycoblastus_126141	0.0147	Fungi,Ascomycota,Lecanoromycetes,Lecanorales,Parmeliaceae,Cetraria_121795	0.0124	Fungi,Ascomycota,Lecanoromycetes,Lecanorales,Parmeliaceae,Tuckermanopsis_130075	0.01
sl18278a_Calvitimela_armeniaca	Fungi,Ascomycota,Lecanoromycetes,Lecanorales,Lecanoraceae,Lecanora_125177	0.0828	Fungi,Ascomycota,Lecanoromycetes,Lecanorales,Tephromelataceae,Calvitimela_121518	0.0493	Fungi,Ascomycota,Lecanoromycetes,Lecanorales,Parmeliaceae,Xanthoparmelia_130421	0.0318	Fungi,Ascomycota,Lecanoromycetes,Lecanorales,Parmeliaceae,Usnea_130180	0.0268	Fungi,Ascomycota,Lecanoromycetes,Lecanorales,Tephromelataceae,Tephromela_129629	0.0266	Fungi,Ascomycota,Lecanoromycetes,Lecanorales,Tephromelataceae,unk	0.0215	Fungi,Ascomycota,Lecanoromycetes,Lecanorales,Parmeliaceae,Parmotrema_126935	0.0154	Fungi,Ascomycota,Lecanoromycetes,Lecanorales,Lecanoraceae,Lecidella_125183	0.0152	Fungi,Ascomycota,Lecanoromycetes,Lecanorales,Parmeliaceae,Hypogymnia_124697	0.0151	Fungi,Ascomycota,Lecanoromycetes,Lecanorales,Mycoblastaceae,Mycoblastus_126141	0.0147	Fungi,Ascomycota,Lecanoromycetes,Lecanorales,Parmeliaceae,Cetraria_121795	0.0124	Fungi,Ascomycota,Lecanoromycetes,Lecanorales,Parmeliaceae,Tuckermanopsis_130075	0.01
sl18248quest_Calvitimela_armeniaca	Fungi,Ascomycota,Lecanoromycetes,Lecanorales,Lecanoraceae,Lecanora_125177	0.0797	Fungi,Ascomycota,Lecanoromycetes,Lecanorales,Tephromelataceae,Calvitimela_121518	0.0441	Fungi,Ascomycota,Lecanoromycetes,Lecanorales,Parmeliaceae,Xanthoparmelia_130421	0.0306	Fungi,Ascomycota,Lecanoromycetes,Lecanorales,Parmeliaceae,Usnea_130180	0.0239	Fungi,Ascomycota,Lecanoromycetes,Lecanorales,Tephromelataceae,Tephromela_129629	0.0219	Fungi,Ascomycota,Lecanoromycetes,Lecanorales,Tephromelataceae,unk	0.0201	Fungi,Ascomycota,Lecanoromycetes,Lecanorales,Lecanoraceae,Lecidella_125183	0.0153	Fungi,Ascomycota,Lecanoromycetes,Lecanorales,Mycoblastaceae,Mycoblastus_126141	0.0146	Fungi,Ascomycota,Lecanoromycetes,Lecanorales,Parmeliaceae,Parmotrema_126935	0.014	Fungi,Ascomycota,Lecanoromycetes,Lecanorales,Parmeliaceae,Hypogymnia_124697	0.013	Fungi,Ascomycota,Lecanoromycetes,Lecanorales,Parmeliaceae,Cetraria_121795	0.0112	Fungi,Ascomycota,Lecanoromycetes,Lecanorales,Parmeliaceae,Tuckermanopsis_130075	0.0106
sl18278green_Calvitimela_armeniaca	Fungi,Ascomycota,Lecanoromycetes,Lecanorales,Lecanoraceae,Lecanora_125177	0.0797	Fungi,Ascomycota,Lecanoromycetes,Lecanorales,Tephromelataceae,Calvitimela_121518	0.0441	Fungi,Ascomycota,Lecanoromycetes,Lecanorales,Parmeliaceae,Xanthoparmelia_130421	0.0306	Fungi,Ascomycota,Lecanoromycetes,Lecanorales,Parmeliaceae,Usnea_130180	0.0239	Fungi,Ascomycota,Lecanoromycetes,Lecanorales,Tephromelataceae,Tephromela_129629	0.0219	Fungi,Ascomycota,Lecanoromycetes,Lecanorales,Tephromelataceae,unk	0.0201	Fungi,Ascomycota,Lecanoromycetes,Lecanorales,Lecanoraceae,Lecidella_125183	0.0153	Fungi,Ascomycota,Lecanoromycetes,Lecanorales,Mycoblastaceae,Mycoblastus_126141	0.0146	Fungi,Ascomycota,Lecanoromycetes,Lecanorales,Parmeliaceae,Parmotrema_126935	0.014	Fungi,Ascomycota,Lecanoromycetes,Lecanorales,Parmeliaceae,Hypogymnia_124697	0.013	Fungi,Ascomycota,Lecanoromycetes,Lecanorales,Parmeliaceae,Cetraria_121795	0.0112	Fungi,Ascomycota,Lecanoromycetes,Lecanorales,Parmeliaceae,Tuckermanopsis_130075	0.0106
sl18372c_Calvitimela_armeniaca	Fungi,Ascomycota,Lecanoromycetes,Lecanorales,Lecanoraceae,Lecanora_125177	0.0797	Fungi,Ascomycota,Lecanoromycetes,Lecanorales,Tephromelataceae,Calvitimela_121518	0.0441	Fungi,Ascomycota,Lecanoromycetes,Lecanorales,Parmeliaceae,Xanthoparmelia_130421	0.0306	Fungi,Ascomycota,Lecanoromycetes,Lecanorales,Parmeliaceae,Usnea_130180	0.0239	Fungi,Ascomycota,Lecanoromycetes,Lecanorales,Tephromelataceae,Tephromela_129629	0.0219	Fungi,Ascomycota,Lecanoromycetes,Lecanorales,Tephromelataceae,unk	0.0201	Fungi,Ascomycota,Lecanoromycetes,Lecanorales,Lecanoraceae,Lecidella_125183	0.0153	Fungi,Ascomycota,Lecanoromycetes,Lecanorales,Mycoblastaceae,Mycoblastus_126141	0.0146	Fungi,Ascomycota,Lecanoromycetes,Lecanorales,Parmeliaceae,Parmotrema_126935	0.014	Fungi,Ascomycota,Lecanoromycetes,Lecanorales,Parmeliaceae,Hypogymnia_124697	0.013	Fungi,Ascomycota,Lecanoromycetes,Lecanorales,Parmeliaceae,Cetraria_121795	0.0112	Fungi,Ascomycota,Lecanoromycetes,Lecanorales,Parmeliaceae,Tuckermanopsis_130075	0.0106
sl18403b_Calvitimela_armeniaca	Fungi,Ascomycota,Lecanoromycetes,Lecanorales,Lecanoraceae,Lecanora_125177	0.0797	Fungi,Ascomycota,Lecanoromycetes,Lecanorales,Tephromelataceae,Calvitimela_121518	0.0441	Fungi,Ascomycota,Lecanoromycetes,Lecanorales,Parmeliaceae,Xanthoparmelia_130421	0.0306	Fungi,Ascomycota,Lecanoromycetes,Lecanorales,Parmeliaceae,Usnea_130180	0.0239	Fungi,Ascomycota,Lecanoromycetes,Lecanorales,Tephromelataceae,Tephromela_129629	0.0219	Fungi,Ascomycota,Lecanoromycetes,Lecanorales,Tephromelataceae,unk	0.0201	Fungi,Ascomycota,Lecanoromycetes,Lecanorales,Lecanoraceae,Lecidella_125183	0.0153	Fungi,Ascomycota,Lecanoromycetes,Lecanorales,Mycoblastaceae,Mycoblastus_126141	0.0146	Fungi,Ascomycota,Lecanoromycetes,Lecanorales,Parmeliaceae,Parmotrema_126935	0.014	Fungi,Ascomycota,Lecanoromycetes,Lecanorales,Parmeliaceae,Hypogymnia_124697	0.013	Fungi,Ascomycota,Lecanoromycetes,Lecanorales,Parmeliaceae,Cetraria_121795	0.0112	Fungi,Ascomycota,Lecanoromycetes,Lecanorales,Parmeliaceae,Tuckermanopsis_130075	0.0106
sl18404e_Calvitimela_armeniaca	Fungi,Ascomycota,Lecanoromycetes,Lecanorales,Lecanoraceae,Lecanora_125177	0.0797	Fungi,Ascomycota,Lecanoromycetes,Lecanorales,Tephromelataceae,Calvitimela_121518	0.0441	Fungi,Ascomycota,Lecanoromycetes,Lecanorales,Parmeliaceae,Xanthoparmelia_130421	0.0306	Fungi,Ascomycota,Lecanoromycetes,Lecanorales,Parmeliaceae,Usnea_130180	0.0239	Fungi,Ascomycota,Lecanoromycetes,Lecanorales,Tephromelataceae,Tephromela_129629	0.0219	Fungi,Ascomycota,Lecanoromycetes,Lecanorales,Tephromelataceae,unk	0.0201	Fungi,Ascomycota,Lecanoromycetes,Lecanorales,Lecanoraceae,Lecidella_125183	0.0153	Fungi,Ascomycota,Lecanoromycetes,Lecanorales,Mycoblastaceae,Mycoblastus_126141	0.0146	Fungi,Ascomycota,Lecanoromycetes,Lecanorales,Parmeliaceae,Parmotrema_126935	0.014	Fungi,Ascomycota,Lecanoromycetes,Lecanorales,Parmeliaceae,Hypogymnia_124697	0.013	Fungi,Ascomycota,Lecanoromycetes,Lecanorales,Parmeliaceae,Cetraria_121795	0.0112	Fungi,Ascomycota,Lecanoromycetes,Lecanorales,Parmeliaceae,Tuckermanopsis_130075	0.0106
sl18567a_Calvitimela_armeniaca	Fungi,Ascomycota,Lecanoromycetes,Lecanorales,Lecanoraceae,Lecanora_125177	0.0797	Fungi,Ascomycota,Lecanoromycetes,Lecanorales,Tephromelataceae,Calvitimela_121518	0.0441	Fungi,Ascomycota,Lecanoromycetes,Lecanorales,Parmeliaceae,Xanthoparmelia_130421	0.0306	Fungi,Ascomycota,Lecanoromycetes,Lecanorales,Parmeliaceae,Usnea_130180	0.0239	Fungi,Ascomycota,Lecanoromycetes,Lecanorales,Tephromelataceae,Tephromela_129629	0.0219	Fungi,Ascomycota,Lecanoromycetes,Lecanorales,Tephromelataceae,unk	0.0201	Fungi,Ascomycota,Lecanoromycetes,Lecanorales,Lecanoraceae,Lecidella_125183	0.0153	Fungi,Ascomycota,Lecanoromycetes,Lecanorales,Mycoblastaceae,Mycoblastus_126141	0.0146	Fungi,Ascomycota,Lecanoromycetes,Lecanorales,Parmeliaceae,Parmotrema_126935	0.014	Fungi,Ascomycota,Lecanoromycetes,Lecanorales,Parmeliaceae,Hypogymnia_124697	0.013	Fungi,Ascomycota,Lecanoromycetes,Lecanorales,Parmeliaceae,Cetraria_121795	0.0112	Fungi,Ascomycota,Lecanoromycetes,Lecanorales,Parmeliaceae,Tuckermanopsis_130075	0.0106
sl18570_Calvitimela_armeniaca	Fungi,Ascomycota,Lecanoromycetes,Lecanorales,Lecanoraceae,Lecanora_125177	0.0797	Fungi,Ascomycota,Lecanoromycetes,Lecanorales,Tephromelataceae,Calvitimela_121518	0.0441	Fungi,Ascomycota,Lecanoromycetes,Lecanorales,Parmeliaceae,Xanthoparmelia_130421	0.0306	Fungi,Ascomycota,Lecanoromycetes,Lecanorales,Parmeliaceae,Usnea_130180	0.0239	Fungi,Ascomycota,Lecanoromycetes,Lecanorales,Tephromelataceae,Tephromela_129629	0.0219	Fungi,Ascomycota,Lecanoromycetes,Lecanorales,Tephromelataceae,unk	0.0201	Fungi,Ascomycota,Lecanoromycetes,Lecanorales,Lecanoraceae,Lecidella_125183	0.0153	Fungi,Ascomycota,Lecanoromycetes,Lecanorales,Mycoblastaceae,Mycoblastus_126141	0.0146	Fungi,Ascomycota,Lecanoromycetes,Lecanorales,Parmeliaceae,Parmotrema_126935	0.014	Fungi,Ascomycota,Lecanoromycetes,Lecanorales,Parmeliaceae,Hypogymnia_124697	0.013	Fungi,Ascomycota,Lecanoromycetes,Lecanorales,Parmeliaceae,Cetraria_121795	0.0112	Fungi,Ascomycota,Lecanoromycetes,Lecanorales,Parmeliaceae,Tuckermanopsis_130075	0.0106
sl18302d_Calvitimela_armeniaca	Fungi,Ascomycota,Lecanoromycetes,Lecanorales,Lecanoraceae,Lecanora_125177	0.0744	Fungi,Ascomycota,Lecanoromycetes,Lecanorales,Tephromelataceae,Calvitimela_121518	0.0463	Fungi,Ascomycota,Lecanoromycetes,Lecanorales,Parmeliaceae,Xanthoparmelia_130421	0.032	Fungi,Ascomycota,Lecanoromycetes,Lecanorales,Parmeliaceae,Usnea_130180	0.0261	Fungi,Ascomycota,Lecanoromycetes,Lecanorales,Tephromelataceae,Tephromela_129629	0.025	Fungi,Ascomycota,Lecanoromycetes,Lecanorales,Tephromelataceae,unk	0.0211	Fungi,Ascomycota,Lecanoromycetes,Lecanorales,Mycoblastaceae,Mycoblastus_126141	0.0159	Fungi,Ascomycota,Lecanoromycetes,Lecanorales,Parmeliaceae,Parmotrema_126935	0.0152	Fungi,Ascomycota,Lecanoromycetes,Lecanorales,Parmeliaceae,Hypogymnia_124697	0.0147	Fungi,Ascomycota,Lecanoromycetes,Lecanorales,Parmeliaceae,Cetraria_121795	0.0121	Fungi,Ascomycota,Lecanoromycetes,Lecanorales,Parmeliaceae,Tuckermanopsis_130075	0.0117
sl18302quest_Calvitimela_armeniaca	Fungi,Ascomycota,Lecanoromycetes,Lecanorales,Lecanoraceae,Lecanora_125177	0.0744	Fungi,Ascomycota,Lecanoromycetes,Lecanorales,Tephromelataceae,Calvitimela_121518	0.0463	Fungi,Ascomycota,Lecanoromycetes,Lecanorales,Parmeliaceae,Xanthoparmelia_130421	0.032	Fungi,Ascomycota,Lecanoromycetes,Lecanorales,Parmeliaceae,Usnea_130180	0.0261	Fungi,Ascomycota,Lecanoromycetes,Lecanorales,Tephromelataceae,Tephromela_129629	0.025	Fungi,Ascomycota,Lecanoromycetes,Lecanorales,Tephromelataceae,unk	0.0211	Fungi,Ascomycota,Lecanoromycetes,Lecanorales,Mycoblastaceae,Mycoblastus_126141	0.0159	Fungi,Ascomycota,Lecanoromycetes,Lecanorales,Parmeliaceae,Parmotrema_126935	0.0152	Fungi,Ascomycota,Lecanoromycetes,Lecanorales,Parmeliaceae,Hypogymnia_124697	0.0147	Fungi,Ascomycota,Lecanoromycetes,Lecanorales,Parmeliaceae,Cetraria_121795	0.0121	Fungi,Ascomycota,Lecanoromycetes,Lecanorales,Parmeliaceae,Tuckermanopsis_130075	0.0117
sl18359_Calvitimela_armeniaca	Fungi,Ascomycota,Lecanoromycetes,Lecanorales,Lecanoraceae,Lecanora_125177	0.0772	Fungi,Ascomycota,Lecanoromycetes,Lecanorales,Tephromelataceae,Calvitimela_121518	0.0442	Fungi,Ascomycota,Lecanoromycetes,Lecanorales,Parmeliaceae,Xanthoparmelia_130421	0.0286	Fungi,Ascomycota,Lecanoromycetes,Lecanorales,Parmeliaceae,Usnea_130180	0.0239	Fungi,Ascomycota,Lecanoromycetes,Lecanorales,Tephromelataceae,Tephromela_129629	0.0223	Fungi,Ascomycota,Lecanoromycetes,Lecanorales,Tephromelataceae,unk	0.0205	Fungi,Ascomycota,Lecanoromycetes,Lecanorales,Lecanoraceae,Lecidella_125183	0.0153	Fungi,Ascomycota,Lecanoromycetes,Lecanorales,Mycoblastaceae,Mycoblastus_126141	0.0142	Fungi,Ascomycota,Lecanoromycetes,Lecanorales,Parmeliaceae,Parmotrema_126935	0.0134	Fungi,Ascomycota,Lecanoromycetes,Lecanorales,Parmeliaceae,Hypogymnia_124697	0.0127	Fungi,Ascomycota,Lecanoromycetes,Lecanorales,Parmeliaceae,Cetraria_121795	0.0103
sl18540_Lecanora_cenisiaAFF	Fungi,Ascomycota,Lecanoromycetes,Lecanorales,Lecanoraceae,Lecanora_125177	0.12	Fungi,Ascomycota,Lecanoromycetes,Lecanorales,Parmeliaceae,Usnea_130180	0.0157	Fungi,Ascomycota,Lecanoromycetes,Lecanorales,Parmeliaceae,Parmotrema_126935	0.0102
sl18588_Lecanora_cenisiaAFF	Fungi,Ascomycota,Lecanoromycetes,Lecanorales,Lecanoraceae,Lecanora_125177	0.12	Fungi,Ascomycota,Lecanoromycetes,Lecanorales,Parmeliaceae,Usnea_130180	0.0157	Fungi,Ascomycota,Lecanoromycetes,Lecanorales,Parmeliaceae,Parmotrema_126935	0.0102
sl18634_Lecanora_cenisiaAFF	Fungi,Ascomycota,Lecanoromycetes,Lecanorales,Lecanoraceae,Lecanora_125177	0.14	Fungi,Ascomycota,Lecanoromycetes,Lecanorales,Parmeliaceae,Usnea_130180	0.0185	Fungi,Ascomycota,Lecanoromycetes,Lecanorales,Parmeliaceae,Parmotrema_126935	0.0127
sl18437a_Lecidella_elaeochroma	Fungi,Ascomycota,Lecanoromycetes,Lecanorales,Lecanoraceae,Lecidella_125183	0.245	Fungi,Ascomycota,Lecanoromycetes,Lecanorales,Lecanoraceae,Lecanora_125177	0.106
sl18473a_Lecidella_elaeochroma	Fungi,Ascomycota,Lecanoromycetes,Lecanorales,Lecanoraceae,Lecidella_125183	0.245	Fungi,Ascomycota,Lecanoromycetes,Lecanorales,Lecanoraceae,Lecanora_125177	0.106
sl18472_Lecidella_elaeochroma	Fungi,Ascomycota,Lecanoromycetes,Lecanorales,Lecanoraceae,Lecidella_125183	0.242	Fungi,Ascomycota,Lecanoromycetes,Lecanorales,Lecanoraceae,Lecanora_125177	0.105
sl18620y_Lecidella_wulfeniiAFF	Fungi,Ascomycota,Lecanoromycetes,Lecanorales,Lecanoraceae,Lecidella_125183	0.241	Fungi,Ascomycota,Lecanoromycetes,Lecanorales,Lecanoraceae,Lecanora_125177	0.111
sl18238a_Protoparmelia_badia	Fungi,Ascomycota,Lecanoromycetes,Lecanorales,Parmeliaceae,Protoparmelia_127834	0.208	Fungi,Ascomycota,Lecanoromycetes,Lecanorales,Parmeliaceae,Xanthoparmelia_130421	0.057	Fungi,Ascomycota,Lecanoromycetes,Lecanorales,Lecanoraceae,Lecanora_125177	0.0561	Fungi,Ascomycota,Lecanoromycetes,Lecanorales,Parmeliaceae,Usnea_130180	0.0362	Fungi,Ascomycota,Lecanoromycetes,Lecanorales,Parmeliaceae,Parmotrema_126935	0.0226	Fungi,Ascomycota,Lecanoromycetes,Lecanorales,Parmeliaceae,Cetraria_121795	0.0224	Fungi,Ascomycota,Lecanoromycetes,Lecanorales,Parmeliaceae,Tuckermanopsis_130075	0.0219	Fungi,Ascomycota,Lecanoromycetes,Lecanorales,Parmeliaceae,Hypogymnia_124697	0.0198	Fungi,Ascomycota,Lecanoromycetes,Lecanorales,Parmeliaceae,Parmelina_126931	0.0156	Fungi,Ascomycota,Lecanoromycetes,Lecanorales,Parmeliaceae,Parmelia_126929	0.0104
sl18403f_Protoparmelia_badia	Fungi,Ascomycota,Lecanoromycetes,Lecanorales,Parmeliaceae,Protoparmelia_127834	0.212	Fungi,Ascomycota,Lecanoromycetes,Lecanorales,Lecanoraceae,Lecanora_125177	0.059	Fungi,Ascomycota,Lecanoromycetes,Lecanorales,Parmeliaceae,Xanthoparmelia_130421	0.0572	Fungi,Ascomycota,Lecanoromycetes,Lecanorales,Parmeliaceae,Usnea_130180	0.0354	Fungi,Ascomycota,Lecanoromycetes,Lecanorales,Parmeliaceae,Parmotrema_126935	0.0216	Fungi,Ascomycota,Lecanoromycetes,Lecanorales,Parmeliaceae,Cetraria_121795	0.0212	Fungi,Ascomycota,Lecanoromycetes,Lecanorales,Parmeliaceae,Tuckermanopsis_130075	0.0201	Fungi,Ascomycota,Lecanoromycetes,Lecanorales,Parmeliaceae,Hypogymnia_124697	0.0194	Fungi,Ascomycota,Lecanoromycetes,Lecanorales,Parmeliaceae,Parmelina_126931	0.0153	Fungi,Ascomycota,Lecanoromycetes,Lecanorales,Parmeliaceae,Parmelia_126929	0.01
sl18243a_Protoparmelia_badia	Fungi,Ascomycota,Lecanoromycetes,Lecanorales,Parmeliaceae,Protoparmelia_127834	0.21	Fungi,Ascomycota,Lecanoromycetes,Lecanorales,Parmeliaceae,Xanthoparmelia_130421	0.0584	Fungi,Ascomycota,Lecanoromycetes,Lecanorales,Lecanoraceae,Lecanora_125177	0.0558	Fungi,Ascomycota,Lecanoromycetes,Lecanorales,Parmeliaceae,Usnea_130180	0.0364	Fungi,Ascomycota,Lecanoromycetes,Lecanorales,Parmeliaceae,Cetraria_121795	0.0229	Fungi,Ascomycota,Lecanoromycetes,Lecanorales,Parmeliaceae,Parmotrema_126935	0.0226	Fungi,Ascomycota,Lecanoromycetes,Lecanorales,Parmeliaceae,Tuckermanopsis_130075	0.0224	Fungi,Ascomycota,Lecanoromycetes,Lecanorales,Parmeliaceae,Hypogymnia_124697	0.0197	Fungi,Ascomycota,Lecanoromycetes,Lecanorales,Parmeliaceae,Parmelina_126931	0.016	Fungi,Ascomycota,Lecanoromycetes,Lecanorales,Parmeliaceae,Parmelia_126929	0.0108
sl18456_Protoparmelia_badia	Fungi,Ascomycota,Lecanoromycetes,Lecanorales,Parmeliaceae,Protoparmelia_127834	0.191	Fungi,Ascomycota,Lecanoromycetes,Lecanorales,Lecanoraceae,Lecanora_125177	0.0563	Fungi,Ascomycota,Lecanoromycetes,Lecanorales,Parmeliaceae,Xanthoparmelia_130421	0.0515	Fungi,Ascomycota,Lecanoromycetes,Lecanorales,Parmeliaceae,Usnea_130180	0.0354	Fungi,Ascomycota,Lecanoromycetes,Lecanorales,Parmeliaceae,Parmotrema_126935	0.0235	Fungi,Ascomycota,Lecanoromycetes,Lecanorales,Parmeliaceae,Tuckermanopsis_130075	0.0206	Fungi,Ascomycota,Lecanoromycetes,Lecanorales,Parmeliaceae,Cetraria_121795	0.0205	Fungi,Ascomycota,Lecanoromycetes,Lecanorales,Parmeliaceae,Hypogymnia_124697	0.0189	Fungi,Ascomycota,Lecanoromycetes,Lecanorales,Parmeliaceae,Parmelina_126931	0.015	Fungi,Ascomycota,Lecanoromycetes,Lecanorales,Parmeliaceae,Parmelia_126929	0.0102
sl18255a_Protoparmelia_badia	Fungi,Ascomycota,Lecanoromycetes,Lecanorales,Parmeliaceae,Protoparmelia_127834	0.187	Fungi,Ascomycota,Lecanoromycetes,Lecanorales,Lecanoraceae,Lecanora_125177	0.0672	Fungi,Ascomycota,Lecanoromycetes,Lecanorales,Parmeliaceae,Xanthoparmelia_130421	0.0624	Fungi,Ascomycota,Lecanoromycetes,Lecanorales,Parmeliaceae,Usnea_130180	0.0394	Fungi,Ascomycota,Lecanoromycetes,Lecanorales,Parmeliaceae,Parmotrema_126935	0.0285	Fungi,Ascomycota,Lecanoromycetes,Lecanorales,Parmeliaceae,Cetraria_121795	0.0241	Fungi,Ascomycota,Lecanoromycetes,Lecanorales,Parmeliaceae,Tuckermanopsis_130075	0.021	Fungi,Ascomycota,Lecanoromycetes,Lecanorales,Parmeliaceae,Hypogymnia_124697	0.019	Fungi,Ascomycota,Lecanoromycetes,Lecanorales,Parmeliaceae,Parmelina_126931	0.0153	Fungi,Ascomycota,Lecanoromycetes,Lecanorales,Parmeliaceae,Cetrelia_121800	0.0118	Fungi,Ascomycota,Lecanoromycetes,Lecanorales,Parmeliaceae,Parmelia_126929	0.0113
sl18261a_Protoparmelia_badia	Fungi,Ascomycota,Lecanoromycetes,Lecanorales,Parmeliaceae,Protoparmelia_127834	0.187	Fungi,Ascomycota,Lecanoromycetes,Lecanorales,Lecanoraceae,Lecanora_125177	0.0672	Fungi,Ascomycota,Lecanoromycetes,Lecanorales,Parmeliaceae,Xanthoparmelia_130421	0.0624	Fungi,Ascomycota,Lecanoromycetes,Lecanorales,Parmeliaceae,Usnea_130180	0.0394	Fungi,Ascomycota,Lecanoromycetes,Lecanorales,Parmeliaceae,Parmotrema_126935	0.0285	Fungi,Ascomycota,Lecanoromycetes,Lecanorales,Parmeliaceae,Cetraria_121795	0.0241	Fungi,Ascomycota,Lecanoromycetes,Lecanorales,Parmeliaceae,Tuckermanopsis_130075	0.021	Fungi,Ascomycota,Lecanoromycetes,Lecanorales,Parmeliaceae,Hypogymnia_124697	0.019	Fungi,Ascomycota,Lecanoromycetes,Lecanorales,Parmeliaceae,Parmelina_126931	0.0153	Fungi,Ascomycota,Lecanoromycetes,Lecanorales,Parmeliaceae,Cetrelia_121800	0.0118	Fungi,Ascomycota,Lecanoromycetes,Lecanorales,Parmeliaceae,Parmelia_126929	0.0113
sl18453_Protoparmelia_badia	Fungi,Ascomycota,Lecanoromycetes,Lecanorales,Parmeliaceae,Protoparmelia_127834	0.201	Fungi,Ascomycota,Lecanoromycetes,Lecanorales,Lecanoraceae,Lecanora_125177	0.0561	Fungi,Ascomycota,Lecanoromycetes,Lecanorales,Parmeliaceae,Xanthoparmelia_130421	0.0539	Fungi,Ascomycota,Lecanoromycetes,Lecanorales,Parmeliaceae,Usnea_130180	0.0361	Fungi,Ascomycota,Lecanoromycetes,Lecanorales,Parmeliaceae,Parmotrema_126935	0.0209	Fungi,Ascomycota,Lecanoromycetes,Lecanorales,Parmeliaceae,Tuckermanopsis_130075	0.0201	Fungi,Ascomycota,Lecanoromycetes,Lecanorales,Parmeliaceae,Cetraria_121795	0.0195	Fungi,Ascomycota,Lecanoromycetes,Lecanorales,Parmeliaceae,Hypogymnia_124697	0.0191	Fungi,Ascomycota,Lecanoromycetes,Lecanorales,Parmeliaceae,Parmelina_126931	0.014
sl18452_Protoparmelia_badia	Fungi,Ascomycota,Lecanoromycetes,Lecanorales,Parmeliaceae,Protoparmelia_127834	0.161	Fungi,Ascomycota,Lecanoromycetes,Lecanorales,Parmeliaceae,Xanthoparmelia_130421	0.0542	Fungi,Ascomycota,Lecanoromycetes,Lecanorales,Lecanoraceae,Lecanora_125177	0.0539	Fungi,Ascomycota,Lecanoromycetes,Lecanorales,Parmeliaceae,Usnea_130180	0.0331	Fungi,Ascomycota,Lecanoromycetes,Lecanorales,Parmeliaceae,Parmotrema_126935	0.0214	Fungi,Ascomycota,Lecanoromycetes,Lecanorales,Parmeliaceae,Hypogymnia_124697	0.0198	Fungi,Ascomycota,Lecanoromycetes,Lecanorales,Parmeliaceae,Tuckermanopsis_130075	0.0181	Fungi,Ascomycota,Lecanoromycetes,Lecanorales,Parmeliaceae,Cetraria_121795	0.0171	Fungi,Ascomycota,Lecanoromycetes,Lecanorales,Parmeliaceae,Hypotrachyna_124710	0.0141	Fungi,Ascomycota,Lecanoromycetes,Lecanorales,Lecanoraceae,Lecidella_125183	0.0102
sl18361asp_Arctidea_sp1	Fungi,Ascomycota,Lecanoromycetes,Pertusariales,Megasporaceae,Circinaria_122037	0.0531	Fungi,Ascomycota,Lecanoromycetes,Pertusariales,Megasporaceae,Aspicilia_120813	0.0494	Fungi,Ascomycota,Lecanoromycetes,Umbilicariales,Umbilicariaceae,Umbilicaria_130129	0.0111
sl18477_Arctidea_candidaAFF	Fungi,Ascomycota,Lecanoromycetes,Pertusariales,Megasporaceae,Aspicilia_120813	0.0743	Fungi,Ascomycota,Lecanoromycetes,Pertusariales,Megasporaceae,Circinaria_122037	0.0578
sl18350arctidea_Arctidea_circularisAFF2	Fungi,Ascomycota,Lecanoromycetes,Pertusariales,Megasporaceae,Aspicilia_120813	0.0528	Fungi,Ascomycota,Lecanoromycetes,Pertusariales,Megasporaceae,Circinaria_122037	0.0522
sl19204mega_Arctidea_circularisAFF2	Fungi,Ascomycota,Lecanoromycetes,Pertusariales,Megasporaceae,Aspicilia_120813	0.0556	Fungi,Ascomycota,Lecanoromycetes,Pertusariales,Megasporaceae,Circinaria_122037	0.0519	Fungi,Ascomycota,Lecanoromycetes,Umbilicariales,Umbilicariaceae,Umbilicaria_130129	0.0112
sl18404f_Sagedia_sp1
sl18404sage1_Sagedia_sp1
sl18519a_Arctidea_circularisAFF1	Fungi,Ascomycota,Lecanoromycetes,Pertusariales,Megasporaceae,Aspicilia_120813	0.073	Fungi,Ascomycota,Lecanoromycetes,Pertusariales,Megasporaceae,Circinaria_122037	0.0615	Fungi,Ascomycota,Lecanoromycetes,Umbilicariales,Umbilicariaceae,Umbilicaria_130129	0.028	Fungi,Ascomycota,Lecanoromycetes,Pertusariales,Ochrolechiaceae,Ochrolechia_126572	0.0123
sl18350c_Arctidea_circularisAFF1	Fungi,Ascomycota,Lecanoromycetes,Pertusariales,Megasporaceae,Circinaria_122037	0.0614	Fungi,Ascomycota,Lecanoromycetes,Pertusariales,Megasporaceae,Aspicilia_120813	0.0393	Fungi,Ascomycota,Lecanoromycetes,Umbilicariales,Umbilicariaceae,Umbilicaria_130129	0.0166
sl18246z_Aspicilia_americanaAFF1	Fungi,Ascomycota,Lecanoromycetes,Pertusariales,Megasporaceae,Circinaria_122037	0.0351	Fungi,Ascomycota,Lecanoromycetes,Pertusariales,Megasporaceae,Aspicilia_120813	0.0125
sl18251b_Aspicilia_americanaAFF1	Fungi,Ascomycota,Lecanoromycetes,Pertusariales,Megasporaceae,Circinaria_122037	0.0351	Fungi,Ascomycota,Lecanoromycetes,Pertusariales,Megasporaceae,Aspicilia_120813	0.0125
sl18274asp_Aspicilia_americanaAFF1	Fungi,Ascomycota,Lecanoromycetes,Pertusariales,Megasporaceae,Circinaria_122037	0.0351	Fungi,Ascomycota,Lecanoromycetes,Pertusariales,Megasporaceae,Aspicilia_120813	0.0125
sl18305asp_Aspicilia_americanaAFF1	Fungi,Ascomycota,Lecanoromycetes,Pertusariales,Megasporaceae,Circinaria_122037	0.0351	Fungi,Ascomycota,Lecanoromycetes,Pertusariales,Megasporaceae,Aspicilia_120813	0.0125
sl18270_Aspicilia_americanaAFF1	Fungi,Ascomycota,Lecanoromycetes,Pertusariales,Megasporaceae,Circinaria_122037	0.0344	Fungi,Ascomycota,Lecanoromycetes,Pertusariales,Megasporaceae,Aspicilia_120813	0.0128
sl18299c_Aspicilia_americanaAFF1	Fungi,Ascomycota,Lecanoromycetes,Pertusariales,Megasporaceae,Circinaria_122037	0.0344	Fungi,Ascomycota,Lecanoromycetes,Pertusariales,Megasporaceae,Aspicilia_120813	0.0128
sl18487_Aspicilia_americanaAFF2	Fungi,Ascomycota,Lecanoromycetes,Pertusariales,Megasporaceae,Circinaria_122037	0.0198
sl18349asp_Aspicilia_americanaAFF3	Fungi,Ascomycota,Lecanoromycetes,Pertusariales,Megasporaceae,Circinaria_122037	0.0293	Fungi,Ascomycota,Lecanoromycetes,Pertusariales,Megasporaceae,Aspicilia_120813	0.0101
sl18349pea_Aspicilia_americanaAFF3	Fungi,Ascomycota,Lecanoromycetes,Pertusariales,Megasporaceae,Circinaria_122037	0.0254
sl18351_Aspicilia_americanaAFF4
sl18491_Aspicilia_americanaAFF5	Fungi,Ascomycota,Lecanoromycetes,Pertusariales,Megasporaceae,Circinaria_122037	0.0433	Fungi,Ascomycota,Lecanoromycetes,Pertusariales,Megasporaceae,Aspicilia_120813	0.016
sl18495_Aspicilia_americanaAFF5	Fungi,Ascomycota,Lecanoromycetes,Pertusariales,Megasporaceae,Circinaria_122037	0.0433	Fungi,Ascomycota,Lecanoromycetes,Pertusariales,Megasporaceae,Aspicilia_120813	0.016
sl18564_Aspicilia_americanaAFF5	Fungi,Ascomycota,Lecanoromycetes,Pertusariales,Megasporaceae,Circinaria_122037	0.0446	Fungi,Ascomycota,Lecanoromycetes,Pertusariales,Megasporaceae,Aspicilia_120813	0.0173
sl18594aspi_Aspicilia_americanaAFF5	Fungi,Ascomycota,Lecanoromycetes,Pertusariales,Megasporaceae,Circinaria_122037	0.0446	Fungi,Ascomycota,Lecanoromycetes,Pertusariales,Megasporaceae,Aspicilia_120813	0.0173
sl18626aspi_Aspicilia_americanaAFF5	Fungi,Ascomycota,Lecanoromycetes,Pertusariales,Megasporaceae,Circinaria_122037	0.0446	Fungi,Ascomycota,Lecanoromycetes,Pertusariales,Megasporaceae,Aspicilia_120813	0.0173
sl18645b_Aspicilia_americanaAFF5	Fungi,Ascomycota,Lecanoromycetes,Pertusariales,Megasporaceae,Circinaria_122037	0.0502	Fungi,Ascomycota,Lecanoromycetes,Pertusariales,Megasporaceae,Aspicilia_120813	0.0194
sl18288_Aspicilia_fumosaAGG1	Fungi,Ascomycota,Lecanoromycetes,Pertusariales,Megasporaceae,Circinaria_122037	0.049	Fungi,Ascomycota,Lecanoromycetes,Pertusariales,Megasporaceae,Aspicilia_120813	0.0209	Fungi,Ascomycota,Lecanoromycetes,Umbilicariales,Umbilicariaceae,Umbilicaria_130129	0.0171
sl18296_Aspicilia_fumosaAGG1	Fungi,Ascomycota,Lecanoromycetes,Pertusariales,Megasporaceae,Circinaria_122037	0.049	Fungi,Ascomycota,Lecanoromycetes,Pertusariales,Megasporaceae,Aspicilia_120813	0.0209	Fungi,Ascomycota,Lecanoromycetes,Umbilicariales,Umbilicariaceae,Umbilicaria_130129	0.0171
sl18346a_Aspicilia_fumosaAGG1	Fungi,Ascomycota,Lecanoromycetes,Pertusariales,Megasporaceae,Circinaria_122037	0.049	Fungi,Ascomycota,Lecanoromycetes,Pertusariales,Megasporaceae,Aspicilia_120813	0.0209	Fungi,Ascomycota,Lecanoromycetes,Umbilicariales,Umbilicariaceae,Umbilicaria_130129	0.0171
sl18294b_Aspicilia_fumosaAGG2	Fungi,Ascomycota,Lecanoromycetes,Pertusariales,Megasporaceae,Circinaria_122037	0.0353	Fungi,Ascomycota,Lecanoromycetes,Pertusariales,Megasporaceae,Aspicilia_120813	0.0152	Fungi,Ascomycota,Lecanoromycetes,Umbilicariales,Umbilicariaceae,Umbilicaria_130129	0.013
sl18361b_Aspicilia_arizonicaAFF1	Fungi,Ascomycota,Lecanoromycetes,Pertusariales,Megasporaceae,Circinaria_122037	0.0835	Fungi,Ascomycota,Lecanoromycetes,Pertusariales,Megasporaceae,Aspicilia_120813	0.0344
sl18404a_Aspicilia_arizonicaAFF1	Fungi,Ascomycota,Lecanoromycetes,Pertusariales,Megasporaceae,Circinaria_122037	0.0835	Fungi,Ascomycota,Lecanoromycetes,Pertusariales,Megasporaceae,Aspicilia_120813	0.0344
sl18361r_Aspicilia_arizonicaAFF1	Fungi,Ascomycota,Lecanoromycetes,Pertusariales,Megasporaceae,Circinaria_122037	0.0742	Fungi,Ascomycota,Lecanoromycetes,Pertusariales,Megasporaceae,Aspicilia_120813	0.0292
sl18370e_Aspicilia_arizonicaAFF1	Fungi,Ascomycota,Lecanoromycetes,Pertusariales,Megasporaceae,Circinaria_122037	0.0825	Fungi,Ascomycota,Lecanoromycetes,Pertusariales,Megasporaceae,Aspicilia_120813	0.0305
sl18638a_Aspicilia_arizonicaAFF1	Fungi,Ascomycota,Lecanoromycetes,Pertusariales,Megasporaceae,Circinaria_122037	0.0898	Fungi,Ascomycota,Lecanoromycetes,Pertusariales,Megasporaceae,Aspicilia_120813	0.0308
sl18238b_Aspicilia_arizonicaAFF2	Fungi,Ascomycota,Lecanoromycetes,Pertusariales,Megasporaceae,Circinaria_122037	0.166	Fungi,Ascomycota,Lecanoromycetes,Pertusariales,Megasporaceae,Aspicilia_120813	0.0448
sl18275unk_Aspicilia_arizonicaAFF4	Fungi,Ascomycota,Lecanoromycetes,Pertusariales,Megasporaceae,Circinaria_122037	0.0561	Fungi,Ascomycota,Lecanoromycetes,Pertusariales,Megasporaceae,Aspicilia_120813	0.018	Fungi,Ascomycota,Lecanoromycetes,Umbilicariales,Umbilicariaceae,Umbilicaria_130129	0.0131
sl18352a_Aspicilia_arizonicaAFF4	Fungi,Ascomycota,Lecanoromycetes,Pertusariales,Megasporaceae,Circinaria_122037	0.0486	Fungi,Ascomycota,Lecanoromycetes,Pertusariales,Megasporaceae,Aspicilia_120813	0.0153	Fungi,Ascomycota,Lecanoromycetes,Umbilicariales,Umbilicariaceae,Umbilicaria_130129	0.0118
sl18349aspy_Aspicilia_arizonicaAFF4	Fungi,Ascomycota,Lecanoromycetes,Pertusariales,Megasporaceae,Circinaria_122037	0.0464	Fungi,Ascomycota,Lecanoromycetes,Pertusariales,Megasporaceae,Aspicilia_120813	0.016	Fungi,Ascomycota,Lecanoromycetes,Umbilicariales,Umbilicariaceae,Umbilicaria_130129	0.0127
sl18364aspi_Aspicilia_arizonicaAFF4	Fungi,Ascomycota,Lecanoromycetes,Pertusariales,Megasporaceae,Circinaria_122037	0.0464	Fungi,Ascomycota,Lecanoromycetes,Pertusariales,Megasporaceae,Aspicilia_120813	0.016	Fungi,Ascomycota,Lecanoromycetes,Umbilicariales,Umbilicariaceae,Umbilicaria_130129	0.0127
sl18358e_Aspicilia_arizonicaAFF3	Fungi,Ascomycota,Lecanoromycetes,Pertusariales,Megasporaceae,Circinaria_122037	0.0567	Fungi,Ascomycota,Lecanoromycetes,Pertusariales,Megasporaceae,Aspicilia_120813	0.0221	Fungi,Ascomycota,Lecanoromycetes,Umbilicariales,Umbilicariaceae,Umbilicaria_130129	0.0135
sl18377_Aspicilia_arizonicaAFF3	Fungi,Ascomycota,Lecanoromycetes,Pertusariales,Megasporaceae,Circinaria_122037	0.0567	Fungi,Ascomycota,Lecanoromycetes,Pertusariales,Megasporaceae,Aspicilia_120813	0.0221	Fungi,Ascomycota,Lecanoromycetes,Umbilicariales,Umbilicariaceae,Umbilicaria_130129	0.0135
sl18520_Aspicilia_arizonicaAFF3	Fungi,Ascomycota,Lecanoromycetes,Pertusariales,Megasporaceae,Circinaria_122037	0.0581	Fungi,Ascomycota,Lecanoromycetes,Pertusariales,Megasporaceae,Aspicilia_120813	0.0205	Fungi,Ascomycota,Lecanoromycetes,Umbilicariales,Umbilicariaceae,Umbilicaria_130129	0.0116
sl18407asp_Aspicilia_arizonicaAFF3	Fungi,Ascomycota,Lecanoromycetes,Pertusariales,Megasporaceae,Circinaria_122037	0.0571	Fungi,Ascomycota,Lecanoromycetes,Pertusariales,Megasporaceae,Aspicilia_120813	0.0184
sl18624b_Aspicilia_indeterminata	Fungi,Ascomycota,Lecanoromycetes,Pertusariales,Megasporaceae,Circinaria_122037	0.0306	Fungi,Ascomycota,Lecanoromycetes,Pertusariales,Megasporaceae,Aspicilia_120813	0.015
sl18640b_Aspicilia_indeterminata	Fungi,Ascomycota,Lecanoromycetes,Pertusariales,Megasporaceae,Circinaria_122037	0.0485	Fungi,Ascomycota,Lecanoromycetes,Pertusariales,Megasporaceae,Aspicilia_120813	0.0271	Fungi,Ascomycota,Lecanoromycetes,Umbilicariales,Umbilicariaceae,Umbilicaria_130129	0.0117
sl18640c_Aspicilia_indeterminata	Fungi,Ascomycota,Lecanoromycetes,Pertusariales,Megasporaceae,Circinaria_122037	0.0332	Fungi,Ascomycota,Lecanoromycetes,Pertusariales,Megasporaceae,Aspicilia_120813	0.0149
sl18282a_Aspicilia_cinereaAFF	Fungi,Ascomycota,Lecanoromycetes,Pertusariales,Megasporaceae,Circinaria_122037	0.0996	Fungi,Ascomycota,Lecanoromycetes,Pertusariales,Megasporaceae,Aspicilia_120813	0.0956	Fungi,Ascomycota,Lecanoromycetes,Umbilicariales,Umbilicariaceae,Umbilicaria_130129	0.0275	Fungi,Ascomycota,Lecanoromycetes,Pertusariales,Ochrolechiaceae,Ochrolechia_126572	0.0141
sl18412_Aspicilia_bufoidesAGG2	Fungi,Ascomycota,Lecanoromycetes,Pertusariales,Megasporaceae,Circinaria_122037	0.0325	Fungi,Ascomycota,Lecanoromycetes,Pertusariales,Megasporaceae,Aspicilia_120813	0.0158
sl18568c_Aspicilia_bufoidesAGG1	Fungi,Ascomycota,Lecanoromycetes,Pertusariales,Megasporaceae,Circinaria_122037	0.0408	Fungi,Ascomycota,Lecanoromycetes,Pertusariales,Megasporaceae,Aspicilia_120813	0.0223
sl18583unk_Aspicilia_bufoidesAGG1	Fungi,Ascomycota,Lecanoromycetes,Pertusariales,Megasporaceae,Circinaria_122037	0.0357	Fungi,Ascomycota,Lecanoromycetes,Pertusariales,Megasporaceae,Aspicilia_120813	0.0195
sl18667a_Aspicilia_bufoidesAGG1	Fungi,Ascomycota,Lecanoromycetes,Pertusariales,Megasporaceae,Circinaria_122037	0.0362	Fungi,Ascomycota,Lecanoromycetes,Pertusariales,Megasporaceae,Aspicilia_120813	0.0191
sl18669aspi_Aspicilia_bufoidesAGG1	Fungi,Ascomycota,Lecanoromycetes,Pertusariales,Megasporaceae,Circinaria_122037	0.0388	Fungi,Ascomycota,Lecanoromycetes,Pertusariales,Megasporaceae,Aspicilia_120813	0.0197
sl18643_Aspicilia_bufoidesAGG1	Fungi,Ascomycota,Lecanoromycetes,Pertusariales,Megasporaceae,Circinaria_122037	0.0364	Fungi,Ascomycota,Lecanoromycetes,Pertusariales,Megasporaceae,Aspicilia_120813	0.0219
sl18661_Lobothallia_alphoplaca	Fungi,Ascomycota,Lecanoromycetes,Pertusariales,Megasporaceae,Circinaria_122037	0.0551	Fungi,Ascomycota,Lecanoromycetes,Pertusariales,Megasporaceae,Aspicilia_120813	0.0328	Fungi,Ascomycota,Lecanoromycetes,Pertusariales,Megasporaceae,Lobothallia_125447	0.0203
sl18263_Circinaria_aridaCF1	Fungi,Ascomycota,Lecanoromycetes,Pertusariales,Megasporaceae,Circinaria_122037	0.0116
sl18514_Circinaria_aridaCF1	Fungi,Ascomycota,Lecanoromycetes,Pertusariales,Megasporaceae,Circinaria_122037	0.0106
sl18674z_Circinaria_aridaCF1	Fungi,Ascomycota,Lecanoromycetes,Pertusariales,Megasporaceae,Circinaria_122037	0.0106
sl18366asp_Circinaria_aridaCF1	Fungi,Ascomycota,Lecanoromycetes,Pertusariales,Megasporaceae,Circinaria_122037	0.0101
sl18239circ_Circinaria_aridaCF2
sl18265z_Circinaria_aridaCF2
sl18301_Circinaria_aridaCF3
sl18558_Stereocaulaceae_Lepraria_caesioalba	Fungi,Ascomycota,Lecanoromycetes,Lecanorales,Stereocaulaceae,Lepraria_125246	0.78	Fungi,Ascomycota,Lecanoromycetes,Lecanorales,Stereocaulaceae,Stereocaulon_129358	0.0341	Fungi,Ascomycota,Lecanoromycetes,Lecanorales,Lecanoraceae,Lecanora_125177	0.0202
sl18560_Stereocaulaceae_Lepraria_caesioalba	Fungi,Ascomycota,Lecanoromycetes,Lecanorales,Stereocaulaceae,Lepraria_125246	0.781	Fungi,Ascomycota,Lecanoromycetes,Lecanorales,Stereocaulaceae,Stereocaulon_129358	0.0341	Fungi,Ascomycota,Lecanoromycetes,Lecanorales,Lecanoraceae,Lecanora_125177	0.0207
sl18561_Stereocaulaceae_Lepraria_leprSP1	Fungi,Ascomycota,Lecanoromycetes,Lecanorales,Stereocaulaceae,Lepraria_125246	0.445	Fungi,Ascomycota,Lecanoromycetes,Lecanorales,Stereocaulaceae,Stereocaulon_129358	0.0691	Fungi,Ascomycota,Lecanoromycetes,Lecanorales,Stereocaulaceae,unk	0.0167	Fungi,Ascomycota,Lecanoromycetes,Lecanorales,Lecanoraceae,Lecanora_125177	0.0127
sl18497_Stereocaulaceae_Lepraria_neglectaAFF1	Fungi,Ascomycota,Lecanoromycetes,Lecanorales,Stereocaulaceae,Lepraria_125246	0.552	Fungi,Ascomycota,Lecanoromycetes,Lecanorales,Stereocaulaceae,Stereocaulon_129358	0.0813	Fungi,Ascomycota,Lecanoromycetes,Lecanorales,Stereocaulaceae,unk	0.017	Fungi,Ascomycota,Lecanoromycetes,Lecanorales,Lecanoraceae,Lecanora_125177	0.0118
sl18609_Stereocaulaceae_Lepraria_neglectaAFF1	Fungi,Ascomycota,Lecanoromycetes,Lecanorales,Stereocaulaceae,Lepraria_125246	0.558	Fungi,Ascomycota,Lecanoromycetes,Lecanorales,Stereocaulaceae,Stereocaulon_129358	0.0786	Fungi,Ascomycota,Lecanoromycetes,Lecanorales,Stereocaulaceae,unk	0.0169	Fungi,Ascomycota,Lecanoromycetes,Lecanorales,Lecanoraceae,Lecanora_125177	0.0122
sl18622lepr_Stereocaulaceae_Lepraria_neglectaAFF1	Fungi,Ascomycota,Lecanoromycetes,Lecanorales,Stereocaulaceae,Lepraria_125246	0.558	Fungi,Ascomycota,Lecanoromycetes,Lecanorales,Stereocaulaceae,Stereocaulon_129358	0.0786	Fungi,Ascomycota,Lecanoromycetes,Lecanorales,Stereocaulaceae,unk	0.017	Fungi,Ascomycota,Lecanoromycetes,Lecanorales,Lecanoraceae,Lecanora_125177	0.0119
sl18534_Stereocaulaceae_Lepraria_neglectaAFF1	Fungi,Ascomycota,Lecanoromycetes,Lecanorales,Stereocaulaceae,Lepraria_125246	0.561	Fungi,Ascomycota,Lecanoromycetes,Lecanorales,Stereocaulaceae,Stereocaulon_129358	0.0621	Fungi,Ascomycota,Lecanoromycetes,Lecanorales,Stereocaulaceae,unk	0.0162	Fungi,Ascomycota,Lecanoromycetes,Lecanorales,Lecanoraceae,Lecanora_125177	0.0117
sl18660_Stereocaulaceae_Lepraria_neglectaAFF1	Fungi,Ascomycota,Lecanoromycetes,Lecanorales,Stereocaulaceae,Lepraria_125246	0.593	Fungi,Ascomycota,Lecanoromycetes,Lecanorales,Stereocaulaceae,Stereocaulon_129358	0.0685	Fungi,Ascomycota,Lecanoromycetes,Lecanorales,Stereocaulaceae,unk	0.0182
sl18616a_Stereocaulaceae_Lepraria_finkii	Fungi,Ascomycota,Lecanoromycetes,Lecanorales,Stereocaulaceae,Lepraria_125246	0.251	Fungi,Ascomycota,Lecanoromycetes,Lecanorales,Stereocaulaceae,Stereocaulon_129358	0.08	Fungi,Ascomycota,Lecanoromycetes,Lecanorales,Stereocaulaceae,unk	0.0241	Fungi,Ascomycota,Lecanoromycetes,Lecanorales,Cladoniaceae,Cladonia_122065	0.012
sl18624a_Stereocaulaceae_Lepraria_finkii	Fungi,Ascomycota,Lecanoromycetes,Lecanorales,Stereocaulaceae,Lepraria_125246	0.239	Fungi,Ascomycota,Lecanoromycetes,Lecanorales,Stereocaulaceae,Stereocaulon_129358	0.0798	Fungi,Ascomycota,Lecanoromycetes,Lecanorales,Stereocaulaceae,unk	0.024	Fungi,Ascomycota,Lecanoromycetes,Lecanorales,Cladoniaceae,Cladonia_122065	0.0121
sl18414a_Pertusariaceae_Ochrolechia_upsaliensis	Fungi,Ascomycota,Lecanoromycetes,Pertusariales,Ochrolechiaceae,Ochrolechia_126572	0.213
sl18422_Pertusariaceae_Ochrolechia_upsaliensis	Fungi,Ascomycota,Lecanoromycetes,Pertusariales,Ochrolechiaceae,Ochrolechia_126572	0.213
sl18423_Pertusariaceae_Ochrolechia_upsaliensis	Fungi,Ascomycota,Lecanoromycetes,Pertusariales,Ochrolechiaceae,Ochrolechia_126572	0.213
sl18285_Sporastatia_testudinea
sl18290a_Sporastatia_testudinea
sl18356a_Sporastatia_testudinea
sl18357_Sporastatia_testudinea
sl18658unk_Sporastatia_testudinea
sl18569_Sporastatia_testudinea
sl18569a_Sporastatia_testudinea
sl18469b_Blastenia_furfuracea	Fungi,Ascomycota,Lecanoromycetes,Teloschistales,Teloschistaceae,Caloplaca_121503	0.0879	Fungi,Ascomycota,Lecanoromycetes,Teloschistales,Teloschistaceae,Gyalolechia_124158	0.0113
sl18574calo_Bryoplaca_cinnamomea	Fungi,Ascomycota,Lecanoromycetes,Teloschistales,Teloschistaceae,Caloplaca_121503	0.214	Fungi,Ascomycota,Lecanoromycetes,Teloschistales,Teloschistaceae,Leproplaca_125254	0.0118	Fungi,Ascomycota,Lecanoromycetes,Teloschistales,Teloschistaceae,Rufoplaca_128583	0.0113	Fungi,Ascomycota,Lecanoromycetes,Teloschistales,Teloschistaceae,Gyalolechia_124158	0.0107	Fungi,Ascomycota,Lecanoromycetes,Teloschistales,Teloschistaceae,Variospora_130229	0.0102
sl18621_Bryoplaca_sinapisperma	Fungi,Ascomycota,Lecanoromycetes,Teloschistales,Teloschistaceae,Caloplaca_121503	0.255	Fungi,Ascomycota,Lecanoromycetes,Teloschistales,Teloschistaceae,Rufoplaca_128583	0.0135	Fungi,Ascomycota,Lecanoromycetes,Teloschistales,Teloschistaceae,Gyalolechia_124158	0.0127	Fungi,Ascomycota,Lecanoromycetes,Teloschistales,Teloschistaceae,Leproplaca_125254	0.0113	Fungi,Ascomycota,Lecanoromycetes,Teloschistales,Teloschistaceae,Variospora_130229	0.0103
sl18482_Pyrenodesmia_variabilis	Fungi,Ascomycota,Lecanoromycetes,Teloschistales,Teloschistaceae,Caloplaca_121503	0.496	Fungi,Ascomycota,Lecanoromycetes,Teloschistales,Teloschistaceae,Gyalolechia_124158	0.0102
sl18482crust_Pyrenodesmia_variabilis	Fungi,Ascomycota,Lecanoromycetes,Teloschistales,Teloschistaceae,Caloplaca_121503	0.434	Fungi,Ascomycota,Lecanoromycetes,Teloschistales,Teloschistaceae,Gyalolechia_124158	0.0107
sl18486_Pyrenodesmia_variabilis	Fungi,Ascomycota,Lecanoromycetes,Teloschistales,Teloschistaceae,Caloplaca_121503	0.429	Fungi,Ascomycota,Lecanoromycetes,Teloschistales,Teloschistaceae,Gyalolechia_124158	0.0104
sl18504_Pyrenodesmia_variabilis	Fungi,Ascomycota,Lecanoromycetes,Teloschistales,Teloschistaceae,Caloplaca_121503	0.479	Fungi,Ascomycota,Lecanoromycetes,Teloschistales,Teloschistaceae,Leproplaca_125254	0.0113	Fungi,Ascomycota,Lecanoromycetes,Teloschistales,Teloschistaceae,Gyalolechia_124158	0.01
sl18419calo_Caloplaca_stillicidiorumAGG	Fungi,Ascomycota,Lecanoromycetes,Teloschistales,Teloschistaceae,Caloplaca_121503	0.805	Fungi,Ascomycota,Lecanoromycetes,Teloschistales,Teloschistaceae,Leproplaca_125254	0.0101
sl18529b_Caloplaca_stillicidiorumAGG	Fungi,Ascomycota,Lecanoromycetes,Teloschistales,Teloschistaceae,Caloplaca_121503	0.795
sl18614_Caloplaca_stillicidiorumAGG	Fungi,Ascomycota,Lecanoromycetes,Teloschistales,Teloschistaceae,Caloplaca_121503	0.807	Fungi,Ascomycota,Lecanoromycetes,Teloschistales,Teloschistaceae,Leproplaca_125254	0.0104
sl18467_Caloplaca_stillicidiorumAGG	Fungi,Ascomycota,Lecanoromycetes,Teloschistales,Teloschistaceae,Caloplaca_121503	0.736	Fungi,Ascomycota,Lecanoromycetes,Teloschistales,Teloschistaceae,Leproplaca_125254	0.0112
sl18440b_Gyaloechia_bracteata	Fungi,Ascomycota,Lecanoromycetes,Teloschistales,Teloschistaceae,Caloplaca_121503	0.139	Fungi,Ascomycota,Lecanoromycetes,Teloschistales,Teloschistaceae,Gyalolechia_124158	0.0377	Fungi,Ascomycota,Lecanoromycetes,Teloschistales,Teloschistaceae,Calogaya_121495	0.0153	Fungi,Ascomycota,Lecanoromycetes,Teloschistales,Teloschistaceae,unk	0.015	Fungi,Ascomycota,Lecanoromycetes,Teloschistales,Teloschistaceae,Leproplaca_125254	0.0105	Fungi,Ascomycota,Lecanoromycetes,Teloschistales,Teloschistaceae,Variospora_130229	0.0101
sl18421a_Gyaloechia_epiphyta	Fungi,Ascomycota,Lecanoromycetes,Teloschistales,Teloschistaceae,Caloplaca_121503	0.256	Fungi,Ascomycota,Lecanoromycetes,Teloschistales,Teloschistaceae,Gyalolechia_124158	0.0335	Fungi,Ascomycota,Lecanoromycetes,Teloschistales,Teloschistaceae,Leproplaca_125254	0.0172	Fungi,Ascomycota,Lecanoromycetes,Teloschistales,Teloschistaceae,Rufoplaca_128583	0.0172	Fungi,Ascomycota,Lecanoromycetes,Teloschistales,Teloschistaceae,unk	0.0132	Fungi,Ascomycota,Lecanoromycetes,Teloschistales,Teloschistaceae,Variospora_130229	0.0116
sl18421cand_Gyaloechia_epiphyta	Fungi,Ascomycota,Lecanoromycetes,Teloschistales,Teloschistaceae,Caloplaca_121503	0.256	Fungi,Ascomycota,Lecanoromycetes,Teloschistales,Teloschistaceae,Gyalolechia_124158	0.0335	Fungi,Ascomycota,Lecanoromycetes,Teloschistales,Teloschistaceae,Leproplaca_125254	0.0172	Fungi,Ascomycota,Lecanoromycetes,Teloschistales,Teloschistaceae,Rufoplaca_128583	0.0172	Fungi,Ascomycota,Lecanoromycetes,Teloschistales,Teloschistaceae,unk	0.0132	Fungi,Ascomycota,Lecanoromycetes,Teloschistales,Teloschistaceae,Variospora_130229	0.0116
sl18429a_Gyaloechia_epiphyta	Fungi,Ascomycota,Lecanoromycetes,Teloschistales,Teloschistaceae,Caloplaca_121503	0.256	Fungi,Ascomycota,Lecanoromycetes,Teloschistales,Teloschistaceae,Gyalolechia_124158	0.0335	Fungi,Ascomycota,Lecanoromycetes,Teloschistales,Teloschistaceae,Leproplaca_125254	0.0172	Fungi,Ascomycota,Lecanoromycetes,Teloschistales,Teloschistaceae,Rufoplaca_128583	0.0172	Fungi,Ascomycota,Lecanoromycetes,Teloschistales,Teloschistaceae,unk	0.0132	Fungi,Ascomycota,Lecanoromycetes,Teloschistales,Teloschistaceae,Variospora_130229	0.0116
sl18457_Rufoplaca_arenaria	Fungi,Ascomycota,Lecanoromycetes,Teloschistales,Teloschistaceae,Caloplaca_121503	0.111	Fungi,Ascomycota,Lecanoromycetes,Teloschistales,Teloschistaceae,Rufoplaca_128583	0.08	Fungi,Ascomycota,Lecanoromycetes,Teloschistales,Teloschistaceae,Gyalolechia_124158	0.0149	Fungi,Ascomycota,Lecanoromycetes,Teloschistales,Teloschistaceae,unk	0.0127
sl18474b_Rufoplaca_arenaria	Fungi,Ascomycota,Lecanoromycetes,Teloschistales,Teloschistaceae,Caloplaca_121503	0.111	Fungi,Ascomycota,Lecanoromycetes,Teloschistales,Teloschistaceae,Rufoplaca_128583	0.0801	Fungi,Ascomycota,Lecanoromycetes,Teloschistales,Teloschistaceae,Gyalolechia_124158	0.0149	Fungi,Ascomycota,Lecanoromycetes,Teloschistales,Teloschistaceae,unk	0.0127
sl18463_Rufoplaca_arenaria	Fungi,Ascomycota,Lecanoromycetes,Teloschistales,Teloschistaceae,Caloplaca_121503	0.105	Fungi,Ascomycota,Lecanoromycetes,Teloschistales,Teloschistaceae,Rufoplaca_128583	0.087	Fungi,Ascomycota,Lecanoromycetes,Teloschistales,Teloschistaceae,Gyalolechia_124158	0.0148	Fungi,Ascomycota,Lecanoromycetes,Teloschistales,Teloschistaceae,unk	0.0127
sl18654_Rufoplaca_arenaria	Fungi,Ascomycota,Lecanoromycetes,Teloschistales,Teloschistaceae,Caloplaca_121503	0.105	Fungi,Ascomycota,Lecanoromycetes,Teloschistales,Teloschistaceae,Rufoplaca_128583	0.087	Fungi,Ascomycota,Lecanoromycetes,Teloschistales,Teloschistaceae,Gyalolechia_124158	0.0148	Fungi,Ascomycota,Lecanoromycetes,Teloschistales,Teloschistaceae,unk	0.0127
sl18665a_Rufoplaca_arenaria	Fungi,Ascomycota,Lecanoromycetes,Teloschistales,Teloschistaceae,Caloplaca_121503	0.105	Fungi,Ascomycota,Lecanoromycetes,Teloschistales,Teloschistaceae,Rufoplaca_128583	0.087	Fungi,Ascomycota,Lecanoromycetes,Teloschistales,Teloschistaceae,Gyalolechia_124158	0.0148	Fungi,Ascomycota,Lecanoromycetes,Teloschistales,Teloschistaceae,unk	0.0127
sl18611a_Mycobilimbia_berengeriana	Fungi,Ascomycota,Lecanoromycetes,Lecanorales,Ramalinaceae,Biatora_121147	0.167	Fungi,Ascomycota,Lecanoromycetes,Lecanorales,Parmeliaceae,Usnea_130180	0.0864	Fungi,Ascomycota,Lecanoromycetes,Lecanorales,Ramalinaceae,Lecania_125169	0.0477	Fungi,Ascomycota,Lecanoromycetes,Lecanorales,Parmeliaceae,Tuckermanopsis_130075	0.0429	Fungi,Ascomycota,Lecanoromycetes,Lecanorales,Parmeliaceae,Hypogymnia_124697	0.032	Fungi,Ascomycota,Lecanoromycetes,Lecanorales,Parmeliaceae,Parmelina_126931	0.0279	Fungi,Ascomycota,Lecanoromycetes,Lecanorales,Ramalinaceae,Ramalina_128264	0.0233	Fungi,Ascomycota,Lecanoromycetes,Lecanorales,Parmeliaceae,Myelochroa_126210	0.0199	Fungi,Ascomycota,Lecanoromycetes,Lecanorales,Parmeliaceae,Flavocetraria_123720	0.0155	Fungi,Ascomycota,Lecanoromycetes,Lecanorales,Porpidiaceae,Mycobilimbia_126140	0.0152	Fungi,Ascomycota,Lecanoromycetes,Lecanorales,Parmeliaceae,Arctoparmelia_120661	0.0126	Fungi,Ascomycota,Lecanoromycetes,Lecanorales,Parmeliaceae,Kaernefeltia_124894	0.0115	Fungi,Ascomycota,Lecanoromycetes,Lecanorales,Parmeliaceae,Alectoria_120262	0.0103
sl18612_Mycobilimbia_berengeriana	Fungi,Ascomycota,Lecanoromycetes,Lecanorales,Ramalinaceae,Biatora_121147	0.167	Fungi,Ascomycota,Lecanoromycetes,Lecanorales,Parmeliaceae,Usnea_130180	0.0864	Fungi,Ascomycota,Lecanoromycetes,Lecanorales,Ramalinaceae,Lecania_125169	0.0477	Fungi,Ascomycota,Lecanoromycetes,Lecanorales,Parmeliaceae,Tuckermanopsis_130075	0.0429	Fungi,Ascomycota,Lecanoromycetes,Lecanorales,Parmeliaceae,Hypogymnia_124697	0.032	Fungi,Ascomycota,Lecanoromycetes,Lecanorales,Parmeliaceae,Parmelina_126931	0.0279	Fungi,Ascomycota,Lecanoromycetes,Lecanorales,Ramalinaceae,Ramalina_128264	0.0233	Fungi,Ascomycota,Lecanoromycetes,Lecanorales,Parmeliaceae,Myelochroa_126210	0.0199	Fungi,Ascomycota,Lecanoromycetes,Lecanorales,Parmeliaceae,Flavocetraria_123720	0.0155	Fungi,Ascomycota,Lecanoromycetes,Lecanorales,Porpidiaceae,Mycobilimbia_126140	0.0152	Fungi,Ascomycota,Lecanoromycetes,Lecanorales,Parmeliaceae,Arctoparmelia_120661	0.0126	Fungi,Ascomycota,Lecanoromycetes,Lecanorales,Parmeliaceae,Kaernefeltia_124894	0.0115	Fungi,Ascomycota,Lecanoromycetes,Lecanorales,Parmeliaceae,Alectoria_120262	0.0103
sl18574ton_ToniniaCF_mesoideaAFF	Fungi,Ascomycota,Lecanoromycetes,Lecanorales,Ramalinaceae,Bacidina_120983	0.0278	Fungi,Ascomycota,Lecanoromycetes,Lecanorales,Ramalinaceae,Biatora_121147	0.0262	Fungi,Ascomycota,Lecanoromycetes,Lecanorales,Ramalinaceae,Bacidia_120982	0.0108
sl18574d_ToniniaCF_sp	Fungi,Ascomycota,Lecanoromycetes,Lecanorales,Ramalinaceae,Biatora_121147	0.0109
sl18444clado_Cladonia_cariosaAFF1	Fungi,Ascomycota,Lecanoromycetes,Lecanorales,Cladoniaceae,Cladonia_122065	0.776
sl18620clado_Cladonia_cariosaAFF1	Fungi,Ascomycota,Lecanoromycetes,Lecanorales,Cladoniaceae,Cladonia_122065	0.763
sl18430_Cladonia_symphycarpa	Fungi,Ascomycota,Lecanoromycetes,Lecanorales,Cladoniaceae,Cladonia_122065	0.821
sl18436z_Cladonia_symphycarpa	Fungi,Ascomycota,Lecanoromycetes,Lecanorales,Cladoniaceae,Cladonia_122065	0.821
sl18610clado_Cladonia_cariosaAFF2	Fungi,Ascomycota,Lecanoromycetes,Lecanorales,Cladoniaceae,Cladonia_122065	0.767
sl19199clado_Cladonia_cariosaAFF2	Fungi,Ascomycota,Lecanoromycetes,Lecanorales,Cladoniaceae,Cladonia_122065	0.751
sl18335_Cladonia_cariosaAFF3	Fungi,Ascomycota,Lecanoromycetes,Lecanorales,Cladoniaceae,Cladonia_122065	0.766
sl18336_Cladonia_cariosaAFF3	Fungi,Ascomycota,Lecanoromycetes,Lecanorales,Cladoniaceae,Cladonia_122065	0.766
sl18442clado_Cladonia_cariosaAFF3	Fungi,Ascomycota,Lecanoromycetes,Lecanorales,Cladoniaceae,Cladonia_122065	0.778
sl18448_Cladonia_cariosaAFF3	Fungi,Ascomycota,Lecanoromycetes,Lecanorales,Cladoniaceae,Cladonia_122065	0.778
sl18415_Cladonia_macrophyllodes	Fungi,Ascomycota,Lecanoromycetes,Lecanorales,Cladoniaceae,Cladonia_122065	0.781
sl18443b_Cladonia_pocillumAGG1	Fungi,Ascomycota,Lecanoromycetes,Lecanorales,Cladoniaceae,Cladonia_122065	0.854
sl19196clado_Cladonia_pocillumAGG1	Fungi,Ascomycota,Lecanoromycetes,Lecanorales,Cladoniaceae,Cladonia_122065	0.852
sl18447_Cladonia_pocillumAGG1	Fungi,Ascomycota,Lecanoromycetes,Lecanorales,Cladoniaceae,Cladonia_122065	0.845
sl18617_Cladonia_pocillumAGG1	Fungi,Ascomycota,Lecanoromycetes,Lecanorales,Cladoniaceae,Cladonia_122065	0.845
sl19207clado_Cladonia_pocillumAGG1	Fungi,Ascomycota,Lecanoromycetes,Lecanorales,Cladoniaceae,Cladonia_122065	0.845
sl18576z_Cladonia_pocillumAGG1	Fungi,Ascomycota,Lecanoromycetes,Lecanorales,Cladoniaceae,Cladonia_122065	0.839
sl18607_Cladonia_pocillumAGG1	Fungi,Ascomycota,Lecanoromycetes,Lecanorales,Cladoniaceae,Cladonia_122065	0.839
sl18553clado_Cladonia_pocillumAGG1	Fungi,Ascomycota,Lecanoromycetes,Lecanorales,Cladoniaceae,Cladonia_122065	0.841
sl18555clado_Cladonia_pocillumAGG1	Fungi,Ascomycota,Lecanoromycetes,Lecanorales,Cladoniaceae,Cladonia_122065	0.837
sl18343_Cladonia_pocillumAGG3	Fungi,Ascomycota,Lecanoromycetes,Lecanorales,Cladoniaceae,Cladonia_122065	0.805
sl18578_Cladonia_pocillumAGG2	Fungi,Ascomycota,Lecanoromycetes,Lecanorales,Cladoniaceae,Cladonia_122065	0.813
sl18616clado_Cladonia_pocillumAGG2	Fungi,Ascomycota,Lecanoromycetes,Lecanorales,Cladoniaceae,Cladonia_122065	0.813
sl18551_Cladonia_squamSP1	Fungi,Ascomycota,Lecanoromycetes,Lecanorales,Cladoniaceae,Cladonia_122065	0.813
sl18438_Amandinea_punctataAFF	Fungi,Ascomycota,Lecanoromycetes,Caliciales,Caliciaceae,Buellia_121393	0.0117
sl18402side2_Tetramelas_papillatusCF	Fungi,Ascomycota,Lecanoromycetes,Caliciales,Caliciaceae,Buellia_121393	0.0109
sl18403e_Tetramelas_papillatusCF	Fungi,Ascomycota,Lecanoromycetes,Caliciales,Caliciaceae,Buellia_121393	0.0109
sl18403sideAPO_Tetramelas_papillatusCF	Fungi,Ascomycota,Lecanoromycetes,Caliciales,Caliciaceae,Buellia_121393	0.0109
sl18405e_Tetramelas_pulverulentusAFF
sl18454leci_Tetramelas_pulverulentusAFF
sl18393e_Phaeophyscia_constipata	Fungi,Ascomycota,Lecanoromycetes,Caliciales,Physciaceae,Phaeophyscia_127167	0.255	Fungi,Ascomycota,Lecanoromycetes,Caliciales,Physciaceae,Rinodina_128497	0.0384	Fungi,Ascomycota,Lecanoromycetes,Caliciales,Physciaceae,Physcia_127378	0.0225	Fungi,Ascomycota,Lecanoromycetes,Caliciales,Physciaceae,Anaptychia_120435	0.012	Fungi,Ascomycota,Lecanoromycetes,Caliciales,Physciaceae,Physconia_127381	0.0115
sl18393f_Phaeophyscia_constipata	Fungi,Ascomycota,Lecanoromycetes,Caliciales,Physciaceae,Phaeophyscia_127167	0.278	Fungi,Ascomycota,Lecanoromycetes,Caliciales,Physciaceae,Rinodina_128497	0.0412	Fungi,Ascomycota,Lecanoromycetes,Caliciales,Physciaceae,Physcia_127378	0.0253	Fungi,Ascomycota,Lecanoromycetes,Caliciales,Physciaceae,Anaptychia_120435	0.0138	Fungi,Ascomycota,Lecanoromycetes,Caliciales,Physciaceae,Physconia_127381	0.0132
sl18399z_Phaeophyscia_constipata	Fungi,Ascomycota,Lecanoromycetes,Caliciales,Physciaceae,Phaeophyscia_127167	0.27	Fungi,Ascomycota,Lecanoromycetes,Caliciales,Physciaceae,Rinodina_128497	0.0403	Fungi,Ascomycota,Lecanoromycetes,Caliciales,Physciaceae,Physcia_127378	0.025	Fungi,Ascomycota,Lecanoromycetes,Caliciales,Physciaceae,Anaptychia_120435	0.0128	Fungi,Ascomycota,Lecanoromycetes,Caliciales,Physciaceae,Physconia_127381	0.0119
sl18385rino_PhaeophysDINA_dina3	Fungi,Ascomycota,Lecanoromycetes,Caliciales,Physciaceae,Phaeophyscia_127167	0.14	Fungi,Ascomycota,Lecanoromycetes,Caliciales,Physciaceae,Rinodina_128497	0.0736	Fungi,Ascomycota,Lecanoromycetes,Caliciales,Physciaceae,Physcia_127378	0.0456	Fungi,Ascomycota,Lecanoromycetes,Caliciales,Physciaceae,Physconia_127381	0.0337	Fungi,Ascomycota,Lecanoromycetes,Caliciales,Physciaceae,Anaptychia_120435	0.0309	Fungi,Ascomycota,Lecanoromycetes,Caliciales,Physciaceae,Heterodermia_124447	0.0108
sl18401_PhaeophysDINA_dina3	Fungi,Ascomycota,Lecanoromycetes,Caliciales,Physciaceae,Phaeophyscia_127167	0.14	Fungi,Ascomycota,Lecanoromycetes,Caliciales,Physciaceae,Rinodina_128497	0.0736	Fungi,Ascomycota,Lecanoromycetes,Caliciales,Physciaceae,Physcia_127378	0.0456	Fungi,Ascomycota,Lecanoromycetes,Caliciales,Physciaceae,Physconia_127381	0.0337	Fungi,Ascomycota,Lecanoromycetes,Caliciales,Physciaceae,Anaptychia_120435	0.0309	Fungi,Ascomycota,Lecanoromycetes,Caliciales,Physciaceae,Heterodermia_124447	0.0108
sl18269star_PhaeophysDINA_castanomelodes	Fungi,Ascomycota,Lecanoromycetes,Caliciales,Physciaceae,Phaeophyscia_127167	0.206	Fungi,Ascomycota,Lecanoromycetes,Caliciales,Physciaceae,Rinodina_128497	0.0959	Fungi,Ascomycota,Lecanoromycetes,Caliciales,Physciaceae,Physcia_127378	0.0471	Fungi,Ascomycota,Lecanoromycetes,Caliciales,Physciaceae,Physconia_127381	0.0336	Fungi,Ascomycota,Lecanoromycetes,Caliciales,Physciaceae,Anaptychia_120435	0.0277
sl18363_PhaeophysDINA_castanomelodes	Fungi,Ascomycota,Lecanoromycetes,Caliciales,Physciaceae,Phaeophyscia_127167	0.206	Fungi,Ascomycota,Lecanoromycetes,Caliciales,Physciaceae,Rinodina_128497	0.0959	Fungi,Ascomycota,Lecanoromycetes,Caliciales,Physciaceae,Physcia_127378	0.0471	Fungi,Ascomycota,Lecanoromycetes,Caliciales,Physciaceae,Physconia_127381	0.0336	Fungi,Ascomycota,Lecanoromycetes,Caliciales,Physciaceae,Anaptychia_120435	0.0277
sl18312_PhaeophysDINA_guzzinii	Fungi,Ascomycota,Lecanoromycetes,Caliciales,Physciaceae,Phaeophyscia_127167	0.0754	Fungi,Ascomycota,Lecanoromycetes,Caliciales,Physciaceae,Rinodina_128497	0.0427	Fungi,Ascomycota,Lecanoromycetes,Caliciales,Physciaceae,Physcia_127378	0.0313	Fungi,Ascomycota,Lecanoromycetes,Caliciales,Physciaceae,Physconia_127381	0.0189	Fungi,Ascomycota,Lecanoromycetes,Caliciales,Physciaceae,Anaptychia_120435	0.0171
sl18382b_PhaeophysDINA_roscidaAFF1	Fungi,Ascomycota,Lecanoromycetes,Caliciales,Physciaceae,Phaeophyscia_127167	0.0964	Fungi,Ascomycota,Lecanoromycetes,Caliciales,Physciaceae,Rinodina_128497	0.0676	Fungi,Ascomycota,Lecanoromycetes,Caliciales,Physciaceae,Physcia_127378	0.039	Fungi,Ascomycota,Lecanoromycetes,Caliciales,Physciaceae,Physconia_127381	0.0263	Fungi,Ascomycota,Lecanoromycetes,Caliciales,Physciaceae,Anaptychia_120435	0.026	Fungi,Ascomycota,Lecanoromycetes,Caliciales,Physciaceae,Heterodermia_124447	0.0119
sl18379z_PhaeophysDINA_dina2	Fungi,Ascomycota,Lecanoromycetes,Caliciales,Physciaceae,Phaeophyscia_127167	0.115	Fungi,Ascomycota,Lecanoromycetes,Caliciales,Physciaceae,Rinodina_128497	0.0846	Fungi,Ascomycota,Lecanoromycetes,Caliciales,Physciaceae,Physcia_127378	0.0558	Fungi,Ascomycota,Lecanoromycetes,Caliciales,Physciaceae,Physconia_127381	0.0381	Fungi,Ascomycota,Lecanoromycetes,Caliciales,Physciaceae,Anaptychia_120435	0.0286	Fungi,Ascomycota,Lecanoromycetes,Caliciales,Physciaceae,Heterodermia_124447	0.0125
sl18529a_PhaeophysDINA_roscidaAFF2	Fungi,Ascomycota,Lecanoromycetes,Caliciales,Physciaceae,Phaeophyscia_127167	0.0977	Fungi,Ascomycota,Lecanoromycetes,Caliciales,Physciaceae,Rinodina_128497	0.0654	Fungi,Ascomycota,Lecanoromycetes,Caliciales,Physciaceae,Physcia_127378	0.0394	Fungi,Ascomycota,Lecanoromycetes,Caliciales,Physciaceae,Physconia_127381	0.0358	Fungi,Ascomycota,Lecanoromycetes,Caliciales,Physciaceae,Anaptychia_120435	0.0345
sl18529rino_PhaeophysDINA_roscidaAFF2	Fungi,Ascomycota,Lecanoromycetes,Caliciales,Physciaceae,Phaeophyscia_127167	0.0977	Fungi,Ascomycota,Lecanoromycetes,Caliciales,Physciaceae,Rinodina_128497	0.0654	Fungi,Ascomycota,Lecanoromycetes,Caliciales,Physciaceae,Physcia_127378	0.0394	Fungi,Ascomycota,Lecanoromycetes,Caliciales,Physciaceae,Physconia_127381	0.0358	Fungi,Ascomycota,Lecanoromycetes,Caliciales,Physciaceae,Anaptychia_120435	0.0345
sl18529z_PhaeophysDINA_roscidaAFF2	Fungi,Ascomycota,Lecanoromycetes,Caliciales,Physciaceae,Phaeophyscia_127167	0.0977	Fungi,Ascomycota,Lecanoromycetes,Caliciales,Physciaceae,Rinodina_128497	0.0654	Fungi,Ascomycota,Lecanoromycetes,Caliciales,Physciaceae,Physcia_127378	0.0394	Fungi,Ascomycota,Lecanoromycetes,Caliciales,Physciaceae,Physconia_127381	0.0358	Fungi,Ascomycota,Lecanoromycetes,Caliciales,Physciaceae,Anaptychia_120435	0.0345
sl18485_Physcia_albineoides	Fungi,Ascomycota,Lecanoromycetes,Caliciales,Physciaceae,Physcia_127378	0.257	Fungi,Ascomycota,Lecanoromycetes,Caliciales,Physciaceae,Rinodina_128497	0.0763	Fungi,Ascomycota,Lecanoromycetes,Caliciales,Physciaceae,Phaeophyscia_127167	0.0268	Fungi,Ascomycota,Lecanoromycetes,Caliciales,Physciaceae,Physconia_127381	0.0232	Fungi,Ascomycota,Lecanoromycetes,Caliciales,Physciaceae,Heterodermia_124447	0.0214	Fungi,Ascomycota,Lecanoromycetes,Caliciales,Physciaceae,Anaptychia_120435	0.0204
sl18518_Physcia_albineoides	Fungi,Ascomycota,Lecanoromycetes,Caliciales,Physciaceae,Physcia_127378	0.257	Fungi,Ascomycota,Lecanoromycetes,Caliciales,Physciaceae,Rinodina_128497	0.0763	Fungi,Ascomycota,Lecanoromycetes,Caliciales,Physciaceae,Phaeophyscia_127167	0.0268	Fungi,Ascomycota,Lecanoromycetes,Caliciales,Physciaceae,Physconia_127381	0.0232	Fungi,Ascomycota,Lecanoromycetes,Caliciales,Physciaceae,Heterodermia_124447	0.0214	Fungi,Ascomycota,Lecanoromycetes,Caliciales,Physciaceae,Anaptychia_120435	0.0204
sl18242a_Physcia_dubiaAFF1	Fungi,Ascomycota,Lecanoromycetes,Caliciales,Physciaceae,Physcia_127378	0.365	Fungi,Ascomycota,Lecanoromycetes,Caliciales,Physciaceae,Rinodina_128497	0.0858	Fungi,Ascomycota,Lecanoromycetes,Caliciales,Physciaceae,Phaeophyscia_127167	0.0253	Fungi,Ascomycota,Lecanoromycetes,Caliciales,Physciaceae,Physconia_127381	0.0224	Fungi,Ascomycota,Lecanoromycetes,Caliciales,Physciaceae,Anaptychia_120435	0.0183	Fungi,Ascomycota,Lecanoromycetes,Caliciales,Physciaceae,Heterodermia_124447	0.0183
sl18273c_Physcia_dubiaAFF1	Fungi,Ascomycota,Lecanoromycetes,Caliciales,Physciaceae,Physcia_127378	0.374	Fungi,Ascomycota,Lecanoromycetes,Caliciales,Physciaceae,Rinodina_128497	0.0819	Fungi,Ascomycota,Lecanoromycetes,Caliciales,Physciaceae,Phaeophyscia_127167	0.0247	Fungi,Ascomycota,Lecanoromycetes,Caliciales,Physciaceae,Physconia_127381	0.021	Fungi,Ascomycota,Lecanoromycetes,Caliciales,Physciaceae,Anaptychia_120435	0.0176	Fungi,Ascomycota,Lecanoromycetes,Caliciales,Physciaceae,Heterodermia_124447	0.0174
sl18554_Physcia_dubiaAFF1	Fungi,Ascomycota,Lecanoromycetes,Caliciales,Physciaceae,Physcia_127378	0.359	Fungi,Ascomycota,Lecanoromycetes,Caliciales,Physciaceae,Rinodina_128497	0.0805	Fungi,Ascomycota,Lecanoromycetes,Caliciales,Physciaceae,Phaeophyscia_127167	0.0247	Fungi,Ascomycota,Lecanoromycetes,Caliciales,Physciaceae,Physconia_127381	0.0207	Fungi,Ascomycota,Lecanoromycetes,Caliciales,Physciaceae,Heterodermia_124447	0.0186	Fungi,Ascomycota,Lecanoromycetes,Caliciales,Physciaceae,Anaptychia_120435	0.0173
sl18663_Physcia_dubiaAFF1	Fungi,Ascomycota,Lecanoromycetes,Caliciales,Physciaceae,Physcia_127378	0.359	Fungi,Ascomycota,Lecanoromycetes,Caliciales,Physciaceae,Rinodina_128497	0.0805	Fungi,Ascomycota,Lecanoromycetes,Caliciales,Physciaceae,Phaeophyscia_127167	0.0247	Fungi,Ascomycota,Lecanoromycetes,Caliciales,Physciaceae,Physconia_127381	0.0207	Fungi,Ascomycota,Lecanoromycetes,Caliciales,Physciaceae,Heterodermia_124447	0.0186	Fungi,Ascomycota,Lecanoromycetes,Caliciales,Physciaceae,Anaptychia_120435	0.0173
sl18506_Physcia_dubiaAFF1	Fungi,Ascomycota,Lecanoromycetes,Caliciales,Physciaceae,Physcia_127378	0.362	Fungi,Ascomycota,Lecanoromycetes,Caliciales,Physciaceae,Rinodina_128497	0.081	Fungi,Ascomycota,Lecanoromycetes,Caliciales,Physciaceae,Phaeophyscia_127167	0.0255	Fungi,Ascomycota,Lecanoromycetes,Caliciales,Physciaceae,Physconia_127381	0.0217	Fungi,Ascomycota,Lecanoromycetes,Caliciales,Physciaceae,Anaptychia_120435	0.0184	Fungi,Ascomycota,Lecanoromycetes,Caliciales,Physciaceae,Heterodermia_124447	0.0181
sl18349c_Physcia_dubiaAFF2	Fungi,Ascomycota,Lecanoromycetes,Caliciales,Physciaceae,Physcia_127378	0.337	Fungi,Ascomycota,Lecanoromycetes,Caliciales,Physciaceae,Rinodina_128497	0.0725	Fungi,Ascomycota,Lecanoromycetes,Caliciales,Physciaceae,Physconia_127381	0.0209	Fungi,Ascomycota,Lecanoromycetes,Caliciales,Physciaceae,Phaeophyscia_127167	0.0201	Fungi,Ascomycota,Lecanoromycetes,Caliciales,Physciaceae,Anaptychia_120435	0.0179	Fungi,Ascomycota,Lecanoromycetes,Caliciales,Physciaceae,Heterodermia_124447	0.0168
sl18364a_Physcia_dubiaAFF2	Fungi,Ascomycota,Lecanoromycetes,Caliciales,Physciaceae,Physcia_127378	0.337	Fungi,Ascomycota,Lecanoromycetes,Caliciales,Physciaceae,Rinodina_128497	0.0725	Fungi,Ascomycota,Lecanoromycetes,Caliciales,Physciaceae,Physconia_127381	0.0209	Fungi,Ascomycota,Lecanoromycetes,Caliciales,Physciaceae,Phaeophyscia_127167	0.0201	Fungi,Ascomycota,Lecanoromycetes,Caliciales,Physciaceae,Anaptychia_120435	0.0179	Fungi,Ascomycota,Lecanoromycetes,Caliciales,Physciaceae,Heterodermia_124447	0.0168
sl18410a_Physcia_caesia	Fungi,Ascomycota,Lecanoromycetes,Caliciales,Physciaceae,Physcia_127378	0.347	Fungi,Ascomycota,Lecanoromycetes,Caliciales,Physciaceae,Rinodina_128497	0.0671	Fungi,Ascomycota,Lecanoromycetes,Caliciales,Physciaceae,Phaeophyscia_127167	0.0274	Fungi,Ascomycota,Lecanoromycetes,Caliciales,Physciaceae,Physconia_127381	0.023	Fungi,Ascomycota,Lecanoromycetes,Caliciales,Physciaceae,Anaptychia_120435	0.0221	Fungi,Ascomycota,Lecanoromycetes,Caliciales,Physciaceae,Heterodermia_124447	0.0158	Fungi,Ascomycota,Lecanoromycetes,Caliciales,Caliciaceae,Buellia_121393	0.0106
sl18386a_PhysciDINA_pyrina	Fungi,Ascomycota,Lecanoromycetes,Caliciales,Physciaceae,Rinodina_128497	0.251	Fungi,Ascomycota,Lecanoromycetes,Caliciales,Physciaceae,Physcia_127378	0.101	Fungi,Ascomycota,Lecanoromycetes,Caliciales,Physciaceae,Phaeophyscia_127167	0.0491	Fungi,Ascomycota,Lecanoromycetes,Caliciales,Physciaceae,Heterodermia_124447	0.0289
sl18400b_PhysciDINA_pyrina	Fungi,Ascomycota,Lecanoromycetes,Caliciales,Physciaceae,Rinodina_128497	0.251	Fungi,Ascomycota,Lecanoromycetes,Caliciales,Physciaceae,Physcia_127378	0.101	Fungi,Ascomycota,Lecanoromycetes,Caliciales,Physciaceae,Phaeophyscia_127167	0.0491	Fungi,Ascomycota,Lecanoromycetes,Caliciales,Physciaceae,Heterodermia_124447	0.0289
sl18391a_PhysciDINA_pyrina	Fungi,Ascomycota,Lecanoromycetes,Caliciales,Physciaceae,Rinodina_128497	0.256	Fungi,Ascomycota,Lecanoromycetes,Caliciales,Physciaceae,Physcia_127378	0.105	Fungi,Ascomycota,Lecanoromycetes,Caliciales,Physciaceae,Phaeophyscia_127167	0.0489	Fungi,Ascomycota,Lecanoromycetes,Caliciales,Physciaceae,Heterodermia_124447	0.0288
sl18395b_PhysciDINA_pyrina	Fungi,Ascomycota,Lecanoromycetes,Caliciales,Physciaceae,Rinodina_128497	0.256	Fungi,Ascomycota,Lecanoromycetes,Caliciales,Physciaceae,Physcia_127378	0.105	Fungi,Ascomycota,Lecanoromycetes,Caliciales,Physciaceae,Phaeophyscia_127167	0.0489	Fungi,Ascomycota,Lecanoromycetes,Caliciales,Physciaceae,Heterodermia_124447	0.0288
sl18420rino_PhysciDINA_pyrina	Fungi,Ascomycota,Lecanoromycetes,Caliciales,Physciaceae,Rinodina_128497	0.253	Fungi,Ascomycota,Lecanoromycetes,Caliciales,Physciaceae,Physcia_127378	0.102	Fungi,Ascomycota,Lecanoromycetes,Caliciales,Physciaceae,Phaeophyscia_127167	0.0484	Fungi,Ascomycota,Lecanoromycetes,Caliciales,Physciaceae,Heterodermia_124447	0.0284
sl18422rino_PhysciDINA_pyrina	Fungi,Ascomycota,Lecanoromycetes,Caliciales,Physciaceae,Rinodina_128497	0.253	Fungi,Ascomycota,Lecanoromycetes,Caliciales,Physciaceae,Physcia_127378	0.102	Fungi,Ascomycota,Lecanoromycetes,Caliciales,Physciaceae,Phaeophyscia_127167	0.0484	Fungi,Ascomycota,Lecanoromycetes,Caliciales,Physciaceae,Heterodermia_124447	0.0284
sl18396a_Phaeorrhiza_nimbosa	Fungi,Ascomycota,Lecanoromycetes,Caliciales,Physciaceae,Physconia_127381	0.0829	Fungi,Ascomycota,Lecanoromycetes,Caliciales,Physciaceae,Anaptychia_120435	0.0373	Fungi,Ascomycota,Lecanoromycetes,Caliciales,Physciaceae,Phaeophyscia_127167	0.0361	Fungi,Ascomycota,Lecanoromycetes,Caliciales,Physciaceae,Rinodina_128497	0.0331	Fungi,Ascomycota,Lecanoromycetes,Caliciales,Physciaceae,Physcia_127378	0.0276
sl18396b_Phaeorrhiza_nimbosa	Fungi,Ascomycota,Lecanoromycetes,Caliciales,Physciaceae,Physconia_127381	0.0829	Fungi,Ascomycota,Lecanoromycetes,Caliciales,Physciaceae,Anaptychia_120435	0.0373	Fungi,Ascomycota,Lecanoromycetes,Caliciales,Physciaceae,Phaeophyscia_127167	0.0361	Fungi,Ascomycota,Lecanoromycetes,Caliciales,Physciaceae,Rinodina_128497	0.0331	Fungi,Ascomycota,Lecanoromycetes,Caliciales,Physciaceae,Physcia_127378	0.0276
sl18425b_Phaeorrhiza_nimbosa	Fungi,Ascomycota,Lecanoromycetes,Caliciales,Physciaceae,Physconia_127381	0.0631	Fungi,Ascomycota,Lecanoromycetes,Caliciales,Physciaceae,Phaeophyscia_127167	0.0324	Fungi,Ascomycota,Lecanoromycetes,Caliciales,Physciaceae,Anaptychia_120435	0.0291	Fungi,Ascomycota,Lecanoromycetes,Caliciales,Physciaceae,Rinodina_128497	0.0264	Fungi,Ascomycota,Lecanoromycetes,Caliciales,Physciaceae,Physcia_127378	0.0204
sl18381_Phaeorrhiza_sareptana	Fungi,Ascomycota,Lecanoromycetes,Caliciales,Physciaceae,Physconia_127381	0.0566	Fungi,Ascomycota,Lecanoromycetes,Caliciales,Physciaceae,Anaptychia_120435	0.0226	Fungi,Ascomycota,Lecanoromycetes,Caliciales,Physciaceae,Rinodina_128497	0.0216	Fungi,Ascomycota,Lecanoromycetes,Caliciales,Physciaceae,Phaeophyscia_127167	0.0188	Fungi,Ascomycota,Lecanoromycetes,Caliciales,Physciaceae,Physcia_127378	0.0166
sl18384_Phaeorrhiza_sareptana	Fungi,Ascomycota,Lecanoromycetes,Caliciales,Physciaceae,Physconia_127381	0.0566	Fungi,Ascomycota,Lecanoromycetes,Caliciales,Physciaceae,Anaptychia_120435	0.0226	Fungi,Ascomycota,Lecanoromycetes,Caliciales,Physciaceae,Rinodina_128497	0.0216	Fungi,Ascomycota,Lecanoromycetes,Caliciales,Physciaceae,Phaeophyscia_127167	0.0188	Fungi,Ascomycota,Lecanoromycetes,Caliciales,Physciaceae,Physcia_127378	0.0166
sl18389_Phaeorrhiza_sareptana	Fungi,Ascomycota,Lecanoromycetes,Caliciales,Physciaceae,Physconia_127381	0.0566	Fungi,Ascomycota,Lecanoromycetes,Caliciales,Physciaceae,Anaptychia_120435	0.0226	Fungi,Ascomycota,Lecanoromycetes,Caliciales,Physciaceae,Rinodina_128497	0.0216	Fungi,Ascomycota,Lecanoromycetes,Caliciales,Physciaceae,Phaeophyscia_127167	0.0188	Fungi,Ascomycota,Lecanoromycetes,Caliciales,Physciaceae,Physcia_127378	0.0166
sl18400a_Phaeorrhiza_sareptana	Fungi,Ascomycota,Lecanoromycetes,Caliciales,Physciaceae,Physconia_127381	0.0566	Fungi,Ascomycota,Lecanoromycetes,Caliciales,Physciaceae,Anaptychia_120435	0.0226	Fungi,Ascomycota,Lecanoromycetes,Caliciales,Physciaceae,Rinodina_128497	0.0216	Fungi,Ascomycota,Lecanoromycetes,Caliciales,Physciaceae,Phaeophyscia_127167	0.0188	Fungi,Ascomycota,Lecanoromycetes,Caliciales,Physciaceae,Physcia_127378	0.0166
sl18542_Phaeorrhiza_sareptana	Fungi,Ascomycota,Lecanoromycetes,Caliciales,Physciaceae,Physconia_127381	0.0566	Fungi,Ascomycota,Lecanoromycetes,Caliciales,Physciaceae,Anaptychia_120435	0.0226	Fungi,Ascomycota,Lecanoromycetes,Caliciales,Physciaceae,Rinodina_128497	0.0216	Fungi,Ascomycota,Lecanoromycetes,Caliciales,Physciaceae,Phaeophyscia_127167	0.0188	Fungi,Ascomycota,Lecanoromycetes,Caliciales,Physciaceae,Physcia_127378	0.0166
sl18527a_Phaeorrhiza_sareptana	Fungi,Ascomycota,Lecanoromycetes,Caliciales,Physciaceae,Physconia_127381	0.0483	Fungi,Ascomycota,Lecanoromycetes,Caliciales,Physciaceae,Anaptychia_120435	0.0214	Fungi,Ascomycota,Lecanoromycetes,Caliciales,Physciaceae,Rinodina_128497	0.0193	Fungi,Ascomycota,Lecanoromycetes,Caliciales,Physciaceae,Phaeophyscia_127167	0.0155	Fungi,Ascomycota,Lecanoromycetes,Caliciales,Physciaceae,Physcia_127378	0.0135
sl18250_Physconia_muscigena	Fungi,Ascomycota,Lecanoromycetes,Caliciales,Physciaceae,Physconia_127381	0.341	Fungi,Ascomycota,Lecanoromycetes,Caliciales,Physciaceae,Rinodina_128497	0.0583	Fungi,Ascomycota,Lecanoromycetes,Caliciales,Physciaceae,Anaptychia_120435	0.0511	Fungi,Ascomycota,Lecanoromycetes,Caliciales,Physciaceae,Physcia_127378	0.0412	Fungi,Ascomycota,Lecanoromycetes,Caliciales,Physciaceae,Phaeophyscia_127167	0.04
sl18382a_Physconia_muscigena	Fungi,Ascomycota,Lecanoromycetes,Caliciales,Physciaceae,Physconia_127381	0.37	Fungi,Ascomycota,Lecanoromycetes,Caliciales,Physciaceae,Rinodina_128497	0.0576	Fungi,Ascomycota,Lecanoromycetes,Caliciales,Physciaceae,Anaptychia_120435	0.0523	Fungi,Ascomycota,Lecanoromycetes,Caliciales,Physciaceae,Physcia_127378	0.0408	Fungi,Ascomycota,Lecanoromycetes,Caliciales,Physciaceae,Phaeophyscia_127167	0.0359
sl18392_Physconia_muscigena	Fungi,Ascomycota,Lecanoromycetes,Caliciales,Physciaceae,Physconia_127381	0.37	Fungi,Ascomycota,Lecanoromycetes,Caliciales,Physciaceae,Rinodina_128497	0.0576	Fungi,Ascomycota,Lecanoromycetes,Caliciales,Physciaceae,Anaptychia_120435	0.0523	Fungi,Ascomycota,Lecanoromycetes,Caliciales,Physciaceae,Physcia_127378	0.0408	Fungi,Ascomycota,Lecanoromycetes,Caliciales,Physciaceae,Phaeophyscia_127167	0.0359
sl18441b_Physconia_muscigena	Fungi,Ascomycota,Lecanoromycetes,Caliciales,Physciaceae,Physconia_127381	0.37	Fungi,Ascomycota,Lecanoromycetes,Caliciales,Physciaceae,Rinodina_128497	0.0576	Fungi,Ascomycota,Lecanoromycetes,Caliciales,Physciaceae,Anaptychia_120435	0.0523	Fungi,Ascomycota,Lecanoromycetes,Caliciales,Physciaceae,Physcia_127378	0.0408	Fungi,Ascomycota,Lecanoromycetes,Caliciales,Physciaceae,Phaeophyscia_127167	0.0359
sl18387_Physconia_muscigena	Fungi,Ascomycota,Lecanoromycetes,Caliciales,Physciaceae,Physconia_127381	0.37	Fungi,Ascomycota,Lecanoromycetes,Caliciales,Physciaceae,Rinodina_128497	0.0576	Fungi,Ascomycota,Lecanoromycetes,Caliciales,Physciaceae,Anaptychia_120435	0.0523	Fungi,Ascomycota,Lecanoromycetes,Caliciales,Physciaceae,Physcia_127378	0.0408	Fungi,Ascomycota,Lecanoromycetes,Caliciales,Physciaceae,Phaeophyscia_127167	0.0359
sl18431_Physconia_muscigena	Fungi,Ascomycota,Lecanoromycetes,Caliciales,Physciaceae,Physconia_127381	0.335	Fungi,Ascomycota,Lecanoromycetes,Caliciales,Physciaceae,Rinodina_128497	0.0551	Fungi,Ascomycota,Lecanoromycetes,Caliciales,Physciaceae,Anaptychia_120435	0.0473	Fungi,Ascomycota,Lecanoromycetes,Caliciales,Physciaceae,Physcia_127378	0.037	Fungi,Ascomycota,Lecanoromycetes,Caliciales,Physciaceae,Phaeophyscia_127167	0.0326
sl18531a_Physconia_muscigena	Fungi,Ascomycota,Lecanoromycetes,Caliciales,Physciaceae,Physconia_127381	0.35	Fungi,Ascomycota,Lecanoromycetes,Caliciales,Physciaceae,Rinodina_128497	0.0578	Fungi,Ascomycota,Lecanoromycetes,Caliciales,Physciaceae,Anaptychia_120435	0.0524	Fungi,Ascomycota,Lecanoromycetes,Caliciales,Physciaceae,Physcia_127378	0.0409	Fungi,Ascomycota,Lecanoromycetes,Caliciales,Physciaceae,Phaeophyscia_127167	0.036
sl18421b_Physconia_muscigena	Fungi,Ascomycota,Lecanoromycetes,Caliciales,Physciaceae,Physconia_127381	0.34	Fungi,Ascomycota,Lecanoromycetes,Caliciales,Physciaceae,Rinodina_128497	0.0602	Fungi,Ascomycota,Lecanoromycetes,Caliciales,Physciaceae,Anaptychia_120435	0.0496	Fungi,Ascomycota,Lecanoromycetes,Caliciales,Physciaceae,Physcia_127378	0.0447	Fungi,Ascomycota,Lecanoromycetes,Caliciales,Physciaceae,Phaeophyscia_127167	0.0371
sl18397_Physconia_muscigena	Fungi,Ascomycota,Lecanoromycetes,Caliciales,Physciaceae,Physconia_127381	0.344	Fungi,Ascomycota,Lecanoromycetes,Caliciales,Physciaceae,Rinodina_128497	0.0485	Fungi,Ascomycota,Lecanoromycetes,Caliciales,Physciaceae,Anaptychia_120435	0.0433	Fungi,Ascomycota,Lecanoromycetes,Caliciales,Physciaceae,Physcia_127378	0.0348	Fungi,Ascomycota,Lecanoromycetes,Caliciales,Physciaceae,Phaeophyscia_127167	0.0273
sl18532_Physconia_muscigena	Fungi,Ascomycota,Lecanoromycetes,Caliciales,Physciaceae,Physconia_127381	0.344	Fungi,Ascomycota,Lecanoromycetes,Caliciales,Physciaceae,Rinodina_128497	0.0485	Fungi,Ascomycota,Lecanoromycetes,Caliciales,Physciaceae,Anaptychia_120435	0.0433	Fungi,Ascomycota,Lecanoromycetes,Caliciales,Physciaceae,Physcia_127378	0.0348	Fungi,Ascomycota,Lecanoromycetes,Caliciales,Physciaceae,Phaeophyscia_127167	0.0273
sl18385a_Physconia_muscigena	Fungi,Ascomycota,Lecanoromycetes,Caliciales,Physciaceae,Physconia_127381	0.385	Fungi,Ascomycota,Lecanoromycetes,Caliciales,Physciaceae,Rinodina_128497	0.0463	Fungi,Ascomycota,Lecanoromycetes,Caliciales,Physciaceae,Anaptychia_120435	0.0404	Fungi,Ascomycota,Lecanoromycetes,Caliciales,Physciaceae,Physcia_127378	0.0328	Fungi,Ascomycota,Lecanoromycetes,Caliciales,Physciaceae,Phaeophyscia_127167	0.0275
sl18396d_Physconia_muscigena	Fungi,Ascomycota,Lecanoromycetes,Caliciales,Physciaceae,Physconia_127381	0.385	Fungi,Ascomycota,Lecanoromycetes,Caliciales,Physciaceae,Rinodina_128497	0.0463	Fungi,Ascomycota,Lecanoromycetes,Caliciales,Physciaceae,Anaptychia_120435	0.0404	Fungi,Ascomycota,Lecanoromycetes,Caliciales,Physciaceae,Physcia_127378	0.0328	Fungi,Ascomycota,Lecanoromycetes,Caliciales,Physciaceae,Phaeophyscia_127167	0.0275
sl18545_Physconia_muscigena	Fungi,Ascomycota,Lecanoromycetes,Caliciales,Physciaceae,Physconia_127381	0.385	Fungi,Ascomycota,Lecanoromycetes,Caliciales,Physciaceae,Rinodina_128497	0.0463	Fungi,Ascomycota,Lecanoromycetes,Caliciales,Physciaceae,Anaptychia_120435	0.0404	Fungi,Ascomycota,Lecanoromycetes,Caliciales,Physciaceae,Physcia_127378	0.0328	Fungi,Ascomycota,Lecanoromycetes,Caliciales,Physciaceae,Phaeophyscia_127167	0.0275
sl18417_Physconia_muscigena	Fungi,Ascomycota,Lecanoromycetes,Caliciales,Physciaceae,Physconia_127381	0.379	Fungi,Ascomycota,Lecanoromycetes,Caliciales,Physciaceae,Rinodina_128497	0.0443	Fungi,Ascomycota,Lecanoromycetes,Caliciales,Physciaceae,Anaptychia_120435	0.0403	Fungi,Ascomycota,Lecanoromycetes,Caliciales,Physciaceae,Physcia_127378	0.0361	Fungi,Ascomycota,Lecanoromycetes,Caliciales,Physciaceae,Phaeophyscia_127167	0.0262
sl18386b_Physconia_muscigena	Fungi,Ascomycota,Lecanoromycetes,Caliciales,Physciaceae,Physconia_127381	0.361	Fungi,Ascomycota,Lecanoromycetes,Caliciales,Physciaceae,Rinodina_128497	0.0435	Fungi,Ascomycota,Lecanoromycetes,Caliciales,Physciaceae,Anaptychia_120435	0.0406	Fungi,Ascomycota,Lecanoromycetes,Caliciales,Physciaceae,Physcia_127378	0.0303	Fungi,Ascomycota,Lecanoromycetes,Caliciales,Physciaceae,Phaeophyscia_127167	0.0258
sl18426c_Physconia_muscigena	Fungi,Ascomycota,Lecanoromycetes,Caliciales,Physciaceae,Physconia_127381	0.368	Fungi,Ascomycota,Lecanoromycetes,Caliciales,Physciaceae,Rinodina_128497	0.047	Fungi,Ascomycota,Lecanoromycetes,Caliciales,Physciaceae,Anaptychia_120435	0.0403	Fungi,Ascomycota,Lecanoromycetes,Caliciales,Physciaceae,Physcia_127378	0.0367	Fungi,Ascomycota,Lecanoromycetes,Caliciales,Physciaceae,Phaeophyscia_127167	0.0274
sl18435_Physconia_muscigena	Fungi,Ascomycota,Lecanoromycetes,Caliciales,Physciaceae,Physconia_127381	0.368	Fungi,Ascomycota,Lecanoromycetes,Caliciales,Physciaceae,Rinodina_128497	0.047	Fungi,Ascomycota,Lecanoromycetes,Caliciales,Physciaceae,Anaptychia_120435	0.0403	Fungi,Ascomycota,Lecanoromycetes,Caliciales,Physciaceae,Physcia_127378	0.0367	Fungi,Ascomycota,Lecanoromycetes,Caliciales,Physciaceae,Phaeophyscia_127167	0.0274
sl18550_Physconia_muscigena	Fungi,Ascomycota,Lecanoromycetes,Caliciales,Physciaceae,Physconia_127381	0.375	Fungi,Ascomycota,Lecanoromycetes,Caliciales,Physciaceae,Rinodina_128497	0.0471	Fungi,Ascomycota,Lecanoromycetes,Caliciales,Physciaceae,Anaptychia_120435	0.0417	Fungi,Ascomycota,Lecanoromycetes,Caliciales,Physciaceae,Physcia_127378	0.0335	Fungi,Ascomycota,Lecanoromycetes,Caliciales,Physciaceae,Phaeophyscia_127167	0.0275
sl18425a_Physconia_muscigena	Fungi,Ascomycota,Lecanoromycetes,Caliciales,Physciaceae,Physconia_127381	0.371	Fungi,Ascomycota,Lecanoromycetes,Caliciales,Physciaceae,Rinodina_128497	0.0421	Fungi,Ascomycota,Lecanoromycetes,Caliciales,Physciaceae,Anaptychia_120435	0.0407	Fungi,Ascomycota,Lecanoromycetes,Caliciales,Physciaceae,Physcia_127378	0.0324	Fungi,Ascomycota,Lecanoromycetes,Caliciales,Physciaceae,Phaeophyscia_127167	0.027
sl18553_Rinodina_mniaraea	Fungi,Ascomycota,Lecanoromycetes,Caliciales,Physciaceae,Rinodina_128497	0.031	Fungi,Ascomycota,Lecanoromycetes,Caliciales,Physciaceae,Phaeophyscia_127167	0.0285	Fungi,Ascomycota,Lecanoromycetes,Caliciales,Physciaceae,Physconia_127381	0.0243	Fungi,Ascomycota,Lecanoromycetes,Caliciales,Physciaceae,Physcia_127378	0.0202	Fungi,Ascomycota,Lecanoromycetes,Caliciales,Physciaceae,Anaptychia_120435	0.0189
sl18559_Rinodina_mniaraea	Fungi,Ascomycota,Lecanoromycetes,Caliciales,Physciaceae,Rinodina_128497	0.031	Fungi,Ascomycota,Lecanoromycetes,Caliciales,Physciaceae,Phaeophyscia_127167	0.0285	Fungi,Ascomycota,Lecanoromycetes,Caliciales,Physciaceae,Physconia_127381	0.0243	Fungi,Ascomycota,Lecanoromycetes,Caliciales,Physciaceae,Physcia_127378	0.0202	Fungi,Ascomycota,Lecanoromycetes,Caliciales,Physciaceae,Anaptychia_120435	0.0189
sl18442_Rinodina_mniaraeaAFF1	Fungi,Ascomycota,Lecanoromycetes,Caliciales,Physciaceae,Physconia_127381	0.0467	Fungi,Ascomycota,Lecanoromycetes,Caliciales,Physciaceae,Rinodina_128497	0.0453	Fungi,Ascomycota,Lecanoromycetes,Caliciales,Physciaceae,Phaeophyscia_127167	0.044	Fungi,Ascomycota,Lecanoromycetes,Caliciales,Physciaceae,Physcia_127378	0.0321	Fungi,Ascomycota,Lecanoromycetes,Caliciales,Physciaceae,Anaptychia_120435	0.0243
sl18443a_Rinodina_mniaraeaAFF1	Fungi,Ascomycota,Lecanoromycetes,Caliciales,Physciaceae,Physconia_127381	0.0467	Fungi,Ascomycota,Lecanoromycetes,Caliciales,Physciaceae,Rinodina_128497	0.0453	Fungi,Ascomycota,Lecanoromycetes,Caliciales,Physciaceae,Phaeophyscia_127167	0.044	Fungi,Ascomycota,Lecanoromycetes,Caliciales,Physciaceae,Physcia_127378	0.0321	Fungi,Ascomycota,Lecanoromycetes,Caliciales,Physciaceae,Anaptychia_120435	0.0243
sl18444b_Rinodina_mniaraeaAFF1	Fungi,Ascomycota,Lecanoromycetes,Caliciales,Physciaceae,Physconia_127381	0.0505	Fungi,Ascomycota,Lecanoromycetes,Caliciales,Physciaceae,Rinodina_128497	0.0463	Fungi,Ascomycota,Lecanoromycetes,Caliciales,Physciaceae,Phaeophyscia_127167	0.0423	Fungi,Ascomycota,Lecanoromycetes,Caliciales,Physciaceae,Physcia_127378	0.0288	Fungi,Ascomycota,Lecanoromycetes,Caliciales,Physciaceae,Anaptychia_120435	0.0248
sl18444rino1_Rinodina_mniaraeaAFF1	Fungi,Ascomycota,Lecanoromycetes,Caliciales,Physciaceae,Physconia_127381	0.0505	Fungi,Ascomycota,Lecanoromycetes,Caliciales,Physciaceae,Rinodina_128497	0.0463	Fungi,Ascomycota,Lecanoromycetes,Caliciales,Physciaceae,Phaeophyscia_127167	0.0423	Fungi,Ascomycota,Lecanoromycetes,Caliciales,Physciaceae,Physcia_127378	0.0288	Fungi,Ascomycota,Lecanoromycetes,Caliciales,Physciaceae,Anaptychia_120435	0.0248
sl18444a_Rinodina_mniaraeaAFF2	Fungi,Ascomycota,Lecanoromycetes,Caliciales,Physciaceae,Physconia_127381	0.0396	Fungi,Ascomycota,Lecanoromycetes,Caliciales,Physciaceae,Rinodina_128497	0.036	Fungi,Ascomycota,Lecanoromycetes,Caliciales,Physciaceae,Phaeophyscia_127167	0.0325	Fungi,Ascomycota,Lecanoromycetes,Caliciales,Physciaceae,Physcia_127378	0.0245	Fungi,Ascomycota,Lecanoromycetes,Caliciales,Physciaceae,Anaptychia_120435	0.0198
sl18444rino2_Rinodina_mniaraeaAFF2	Fungi,Ascomycota,Lecanoromycetes,Caliciales,Physciaceae,Physconia_127381	0.0396	Fungi,Ascomycota,Lecanoromycetes,Caliciales,Physciaceae,Rinodina_128497	0.036	Fungi,Ascomycota,Lecanoromycetes,Caliciales,Physciaceae,Phaeophyscia_127167	0.0325	Fungi,Ascomycota,Lecanoromycetes,Caliciales,Physciaceae,Physcia_127378	0.0245	Fungi,Ascomycota,Lecanoromycetes,Caliciales,Physciaceae,Anaptychia_120435	0.0198
sl18391c_Megaspora_verrucosa
sl18395a_Megaspora_verrucosa
sl18549_Megaspora_verrucosa
sl18608_Megaspora_verrucosa
sl18424_Megaspora_verrucosa
sl18530_Megaspora_verrucosa
sl18530y_Megaspora_verrucosa
sl18247a_Rhizocarpon_geographicumSL1	Fungi,Ascomycota,Lecanoromycetes,Rhizocarpales,Rhizocarpaceae,Rhizocarpon_128390	0.125
sl18249b_Rhizocarpon_geographicumSL1	Fungi,Ascomycota,Lecanoromycetes,Rhizocarpales,Rhizocarpaceae,Rhizocarpon_128390	0.125
sl18255rhi_Rhizocarpon_geographicumSL1	Fungi,Ascomycota,Lecanoromycetes,Rhizocarpales,Rhizocarpaceae,Rhizocarpon_128390	0.125
sl18278b_Rhizocarpon_geographicumSL1	Fungi,Ascomycota,Lecanoromycetes,Rhizocarpales,Rhizocarpaceae,Rhizocarpon_128390	0.125
sl18521geogr_Rhizocarpon_geographicumSL1	Fungi,Ascomycota,Lecanoromycetes,Rhizocarpales,Rhizocarpaceae,Rhizocarpon_128390	0.125
sl18587geo_Rhizocarpon_geographicumSL1	Fungi,Ascomycota,Lecanoromycetes,Rhizocarpales,Rhizocarpaceae,Rhizocarpon_128390	0.125
sl18255b_Rhizocarpon_geographicumSL1	Fungi,Ascomycota,Lecanoromycetes,Rhizocarpales,Rhizocarpaceae,Rhizocarpon_128390	0.121
sl18280d_Rhizocarpon_geographicumSL1	Fungi,Ascomycota,Lecanoromycetes,Rhizocarpales,Rhizocarpaceae,Rhizocarpon_128390	0.114
sl18305b_Rhizocarpon_geographicumSL1	Fungi,Ascomycota,Lecanoromycetes,Rhizocarpales,Rhizocarpaceae,Rhizocarpon_128390	0.114
sl18567d_Rhizocarpon_geographicumSL1	Fungi,Ascomycota,Lecanoromycetes,Rhizocarpales,Rhizocarpaceae,Rhizocarpon_128390	0.114
sl18533_Rhizocarpon_geographicumSL3	Fungi,Ascomycota,Lecanoromycetes,Rhizocarpales,Rhizocarpaceae,Rhizocarpon_128390	0.0424
sl18533mega_Rhizocarpon_geographicumSL3	Fungi,Ascomycota,Lecanoromycetes,Rhizocarpales,Rhizocarpaceae,Rhizocarpon_128390	0.0424
sl18566b_Rhizocarpon_geographicumSL3	Fungi,Ascomycota,Lecanoromycetes,Rhizocarpales,Rhizocarpaceae,Rhizocarpon_128390	0.0419
sl18583g_Rhizocarpon_geographicumSL3	Fungi,Ascomycota,Lecanoromycetes,Rhizocarpales,Rhizocarpaceae,Rhizocarpon_128390	0.0513
sl18583rhizo2_Rhizocarpon_geographicumSL3	Fungi,Ascomycota,Lecanoromycetes,Rhizocarpales,Rhizocarpaceae,Rhizocarpon_128390	0.0513
sl18459_Rhizocarpon_geographicumSL4	Fungi,Ascomycota,Lecanoromycetes,Rhizocarpales,Rhizocarpaceae,Rhizocarpon_128390	0.17
sl18583f_Rhizocarpon_geographicumSL4	Fungi,Ascomycota,Lecanoromycetes,Rhizocarpales,Rhizocarpaceae,Rhizocarpon_128390	0.164
sl18583rhizo1_Rhizocarpon_geographicumSL4	Fungi,Ascomycota,Lecanoromycetes,Rhizocarpales,Rhizocarpaceae,Rhizocarpon_128390	0.164
sl18652b_Rhizocarpon_geographicumSL4	Fungi,Ascomycota,Lecanoromycetes,Rhizocarpales,Rhizocarpaceae,Rhizocarpon_128390	0.164
sl18582rhizo2_Rhizocarpon_geographicumSL4	Fungi,Ascomycota,Lecanoromycetes,Rhizocarpales,Rhizocarpaceae,Rhizocarpon_128390	0.178
sl18589b_Rhizocarpon_geographicumSL4	Fungi,Ascomycota,Lecanoromycetes,Rhizocarpales,Rhizocarpaceae,Rhizocarpon_128390	0.178
sl18671rhizo2_Rhizocarpon_geographicumSL4	Fungi,Ascomycota,Lecanoromycetes,Rhizocarpales,Rhizocarpaceae,Rhizocarpon_128390	0.178
sl18645a_Rhizocarpon_geographicumSL4	Fungi,Ascomycota,Lecanoromycetes,Rhizocarpales,Rhizocarpaceae,Rhizocarpon_128390	0.0593
sl18645geo_Rhizocarpon_geographicumSL4	Fungi,Ascomycota,Lecanoromycetes,Rhizocarpales,Rhizocarpaceae,Rhizocarpon_128390	0.0593
sl18630_Rhizocarpon_geographicumSL4	Fungi,Ascomycota,Lecanoromycetes,Rhizocarpales,Rhizocarpaceae,Rhizocarpon_128390	0.0593
sl18582rhizo1_Rhizocarpon_geographicumSL4	Fungi,Ascomycota,Lecanoromycetes,Rhizocarpales,Rhizocarpaceae,Rhizocarpon_128390	0.165
sl18671_Rhizocarpon_geographicumSL2	Fungi,Ascomycota,Lecanoromycetes,Rhizocarpales,Rhizocarpaceae,Rhizocarpon_128390	0.0458
sl18671rhizo1_Rhizocarpon_geographicumSL2	Fungi,Ascomycota,Lecanoromycetes,Rhizocarpales,Rhizocarpaceae,Rhizocarpon_128390	0.0458
sl18522geogr_Rhizocarpon_geographicumSL5	Fungi,Ascomycota,Lecanoromycetes,Rhizocarpales,Rhizocarpaceae,Rhizocarpon_128390	0.0467
sl18348_Rhizocarpon_intermediellum	Fungi,Ascomycota,Lecanoromycetes,Rhizocarpales,Rhizocarpaceae,Rhizocarpon_128390	0.0198
sl18349d_Rhizocarpon_intermediellum	Fungi,Ascomycota,Lecanoromycetes,Rhizocarpales,Rhizocarpaceae,Rhizocarpon_128390	0.0212
sl18403c_Rhizocarpon_intermediellum	Fungi,Ascomycota,Lecanoromycetes,Rhizocarpales,Rhizocarpaceae,Rhizocarpon_128390	0.0212
sl18404geogra_Rhizocarpon_intermediellum	Fungi,Ascomycota,Lecanoromycetes,Rhizocarpales,Rhizocarpaceae,Rhizocarpon_128390	0.0212
sl18365a_Rhizocarpon_intermediellum	Fungi,Ascomycota,Lecanoromycetes,Rhizocarpales,Rhizocarpaceae,Rhizocarpon_128390	0.0268
sl18346c_Rhizocarpon_intermediellum	Fungi,Ascomycota,Lecanoromycetes,Rhizocarpales,Rhizocarpaceae,Rhizocarpon_128390	0.0313
sl18278rhizoc_Rhizocarpon_intermediellum	Fungi,Ascomycota,Lecanoromycetes,Rhizocarpales,Rhizocarpaceae,Rhizocarpon_128390	0.0483
sl18394_Psora_decipiensA
sl18574c_Psora_decipiensA
sl18526_Psora_decipiensA
sl18615_Psora_decipiensA
sl18574a_Psora_decipiensA
sl18500_Psora_himalayana
sl18500psora_Psora_himalayana
sl18502_Psora_himalayana
sl18505_Psora_himalayana
sl18505z_Psora_himalayana
sl18507_Psora_himalayana
sl18613a_Psora_himalayana
sl18504z_Psora_himalayana
sl18506z_Psora_himalayana
sl18388_Psora_tuckermanniiAFF
sl18393a_Psora_tuckermanniiAFF
sl18398_Psora_tuckermanniiAFF
sl18419_Psora_tuckermanniiAFF
sl18441a_Psora_tuckermanniiAFF
sl18416_Psora_tuckermanniiAFF
sl18440c_Psora_tuckermanniiAFF
sl18608v2_Scytinium_subtileAFF
sl18611b_Agonimia_gelatinosaCF	Fungi,Ascomycota,Eurotiomycetes,Verrucariales,Verrucariaceae,Verrucaria_130266	0.113	Fungi,Ascomycota,Eurotiomycetes,Verrucariales,Verrucariaceae,Thelidium_129721	0.0446	Fungi,Ascomycota,Eurotiomycetes,Verrucariales,Verrucariaceae,Staurothele_129306	0.0214	Fungi,Ascomycota,Eurotiomycetes,Verrucariales,Verrucariaceae,Verruculopsis_130278	0.0152	Fungi,Ascomycota,Eurotiomycetes,Verrucariales,Verrucariaceae,Bagliettoa_121011	0.0119	Fungi,Ascomycota,Eurotiomycetes,Verrucariales,Verrucariaceae,unk	0.0119
sl18616b_Agonimia_gelatinosaCF	Fungi,Ascomycota,Eurotiomycetes,Verrucariales,Verrucariaceae,Verrucaria_130266	0.154	Fungi,Ascomycota,Eurotiomycetes,Verrucariales,Verrucariaceae,Thelidium_129721	0.0434	Fungi,Ascomycota,Eurotiomycetes,Verrucariales,Verrucariaceae,Staurothele_129306	0.0275	Fungi,Ascomycota,Eurotiomycetes,Verrucariales,Verrucariaceae,Verruculopsis_130278	0.0183	Fungi,Ascomycota,Eurotiomycetes,Verrucariales,Verrucariaceae,Bagliettoa_121011	0.0157	Fungi,Ascomycota,Eurotiomycetes,Verrucariales,Verrucariaceae,Polyblastia_127664	0.0144	Fungi,Ascomycota,Eurotiomycetes,Verrucariales,Verrucariaceae,unk	0.012	Fungi,Ascomycota,Eurotiomycetes,Verrucariales,Verrucariaceae,Atla_120890	0.0117
sl18445_Endocarpon_pusillumCF	Fungi,Ascomycota,Eurotiomycetes,Verrucariales,Verrucariaceae,Verrucaria_130266	0.186	Fungi,Ascomycota,Eurotiomycetes,Verrucariales,Verrucariaceae,Endocarpon_123351	0.176	Fungi,Ascomycota,Eurotiomycetes,Verrucariales,Verrucariaceae,Thelidium_129721	0.0312	Fungi,Ascomycota,Eurotiomycetes,Verrucariales,Verrucariaceae,Willeya_194300	0.0239	Fungi,Ascomycota,Eurotiomycetes,Verrucariales,Verrucariaceae,Catapyrenium_121649	0.0233	Fungi,Ascomycota,Eurotiomycetes,Verrucariales,Verrucariaceae,Verruculopsis_130278	0.0183	Fungi,Ascomycota,Eurotiomycetes,Verrucariales,Verrucariaceae,Dermatocarpon_122865	0.018	Fungi,Ascomycota,Eurotiomycetes,Verrucariales,Verrucariaceae,Staurothele_129306	0.0155	Fungi,Ascomycota,Eurotiomycetes,Verrucariales,Verrucariaceae,Bagliettoa_121011	0.0153	Fungi,Ascomycota,Eurotiomycetes,Verrucariales,Verrucariaceae,Hydropunctaria_124622	0.0113
sl18262_Verrucaria_nigrescens	Fungi,Ascomycota,Eurotiomycetes,Verrucariales,Verrucariaceae,Verrucaria_130266	0.397	Fungi,Ascomycota,Eurotiomycetes,Verrucariales,Verrucariaceae,Thelidium_129721	0.046	Fungi,Ascomycota,Eurotiomycetes,Verrucariales,Verrucariaceae,Endocarpon_123351	0.0444	Fungi,Ascomycota,Eurotiomycetes,Verrucariales,Verrucariaceae,Catapyrenium_121649	0.0442	Fungi,Ascomycota,Eurotiomycetes,Verrucariales,Verrucariaceae,Verruculopsis_130278	0.0293	Fungi,Ascomycota,Eurotiomycetes,Verrucariales,Verrucariaceae,Willeya_194300	0.0213	Fungi,Ascomycota,Eurotiomycetes,Verrucariales,Verrucariaceae,Staurothele_129306	0.0198	Fungi,Ascomycota,Eurotiomycetes,Verrucariales,Verrucariaceae,Bagliettoa_121011	0.0136
sl18662_Dermatocarpon_leptophyllodes	Fungi,Ascomycota,Eurotiomycetes,Verrucariales,Verrucariaceae,Verrucaria_130266	0.101	Fungi,Ascomycota,Eurotiomycetes,Verrucariales,Verrucariaceae,Dermatocarpon_122865	0.0731	Fungi,Ascomycota,Eurotiomycetes,Verrucariales,Verrucariaceae,Thelidium_129721	0.0279	Fungi,Ascomycota,Eurotiomycetes,Verrucariales,Verrucariaceae,Catapyrenium_121649	0.026	Fungi,Ascomycota,Eurotiomycetes,Verrucariales,Verrucariaceae,Staurothele_129306	0.0223	Fungi,Ascomycota,Eurotiomycetes,Verrucariales,Verrucariaceae,Endocarpon_123351	0.0152	Fungi,Ascomycota,Eurotiomycetes,Verrucariales,Verrucariaceae,Bagliettoa_121011	0.0132	Fungi,Ascomycota,Eurotiomycetes,Verrucariales,Verrucariaceae,unk	0.0109
sl18373derm_Dermatocarpon_polyphyllizumAFF	Fungi,Ascomycota,Eurotiomycetes,Verrucariales,Verrucariaceae,Dermatocarpon_122865	0.116	Fungi,Ascomycota,Eurotiomycetes,Verrucariales,Verrucariaceae,Verrucaria_130266	0.0508	Fungi,Ascomycota,Eurotiomycetes,Verrucariales,Verrucariaceae,Thelidium_129721	0.0137	Fungi,Ascomycota,Eurotiomycetes,Verrucariales,Verrucariaceae,Catapyrenium_121649	0.0122	Fungi,Ascomycota,Eurotiomycetes,Verrucariales,Verrucariaceae,Staurothele_129306	0.0118
sl18562b_Dermatocarpon_polyphyllizumAFF	Fungi,Ascomycota,Eurotiomycetes,Verrucariales,Verrucariaceae,Dermatocarpon_122865	0.12	Fungi,Ascomycota,Eurotiomycetes,Verrucariales,Verrucariaceae,Verrucaria_130266	0.053	Fungi,Ascomycota,Eurotiomycetes,Verrucariales,Verrucariaceae,Thelidium_129721	0.014	Fungi,Ascomycota,Eurotiomycetes,Verrucariales,Verrucariaceae,Catapyrenium_121649	0.0128	Fungi,Ascomycota,Eurotiomycetes,Verrucariales,Verrucariaceae,Staurothele_129306	0.0111
sl18508_Dermatocarpon_polyphyllizumAFF	Fungi,Ascomycota,Eurotiomycetes,Verrucariales,Verrucariaceae,Dermatocarpon_122865	0.114	Fungi,Ascomycota,Eurotiomycetes,Verrucariales,Verrucariaceae,Verrucaria_130266	0.0488	Fungi,Ascomycota,Eurotiomycetes,Verrucariales,Verrucariaceae,Thelidium_129721	0.013	Fungi,Ascomycota,Eurotiomycetes,Verrucariales,Verrucariaceae,Catapyrenium_121649	0.0124	Fungi,Ascomycota,Eurotiomycetes,Verrucariales,Verrucariaceae,Staurothele_129306	0.0103
sl18638derm_Dermatocarpon_polyphyllizumAFF	Fungi,Ascomycota,Eurotiomycetes,Verrucariales,Verrucariaceae,Dermatocarpon_122865	0.183	Fungi,Ascomycota,Eurotiomycetes,Verrucariales,Verrucariaceae,Verrucaria_130266	0.0839	Fungi,Ascomycota,Eurotiomycetes,Verrucariales,Verrucariaceae,Staurothele_129306	0.0276	Fungi,Ascomycota,Eurotiomycetes,Verrucariales,Verrucariaceae,Thelidium_129721	0.025	Fungi,Ascomycota,Eurotiomycetes,Verrucariales,Verrucariaceae,Catapyrenium_121649	0.0216	Fungi,Ascomycota,Eurotiomycetes,Verrucariales,Verrucariaceae,Endocarpon_123351	0.0194	Fungi,Ascomycota,Eurotiomycetes,Verrucariales,Verrucariaceae,Hydropunctaria_124622	0.0141	Fungi,Ascomycota,Eurotiomycetes,Verrucariales,Verrucariaceae,Bagliettoa_121011	0.0109	Fungi,Ascomycota,Eurotiomycetes,Verrucariales,Verrucariaceae,Verruculopsis_130278	0.0104
sl18556_Dermatocarpon_taminiumAFF1	Fungi,Ascomycota,Eurotiomycetes,Verrucariales,Verrucariaceae,Dermatocarpon_122865	0.0625	Fungi,Ascomycota,Eurotiomycetes,Verrucariales,Verrucariaceae,Verrucaria_130266	0.0291
sl18562a_Dermatocarpon_taminiumAFF1	Fungi,Ascomycota,Eurotiomycetes,Verrucariales,Verrucariaceae,Dermatocarpon_122865	0.0489	Fungi,Ascomycota,Eurotiomycetes,Verrucariales,Verrucariaceae,Verrucaria_130266	0.0268
sl18664_Dermatocarpon_taminiumAFF1	Fungi,Ascomycota,Eurotiomycetes,Verrucariales,Verrucariaceae,Dermatocarpon_122865	0.0665	Fungi,Ascomycota,Eurotiomycetes,Verrucariales,Verrucariaceae,Verrucaria_130266	0.0319
sl18254staur_Staurothele_drummondii	Fungi,Ascomycota,Eurotiomycetes,Verrucariales,Verrucariaceae,Staurothele_129306	0.295	Fungi,Ascomycota,Eurotiomycetes,Verrucariales,Verrucariaceae,Verrucaria_130266	0.0976	Fungi,Ascomycota,Eurotiomycetes,Verrucariales,Verrucariaceae,Thelidium_129721	0.0216	Fungi,Ascomycota,Eurotiomycetes,Verrucariales,Verrucariaceae,Bagliettoa_121011	0.0153
sl18411_Staurothele_drummondii	Fungi,Ascomycota,Eurotiomycetes,Verrucariales,Verrucariaceae,Staurothele_129306	0.299	Fungi,Ascomycota,Eurotiomycetes,Verrucariales,Verrucariaceae,Verrucaria_130266	0.0968	Fungi,Ascomycota,Eurotiomycetes,Verrucariales,Verrucariaceae,Thelidium_129721	0.0218	Fungi,Ascomycota,Eurotiomycetes,Verrucariales,Verrucariaceae,Bagliettoa_121011	0.0158
sl18373_Staurothele_drummondii	Fungi,Ascomycota,Eurotiomycetes,Verrucariales,Verrucariaceae,Staurothele_129306	0.339	Fungi,Ascomycota,Eurotiomycetes,Verrucariales,Verrucariaceae,Verrucaria_130266	0.103	Fungi,Ascomycota,Eurotiomycetes,Verrucariales,Verrucariaceae,Thelidium_129721	0.0219	Fungi,Ascomycota,Eurotiomycetes,Verrucariales,Verrucariaceae,Bagliettoa_121011	0.0174
sl18405staur_Staurothele_drummondii	Fungi,Ascomycota,Eurotiomycetes,Verrucariales,Verrucariaceae,Staurothele_129306	0.317	Fungi,Ascomycota,Eurotiomycetes,Verrucariales,Verrucariaceae,Verrucaria_130266	0.105	Fungi,Ascomycota,Eurotiomycetes,Verrucariales,Verrucariaceae,Thelidium_129721	0.0218	Fungi,Ascomycota,Eurotiomycetes,Verrucariales,Verrucariaceae,Bagliettoa_121011	0.014
sl18647staur_Staurothele_drummondii	Fungi,Ascomycota,Eurotiomycetes,Verrucariales,Verrucariaceae,Staurothele_129306	0.318	Fungi,Ascomycota,Eurotiomycetes,Verrucariales,Verrucariaceae,Verrucaria_130266	0.097	Fungi,Ascomycota,Eurotiomycetes,Verrucariales,Verrucariaceae,Thelidium_129721	0.02	Fungi,Ascomycota,Eurotiomycetes,Verrucariales,Verrucariaceae,Bagliettoa_121011	0.0147
sl18625_Staurothele_drummondii	Fungi,Ascomycota,Eurotiomycetes,Verrucariales,Verrucariaceae,Staurothele_129306	0.29	Fungi,Ascomycota,Eurotiomycetes,Verrucariales,Verrucariaceae,Verrucaria_130266	0.0955	Fungi,Ascomycota,Eurotiomycetes,Verrucariales,Verrucariaceae,Thelidium_129721	0.0203	Fungi,Ascomycota,Eurotiomycetes,Verrucariales,Verrucariaceae,Bagliettoa_121011	0.0159
sl18539b_Staurothele_drummondii	Fungi,Ascomycota,Eurotiomycetes,Verrucariales,Verrucariaceae,Staurothele_129306	0.391	Fungi,Ascomycota,Eurotiomycetes,Verrucariales,Verrucariaceae,Verrucaria_130266	0.102	Fungi,Ascomycota,Eurotiomycetes,Verrucariales,Verrucariaceae,Thelidium_129721	0.0225	Fungi,Ascomycota,Eurotiomycetes,Verrucariales,Verrucariaceae,Bagliettoa_121011	0.0152
sl18563_Staurothele_drummondii	Fungi,Ascomycota,Eurotiomycetes,Verrucariales,Verrucariaceae,Staurothele_129306	0.379	Fungi,Ascomycota,Eurotiomycetes,Verrucariales,Verrucariaceae,Verrucaria_130266	0.0808	Fungi,Ascomycota,Eurotiomycetes,Verrucariales,Verrucariaceae,Thelidium_129721	0.02	Fungi,Ascomycota,Eurotiomycetes,Verrucariales,Verrucariaceae,Bagliettoa_121011	0.0144
sl18584_Staurothele_drummondii	Fungi,Ascomycota,Eurotiomycetes,Verrucariales,Verrucariaceae,Staurothele_129306	0.388	Fungi,Ascomycota,Eurotiomycetes,Verrucariales,Verrucariaceae,Verrucaria_130266	0.0819	Fungi,Ascomycota,Eurotiomycetes,Verrucariales,Verrucariaceae,Thelidium_129721	0.0219	Fungi,Ascomycota,Eurotiomycetes,Verrucariales,Verrucariaceae,Bagliettoa_121011	0.0184
sl18586_Staurothele_drummondii	Fungi,Ascomycota,Eurotiomycetes,Verrucariales,Verrucariaceae,Staurothele_129306	0.388	Fungi,Ascomycota,Eurotiomycetes,Verrucariales,Verrucariaceae,Verrucaria_130266	0.0819	Fungi,Ascomycota,Eurotiomycetes,Verrucariales,Verrucariaceae,Thelidium_129721	0.0219	Fungi,Ascomycota,Eurotiomycetes,Verrucariales,Verrucariaceae,Bagliettoa_121011	0.0184
sl18596_Staurothele_drummondii	Fungi,Ascomycota,Eurotiomycetes,Verrucariales,Verrucariaceae,Staurothele_129306	0.363	Fungi,Ascomycota,Eurotiomycetes,Verrucariales,Verrucariaceae,Verrucaria_130266	0.0785	Fungi,Ascomycota,Eurotiomycetes,Verrucariales,Verrucariaceae,Thelidium_129721	0.0214	Fungi,Ascomycota,Eurotiomycetes,Verrucariales,Verrucariaceae,Bagliettoa_121011	0.0179
sl18585_Staurothele_drummondii	Fungi,Ascomycota,Eurotiomycetes,Verrucariales,Verrucariaceae,Staurothele_129306	0.365	Fungi,Ascomycota,Eurotiomycetes,Verrucariales,Verrucariaceae,Verrucaria_130266	0.086	Fungi,Ascomycota,Eurotiomycetes,Verrucariales,Verrucariaceae,Thelidium_129721	0.0255	Fungi,Ascomycota,Eurotiomycetes,Verrucariales,Verrucariaceae,Bagliettoa_121011	0.0196
sl18418placi_Placidium_lacinulatum	Fungi,Ascomycota,Eurotiomycetes,Verrucariales,Verrucariaceae,Verrucaria_130266	0.015
sl18501_Catapyrenium_cinereum
sl18632_Catapyrenium_cinereum
sl18577z_Catapyrenium_cinereum
sl18414b_Catapyrenium_daedaleum	Fungi,Ascomycota,Eurotiomycetes,Verrucariales,Verrucariaceae,Verrucaria_130266	0.0315	Fungi,Ascomycota,Eurotiomycetes,Verrucariales,Verrucariaceae,Staurothele_129306	0.0116	Fungi,Ascomycota,Eurotiomycetes,Verrucariales,Verrucariaceae,Catapyrenium_121649	0.0114
sl18681main_Catapyrenium_cinereum
sl18577placi_Placidium_lachneum
sl18610placi_Placidium_lachneum
sl18622placi_Placidium_lachneum
sl18619_Placidium_lachneum
sl18478b_Heteroplacidium_zamenhofianumAFF1	Fungi,Ascomycota,Eurotiomycetes,Verrucariales,Verrucariaceae,Verrucaria_130266	0.0345
sl18481_Heteroplacidium_zamenhofianumAFF1	Fungi,Ascomycota,Eurotiomycetes,Verrucariales,Verrucariaceae,Verrucaria_130266	0.0345
sl18287z_Heteroplacidium_zamenhofianumAFF2	Fungi,Ascomycota,Eurotiomycetes,Verrucariales,Verrucariaceae,Verrucaria_130266	0.0308
sl18641c_Heteroplacidium_zamenhofianumAFF2	Fungi,Ascomycota,Eurotiomycetes,Verrucariales,Verrucariaceae,Verrucaria_130266	0.0292
sl18347_psuedoaspicilia_sp
sl18347aspi_psuedoaspicilia_sp
sl19205musc_Diploschistes_muscorum	Fungi,Ascomycota,Lecanoromycetes,Ostropales,Graphidaceae,Diploschistes_123102	0.845	Fungi,Ascomycota,Lecanoromycetes,Ostropales,Graphidaceae,unk	0.032
sl19200a_LeptogiumCF_sp
sl18557_Peltigera_elisabethae	Fungi,Ascomycota,Lecanoromycetes,Peltigerales,Peltigeraceae,Peltigera_126999	0.0131
sl18575_Peltigera_neorufescens	Fungi,Ascomycota,Lecanoromycetes,Peltigerales,Peltigeraceae,Peltigera_126999	0.0584
sl18341_Peltigera_rufescensAFF	Fungi,Ascomycota,Lecanoromycetes,Peltigerales,Peltigeraceae,Peltigera_126999	0.362	Fungi,Ascomycota,Lecanoromycetes,Peltigerales,Peltigeraceae,unk	0.0128
sl18548_Peltigera_rufescensAFF	Fungi,Ascomycota,Lecanoromycetes,Peltigerales,Peltigeraceae,Peltigera_126999	0.276	Fungi,Ascomycota,Lecanoromycetes,Peltigerales,Peltigeraceae,unk	0.0124
sl18343_Peltigera_rufescensAFF	Fungi,Ascomycota,Lecanoromycetes,Peltigerales,Peltigeraceae,Peltigera_126999	0.516	Fungi,Ascomycota,Lecanoromycetes,Peltigerales,Peltigeraceae,unk	0.0135
sl18432_Peltigera_rufescensAFF	Fungi,Ascomycota,Lecanoromycetes,Peltigerales,Peltigeraceae,Peltigera_126999	0.285	Fungi,Ascomycota,Lecanoromycetes,Peltigerales,Peltigeraceae,unk	0.0135
sl18606_Peltigera_rufescensAFF	Fungi,Ascomycota,Lecanoromycetes,Peltigerales,Peltigeraceae,Peltigera_126999	0.501	Fungi,Ascomycota,Lecanoromycetes,Peltigerales,Peltigeraceae,unk	0.0138
sl18572z_Peltigera_rufescensAFF	Fungi,Ascomycota,Lecanoromycetes,Peltigerales,Peltigeraceae,Peltigera_126999	0.0932
sl18445pelt_Peltigera_neorufescensCLADE6	Fungi,Ascomycota,Lecanoromycetes,Peltigerales,Peltigeraceae,Peltigera_126999	0.516	Fungi,Ascomycota,Lecanoromycetes,Peltigerales,Peltigeraceae,unk	0.0154
sl18679_Peltigera_neorufescensCLADE6	Fungi,Ascomycota,Lecanoromycetes,Peltigerales,Peltigeraceae,Peltigera_126999	0.531	Fungi,Ascomycota,Lecanoromycetes,Peltigerales,Peltigeraceae,unk	0.0151
sl18449_Peltigera_neorufescensCLADE6	Fungi,Ascomycota,Lecanoromycetes,Peltigerales,Peltigeraceae,Peltigera_126999	0.551	Fungi,Ascomycota,Lecanoromycetes,Peltigerales,Peltigeraceae,unk	0.0148
sl18509_Peltigera_neorufescensCLADE6	Fungi,Ascomycota,Lecanoromycetes,Peltigerales,Peltigeraceae,Peltigera_126999	0.551	Fungi,Ascomycota,Lecanoromycetes,Peltigerales,Peltigeraceae,unk	0.0148
sl18451_Peltigera_neorufescensCLADE6	Fungi,Ascomycota,Lecanoromycetes,Peltigerales,Peltigeraceae,Peltigera_126999	0.46	Fungi,Ascomycota,Lecanoromycetes,Peltigerales,Peltigeraceae,unk	0.0157
sl18450_Peltigera_neorufescensCLADE6	Fungi,Ascomycota,Lecanoromycetes,Peltigerales,Peltigeraceae,Peltigera_126999	0.534	Fungi,Ascomycota,Lecanoromycetes,Peltigerales,Peltigeraceae,unk	0.0148
sl18337_Peltigera_ponojensisCLADE	Fungi,Ascomycota,Lecanoromycetes,Peltigerales,Peltigeraceae,Peltigera_126999	0.821
sl18571_Peltigera_ponojensisCLADE	Fungi,Ascomycota,Lecanoromycetes,Peltigerales,Peltigeraceae,Peltigera_126999	0.821
sl18680_Peltigera_ponojensisCLADE	Fungi,Ascomycota,Lecanoromycetes,Peltigerales,Peltigeraceae,Peltigera_126999	0.754
sl18573_Peltigera_venosa
