# Supplementary material for: Alpine lichen diversity in an isolated sky island in the Colorado Plateau, USA—Insight from an integrative biodiversity inventory
Source: Ecol Evol. 2021 Jul 14;11(16):11090–101. doi: 10.1002/ece3.7896 (PMC8366874; doi:10.1002/ece3.7896)
Supplement: Supplementary file 4 — File S4 [file ECE3-11-11090-s006.zip › file_S4_protax_analysis/protax_fungi_results/query7.logprob.txt]

sl18241sar_Acarospora_erratica 1361,unk -0.134738 1357,unk -3.4641 4565 -3.49425 4555 -4.06901 1359,unk -4.35679
sl18260_Acarospora_erratica 1361,unk -0.127096 4565 -3.48661 1357,unk -3.55801 4555 -4.16292 1359,unk -4.4507
sl18289z_Acarospora_oligospora 1357,unk -0.088757 4555 -3.08416
sl18474acaro_Acarospora_nitrophila 1357,unk -0.0242334
sl18291a1_Acarospora_stapfiana 1357,unk -0.0346964 4563 -4.35365
sl18362b_Acarospora_stapfiana 1357,unk -0.0458617 4563 -3.97104
sl18603_Polysporina_gyrocarpaAFF 1357,unk -0.747391 4563 -1.13652 1359,unk -2.6756 1361,unk -2.68624 1358,unk -3.60075 4556 -4.12803
sl18665acaro_Acarospora_nitrophilaAFF 4563 -0.804351 1357,unk -0.967636 1359,unk -2.94052 1361,unk -2.948 1358,unk -3.80354 4556 -3.94723
sl18541polysp_Polysporina_simplexAFF1 1357,unk -0.0774345 4563 -3.91148 4556 -4.26017 1359,unk -4.44496 1361,unk -4.49784
sl18259a_Acarospora_thamnina 1357,unk -0.0447764
sl18567b_Acarospora_thamnina 1357,unk -0.0929335 4555 -3.08833
sl18629a_Polysporina_simplexAFF2 4563 -0.13926 1357,unk -2.91299 1359,unk -3.86641 1361,unk -3.87978
sl18328_Candelariella_aggregata1 1389,unk -0.0591657
sl18546_Candelariella_aggregata1 1389,unk -0.0609062
sl18379d_Candelariella_aggregata1 1389,unk -0.0694042
sl18382d_Candelariella_aggregata1 1389,unk -0.0645928
sl18419cand_Candelariella_aggregata1 1389,unk -0.0639748
sl18254_Candelariella_aggregata2 1389,unk -0.0672505
sl18330_Candelariella_aggregata2 1389,unk -0.0672505
sl18331_Candelariella_aggregata2 1389,unk -0.0684278
sl18383_Candelariella_aggregata3 1389,unk -0.0706948
sl18422cand_Candelariella_aggregata4 1389,unk -0.0759389
sl18426b_Candelariella_antenaria1 1389,unk -0.0562843
sl18257cand_Candelariella_vitellinaAFF 1389,unk -0.0684023
sl18593cand_Candelariella_vitellinaAFF 1389,unk -0.0848808
sl18304a_Candelariella_rosulans 1389,unk -0.0335464
sl18304cand_Candelariella_rosulans 1389,unk -0.0344526
sl18407e_Candelariella_rosulans 1389,unk -0.0354307
sl18380_Candelariella_rosulans 1389,unk -0.0364283
sl18367_Candelariella_rosulans 1389,unk -0.0356291
sl18370f_Candelariella_sp1AGG 1389,unk -0.0469545
sl18626_Candelariella_sp1AGG 1389,unk -0.0387973
sl18641a_Candelariella_sp1AGG 1389,unk -0.0436894
sl18351cand_Candelariella_sp1AGG 1389,unk -0.0485213
sl18358b_Candelariella_sp1AGG 1389,unk -0.04882
sl18479cand_Candelariella_aurella1 1389,unk -0.0402203
sl18499_Candelariella_aurella1 1389,unk -0.040952
sl19204cand_Candelariella_aurella1 1389,unk -0.0348336
sl18307_Candelariella_aurella2 1389,unk -0.0362021
sl18503_Candelariella_aurella2 1389,unk -0.0358475
sl18269_Candelariella_aurella3 1389,unk -0.0334434
sl18291b_Candelariella_aurella3 1389,unk -1.7393 1675,unk -2.13531 1357,unk -3.40366 1717,unk -3.53435 1674,unk -3.65456 1678,unk -3.66405 1671,unk -3.67732 1359,unk -4.11685 1361,unk -4.14605 1676,unk -4.17784 1670,unk -4.21872 1769,unk -4.37327 1390,unk -4.46234
sl18483b_Candelariella_aurella4 1389,unk -0.0423666
sl18240b_Candelariella_vitellina1 1389,unk -0.0496567
sl18404d_Candelariella_vitellina1 1389,unk -0.049896
sl18243cand_Candelariella_vitellina1 1389,unk -0.0459585
sl18273b_Candelariella_vitellina1 1389,unk -0.0448672
sl18473c_Candelariella_vitellina1 1389,unk -0.0459585
sl18244calo_Candelariella_vitellina1 1389,unk -0.0465946
sl18294c_Candelariella_vitellina1 1389,unk -0.0477665
sl18599b_Candelariella_vitellina1 1389,unk -0.0460898
sl18294cand_Candelariella_vitellina1 1389,unk -0.0468841
sl18405cand2_Candelariella_vitellina1 1389,unk -0.0437129
sl18521cand_Candelariella_vitellina1 1389,unk -0.047149
sl18251c_Candelariella_vitellina1 1389,unk -0.0495912
sl18291a2_Candelariella_vitellina2 1389,unk -0.0475383
sl18589cand_Candelariella_vitellina2 1389,unk -0.0494175
sl18613b_Candelariella_vitellina2 1389,unk -0.0479974
sl18273z_Candelariella_vitellina1 1389,unk -0.0497059
sl18306_Candelariella_vitellina1 1389,unk -0.0497059
sl18372cand_Candelariella_vitellina1 1389,unk -0.0472274
sl18667b_Candelariella_vitellina4 1389,unk -0.0485766
sl18669cand_Candelariella_vitellina4 1389,unk -0.0497665
sl18281cand_Candelariella_vitellina3 1389,unk -0.0500488
sl18298_Candelariella_vitellina3 1389,unk -0.0537229
sl18533cand_Candelariella_vitellina5 1389,unk -0.0464575
sl18465_Candelariella_xanthostigma 1389,unk -0.0334304
sl18466_Candelariella_xanthostigma 1389,unk -1.41781 1357,unk -4.18604 1390,unk -4.27903
sl18468_Candelariella_xanthostigma 1389,unk -0.0334304
sl18267b_Umbilicaria_virginis 5811 -0.144362 5796 -2.48817 5805 -3.80669
sl18368a_Umbilicaria_virginis 5811 -0.0752018 5796 -3.46114 5805 -3.99909
sl18407c_Umbilicaria_virginis 5811 -0.733382 5796 -2.2798 5805 -2.81775 5788 -2.98983 5813 -3.41669 5799 -3.93483 1671,unk -4.16825 1674,unk -4.26373
sl18368b_Umbilicaria_virginis 5811 -0.792536 5796 -2.33895 5805 -2.82425 5788 -2.93263 5799 -3.20459 5813 -3.49744 1674,unk -4.20653 1671,unk -4.21884
sl18290b_Umbilicaria_virginis 5811 -0.0100747
sl18635_Umbilicaria_virginis 5811 -0.37435 5787 -3.47399 1674,unk -3.76758 5813 -4.1281 1671,unk -4.28253 1676,unk -4.4375
sl18310_Umbilicaria_virginis 5811 -0.60877 5796 -2.23449 5805 -3.50036 5813 -3.6767 5788 -3.7059 1674,unk -3.97718 1671,unk -4.23568 5799 -4.26904 5787 -4.48568
sl18350b_Umbilicaria_virginis 5811 -0.0366579 5796 -4.05053
sl18623_Umbilicaria_virginis 5811 -0.643331 5796 -2.26905 5805 -2.75388 5788 -3.56899 5813 -3.66766 1674,unk -3.84026 1671,unk -4.25357
sl18536_Umbilicaria_virginis 5811 -0.364798 1674,unk -3.31985 5813 -3.90865 1671,unk -4.31047
sl18591_Umbilicaria_virginis 5811 -0.346708 1674,unk -3.43706 5787 -3.94556 1676,unk -4.27437 1671,unk -4.33375 5813 -4.36602
sl18676_Umbilicaria_virginis 5811 -0.411035 1674,unk -3.08772 1676,unk -3.78787 1671,unk -4.36377 5796 -4.47533
sl18433_Umbilicaria_virginis 5811 -0.580151 5796 -2.60692 1674,unk -3.26811 5813 -3.67729 5805 -3.88332 5787 -4.17766 1671,unk -4.28149
sl18359um_Umbilicaria_decussata 5796 -0.326933 5813 -3.48813 5788 -3.59 1674,unk -4.0618 1671,unk -4.31265
sl18376a_Umbilicaria_virginis 5811 -0.762157 5796 -2.29413 5788 -2.85019 5805 -2.8742 5813 -3.45322 1671,unk -4.1156 1674,unk -4.52514
sl18362a_Umbilicaria_sp 5796 -0.653183 5811 -3.01671 1674,unk -3.03921 5805 -3.41655 5813 -3.79791 5799 -3.8136 1671,unk -4.27268 1676,unk -4.30784
sl18590_Umbilicaria_decussataAFF 5796 -0.765217 5811 -2.34081 1674,unk -3.0288 5813 -3.76309 5805 -3.8564 1671,unk -4.04953 1676,unk -4.27302 5788 -4.55589
sl18278b_Pleopsidium_flavumAGG1 4562 -1.31375 1357,unk -2.23216 1361,unk -3.08331 1675,unk -3.44612 1360,unk -3.55649 1358,unk -3.58065
sl18355_Pleopsidium_flavumAGG1 4562 -1.31375 1357,unk -2.23216 1361,unk -3.08331 1675,unk -3.44612 1360,unk -3.55649 1358,unk -3.58065
sl18300_Pleopsidium_flavumAGG2 4562 -1.03894 1357,unk -2.25942 1361,unk -3.15362 1358,unk -3.46267 1360,unk -3.60863
sl18579_Sarcogyne_arenosaAFF 1361,unk -1.88116 1357,unk -2.21963 1359,unk -3.50479 1360,unk -4.20051
sl18515_Lecideoid_andersoniiAGG1 1539,unk -0.748634 1495,unk -2.25866
sl18599a_Lecideoid_andersoniiAGG1 1539,unk -0.748634 1495,unk -2.25866
sl18597_Lecideoid_andersoniiAGG2 1539,unk -0.918997 1495,unk -2.3884
sl18297_Lecideoid_deoidSPUR00135 1539,unk -0.697965 1495,unk -2.32976
sl18439_Lecideoid_deoidSPUR00135 1539,unk -0.71182 1495,unk -2.15832
sl18601_Lecideoid_deoidSPUR00195 1539,unk -0.799855 1495,unk -1.91514
sl18637_Lecideoid_deoidSPUR00195 1539,unk -0.931168 1495,unk -1.82414 1407,unk -4.35762
sl18668_Lecideoid_deoidSPUR00195 1539,unk -0.931168 1495,unk -1.82414 1407,unk -4.35762
sl18602_Lecideoid_laboriosaAFF1 1539,unk -0.827134 1495,unk -1.97229 1407,unk -4.54743
sl18628_Lecideoid_laboriosaAFF1 1539,unk -0.827134 1495,unk -1.97229 1407,unk -4.54743
sl18648_Lecideoid_laboriosaAFF1 1539,unk -0.827134 1495,unk -1.97229 1407,unk -4.54743
sl18292_Lecideoid_laboriosaAFF2 1539,unk -0.721453 1495,unk -2.05399
sl18455a_Lecideoid_atrobrunneaAGG2 1539,unk -1.20542 1495,unk -2.05463 1486,unk -3.72665
sl18566a_Lecideoid_atrobrunneaAGG2 1539,unk -1.13144 1495,unk -2.03676 1486,unk -3.96776
sl18645atro_Lecideoid_atrobrunneaAGG2 1539,unk -1.05702 1495,unk -1.97992 1486,unk -3.53998
sl18600_Lecideoid_atrobrunneaAGG2 1539,unk -1.10808 1495,unk -2.09719 1486,unk -3.60265 5202 -3.81716 1407,unk -3.92537
sl18639_Lecideoid_atrobrunneaAGG2 1539,unk -1.30536 1495,unk -2.10033 1483,unk -3.70106 1407,unk -3.72735 1486,unk -3.96218 1469,unk -4.48608
sl18653atro_Lecideoid_atrobrunneaAGG2 1539,unk -1.30536 1495,unk -2.10033 1483,unk -3.70106 1407,unk -3.72735 1486,unk -3.96218 1469,unk -4.48608
sl18568a_Lecideoid_atrobrunneaAGG2 1539,unk -1.24109 1495,unk -2.08652 1486,unk -3.3867 1407,unk -4.56894
sl18650_Lecideoid_atrobrunneaAGG2 1539,unk -1.25138 1495,unk -2.11564 1486,unk -3.72769 1483,unk -3.9897 1407,unk -4.55796 1469,unk -4.56274
sl18278c_Lecideoid_perlatolica 1539,unk -0.808255 1495,unk -1.92283 5202 -4.45383
sl18299b_Lecideoid_perlatolica 1539,unk -0.808255 1495,unk -1.92283 5202 -4.45383
sl18511_Lecideoid_perlatolica 1539,unk -0.785357 1495,unk -1.94184 5202 -4.07179
sl18511_Lecideoid_perlatolica.2 1539,unk -0.785357 1495,unk -1.94184 5202 -4.07179
sl18510_Lecideoid_perlatolica 1539,unk -0.785357 1495,unk -1.94184 5202 -4.07179
sl18640e_Lecideoid_perlatolica 1539,unk -0.759459 1495,unk -2.09954
sl18646_Lecideoid_perlatolica 1539,unk -0.887244 1495,unk -2.09984
sl18294atrob_Lecideoid_perlatolica 1539,unk -0.819373 1495,unk -2.01301
sl18583atro1_Lecideoid_perlatolica 1539,unk -0.886531 1495,unk -2.07753
sl18281b_Lecideoid_perlatolica 1539,unk -0.707537 1495,unk -2.39818
sl18657_Lecideoid_perlatolica 1539,unk -0.728165 1495,unk -2.42826
sl18460a_Lecideoid_perlatolica 1539,unk -0.782653 1495,unk -2.32312
sl18283_Lecideoid_perlatolica 1539,unk -0.700957 1495,unk -2.32814
sl18565_Lecideoid_promiscensAFF1 1539,unk -1.05195 1495,unk -2.07959
sl18644_Lecideoid_promiscensAFF1 1539,unk -1.18516 1495,unk -2.10391 1407,unk -3.11965 1486,unk -4.01781
sl18280atro_Lecideoid_syncarpa 1539,unk -1.04085 1495,unk -1.96689 1486,unk -3.91528
sl18349news_Lecideoid_syncarpa 1539,unk -1.05095 1495,unk -2.11286
sl18347c_Lecideoid_syncarpa 1539,unk -0.855174 1495,unk -2.05606
sl18370c_Lecideoid_syncarpa 1539,unk -0.903041 1495,unk -2.10749 1486,unk -3.91452 5202 -4.23744
sl18370h_Lecideoid_syncarpa 1539,unk -0.903041 1495,unk -2.10749 1486,unk -3.91452 5202 -4.23744
sl18404c_Lecideoid_syncarpa 1539,unk -0.90367 1495,unk -2.06986 5202 -4.19981
sl18462_Lecideoid_syncarpa 1539,unk -0.857008 1495,unk -2.16889 5202 -3.89779
sl18583atro2_Lecideoid_syncarpa 1539,unk -0.948475 1495,unk -2.04003 5202 -4.16998 1486,unk -4.20907
sl18405d_Lecideoid_syncarpa 1539,unk -0.938006 1495,unk -2.09477 5202 -3.82367 1486,unk -4.02244
sl18460b_Lecideoid_syncarpa 1539,unk -0.905721 1495,unk -2.07352 1486,unk -4.08405 5202 -4.18561
sl18631z_Lecideoid_syncarpa 1539,unk -0.905721 1495,unk -2.07352 1486,unk -4.08405 5202 -4.18561
sl18480_Lecideoid_syncarpa 1539,unk -0.92169 1495,unk -2.09382 1486,unk -3.95796 5202 -4.22377
sl18659b_Lecideoid_syncarpa 1539,unk -0.92169 1495,unk -2.09382 1486,unk -3.95796 5202 -4.22377
sl18627_Lecideoid_syncarpa 1539,unk -0.951887 1495,unk -2.06077 1486,unk -3.88969 5202 -4.59177
sl18631_Lecideoid_syncarpa 1539,unk -0.951887 1495,unk -2.06077 1486,unk -3.88969 5202 -4.59177
sl18488_Lecideoid_syncarpa 1539,unk -0.873916 1495,unk -2.11661 1486,unk -3.92217 5202 -4.24656
sl18454c_Lecideoid_syncarpa 1539,unk -0.939719 1495,unk -2.04115
sl18521_Lecideoid_syncarpa 1539,unk -0.882562 1495,unk -1.99846 5202 -4.28429
sl18582atro2_Lecideoid_syncarpa 1539,unk -0.87419 1495,unk -2.10602
sl18405lecidea_Lecideoid_syncarpa 1539,unk -0.949305 1495,unk -1.85613
sl18248b1_Lecideoid_syncarpa 1539,unk -0.661297 1495,unk -3.42874 1675,unk -4.03993
sl18642q_lecideoid_atrobrunneaAGG1 1539,unk -0.986742 1495,unk -1.94809
sl18653squam_Lecideoid_atrobrunneaAGG1 1539,unk -0.79262 1495,unk -2.08669
sl18658_Lecideoid_atrobrunneaAGG3 1539,unk -1.13909 1495,unk -2.03832 1486,unk -3.85126
sl18266_Lecideoid_promiscens 1539,unk -1.17286 1495,unk -1.96626 1407,unk -4.49619 1421,unk -4.53901
sl18474c_Lecideoid_promiscens 1539,unk -1.17286 1495,unk -1.96626 1407,unk -4.49619 1421,unk -4.53901
sl18665b_Lecideoid_promiscens 1539,unk -1.17286 1495,unk -1.96626 1407,unk -4.49619 1421,unk -4.53901
sl18665c_Lecideoid_promiscens 1539,unk -1.17286 1495,unk -1.96626 1407,unk -4.49619 1421,unk -4.53901
sl18266z_Lecideoid_promiscens 1539,unk -1.15604 1495,unk -1.7939 1407,unk -4.27374
sl18460d_Lecideoid_leucothallinaAFF 1539,unk -1.55839 1495,unk -2.10693 1407,unk -4.25431
sl18652a_Lecideoid_leucothallinaAFF 1539,unk -1.53716 1495,unk -2.12617 1407,unk -3.42325
sl18461_Lecideoid_leucothallinaAFF 1539,unk -1.42036 1495,unk -2.15899 1407,unk -3.17836
sl18489_Lecideoid_deoidSP1 1539,unk -1.40414 1495,unk -2.22947 1486,unk -3.98617
sl18498_Lecideoid_deoidSP1 1539,unk -1.40414 1495,unk -2.22947 1486,unk -3.98617
sl18649z_Lecideoid_deoidSP1 1539,unk -1.40414 1495,unk -2.22947 1486,unk -3.98617
sl18496_Lecideoid_deoidSP1 1539,unk -1.40515 1495,unk -2.21681 1407,unk -4.43023
sl18369_Lecideoid_tessellataAGG1 1539,unk -1.14763 1495,unk -1.81971 1407,unk -4.50136
sl18407leci_Lecideoid_tessellataAGG1 1539,unk -1.14763 1495,unk -1.81971 1407,unk -4.50136
sl18350d_Lecideoid_tessellataAGG4 1539,unk -1.04515 1495,unk -1.69043
sl18493_Lecideoid_tessellataAGG4 1539,unk -1.00253 1495,unk -1.71485
sl18656_Lecideoid_tessellataAGG3 1539,unk -1.44658 1495,unk -1.57785 1407,unk -4.41512
sl18659a_Lecideoid_tessellataAGG3 1539,unk -1.32667 1495,unk -1.58522 1407,unk -4.51798
sl18284_Lecideoid_tessellataAGG2 1539,unk -1.11086 1495,unk -1.74955
sl18346b_Lecideoid_tessellataAGG2 1539,unk -1.11086 1495,unk -1.74955
sl18304lecidel_Lecideoid_tessellataAGG2 1539,unk -1.18872 1495,unk -1.68598 1407,unk -4.47883
sl18278y_Caloplaca_epithallina
sl18385b_Athallia_holocarpaAFF 5634 -1.16452 1631,unk -3.03506 1643,unk -3.25873 1634,unk -3.86919
sl18385calo_Athallia_holocarpaAFF 5634 -1.16452 1631,unk -3.03506 1643,unk -3.25873 1634,unk -3.86919
sl18426a_Athallia_holocarpaAFF 5634 -1.16452 1631,unk -3.03506 1643,unk -3.25873 1634,unk -3.86919
sl18420_Athallia_holocarpaAFF 5634 -1.11475 1631,unk -2.94175 1643,unk -3.17114 1634,unk -3.9152
sl18513_Caloplaca_xanthostigmoideaAFF 1631,unk -2.20786 1626,unk -2.53961 1643,unk -2.69925 1634,unk -3.01009 1630,unk -3.36858
sl18645unk_Caloplaca_xanthostigmoideaAFF 1631,unk -2.28341 1626,unk -2.49922 1643,unk -2.83433 1634,unk -3.20022 1630,unk -3.49104
sl18264a_Rusavskia_elegans 1631,unk -1.65852 1626,unk -2.06229 1643,unk -2.31501 1630,unk -2.70561 1634,unk -2.78487 1655,unk -3.81446 5746 -4.58488 5637 -4.58492
sl18271_Rusavskia_elegans 1631,unk -1.82638 1626,unk -2.03994 1643,unk -2.37353 1630,unk -2.61028 1634,unk -2.83808 1655,unk -3.89112 5746 -4.2751
sl18366_Rusavskia_elegans 1631,unk -1.88055 1626,unk -2.04039 1643,unk -2.40896 1630,unk -2.60572 1634,unk -2.83991 1655,unk -3.88362 5746 -4.24431
sl18295_Rusavskia_elegans 1631,unk -1.75135 1626,unk -2.04483 1643,unk -2.37581 1630,unk -2.62146 1634,unk -2.8836 1655,unk -3.92137 5746 -4.31531
sl18467xantho_Rusavskia_elegans 1631,unk -1.75135 1626,unk -2.04483 1643,unk -2.37581 1630,unk -2.62146 1634,unk -2.8836 1655,unk -3.92137 5746 -4.31531
sl18537a_Rusavskia_elegans 1631,unk -1.75135 1626,unk -2.04483 1643,unk -2.37581 1630,unk -2.62146 1634,unk -2.8836 1655,unk -3.92137 5746 -4.31531
sl18409a_Rusavskia_elegans 1631,unk -1.75526 1626,unk -2.04655 1643,unk -2.37975 1630,unk -2.62537 1634,unk -2.88754 1655,unk -3.92531 5746 -4.28131
sl18670_Rusavskia_elegans 1631,unk -1.75526 1626,unk -2.04655 1643,unk -2.37975 1630,unk -2.62537 1634,unk -2.88754 1655,unk -3.92531 5746 -4.28131
sl18511rusa_Rusavskia_elegans 1631,unk -1.7155 1626,unk -2.075 1643,unk -2.40819 1630,unk -2.65382 1634,unk -2.91599 1655,unk -3.86727 5746 -4.30976
sl18395calo_Rusavskia_elegans 1631,unk -1.75531 1626,unk -2.0598 1643,unk -2.35339 1630,unk -2.63819 1634,unk -2.93087 1655,unk -3.96863 5746 -4.29202
sl19200b_Rusavskia_elegans 1631,unk -1.83517 1626,unk -2.04112 1643,unk -2.42966 1630,unk -2.69005 1634,unk -2.92423 1655,unk -4.00525 5746 -4.34989
sl18356b_Rusavskia_elegans 1631,unk -1.717 1626,unk -2.16989 1643,unk -2.39878 1630,unk -2.52627 1634,unk -2.85908 1655,unk -4.02991 5746 -4.38783
sl18403d_Rusavskia_elegans 1631,unk -1.82718 1626,unk -2.14193 1643,unk -2.39292 1630,unk -2.4425 1634,unk -2.89982 1655,unk -4.09712 5746 -4.33256
sl18378_Rusavskia_elegans 1631,unk -1.98855 1626,unk -2.32297 1643,unk -2.57122 1630,unk -2.88218 1634,unk -3.01918 1655,unk -4.29365
sl18427a_Rusavskia_elegans 1631,unk -1.97802 1626,unk -2.29722 1643,unk -2.55039 1630,unk -2.83447 1634,unk -2.96688 1655,unk -4.15897
sl18249a_Rusavskia_sorediata 1631,unk -1.63813 1643,unk -2.16775 1626,unk -2.21524 1630,unk -2.54367 1634,unk -2.66602 5637 -4.31213 1655,unk -4.38593 5659 -4.43775
sl18410b_Rusavskia_sorediata 1631,unk -1.83447 1626,unk -2.27119 1643,unk -2.4828 1630,unk -2.73448 1634,unk -2.92309 1655,unk -4.57628
sl18593_Rusavskia_sorediata 1631,unk -1.83584 1626,unk -2.27256 1643,unk -2.48417 1630,unk -2.72059 1634,unk -2.92446 1655,unk -4.55306
sl18638b_Rusavskia_sorediata 1631,unk -1.83258 1626,unk -2.2693 1643,unk -2.4641 1630,unk -2.71733 1634,unk -2.9212 1655,unk -4.4879
sl18538_Rusavskia_sorediata 1631,unk -1.63596 1626,unk -2.13302 1643,unk -2.33739 1630,unk -2.65147 1634,unk -2.72728 1655,unk -4.28802
sl18370g_Rusavskia_sorediata 1631,unk -1.89761 1626,unk -2.21867 1643,unk -2.50365 1630,unk -2.67021 1634,unk -2.87908 1655,unk -4.46699
sl18505rusa_Rusavskia_sorediata 1631,unk -1.91185 1634,unk -2.76045 1626,unk -2.78794 1643,unk -2.79364 1630,unk -3.04476 5746 -3.67717 1539,unk -4.04589 1495,unk -4.16195 1655,unk -4.17948 1407,unk -4.35343 5637 -4.52082
sl18243c_Caloplaca_saxicola 5654 -0.493008 5658 -2.44123 5659 -2.75854 1626,unk -3.4682 1634,unk -3.50632 1643,unk -3.90916
sl18353_Caloplaca_saxicola 5654 -0.481777 5658 -2.44683 5659 -2.76414 1634,unk -3.53834 1626,unk -3.54346 1643,unk -3.76103
sl18672_Caloplaca_saxicola 5654 -0.482575 5658 -2.53084 5659 -2.66066 1634,unk -3.33783 1626,unk -3.54427 1643,unk -3.73899
sl18633_Pachypeltis_invadens 1631,unk -2.43015 1626,unk -4.10794 1655,unk -4.1154 1634,unk -4.23889 1643,unk -4.29875 1630,unk -4.49091
sl18246b_Pachypeltis_phoenicopta 1631,unk -2.30079 1626,unk -3.73285 1655,unk -4.01735 1634,unk -4.27095 1643,unk -4.2748 1657,unk -4.48872
sl18346e_Pachypeltis_phoenicopta 1631,unk -2.30079 1626,unk -3.73285 1655,unk -4.01735 1634,unk -4.27095 1643,unk -4.2748 1657,unk -4.48872
sl18405b_Pachypeltis_phoenicopta 1631,unk -2.38337 1626,unk -3.77219 1643,unk -4.09669 1655,unk -4.17413 1634,unk -4.19473 1657,unk -4.58333 1630,unk -4.5861
sl18405calo_Pachypeltis_phoenicopta 1631,unk -2.38337 1626,unk -3.77219 1643,unk -4.09669 1655,unk -4.17413 1634,unk -4.19473 1657,unk -4.58333 1630,unk -4.5861
sl18280a_Pachypeltis_phoenicopta 1631,unk -2.61198 1626,unk -3.96129 1643,unk -4.25863 1634,unk -4.38328 1655,unk -4.45401 1657,unk -4.5308
sl18305a_Pachypeltis_phoenicopta 1631,unk -2.61198 1626,unk -3.96129 1643,unk -4.25863 1634,unk -4.38328 1655,unk -4.45401 1657,unk -4.5308
sl18269xantho_Xanthomendoza_trachyphylla 1631,unk -1.7814 1626,unk -3.19134 1643,unk -3.28523 1655,unk -3.35468 1630,unk -3.77721 1635,unk -4.19124 1638,unk -4.27573 1657,unk -4.39488 1656,unk -4.51185 1634,unk -4.57096
sl18476_Xanthomendoza_trachyphylla 1631,unk -1.7814 1626,unk -3.19134 1643,unk -3.28523 1655,unk -3.35468 1630,unk -3.77721 1635,unk -4.19124 1638,unk -4.27573 1657,unk -4.39488 1656,unk -4.51185 1634,unk -4.57096
sl19204calo_Xanthomendoza_trachyphylla 1631,unk -1.76717 1626,unk -3.20883 1643,unk -3.23789 1655,unk -3.44239 1635,unk -4.16787 1638,unk -4.22088 1657,unk -4.34417 1656,unk -4.5392
sl18391d_Parvoplaca_tiroliensis 1631,unk -1.34427 1655,unk -3.12074 1626,unk -3.20413 1643,unk -3.39581 1630,unk -3.80097 1657,unk -4.02469 1634,unk -4.28046
sl18605b_Parvoplaca_tiroliensis 1631,unk -1.37378 1655,unk -3.1312 1626,unk -3.16541 1643,unk -3.40034 1630,unk -3.61476 1657,unk -4.07247
sl18605c_Parvoplaca_tiroliensis 1631,unk -1.37412 1655,unk -3.13154 1626,unk -3.16576 1643,unk -3.40068 1630,unk -3.61511 1657,unk -4.07281
sl18470_Parvoplaca_tiroliensis 1631,unk -1.31306 1626,unk -3.10017 1643,unk -3.30914 1655,unk -3.34292 1630,unk -3.70825 1657,unk -3.9426 1638,unk -4.56742
sl18471lec2_Austrolecia_sp
sl18348unk_lecanoraceaeCF_sp 1483,unk -3.18838 1469,unk -3.87345 1472,unk -4.56156 1447,unk -4.56532 1409,unk -4.59737
sl18543_Lecanora_epibyron 1407,unk -2.39768 1483,unk -3.34801 1486,unk -3.41687 1469,unk -3.92974 1433,unk -4.17344 1447,unk -4.34724 1408,unk -4.36923
sl18541z_Lecanora_polytropaAFF1 1407,unk -1.88586 1408,unk -3.5232 1486,unk -3.57441 1447,unk -3.80972 1469,unk -3.92812 1410,unk -4.0323
sl18251a_Lecanora_polytropaAGG1 4832 -1.25314 1486,unk -2.98934 1408,unk -3.08834 1469,unk -3.42634 1481,unk -3.58455 1410,unk -3.70707 1472,unk -3.90074 1412,unk -3.93014 1421,unk -4.57162
sl18273b_Lecanora_polytropaAGG1 4832 -1.25314 1486,unk -2.98934 1408,unk -3.08834 1469,unk -3.42634 1481,unk -3.58455 1410,unk -3.70707 1472,unk -3.90074 1412,unk -3.93014 1421,unk -4.57162
sl18376b_Lecanora_polytropaAGG1 4832 -1.25314 1486,unk -2.98934 1408,unk -3.08834 1469,unk -3.42634 1481,unk -3.58455 1410,unk -3.70707 1472,unk -3.90074 1412,unk -3.93014 1421,unk -4.57162
sl18405c_Lecanora_polytropaAGG1 4832 -1.25314 1486,unk -2.98934 1408,unk -3.08834 1469,unk -3.42634 1481,unk -3.58455 1410,unk -3.70707 1472,unk -3.90074 1412,unk -3.93014 1421,unk -4.57162
sl18375b_Lecanora_polytropaAGG1 4832 -1.26203 1486,unk -3.03744 1408,unk -3.07917 1469,unk -3.41934 1481,unk -3.61029 1410,unk -3.72712 1472,unk -3.94881 1412,unk -4.00257
sl18455c_Lecanora_polytropaAGG1 4832 -1.27564 1486,unk -3.05164 1408,unk -3.11048 1469,unk -3.43758 1481,unk -3.59579 1410,unk -3.72864 1472,unk -3.9119 1412,unk -3.95224 1421,unk -4.58286
sl18280c_Lecanora_polytropaAGG1 4832 -1.28253 1486,unk -3.01972 1408,unk -3.05523 1469,unk -3.4457 1481,unk -3.61493 1410,unk -3.73082 1412,unk -3.92674 1472,unk -3.97432
sl18256_Lecanora_polytropaAGG1 4832 -1.26023 1408,unk -3.05585 1486,unk -3.08528 1469,unk -3.41277 1481,unk -3.57041 1410,unk -3.69027 1412,unk -3.90274 1472,unk -3.97655
sl18355poly_Lecanora_polytropaAGG1 4832 -1.26023 1408,unk -3.05585 1486,unk -3.08528 1469,unk -3.41277 1481,unk -3.57041 1410,unk -3.69027 1412,unk -3.90274 1472,unk -3.97655
sl18521poly_Lecanora_polytropaAGG1 4832 -1.26023 1408,unk -3.05585 1486,unk -3.08528 1469,unk -3.41277 1481,unk -3.57041 1410,unk -3.69027 1412,unk -3.90274 1472,unk -3.97655
sl18273poly_Lecanora_polytropaAGG1 4832 -1.25979 1408,unk -3.02075 1486,unk -3.02111 1469,unk -3.442 1481,unk -3.58352 1410,unk -3.68134 1472,unk -3.88927 1412,unk -3.9044 1421,unk -4.58177
sl18282b_Lecanora_polytropaAGG1 4832 -1.25979 1408,unk -3.02075 1486,unk -3.02111 1469,unk -3.442 1481,unk -3.58352 1410,unk -3.68134 1472,unk -3.88927 1412,unk -3.9044 1421,unk -4.58177
sl18583poly_Lecanora_polytropaAGG1 4832 -1.25979 1408,unk -3.02075 1486,unk -3.02111 1469,unk -3.442 1481,unk -3.58352 1410,unk -3.68134 1472,unk -3.88927 1412,unk -3.9044 1421,unk -4.58177
sl18259b_Lecanora_polytropaAGG2 4832 -1.08908 1486,unk -3.29698 1408,unk -3.37466 1412,unk -3.63124 1469,unk -3.6807 1481,unk -3.77489 1410,unk -3.7949 1447,unk -4.01779 1466,unk -4.24578 1472,unk -4.48715 1421,unk -4.58898
sl18304b_Lecanora_polytropaAGG2 4832 -1.18458 1408,unk -3.29126 1481,unk -3.59162 1410,unk -3.74034 1412,unk -3.78696 1472,unk -4.28834 1466,unk -4.29213 1421,unk -4.5056
sl18402_Lecanora_polytropaAGG2 4832 -1.18458 1408,unk -3.29126 1481,unk -3.59162 1410,unk -3.74034 1412,unk -3.78696 1472,unk -4.28834 1466,unk -4.29213 1421,unk -4.5056
sl18404b_Lecanora_polytropaAGG2 4832 -1.18458 1408,unk -3.29126 1481,unk -3.59162 1410,unk -3.74034 1412,unk -3.78696 1472,unk -4.28834 1466,unk -4.29213 1421,unk -4.5056
sl18370a_Lecanora_polytropaAGG2 4832 -1.15769 1408,unk -3.21592 1486,unk -3.48277 1412,unk -3.71166 1410,unk -3.72043 1481,unk -3.76188 1469,unk -3.93037 1472,unk -4.4586 1466,unk -4.46232
sl18346d_Lecanora_polytropaAGG2 4832 -1.0831 1408,unk -3.19091 1486,unk -3.41829 1412,unk -3.63811 1410,unk -3.6399 1481,unk -3.69156 1469,unk -3.87049 1472,unk -4.3914 1466,unk -4.42948
sl18356poly_Lecanora_polytropaAGG2 4832 -1.07987 1408,unk -3.33153 1481,unk -3.59525 1410,unk -3.60594 1412,unk -3.63486 1472,unk -4.31745 1466,unk -4.43117
sl18358a_Lecanora_polytropaAGG2 4832 -1.09108 1408,unk -3.26975 1481,unk -3.57699 1410,unk -3.61715 1412,unk -3.64607 1472,unk -4.32008 1466,unk -4.40675 1421,unk -4.58791
sl18595_Lecanora_polytropaAGG8 4832 -1.31533 1408,unk -3.43523 1486,unk -3.49711 1410,unk -3.86248 1469,unk -3.87288 1481,unk -3.8771 1412,unk -4.02757 1447,unk -4.17184 1433,unk -4.18835 1466,unk -4.46367 1472,unk -4.548
sl18665poly_Lecanora_polytropaAGG6 4832 -1.12853 1408,unk -3.21014 1486,unk -3.28787 1412,unk -3.60957 1410,unk -3.64681 1447,unk -3.79179 1472,unk -3.97794 1421,unk -4.58403
sl18669_Lecanora_polytropaAGG6 4832 -1.11489 1408,unk -3.21756 1486,unk -3.3436 1412,unk -3.59643 1410,unk -3.63342 1481,unk -3.7789 1469,unk -3.97122 1447,unk -4.03857 1472,unk -4.20387 1466,unk -4.33687
sl18455b_Lecanora_polytropaAGG7 4832 -1.22275 1408,unk -3.41891 1469,unk -3.66719 1481,unk -3.6766 1410,unk -3.90435 1412,unk -3.94487 1466,unk -4.24237 1421,unk -4.47204 1458,unk -4.58881
sl18522a_Lecanora_polytropaAGG5 4832 -1.33103 1486,unk -3.45579 1408,unk -3.46012 1469,unk -3.69812 1410,unk -3.87309 1481,unk -3.88116 1412,unk -3.97737 1433,unk -4.08355 1447,unk -4.10875 1472,unk -4.22737 1466,unk -4.47241
sl18522b_Lecanora_polytropaAGG5 4832 -1.33103 1486,unk -3.45579 1408,unk -3.46012 1469,unk -3.69812 1410,unk -3.87309 1481,unk -3.88116 1412,unk -3.97737 1433,unk -4.08355 1447,unk -4.10875 1472,unk -4.22737 1466,unk -4.47241
sl18539a_Lecanora_polytropaAGG4 4832 -1.13732 1408,unk -3.39224 1486,unk -3.50298 1410,unk -3.71412 1412,unk -3.75384 1469,unk -3.92164 1481,unk -4.09696 1433,unk -4.11238 1447,unk -4.22694 1466,unk -4.52963
sl18653poly_Lecanora_polytropaAGG4 4832 -1.24038 1408,unk -3.18434 1486,unk -3.58806 1410,unk -3.81876 1412,unk -3.85822 1469,unk -4.0017 1481,unk -4.06785 1447,unk -4.17209 1433,unk -4.39592 1466,unk -4.54524
sl18598poly_Lecanora_polytropaAGG4 4832 -1.17549 1408,unk -3.34932 1486,unk -3.62457 1410,unk -3.73527 1412,unk -3.76487 1469,unk -4.07964 1433,unk -4.18975 1481,unk -4.20152 1447,unk -4.28267 1466,unk -4.59095
sl18641f_Lecanora_polytropaAGG4 1407,unk -2.3181 1408,unk -4.01321
sl18474a_Lecanora_polytropaAGG9 4832 -1.17697 1408,unk -3.24417 1486,unk -3.3174 1412,unk -3.72267 1469,unk -3.73688 1410,unk -3.93094 1447,unk -4.00217 1481,unk -4.13129
sl18457poly_Lecanora_polytropaAGG3 4832 -1.40005 1486,unk -3.29317 1408,unk -3.30546 1481,unk -3.68835 1410,unk -3.76666 1447,unk -3.83656 1412,unk -4.00763 1472,unk -4.26613 1466,unk -4.31824 1421,unk -4.54791
sl18598_Lecanora_polytropaAGG10 4832 -1.41878 1408,unk -3.57798 1486,unk -3.74048 1469,unk -3.88998 1412,unk -3.99122 1410,unk -3.99509 1447,unk -4.05791 1481,unk -4.06069 1472,unk -4.23861 1539,unk -4.39659
sl18454_Lecanora_polytropaAFF2 1407,unk -1.95167 1408,unk -3.55469 1410,unk -4.17863
sl18454a_Lecanora_polytropaAFF2 1407,unk -1.98906 1408,unk -3.51113 1410,unk -4.09961
sl18418_Protoparmeliopsis_garovaglii 1407,unk -1.6545 4876 -2.68871 1483,unk -3.62933 1408,unk -3.66076 1469,unk -3.97841 1447,unk -4.13177 1412,unk -4.51694 1466,unk -4.60243
sl18429b_Protoparmeliopsis_garovaglii 1407,unk -1.69199 4876 -2.71663 1408,unk -3.7253 1469,unk -3.92748 1447,unk -4.02148 1466,unk -4.49214 1412,unk -4.56151
sl18241proto_Protoparmeliopsis_muralisAGG1 4876 -1.364 1407,unk -1.82083 1408,unk -3.8699 1486,unk -4.06901 1483,unk -4.08513 1469,unk -4.42914 1447,unk -4.46305 1412,unk -4.5694
sl18277_Protoparmeliopsis_muralisAGG1 4876 -1.364 1407,unk -1.82083 1408,unk -3.8699 1486,unk -4.06901 1483,unk -4.08513 1469,unk -4.42914 1447,unk -4.46305 1412,unk -4.5694
sl18364_Protoparmeliopsis_muralisAGG1 4876 -1.42 1407,unk -1.79975 1408,unk -3.79824 1483,unk -4.10655 1486,unk -4.11666 1469,unk -4.37509 1447,unk -4.40281 1412,unk -4.5534
sl18279_Protoparmeliopsis_muralisAGG3 4876 -1.60473 1407,unk -1.8382 1408,unk -3.69219 1447,unk -4.17176 1433,unk -4.38445 1412,unk -4.39552
sl18589c_Protoparmeliopsis_muralisAGG3 4876 -1.58119 1407,unk -1.81466 1408,unk -3.66865 1447,unk -4.09504 1433,unk -4.30773 1412,unk -4.37199
sl18535_Protoparmeliopsis_muralisAGG3 4876 -1.6061 1407,unk -1.8203 1408,unk -3.72971 1447,unk -4.083 1412,unk -4.40467 1433,unk -4.4575
sl18258b_Protoparmeliopsis_muralisAGG2 4876 -1.55364 1407,unk -1.95456 1408,unk -4.07423 1469,unk -4.12471
sl18274_Protoparmeliopsis_muralisAGG2 4876 -1.57646 1407,unk -1.93126 1408,unk -4.10484 1447,unk -4.32417 1469,unk -4.39964
sl18282c_Rhizoplaca_melanophthalma 1407,unk -1.21789 1408,unk -2.98733 1410,unk -3.02835 1412,unk -3.33117 1483,unk -3.51062 1486,unk -3.58099 1495,unk -3.96815 1447,unk -4.19224 1469,unk -4.20617
sl18311_Rhizoplaca_melanophthalma 1407,unk -1.21789 1408,unk -2.98733 1410,unk -3.02835 1412,unk -3.33117 1483,unk -3.51062 1486,unk -3.58099 1495,unk -3.96815 1447,unk -4.19224 1469,unk -4.20617
sl18371_Rhizoplaca_melanophthalma 1407,unk -1.21789 1408,unk -2.98733 1410,unk -3.02835 1412,unk -3.33117 1483,unk -3.51062 1486,unk -3.58099 1495,unk -3.96815 1447,unk -4.19224 1469,unk -4.20617
sl18592_Rhizoplaca_melanophthalma 1407,unk -1.21789 1408,unk -2.98733 1410,unk -3.02835 1412,unk -3.33117 1483,unk -3.51062 1486,unk -3.58099 1495,unk -3.96815 1447,unk -4.19224 1469,unk -4.20617
sl19192_Rhizoplaca_melanophthalma 1407,unk -1.25853 1408,unk -3.00508 1410,unk -3.03554 1412,unk -3.35663 1483,unk -3.66616 1486,unk -3.73653 1495,unk -3.99147 1469,unk -4.33967 1447,unk -4.34778 1433,unk -4.57917
sl18516v1_Rhizoplaca_novomexicanaAGG1 1407,unk -1.28816 1410,unk -2.99133 1408,unk -3.06281 1412,unk -3.39935 1486,unk -3.40694 1469,unk -4.09698 1447,unk -4.16877 1481,unk -4.27887 1409,unk -4.31743
sl18516v2_Rhizoplaca_novomexicanaAGG1 1407,unk -1.24142 1410,unk -2.93291 1408,unk -3.13139 1412,unk -3.32606 1486,unk -3.56138 1483,unk -3.79679 1447,unk -4.23872 1469,unk -4.27486 1481,unk -4.40027 1409,unk -4.41488 1528,unk -4.57816
sl18267a_Rhizoplaca_novomexicanaAGG2 1407,unk -1.3245 1408,unk -3.10655 1410,unk -3.27156 1412,unk -3.64235 1469,unk -3.75603 1409,unk -4.3778 1486,unk -4.59641 1421,unk -4.59792
sl18290c_Rhizoplaca_novomexicanaAGG2 1407,unk -1.16578 1408,unk -3.12083 1486,unk -3.31859 1410,unk -3.37094 1412,unk -3.48587 1483,unk -3.67219 1469,unk -4.09281 1447,unk -4.14307 1409,unk -4.50657
sl18358d_Rhizoplaca_novomexicanaAGG2 1407,unk -1.19795 1408,unk -3.08703 1410,unk -3.10519 1486,unk -3.33547 1412,unk -3.40468 1469,unk -4.05404 1447,unk -4.12651 1481,unk -4.26085 1409,unk -4.36028
sl18370b_Rhizoplaca_novomexicanaAGG2 1407,unk -1.19989 1408,unk -2.96619 1410,unk -3.19802 1412,unk -3.48006 1486,unk -3.50958 1495,unk -3.76139 1483,unk -3.8577 1469,unk -4.1734 1447,unk -4.23476 1409,unk -4.42479 1481,unk -4.43956
sl18678_Rhizoplaca_novomexicanaAGG2 1407,unk -1.27913 1408,unk -3.07563 1410,unk -3.13326 1486,unk -3.43681 1412,unk -3.60138 1495,unk -3.72726 1483,unk -3.78071 1469,unk -4.14387 1447,unk -4.24288 1481,unk -4.43314 1409,unk -4.44668
sl18458_Rhizoplaca_novomexicanaAFF 1407,unk -1.31163 1408,unk -3.13476 1410,unk -3.15719 1486,unk -3.35318 1412,unk -3.57408 1495,unk -3.92298 1469,unk -4.06526 1447,unk -4.11655 1481,unk -4.39365 1433,unk -4.44413 1539,unk -4.47263
sl18673_Rhizoplaca_novomexicanaAFF 1407,unk -1.3783 1410,unk -3.17654 1408,unk -3.23211 1486,unk -3.25467 1412,unk -3.67987 1495,unk -3.82449 1469,unk -3.93871 1447,unk -4.01144 1481,unk -4.23414
sl18519b_Rhizoplaca_novomexicanaAGG2 1407,unk -1.31661 1408,unk -3.16866 1486,unk -3.28448 1410,unk -3.53714 1412,unk -3.56588 1469,unk -3.97452 1447,unk -4.22489
sl18651c_Rhizoplaca_groupNOVA 1407,unk -1.63803 1483,unk -3.41429 1408,unk -3.43004 1486,unk -3.50295 1410,unk -3.62203 1469,unk -3.8815 1412,unk -4.02877 1447,unk -4.33339 1528,unk -4.42227 1466,unk -4.42938 1481,unk -4.5334
sl18651lepr_Rhizoplaca_groupNOVA 1407,unk -1.67775 1408,unk -3.45934 1483,unk -3.46289 1486,unk -3.61641 1495,unk -3.65329 1410,unk -3.7786 1469,unk -4.1565 1447,unk -4.18893 1412,unk -4.20803 1481,unk -4.46048 1466,unk -4.57523
sl18468lec_Lecanora_sp1 1407,unk -2.05913 1483,unk -3.02779 1486,unk -3.35082 1447,unk -3.72716 1408,unk -3.78826 1469,unk -3.92677 1466,unk -4.21017 1410,unk -4.39627 1421,unk -4.5125 1433,unk -4.55638
sl18261c_Protoparmeliopsis_peltata 1407,unk -1.76968 1410,unk -2.11535 1408,unk -3.86148 1469,unk -4.48519
sl18345_Protoparmeliopsis_peltata 1407,unk -1.76968 1410,unk -2.11535 1408,unk -3.86148 1469,unk -4.48519
sl18344_Rhizoplaca_chrysoleucaCLADEd 1407,unk -1.28934 4879 -1.82438 1408,unk -3.18786 1410,unk -3.62637 1486,unk -3.68335 1469,unk -3.82601 1495,unk -4.28341 1447,unk -4.47623
sl18581_Rhizoplaca_chrysoleucaCLADEe 1407,unk -1.39946 4879 -1.54844 1408,unk -3.16566 1410,unk -3.71053 1486,unk -3.96085 1469,unk -4.04011 1447,unk -4.60322
sl18405a_Lecanora_sp2 1407,unk -1.96892 1408,unk -3.44182 1410,unk -3.90835 1412,unk -4.26733
sl18405rhizo_Lecanora_sp2 1407,unk -2.00896 1408,unk -3.42384 1410,unk -3.98394 1412,unk -4.27917
sl18272c_Lecanora_rupicolaAFF1 1400,unk -2.92357 1407,unk -3.0364 4805 -4.18112
sl18375c_Lecanora_rupicolaAFF1 4805 -2.56211 1407,unk -2.78557 1447,unk -3.44814 1408,unk -4.10471 1421,unk -4.33855 1458,unk -4.34014 1443,unk -4.38794 1474,unk -4.39096 1486,unk -4.45641
sl18240a_Lecanora_rupicolaAGG1 1447,unk -2.75876 1466,unk -3.22805 4838 -3.48264 1474,unk -3.77127 1425,unk -4.06679 4805 -4.12479 1483,unk -4.17383 1407,unk -4.20687 1469,unk -4.41614 1486,unk -4.45424 1430,unk -4.46226
sl18355rup_Lecanora_rupicolaAGG1 1447,unk -2.76706 1466,unk -3.14986 4838 -3.38712 1474,unk -3.77957 4805 -4.00591 1425,unk -4.05428 1483,unk -4.18213 1469,unk -4.33629 1486,unk -4.46254 1430,unk -4.47056 1407,unk -4.48904
sl18455rupi_Lecanora_rupicolaAGG1 1447,unk -2.76706 1466,unk -3.14986 4838 -3.38712 1474,unk -3.77957 4805 -4.00591 1425,unk -4.05428 1483,unk -4.18213 1469,unk -4.33629 1486,unk -4.46254 1430,unk -4.47056 1407,unk -4.48904
sl18655_Lecanora_rupicolaAGG1 1447,unk -2.76706 1466,unk -3.14986 4838 -3.38712 1474,unk -3.77957 4805 -4.00591 1425,unk -4.05428 1483,unk -4.18213 1469,unk -4.33629 1486,unk -4.46254 1430,unk -4.47056 1407,unk -4.48904
sl18454b_Lecanora_rupicolaAGG1 1447,unk -3.11514 1466,unk -3.18307 4838 -3.45584 1474,unk -3.79115 1425,unk -4.08748 4805 -4.09799 1407,unk -4.18007 1483,unk -4.18079 1469,unk -4.33727 1470,unk -4.4329 1486,unk -4.4525
sl18275_Lecanora_rupicolaAGG1 4838 -1.63451 1447,unk -3.19179 1400,unk -3.29269 1408,unk -3.84989 1425,unk -4.4694 1483,unk -4.5056 1474,unk -4.58307
sl18404rupi_Lecanora_rupicolaAGG1 4838 -2.90966 1407,unk -3.06735 4805 -3.96424 1400,unk -4.1964 1474,unk -4.46439
sl18294a_Lecanora_rupicolaAGG2 4838 -1.85201 1483,unk -2.7999 1447,unk -3.5515 1469,unk -3.58629 1466,unk -3.73446 1458,unk -4.25754 1421,unk -4.26691 1474,unk -4.48313
sl18460c_Lecanora_rupicolaAGG2 1483,unk -2.55106 4838 -2.57175 1447,unk -3.27247 1469,unk -3.32337 1466,unk -3.52022 1421,unk -3.98788 1458,unk -4.02175 1474,unk -4.2041 1400,unk -4.3918 1456,unk -4.5049
sl18428_Evernia_divaricata 4974 -2.05652 1486,unk -2.17201 1483,unk -2.54623 1469,unk -2.90823 1447,unk -2.92666 1481,unk -3.2169 1433,unk -3.35922 1466,unk -3.40969 1421,unk -3.84805 4918 -3.89363 1485,unk -4.06821 1465,unk -4.0848 1474,unk -4.13786 1435,unk -4.1444 1458,unk -4.27126 1449,unk -4.38501 1450,unk -4.41476 1443,unk -4.41574 1470,unk -4.52981 1482,unk -4.53631
sl19193_Pseudephebe_minuscula 1483,unk -2.44637 1447,unk -3.12854 1469,unk -3.19846 1513,unk -3.20783 1481,unk -3.54597 1433,unk -3.54651 1466,unk -3.55247 1421,unk -3.63964 5116 -3.71822 1435,unk -3.83734 5062 -3.86793 1512,unk -3.87512 4918 -3.87829 1485,unk -3.96054 5002 -3.98816 4999 -3.99989 1474,unk -4.00506 4976 -4.02188 1458,unk -4.08432 4989 -4.11718 1470,unk -4.15955 1419,unk -4.22418 1442,unk -4.28714 5068 -4.43575 4951 -4.44025 4957 -4.44025 4950 -4.47482 1482,unk -4.49548 4988 -4.54589 4990 -4.56712 1407,unk -4.58773
sl18339_Xanthoparmelia_wyomingica 5175 -0.736498 5177 -2.29255 1483,unk -3.41492 1433,unk -3.65702 1469,unk -3.75312 1481,unk -3.93182 1407,unk -4.04262 1447,unk -4.15565 1466,unk -4.30864
sl18604_Xanthoparmelia_subcumberlandia 5175 -0.733717 5177 -2.28977 1483,unk -3.43259 1433,unk -3.54683 1469,unk -3.72116 1481,unk -4.01807 1447,unk -4.15592 1407,unk -4.25261 1466,unk -4.35215
sl18340_Xanthoparmelia_wyomingica 5175 -0.721753 5177 -2.2778 1483,unk -3.47307 1433,unk -3.58367 1469,unk -3.76164 1481,unk -3.99301 1407,unk -4.14641 1447,unk -4.15316 1466,unk -4.43581
sl18464_Xanthoparmelia_subcumberlandia 5175 -0.817813 5177 -2.02069 1483,unk -3.40094 1433,unk -3.63714 1469,unk -3.78702 1481,unk -3.98638 1407,unk -4.06078 1447,unk -4.13548 1466,unk -4.40692
sl18671xantho_Xanthoparmelia_subcumberlandia 5175 -0.82786 5177 -2.03073 1483,unk -3.41335 1433,unk -3.62985 1469,unk -3.78331 1481,unk -3.88011 1447,unk -4.06142 1407,unk -4.06797 1466,unk -4.37615
sl18673xantho_Xanthoparmelia_subcumberlandia 5175 -0.82786 5177 -2.03073 1483,unk -3.41335 1433,unk -3.62985 1469,unk -3.78331 1481,unk -3.88011 1447,unk -4.06142 1407,unk -4.06797 1466,unk -4.37615
sl18308_Xanthoparmelia_wyomingica 5175 -0.736717 5177 -2.34064 1483,unk -3.55329 1433,unk -3.68001 1469,unk -3.79862 1481,unk -4.0087 1407,unk -4.09954 1447,unk -4.10519 1466,unk -4.34308
sl18675_Xanthoparmelia_wyomingica 5175 -0.736717 5177 -2.34064 1483,unk -3.55329 1433,unk -3.68001 1469,unk -3.79862 1481,unk -4.0087 1407,unk -4.09954 1447,unk -4.10519 1466,unk -4.34308
sl18677_Xanthoparmelia_wyomingica 5175 -0.736717 5177 -2.34064 1483,unk -3.55329 1433,unk -3.68001 1469,unk -3.79862 1481,unk -4.0087 1407,unk -4.09954 1447,unk -4.10519 1466,unk -4.34308
sl18245new_Xanthoparmelia_wyomingica 5175 -0.729775 5177 -2.3337 1483,unk -3.5469 1433,unk -3.66942 1469,unk -3.79223 1481,unk -4.00265 1447,unk -4.09881 1407,unk -4.19034 1466,unk -4.33674
sl18408_Xanthoparmelia_wyomingica 5175 -0.800781 5177 -2.28503 1483,unk -3.43585 1433,unk -3.45505 1469,unk -3.53539 1447,unk -3.80196 1481,unk -3.87523 1466,unk -4.38168
sl18523_Xanthoparmelia_wyomingica 5175 -0.806459 5177 -2.29071 1469,unk -3.41219 1483,unk -3.44153 1433,unk -3.52384 1447,unk -3.80764 1481,unk -3.88091 1466,unk -4.38738
sl18349side_Lecanora_subcavicolaAFF1 1407,unk -2.09427 1483,unk -3.06248 1469,unk -3.85301 1408,unk -3.87993 1481,unk -4.07913 1433,unk -4.18258 1447,unk -4.24107 1466,unk -4.29237
sl18349subcavi_Lecanora_subcavicolaAFF1 1407,unk -2.09427 1483,unk -3.06248 1469,unk -3.85301 1408,unk -3.87993 1481,unk -4.07913 1433,unk -4.18258 1447,unk -4.24107 1466,unk -4.29237
sl18364b_Lecanora_subcavicolaAFF1 1407,unk -2.09427 1483,unk -3.06248 1469,unk -3.85301 1408,unk -3.87993 1481,unk -4.07913 1433,unk -4.18258 1447,unk -4.24107 1466,unk -4.29237
sl18372a_Lecanora_subcavicolaAFF1 1407,unk -2.12491 1483,unk -2.84305 1481,unk -3.77557 1408,unk -3.81066 1466,unk -3.91284 1421,unk -4.56952
sl18407a;18-407d_Lecanora_subcavicolaAFF1 1407,unk -2.12491 1483,unk -2.84305 1481,unk -3.77557 1408,unk -3.81066 1466,unk -3.91284 1421,unk -4.56952
sl18349b_Lecanora_subcavicolaAFF2 1407,unk -2.16089 1483,unk -2.77984 1408,unk -3.78107 1469,unk -3.86112 1447,unk -3.92571 1481,unk -3.97511 1433,unk -4.11675 1466,unk -4.36526
sl18349bat_Lecanora_subcavicolaAFF2 1407,unk -2.16089 1483,unk -2.77984 1408,unk -3.78107 1469,unk -3.86112 1447,unk -3.92571 1481,unk -3.97511 1433,unk -4.11675 1466,unk -4.36526
sl18567sore_Lecanora_subcavicolaAFF2 1407,unk -2.16089 1483,unk -2.77984 1408,unk -3.78107 1469,unk -3.86112 1447,unk -3.92571 1481,unk -3.97511 1433,unk -4.11675 1466,unk -4.36526
sl18403sideSOR_Lecanora_subcavicolaAFF2 1407,unk -2.19859 1483,unk -2.83295 1408,unk -3.81882 1469,unk -3.91425 1447,unk -3.97884 1481,unk -4.01706 1433,unk -4.15875 1466,unk -4.4184
sl18347f_Lecidella_stigmateaAGG1 1407,unk -1.62519 1408,unk -2.20808 1481,unk -3.03096 1442,unk -4.11424 1443,unk -4.1402 1425,unk -4.28611 1450,unk -4.29704 1486,unk -4.31647 1483,unk -4.50569
sl18347lec_Lecidella_stigmateaAGG1 1407,unk -1.63737 1408,unk -2.19189 1481,unk -3.1667 1442,unk -4.10907 1425,unk -4.23769 1443,unk -4.29388 1483,unk -4.44857
sl18360_Lecidella_stigmateaAGG1 1407,unk -1.86054 1408,unk -2.19161 1481,unk -3.11831 1469,unk -3.31755 1443,unk -4.04193 1450,unk -4.19958 1486,unk -4.35434 1442,unk -4.4782 1425,unk -4.49052 1483,unk -4.58037
sl18374_Lecidella_stigmateaAGG1 1407,unk -1.87191 1408,unk -2.24221 1481,unk -3.09907 1469,unk -3.36869 1443,unk -4.10918 1450,unk -4.18035 1486,unk -4.36455 1425,unk -4.53534 1442,unk -4.54546
sl18492_Lecidella_stigmateaAGG1 1407,unk -1.78907 1408,unk -2.16348 1481,unk -2.95532 1469,unk -3.27384 1443,unk -4.04853 1450,unk -4.18739 1486,unk -4.44774 1442,unk -4.46136 1425,unk -4.50046
sl18500leci_Lecidella_stigmateaAGG1 1407,unk -1.77891 1408,unk -2.20189 1481,unk -3.13019 1469,unk -3.25454 1443,unk -4.19472 1450,unk -4.34852 1442,unk -4.4744 1486,unk -4.48369 1425,unk -4.56886
sl18367z_Lecidella_stigmateaAGG1 1407,unk -1.7264 1408,unk -2.05536 1481,unk -3.18594 1443,unk -4.21351 1486,unk -4.26127 1442,unk -4.28043 1425,unk -4.36278 1483,unk -4.51131 1450,unk -4.51163
sl18369rino_Lecidella_stigmateaAGG1 1407,unk -1.7264 1408,unk -2.05536 1481,unk -3.18594 1443,unk -4.21351 1486,unk -4.26127 1442,unk -4.28043 1425,unk -4.36278 1483,unk -4.51131 1450,unk -4.51163
sl18409b_Lecidella_stigmateaAGG1 1407,unk -1.73544 1408,unk -2.11629 1481,unk -2.81815 1443,unk -3.79771 1450,unk -4.08121 1442,unk -4.09603 1425,unk -4.11654 1486,unk -4.19797 1483,unk -4.37489
sl18475_Lecidella_stigmateaAGG1 1407,unk -2.0315 1408,unk -2.2841 1481,unk -3.26373 1469,unk -3.30143 1443,unk -4.27381 1450,unk -4.29689 1483,unk -4.58749
sl18512_Lecidella_stigmateaAGG1 1407,unk -1.7681 1408,unk -2.19773 1481,unk -2.93771 1443,unk -4.01003 1442,unk -4.13885 1450,unk -4.18042 1425,unk -4.23617 1486,unk -4.28596 1482,unk -4.36915 1483,unk -4.46773
sl18537c_Lecidella_stigmateaAGG1 1407,unk -1.7589 1408,unk -2.13055 1481,unk -2.9515 1443,unk -4.03726 1442,unk -4.25546 1425,unk -4.29457 1470,unk -4.34602 1482,unk -4.3747 1410,unk -4.417 1513,unk -4.50622 1412,unk -4.54964 1483,unk -4.58984
sl18257b_Lecidella_stigmateaAGG2 1407,unk -1.83539 1408,unk -2.0318 1481,unk -3.14006 1450,unk -4.13915 1443,unk -4.20457 1442,unk -4.37027 1482,unk -4.52751 1425,unk -4.54751 1470,unk -4.57326 1483,unk -4.57889
sl18294d_Lecidella_stigmateaAGG2 1407,unk -1.82899 1408,unk -2.0618 1481,unk -3.09856 1450,unk -4.09766 1443,unk -4.1485 1442,unk -4.32877 1482,unk -4.48602 1483,unk -4.52895
sl18467unk_Lecidella_stigmateaAGG2 1407,unk -1.78703 1408,unk -2.0801 1481,unk -2.99154 1443,unk -4.05605 1486,unk -4.16929 1442,unk -4.38883 1470,unk -4.4343 1469,unk -4.58597
sl18582a_Lecidella_stigmateaAGG2 1407,unk -1.81076 1408,unk -2.08492 1481,unk -3.13872 1443,unk -4.19205 1450,unk -4.33313 1486,unk -4.34853 1442,unk -4.42556 1425,unk -4.52053 1482,unk -4.57986
sl18582e_Lecidella_stigmateaAGG2 1407,unk -1.78647 1408,unk -2.08286 1481,unk -3.08514 1443,unk -4.052 1450,unk -4.27956 1486,unk -4.29496 1442,unk -4.37198 1482,unk -4.4398 1470,unk -4.48554 1483,unk -4.54733
sl18583i_Lecidella_stigmateaAGG2 1407,unk -1.78647 1408,unk -2.08286 1481,unk -3.08514 1443,unk -4.052 1450,unk -4.27956 1486,unk -4.29496 1442,unk -4.37198 1482,unk -4.4398 1470,unk -4.48554 1483,unk -4.54733
sl19208leci_Lecidella_stigmateaAGG1 1407,unk -1.75722 1408,unk -2.17922 1469,unk -3.4303 1481,unk -3.46964 1443,unk -4.54385
sl18347b_Lecidella_stigmateaAGG4 1407,unk -1.79848 1408,unk -2.18009 1481,unk -2.96622 1443,unk -4.01423 1450,unk -4.1968 1442,unk -4.30829 1470,unk -4.33557 1482,unk -4.35219 1483,unk -4.47239 1425,unk -4.48908
sl18347e_Lecidella_stigmateaAGG4 1407,unk -1.79848 1408,unk -2.18009 1481,unk -2.96622 1443,unk -4.01423 1450,unk -4.1968 1442,unk -4.30829 1470,unk -4.33557 1482,unk -4.35219 1483,unk -4.47239 1425,unk -4.48908
sl18511della_Lecidella_stigmateaAGG1 1407,unk -1.88137 1408,unk -2.34205 1469,unk -3.20189 1481,unk -3.52642 1447,unk -3.67315 1433,unk -3.81746 1443,unk -4.51077
sl18517_Lecidella_stigmateaAGG1 1407,unk -1.88137 1408,unk -2.34205 1469,unk -3.20189 1481,unk -3.52642 1447,unk -3.67315 1433,unk -3.81746 1443,unk -4.51077
sl18528_Lecidella_stigmateaAGG3 1407,unk -1.75217 1408,unk -2.37903 1443,unk -4.02518 1486,unk -4.17692 1442,unk -4.31677 1470,unk -4.32538 1483,unk -4.41499
sl18681blackAPO_Lecidella_stigmateaAGG3 1407,unk -1.73687 1408,unk -2.41914 1443,unk -3.91034 1482,unk -4.09079 1486,unk -4.19671 1442,unk -4.22947 1470,unk -4.24626 1483,unk -4.42223 1469,unk -4.6051
sl18681brownAPO_Lecidella_stigmateaAGG3 1407,unk -1.73687 1408,unk -2.41914 1443,unk -3.91034 1482,unk -4.09079 1486,unk -4.19671 1442,unk -4.22947 1470,unk -4.24626 1483,unk -4.42223 1469,unk -4.6051
sl18348grey_Lecanora_spGREY 1407,unk -2.84642 1483,unk -3.28398 1469,unk -3.99995 1447,unk -4.25931 1433,unk -4.56265
sl18403tetra_Lecanora_spGREY 1407,unk -2.84642 1483,unk -3.28398 1469,unk -3.99995 1447,unk -4.25931 1433,unk -4.56265
sl18354_Lecanora_spGREY 1407,unk -2.90958 1483,unk -3.3323 1469,unk -4.04826 1447,unk -4.30763
sl18365b_Lecanora_spGREY 1407,unk -2.84955 1483,unk -3.37223 1469,unk -4.01042 1447,unk -4.18406
sl18248a_Lecideoid_formosaAGG1 1407,unk -4.28346
sl18302e_Lecideoid_formosaAGG1 1407,unk -4.14845
sl18280b_Lecideoid_formosaAGG1 1407,unk -4.04194 1483,unk -4.59013
sl18285_Lecideoid_formosaAGG1 1407,unk -4.04194 1483,unk -4.59013
sl18372b_Lecideoid_formosaAGG1 1407,unk -4.15857 1483,unk -4.58067
sl18403a_Lecideoid_formosaAGG1 1407,unk -4.15857 1483,unk -4.58067
sl18580_Lecideoid_formosaAGG1 1407,unk -4.15857 1483,unk -4.58067
sl19195_Lecideoid_formosaAGG1 1407,unk -3.84197 1483,unk -4.11217
sl18302form_Lecideoid_formosaAGG1 1407,unk -3.54092 1483,unk -4.19383 1486,unk -4.54276
sl18302b_Lecideoid_formosaAGG2 1407,unk -3.57621 1483,unk -4.30838
sl18567e_Lecideoid_formosaAGG2 1407,unk -3.57621 1483,unk -4.30838
sl18437b_Lecanora_prolificans 1407,unk -3.98725
sl18471_Lecanora_prolificans 1407,unk -3.98725
sl18427b_Myriolecis_hageniiAFF 1407,unk -2.02367 4798 -2.41828 4815 -3.29964 1410,unk -3.49707 1408,unk -3.5173 1486,unk -3.57595 1469,unk -3.94215 1412,unk -4.19949 1481,unk -4.4418 1529,unk -4.54258
sl18473b_Myriolecis_hageniiAFF 1407,unk -1.88763 4798 -2.6633 1410,unk -3.52873 4815 -3.54528 1408,unk -3.54931 1486,unk -3.56081 1469,unk -3.95925 1412,unk -4.23148 1481,unk -4.42667 1529,unk -4.57296
sl18269z_Myriolecis_myrioSP1 4815 -1.72052 4798 -2.1788 1408,unk -3.41109 1483,unk -3.42235 1410,unk -3.62357 1495,unk -3.85809 1486,unk -3.8681 1469,unk -4.05344 1407,unk -4.07051 1400,unk -4.09508 1447,unk -4.34586 1481,unk -4.44522 1412,unk -4.44738
sl18478a_Myriolecis_semipallida 4815 -1.08477 1408,unk -3.46441 1410,unk -3.96864
sl18629b_Myriolecis_semipallida 4815 -1.2517 1469,unk -3.31417 1408,unk -3.60319 1410,unk -4.16623 1486,unk -4.54197
sl18651b_Myriolecis_semipallida 4815 -1.2517 1469,unk -3.31417 1408,unk -3.60319 1410,unk -4.16623 1486,unk -4.54197
sl18483a_Myriolecis_semipallida 4815 -1.23216 1469,unk -3.37427 1408,unk -3.71818 1466,unk -4.1059 1410,unk -4.15615
sl18478quest_Myriolecis_semipallida 4815 -1.04994 1408,unk -3.4585 1410,unk -3.91811
sl18651a_Myriolecis_semipallida 4815 -1.30104 1469,unk -3.02418 1408,unk -3.4718 1410,unk -4.17141 1495,unk -4.56163 1470,unk -4.57046 1486,unk -4.57725
sl18651d_Myriolecis_semipallida 1407,unk -2.13682 1469,unk -3.64723 4815 -3.79447 1447,unk -4.2043 1408,unk -4.2894 1466,unk -4.57846
sl18490_Myriolecis_semipallida 4815 -1.48786 1469,unk -3.52962 1408,unk -3.89215 1410,unk -4.272 1466,unk -4.36978
sl18494_Myriolecis_semipallida 4815 -1.49033 1469,unk -3.46395 1408,unk -3.94002 1410,unk -4.34962 1466,unk -4.45505
sl18467rino1_Myriolecis_myrioSP2 4798 -1.48672 1469,unk -3.71492 1408,unk -3.76501 1410,unk -4.02258 1447,unk -4.17057 1466,unk -4.33317
sl18419rino_Myriolecis_myrioSP3 4798 -1.94091 1407,unk -2.30841 4815 -2.82102 1483,unk -3.55043 1408,unk -3.70326 1486,unk -3.82038 1410,unk -4.03452 1469,unk -4.31764 1481,unk -4.56835
sl18248b2_Calvitimela_armeniaca 1407,unk -2.49081 5353 -3.00939 1486,unk -3.4478 1483,unk -3.61924 1531,unk -3.62828 1469,unk -4.17649 1408,unk -4.18643 1447,unk -4.19537 1419,unk -4.21875 1433,unk -4.39261 1481,unk -4.60444
sl18278a_Calvitimela_armeniaca 1407,unk -2.49081 5353 -3.00939 1486,unk -3.4478 1483,unk -3.61924 1531,unk -3.62828 1469,unk -4.17649 1408,unk -4.18643 1447,unk -4.19537 1419,unk -4.21875 1433,unk -4.39261 1481,unk -4.60444
sl18248quest_Calvitimela_armeniaca 1407,unk -2.52918 5353 -3.1209 1486,unk -3.48584 1483,unk -3.73532 1531,unk -3.81999 1408,unk -4.18014 1419,unk -4.22349 1469,unk -4.26788 1447,unk -4.34612 1433,unk -4.48897 1481,unk -4.54645
sl18278green_Calvitimela_armeniaca 1407,unk -2.52918 5353 -3.1209 1486,unk -3.48584 1483,unk -3.73532 1531,unk -3.81999 1408,unk -4.18014 1419,unk -4.22349 1469,unk -4.26788 1447,unk -4.34612 1433,unk -4.48897 1481,unk -4.54645
sl18372c_Calvitimela_armeniaca 1407,unk -2.52918 5353 -3.1209 1486,unk -3.48584 1483,unk -3.73532 1531,unk -3.81999 1408,unk -4.18014 1419,unk -4.22349 1469,unk -4.26788 1447,unk -4.34612 1433,unk -4.48897 1481,unk -4.54645
sl18403b_Calvitimela_armeniaca 1407,unk -2.52918 5353 -3.1209 1486,unk -3.48584 1483,unk -3.73532 1531,unk -3.81999 1408,unk -4.18014 1419,unk -4.22349 1469,unk -4.26788 1447,unk -4.34612 1433,unk -4.48897 1481,unk -4.54645
sl18404e_Calvitimela_armeniaca 1407,unk -2.52918 5353 -3.1209 1486,unk -3.48584 1483,unk -3.73532 1531,unk -3.81999 1408,unk -4.18014 1419,unk -4.22349 1469,unk -4.26788 1447,unk -4.34612 1433,unk -4.48897 1481,unk -4.54645
sl18567a_Calvitimela_armeniaca 1407,unk -2.52918 5353 -3.1209 1486,unk -3.48584 1483,unk -3.73532 1531,unk -3.81999 1408,unk -4.18014 1419,unk -4.22349 1469,unk -4.26788 1447,unk -4.34612 1433,unk -4.48897 1481,unk -4.54645
sl18570_Calvitimela_armeniaca 1407,unk -2.52918 5353 -3.1209 1486,unk -3.48584 1483,unk -3.73532 1531,unk -3.81999 1408,unk -4.18014 1419,unk -4.22349 1469,unk -4.26788 1447,unk -4.34612 1433,unk -4.48897 1481,unk -4.54645
sl18302d_Calvitimela_armeniaca 1407,unk -2.59774 5353 -3.07347 1486,unk -3.44067 1483,unk -3.64641 1531,unk -3.68999 1419,unk -4.14252 1469,unk -4.18638 1447,unk -4.22129 1433,unk -4.41855 1481,unk -4.44884
sl18302quest_Calvitimela_armeniaca 1407,unk -2.59774 5353 -3.07347 1486,unk -3.44067 1483,unk -3.64641 1531,unk -3.68999 1419,unk -4.14252 1469,unk -4.18638 1447,unk -4.22129 1433,unk -4.41855 1481,unk -4.44884
sl18359_Calvitimela_armeniaca 1407,unk -2.56179 5353 -3.12017 1486,unk -3.55299 1483,unk -3.7325 1531,unk -3.80101 1408,unk -4.18228 1419,unk -4.25655 1469,unk -4.31571 1447,unk -4.36665 1433,unk -4.57998
sl18540_Lecanora_cenisiaAFF 1407,unk -2.3389 4837 -3.75839 1483,unk -4.15551 1469,unk -4.5884
sl18588_Lecanora_cenisiaAFF 1407,unk -2.3389 4837 -3.75839 1483,unk -4.15551 1469,unk -4.5884
sl18634_Lecanora_cenisiaAFF 4837 -2.16015 1407,unk -3.69757 1483,unk -3.99066 1469,unk -4.36503
sl18437a_Lecidella_elaeochroma 4859 -1.57651 1407,unk -2.24212 4853 -3.24985
sl18473a_Lecidella_elaeochroma 4859 -1.57651 1407,unk -2.24212 4853 -3.24985
sl18472_Lecidella_elaeochroma 4859 -1.5889 1407,unk -2.2545 4853 -3.26223
sl18620y_Lecidella_wulfeniiAFF 4859 -1.61148 1407,unk -2.19884 4853 -3.19546
sl18238a_Protoparmelia_badia 5093 -1.57008 1486,unk -2.86405 1407,unk -2.88033 1483,unk -3.32004 1469,unk -3.79047 1433,unk -3.79996 1481,unk -3.82051 1447,unk -3.92061 1466,unk -4.15962 1465,unk -4.5638
sl18403f_Protoparmelia_badia 5093 -1.54924 1407,unk -2.8297 1486,unk -2.86161 1483,unk -3.34244 1469,unk -3.83449 1433,unk -3.85447 1481,unk -3.90704 1447,unk -3.94301 1466,unk -4.18202 1465,unk -4.60262
sl18243a_Protoparmelia_badia 5093 -1.56063 1486,unk -2.84064 1407,unk -2.8865 1483,unk -3.31391 1433,unk -3.77655 1469,unk -3.78869 1481,unk -3.79711 1447,unk -3.92925 1466,unk -4.13621 1465,unk -4.52398
sl18456_Protoparmelia_badia 5093 -1.65598 1407,unk -2.87632 1486,unk -2.96697 1483,unk -3.34107 1469,unk -3.75214 1481,unk -3.88405 1433,unk -3.88585 1447,unk -3.96809 1466,unk -4.20227 1465,unk -4.58403
sl18255a_Protoparmelia_badia 5093 -1.67816 1407,unk -2.69945 1486,unk -2.77466 1483,unk -3.23387 1469,unk -3.55763 1433,unk -3.72495 1481,unk -3.86333 1447,unk -3.9634 1466,unk -4.18156 1435,unk -4.44082 1465,unk -4.48284
sl18261a_Protoparmelia_badia 5093 -1.67816 1407,unk -2.69945 1486,unk -2.77466 1483,unk -3.23387 1469,unk -3.55763 1433,unk -3.72495 1481,unk -3.86333 1447,unk -3.9634 1466,unk -4.18156 1435,unk -4.44082 1465,unk -4.48284
sl18453_Protoparmelia_badia 5093 -1.60561 1407,unk -2.87995 1486,unk -2.92105 1483,unk -3.32138 1469,unk -3.86728 1481,unk -3.9076 1433,unk -3.93593 1447,unk -3.95959 1466,unk -4.26907
sl18452_Protoparmelia_badia 5093 -1.82644 1486,unk -2.91477 1407,unk -2.92116 1483,unk -3.40928 1469,unk -3.84259 1447,unk -3.92371 1481,unk -4.01264 1433,unk -4.06817 1448,unk -4.25874 1408,unk -4.58318
sl18361asp_Arctidea_sp1 1610,unk -2.93561 1609,unk -3.0087 1675,unk -4.50334
sl18477_Arctidea_candidaAFF 1609,unk -2.59904 1610,unk -2.85027
sl18350arctidea_Arctidea_circularisAFF2 1609,unk -2.94182 1610,unk -2.95194
sl19204mega_Arctidea_circularisAFF2 1609,unk -2.88994 1610,unk -2.95762 1675,unk -4.49555
sl18404f_Sagedia_sp1
sl18404sage1_Sagedia_sp1
sl18519a_Arctidea_circularisAFF1 1609,unk -2.61721 1610,unk -2.7895 1675,unk -3.57605 1615,unk -4.39988
sl18350c_Arctidea_circularisAFF1 1610,unk -2.79043 1609,unk -3.23556 1675,unk -4.10083
sl18246z_Aspicilia_americanaAFF1 1610,unk -3.39942 1609,unk -4.37926
sl18251b_Aspicilia_americanaAFF1 1610,unk -3.39942 1609,unk -4.37926
sl18274asp_Aspicilia_americanaAFF1 1610,unk -3.39942 1609,unk -4.37926
sl18305asp_Aspicilia_americanaAFF1 1610,unk -3.39942 1609,unk -4.37926
sl18270_Aspicilia_americanaAFF1 1610,unk -3.40245 1609,unk -4.35604
sl18299c_Aspicilia_americanaAFF1 1610,unk -3.40245 1609,unk -4.35604
sl18487_Aspicilia_americanaAFF2 1610,unk -3.92281
sl18349asp_Aspicilia_americanaAFF3 1610,unk -3.56347 1609,unk -4.59804
sl18349pea_Aspicilia_americanaAFF3 1610,unk -3.69526
sl18351_Aspicilia_americanaAFF4
sl18491_Aspicilia_americanaAFF5 1610,unk -3.17008 1609,unk -4.14176
sl18495_Aspicilia_americanaAFF5 1610,unk -3.17008 1609,unk -4.14176
sl18564_Aspicilia_americanaAFF5 1610,unk -3.14609 1609,unk -4.07203
sl18594aspi_Aspicilia_americanaAFF5 1610,unk -3.14609 1609,unk -4.07203
sl18626aspi_Aspicilia_americanaAFF5 1610,unk -3.14609 1609,unk -4.07203
sl18645b_Aspicilia_americanaAFF5 1610,unk -3.0715 1609,unk -3.9581
sl18288_Aspicilia_fumosaAGG1 1610,unk -3.03664 1609,unk -3.87161 1675,unk -4.06726
sl18296_Aspicilia_fumosaAGG1 1610,unk -3.03664 1609,unk -3.87161 1675,unk -4.06726
sl18346a_Aspicilia_fumosaAGG1 1610,unk -3.03664 1609,unk -3.87161 1675,unk -4.06726
sl18294b_Aspicilia_fumosaAGG2 1610,unk -3.3465 1609,unk -4.18439 1675,unk -4.33942
sl18361b_Aspicilia_arizonicaAFF1 5555 -2.48857 5549 -3.573
sl18404a_Aspicilia_arizonicaAFF1 5555 -2.48857 5549 -3.573
sl18361r_Aspicilia_arizonicaAFF1 5555 -2.60869 5549 -3.81547
sl18370e_Aspicilia_arizonicaAFF1 5555 -2.49865 5549 -3.60581
sl18638a_Aspicilia_arizonicaAFF1 5555 -2.41328 5549 -3.5936
sl18238b_Aspicilia_arizonicaAFF2 5555 -1.79428 5549 -3.12158
sl18275unk_Aspicilia_arizonicaAFF4 1610,unk -3.13014 1609,unk -4.02037 1675,unk -4.33885 5555 -4.38942
sl18352a_Aspicilia_arizonicaAFF4 1610,unk -3.14682 1609,unk -4.17801 1675,unk -4.43747
sl18349aspy_Aspicilia_arizonicaAFF4 1610,unk -3.12932 1609,unk -4.13855 1675,unk -4.36867
sl18364aspi_Aspicilia_arizonicaAFF4 1610,unk -3.12932 1609,unk -4.13855 1675,unk -4.36867
sl18358e_Aspicilia_arizonicaAFF3 1610,unk -3.22103 1609,unk -3.8346 5555 -4.08962 1675,unk -4.30723
sl18377_Aspicilia_arizonicaAFF3 1610,unk -3.22103 1609,unk -3.8346 5555 -4.08962 1675,unk -4.30723
sl18520_Aspicilia_arizonicaAFF3 1610,unk -3.49702 5555 -3.58422 1609,unk -3.93509 1675,unk -4.45771
sl18407asp_Aspicilia_arizonicaAFF3 1610,unk -3.21462 1609,unk -4.0263 5555 -4.08321
sl18624b_Aspicilia_indeterminata 1610,unk -3.48864 1609,unk -4.20079
sl18640b_Aspicilia_indeterminata 1610,unk -3.02813 1609,unk -3.60942 1675,unk -4.44801
sl18640c_Aspicilia_indeterminata 1610,unk -3.4051 1609,unk -4.20321
sl18282a_Aspicilia_cinereaAFF 1610,unk -2.30881 5549 -2.34767 1675,unk -3.59276 1615,unk -4.25907
sl18412_Aspicilia_bufoidesAGG2 1610,unk -3.42717 1609,unk -4.14627
sl18568c_Aspicilia_bufoidesAGG1 1610,unk -3.1981 1609,unk -3.80225
sl18583unk_Aspicilia_bufoidesAGG1 1610,unk -3.33245 1609,unk -3.93671
sl18667a_Aspicilia_bufoidesAGG1 1610,unk -3.31813 1609,unk -3.95794
sl18669aspi_Aspicilia_bufoidesAGG1 1610,unk -3.25052 1609,unk -3.92606
sl18643_Aspicilia_bufoidesAGG1 1610,unk -3.31195 1609,unk -3.82269
sl18661_Lobothallia_alphoplaca 1610,unk -2.89906 1609,unk -3.41795 5566 -3.90005
sl18263_Circinaria_aridaCF1 1610,unk -4.4538
sl18514_Circinaria_aridaCF1 1610,unk -4.55105
sl18674z_Circinaria_aridaCF1 1610,unk -4.55105
sl18366asp_Circinaria_aridaCF1 1610,unk -4.59953
sl18239circ_Circinaria_aridaCF2
sl18265z_Circinaria_aridaCF2
sl18301_Circinaria_aridaCF3
sl18558_Stereocaulaceae_Lepraria_caesioalba 5333 -0.278099 1529,unk -3.37864 5332 -3.79325 1407,unk -3.90007
sl18560_Stereocaulaceae_Lepraria_caesioalba 5333 -0.277057 1529,unk -3.37759 5332 -3.79221 1407,unk -3.87826
sl18561_Stereocaulaceae_Lepraria_leprSP1 1528,unk -1.17438 5333 -2.06812 1529,unk -2.67182 1407,unk -4.36648
sl18497_Stereocaulaceae_Lepraria_neglectaAFF1 1528,unk -0.712559 1529,unk -2.51022 5333 -3.03697 5332 -4.30112 1407,unk -4.43713
sl18609_Stereocaulaceae_Lepraria_neglectaAFF1 1528,unk -0.752984 1529,unk -2.54371 5333 -2.68984 5332 -3.9612 1407,unk -4.40487
sl18622lepr_Stereocaulaceae_Lepraria_neglectaAFF1 1528,unk -0.752067 1529,unk -2.54279 5333 -2.68892 5332 -3.96029 1407,unk -4.42903
sl18534_Stereocaulaceae_Lepraria_neglectaAFF1 1528,unk -0.879342 5333 -2.20113 1529,unk -2.77873 5332 -3.33723 1407,unk -4.44757
sl18660_Stereocaulaceae_Lepraria_neglectaAFF1 1528,unk -0.957783 5333 -1.90552 1529,unk -2.6812 5332 -2.79857
sl18616a_Stereocaulaceae_Lepraria_finkii 5331 -1.38303 1529,unk -2.52543 1400,unk -4.42067
sl18624a_Stereocaulaceae_Lepraria_finkii 5331 -1.42935 1529,unk -2.52851 1400,unk -4.41146
sl18414a_Pertusariaceae_Ochrolechia_upsaliensis 1615,unk -1.56285
sl18422_Pertusariaceae_Ochrolechia_upsaliensis 1615,unk -1.56285
sl18423_Pertusariaceae_Ochrolechia_upsaliensis 1615,unk -1.56285
sl18285_Sporastatia_testudinea
sl18290a_Sporastatia_testudinea
sl18356a_Sporastatia_testudinea
sl18357_Sporastatia_testudinea
sl18658unk_Sporastatia_testudinea
sl18569_Sporastatia_testudinea
sl18569a_Sporastatia_testudinea
sl18469b_Blastenia_furfuracea 1631,unk -2.43162 1638,unk -4.48596
sl18574calo_Bryoplaca_cinnamomea 1631,unk -1.54191 1640,unk -4.43924 1645,unk -4.48668 1638,unk -4.5339 1653,unk -4.58706
sl18621_Bryoplaca_sinapisperma 1631,unk -1.36846 1645,unk -4.30225 1638,unk -4.36701 1640,unk -4.48227 1653,unk -4.57104
sl18482_Pyrenodesmia_variabilis 5657 -1.2104 1631,unk -1.61777 1638,unk -4.58203
sl18482crust_Pyrenodesmia_variabilis 1631,unk -1.01838 5657 -2.61625 1638,unk -4.53963
sl18486_Pyrenodesmia_variabilis 1631,unk -1.06613 5657 -2.46348 1638,unk -4.56187
sl18504_Pyrenodesmia_variabilis 5657 -1.04625 1631,unk -2.05519 1640,unk -4.48463 1638,unk -4.60206
sl18419calo_Caloplaca_stillicidiorumAGG 5662 -0.22082 1640,unk -4.60127
sl18529b_Caloplaca_stillicidiorumAGG 5662 -0.239143
sl18614_Caloplaca_stillicidiorumAGG 5662 -0.216542 1640,unk -4.5764
sl18467_Caloplaca_stillicidiorumAGG 5662 -0.324275 1640,unk -4.49009
sl18440b_Gyaloechia_bracteata 1631,unk -1.97289 1638,unk -3.87121 5699 -4.08164 1630,unk -4.17931 1640,unk -4.55861 1653,unk -4.59658
sl18421a_Gyaloechia_epiphyta 1631,unk -1.36431 1640,unk -4.06456 1645,unk -4.06555 1638,unk -4.12981 5697 -4.239 1653,unk -4.45962
sl18421cand_Gyaloechia_epiphyta 1631,unk -1.36431 1640,unk -4.06456 1645,unk -4.06555 1638,unk -4.12981 5697 -4.239 1653,unk -4.45962
sl18429a_Gyaloechia_epiphyta 1631,unk -1.36431 1640,unk -4.06456 1645,unk -4.06555 1638,unk -4.12981 5697 -4.239 1653,unk -4.45962
sl18457_Rufoplaca_arenaria 1631,unk -2.19542 1645,unk -2.52793 1638,unk -4.2035
sl18474b_Rufoplaca_arenaria 1631,unk -2.19516 1645,unk -2.52767 1638,unk -4.20324
sl18463_Rufoplaca_arenaria 1631,unk -2.25131 1645,unk -2.44627 1638,unk -4.21488
sl18654_Rufoplaca_arenaria 1631,unk -2.25131 1645,unk -2.44627 1638,unk -4.21488
sl18665a_Rufoplaca_arenaria 1631,unk -2.25139 1645,unk -2.44636 1638,unk -4.21496
sl18611a_Mycobilimbia_berengeriana 5246 -1.79122 1483,unk -2.44864 1512,unk -3.04362 1481,unk -3.14893 1447,unk -3.44133 1466,unk -3.57905 1513,unk -3.75784 1458,unk -3.91753 1443,unk -4.16667 1494,unk -4.18507 1425,unk -4.37127 1450,unk -4.46767 1421,unk -4.57418
sl18612_Mycobilimbia_berengeriana 5246 -1.79122 1483,unk -2.44864 1512,unk -3.04362 1481,unk -3.14893 1447,unk -3.44133 1466,unk -3.57905 1513,unk -3.75784 1458,unk -3.91753 1443,unk -4.16667 1494,unk -4.18507 1425,unk -4.37127 1450,unk -4.46767 1421,unk -4.57418
sl18574ton_ToniniaCF_mesoideaAFF 1505,unk -3.58267 1506,unk -3.64108 1504,unk -4.52926
sl18574d_ToniniaCF_sp 1506,unk -4.5189
sl18444clado_Cladonia_cariosaAFF1 4778 -0.903811 4734 -1.5538 4761 -2.65576 1400,unk -3.78882 4712 -3.79614 4760 -4.36115
sl18620clado_Cladonia_cariosaAFF1 4778 -0.856669 4734 -1.71836 4761 -2.6589 1400,unk -3.55233 4712 -3.96069 4760 -4.5257
sl18430_Cladonia_symphycarpa 4778 -0.200566
sl18436z_Cladonia_symphycarpa 4778 -0.200566
sl18610clado_Cladonia_cariosaAFF2 4734 -0.832292 4761 -1.82289 4760 -2.93225 4719 -3.38998 1400,unk -3.50538 4712 -3.7014 4762 -4.5574
sl19199clado_Cladonia_cariosaAFF2 4734 -1.15187 4761 -1.40556 1400,unk -2.62182 4760 -3.05131 4719 -3.63949 4712 -3.85594
sl18335_Cladonia_cariosaAFF3 4734 -1.10568 4761 -1.12101 4712 -3.71493 1400,unk -3.83717 4762 -3.96271 4719 -4.09946 4760 -4.20896
sl18336_Cladonia_cariosaAFF3 4734 -1.10568 4761 -1.12101 4712 -3.71493 1400,unk -3.83717 4762 -3.96271 4719 -4.09946 4760 -4.20896
sl18442clado_Cladonia_cariosaAFF3 4734 -0.879581 4761 -1.59814 4712 -2.84054 4760 -3.33457 4719 -3.85 1400,unk -3.9654 4762 -4.22378
sl18448_Cladonia_cariosaAFF3 4734 -0.879581 4761 -1.59814 4712 -2.84054 4760 -3.33457 4719 -3.85 1400,unk -3.9654 4762 -4.22378
sl18415_Cladonia_macrophyllodes 4734 -0.771269 4762 -2.02628 4761 -2.12675 4744 -3.47535 4719 -4.15045
sl18443b_Cladonia_pocillumAGG1 4712 -0.533686 4760 -1.5774 4734 -3.06627
sl19196clado_Cladonia_pocillumAGG1 4712 -0.523519 4760 -1.61455 4734 -3.08005
sl18447_Cladonia_pocillumAGG1 4712 -0.578596 4760 -1.51587 4734 -2.99305
sl18617_Cladonia_pocillumAGG1 4712 -0.578596 4760 -1.51587 4734 -2.99305
sl19207clado_Cladonia_pocillumAGG1 4712 -0.578596 4760 -1.51587 4734 -2.99305
sl18576z_Cladonia_pocillumAGG1 4712 -0.582034 4760 -1.5219 4734 -2.99634
sl18607_Cladonia_pocillumAGG1 4712 -0.581742 4760 -1.52161 4734 -2.99605
sl18553clado_Cladonia_pocillumAGG1 4712 -0.579007 4760 -1.51887 4734 -2.99331
sl18555clado_Cladonia_pocillumAGG1 4712 -0.581584 4760 -1.53328 4734 -3.00772
sl18343_Cladonia_pocillumAGG3 4712 -0.932906 4760 -1.2178 4734 -2.45119 4761 -3.8225
sl18578_Cladonia_pocillumAGG2 4760 -0.79198 4750 -1.54746 4712 -2.04461 4734 -4.48317
sl18616clado_Cladonia_pocillumAGG2 4760 -0.79198 4750 -1.54746 4712 -2.04461 4734 -4.48317
sl18551_Cladonia_squamSP1 4776 -0.622049 4710 -1.98523 4711 -2.07243 4712 -4.33511
sl18438_Amandinea_punctataAFF 1370,unk -4.44534
sl18402side2_Tetramelas_papillatusCF 1370,unk -4.51518
sl18403e_Tetramelas_papillatusCF 1370,unk -4.51518
sl18403sideAPO_Tetramelas_papillatusCF 1370,unk -4.51518
sl18405e_Tetramelas_pulverulentusAFF
sl18454leci_Tetramelas_pulverulentusAFF
sl18393e_Phaeophyscia_constipata 4636 -1.41848 1386,unk -3.25933 1383,unk -3.79251 1378,unk -4.42073 1385,unk -4.46311 4632 -4.54985
sl18393f_Phaeophyscia_constipata 4636 -1.33036 1386,unk -3.18987 1383,unk -3.67719 1378,unk -4.28379 1385,unk -4.32828 4632 -4.46173
sl18399z_Phaeophyscia_constipata 4636 -1.35609 1386,unk -3.21069 1383,unk -3.69068 1378,unk -4.35979 1385,unk -4.4351 4632 -4.50745
sl18385rino_PhaeophysDINA_dina3 1381,unk -1.98265 1386,unk -2.60848 1383,unk -3.08847 1385,unk -3.38961 1378,unk -3.47758 1379,unk -4.52905
sl18401_PhaeophysDINA_dina3 1381,unk -1.98265 1386,unk -2.60848 1383,unk -3.08847 1385,unk -3.38961 1378,unk -3.47758 1379,unk -4.52905
sl18269star_PhaeophysDINA_castanomelodes 1381,unk -1.581 1386,unk -2.34398 1383,unk -3.05583 1385,unk -3.39461 1378,unk -3.58802
sl18363_PhaeophysDINA_castanomelodes 1381,unk -1.581 1386,unk -2.34398 1383,unk -3.05583 1385,unk -3.39461 1378,unk -3.58802
sl18312_PhaeophysDINA_guzzinii 1381,unk -2.58435 1386,unk -3.15289 1383,unk -3.46331 1385,unk -3.96949 1378,unk -4.0698
sl18382b_PhaeophysDINA_roscidaAFF1 1381,unk -2.34019 1386,unk -2.69356 1383,unk -3.24473 1385,unk -3.6384 1378,unk -3.65152 1379,unk -4.43156
sl18379z_PhaeophysDINA_dina2 1381,unk -2.16088 1386,unk -2.4695 1383,unk -2.88669 1385,unk -3.2678 1378,unk -3.55431 1379,unk -4.3825
sl18529a_PhaeophysDINA_roscidaAFF2 1381,unk -2.32611 1386,unk -2.72733 1383,unk -3.23354 1385,unk -3.32924 1378,unk -3.36709
sl18529rino_PhaeophysDINA_roscidaAFF2 1381,unk -2.32611 1386,unk -2.72733 1383,unk -3.23354 1385,unk -3.32924 1378,unk -3.36709
sl18529z_PhaeophysDINA_roscidaAFF2 1381,unk -2.32611 1386,unk -2.72733 1383,unk -3.23354 1385,unk -3.32924 1378,unk -3.36709
sl18485_Physcia_albineoides 4649 -1.4773 1386,unk -2.57305 1381,unk -3.61943 1385,unk -3.76338 1379,unk -3.84301 4643 -3.87812 1378,unk -3.89123
sl18518_Physcia_albineoides 4649 -1.4773 1386,unk -2.57305 1381,unk -3.61943 1385,unk -3.76338 1379,unk -3.84301 4643 -3.87812 1378,unk -3.89123
sl18242a_Physcia_dubiaAFF1 4646 -1.45646 4649 -2.06175 1386,unk -2.45589 1381,unk -3.6756 1385,unk -3.79842 1378,unk -4.00066 1379,unk -4.00195
sl18273c_Physcia_dubiaAFF1 4646 -1.44117 4649 -2.02227 1386,unk -2.5023 1381,unk -3.6999 1385,unk -3.86107 1378,unk -4.03787 1379,unk -4.04867
sl18554_Physcia_dubiaAFF1 4649 -1.65578 4646 -1.82838 1386,unk -2.51913 1381,unk -3.70069 1385,unk -3.8779 1379,unk -3.98698 1378,unk -4.0547
sl18663_Physcia_dubiaAFF1 4649 -1.65578 4646 -1.82838 1386,unk -2.51913 1381,unk -3.70069 1385,unk -3.8779 1379,unk -3.98698 1378,unk -4.0547
sl18506_Physcia_dubiaAFF1 4649 -1.3698 4646 -2.3203 1386,unk -2.51324 1381,unk -3.67024 1385,unk -3.83201 1378,unk -3.99637 1379,unk -4.01326
sl18349c_Physcia_dubiaAFF2 4649 -1.68352 4648 -2.24703 1386,unk -2.62435 4646 -3.45515 1385,unk -3.86739 1381,unk -3.90824 1378,unk -4.02033 1379,unk -4.08392
sl18364a_Physcia_dubiaAFF2 4649 -1.68352 4648 -2.24703 1386,unk -2.62435 4646 -3.45515 1385,unk -3.86739 1381,unk -3.90824 1378,unk -4.02033 1379,unk -4.08392
sl18410a_Physcia_caesia 4645 -1.06254 1386,unk -2.70169 1381,unk -3.59658 1385,unk -3.77273 1378,unk -3.81121 1379,unk -4.14565 1370,unk -4.5469
sl18386a_PhysciDINA_pyrina 1386,unk -1.38131 1383,unk -2.30186 1381,unk -3.01424 1379,unk -3.54338
sl18400b_PhysciDINA_pyrina 1386,unk -1.38131 1383,unk -2.30186 1381,unk -3.01424 1379,unk -3.54338
sl18391a_PhysciDINA_pyrina 1386,unk -1.36082 1383,unk -2.26549 1381,unk -3.01812 1379,unk -3.54727
sl18395b_PhysciDINA_pyrina 1386,unk -1.36082 1383,unk -2.26549 1381,unk -3.01812 1379,unk -3.54727
sl18420rino_PhysciDINA_pyrina 1386,unk -1.37388 1383,unk -2.2856 1381,unk -3.02822 1379,unk -3.56294
sl18422rino_PhysciDINA_pyrina 1386,unk -1.37388 1383,unk -2.2856 1381,unk -3.02822 1379,unk -3.56294
sl18396a_Phaeorrhiza_nimbosa 1385,unk -2.59992 1378,unk -3.28861 1381,unk -3.32082 1386,unk -3.40952 1383,unk -3.59075
sl18396b_Phaeorrhiza_nimbosa 1385,unk -2.59992 1378,unk -3.28861 1381,unk -3.32082 1386,unk -3.40952 1383,unk -3.59075
sl18425b_Phaeorrhiza_nimbosa 1385,unk -2.78954 1381,unk -3.43025 1378,unk -3.53843 1386,unk -3.63539 1383,unk -3.8943
sl18381_Phaeorrhiza_sareptana 1385,unk -2.89808 1378,unk -3.79087 1386,unk -3.83279 1381,unk -3.9716 1383,unk -4.10075
sl18384_Phaeorrhiza_sareptana 1385,unk -2.89808 1378,unk -3.79087 1386,unk -3.83279 1381,unk -3.9716 1383,unk -4.10075
sl18389_Phaeorrhiza_sareptana 1385,unk -2.89808 1378,unk -3.79087 1386,unk -3.83279 1381,unk -3.9716 1383,unk -4.10075
sl18400a_Phaeorrhiza_sareptana 1385,unk -2.89808 1378,unk -3.79087 1386,unk -3.83279 1381,unk -3.9716 1383,unk -4.10075
sl18542_Phaeorrhiza_sareptana 1385,unk -2.89808 1378,unk -3.79087 1386,unk -3.83279 1381,unk -3.9716 1383,unk -4.10075
sl18527a_Phaeorrhiza_sareptana 1385,unk -3.04129 1378,unk -3.84411 1386,unk -3.94708 1381,unk -4.16748 1383,unk -4.30455
sl18250_Physconia_muscigena 4659 -1.07474 1386,unk -2.84272 1378,unk -2.97305 1383,unk -3.18938 1381,unk -3.21789
sl18382a_Physconia_muscigena 4659 -0.994588 1386,unk -2.85344 1378,unk -2.95127 1383,unk -3.19853 1381,unk -3.32583
sl18392_Physconia_muscigena 4659 -0.994588 1386,unk -2.85344 1378,unk -2.95127 1383,unk -3.19853 1381,unk -3.32583
sl18441b_Physconia_muscigena 4659 -0.994588 1386,unk -2.85344 1378,unk -2.95127 1383,unk -3.19853 1381,unk -3.32583
sl18387_Physconia_muscigena 4659 -0.994588 1386,unk -2.85344 1378,unk -2.95127 1383,unk -3.19853 1381,unk -3.32583
sl18431_Physconia_muscigena 4659 -1.09371 1386,unk -2.89857 1378,unk -3.05039 1383,unk -3.29763 1381,unk -3.42495
sl18531a_Physconia_muscigena 4659 -1.05009 1386,unk -2.85057 1378,unk -2.9484 1383,unk -3.19564 1381,unk -3.32297
sl18421b_Physconia_muscigena 4659 -1.07917 1386,unk -2.80941 1378,unk -3.00292 1383,unk -3.10736 1381,unk -3.2952
sl18397_Physconia_muscigena 4659 -1.067 1386,unk -3.02543 1378,unk -3.14066 1383,unk -3.35777 1381,unk -3.59996
sl18532_Physconia_muscigena 4659 -1.067 1386,unk -3.02543 1378,unk -3.14066 1383,unk -3.35777 1381,unk -3.59996
sl18385a_Physconia_muscigena 4659 -0.954064 1386,unk -3.07186 1378,unk -3.20976 1383,unk -3.41783 1381,unk -3.59529
sl18396d_Physconia_muscigena 4659 -0.954064 1386,unk -3.07186 1378,unk -3.20976 1383,unk -3.41783 1381,unk -3.59529
sl18545_Physconia_muscigena 4659 -0.954064 1386,unk -3.07186 1378,unk -3.20976 1383,unk -3.41783 1381,unk -3.59529
sl18417_Physconia_muscigena 4659 -0.969182 1386,unk -3.11722 1378,unk -3.21187 1383,unk -3.32118 1381,unk -3.64065
sl18386b_Physconia_muscigena 4659 -1.01761 1386,unk -3.13541 1378,unk -3.20462 1383,unk -3.49683 1381,unk -3.65883
sl18426c_Physconia_muscigena 4659 -0.998492 1386,unk -3.0568 1378,unk -3.21095 1383,unk -3.30477 1381,unk -3.59647
sl18435_Physconia_muscigena 4659 -0.998492 1386,unk -3.0568 1378,unk -3.21095 1383,unk -3.30477 1381,unk -3.59647
sl18550_Physconia_muscigena 4659 -0.981908 1386,unk -3.05646 1378,unk -3.17656 1383,unk -3.39627 1381,unk -3.59349
sl18425a_Physconia_muscigena 4659 -0.990284 1386,unk -3.16744 1378,unk -3.20274 1383,unk -3.4294 1381,unk -3.61233
sl18553_Rinodina_mniaraea 1386,unk -3.4726 1381,unk -3.5595 1385,unk -3.71632 1383,unk -3.90056 1378,unk -3.96863
sl18559_Rinodina_mniaraea 1386,unk -3.4726 1381,unk -3.5595 1385,unk -3.71632 1383,unk -3.90056 1378,unk -3.96863
sl18442_Rinodina_mniaraeaAFF1 1385,unk -3.06644 1386,unk -3.09529 1381,unk -3.12262 1383,unk -3.43835 1378,unk -3.71795
sl18443a_Rinodina_mniaraeaAFF1 1385,unk -3.06644 1386,unk -3.09529 1381,unk -3.12262 1383,unk -3.43835 1378,unk -3.71795
sl18444b_Rinodina_mniaraeaAFF1 1385,unk -2.98997 1386,unk -3.07312 1381,unk -3.16218 1383,unk -3.54893 1378,unk -3.69577
sl18444rino1_Rinodina_mniaraeaAFF1 1385,unk -2.98997 1386,unk -3.07312 1381,unk -3.16218 1383,unk -3.54893 1378,unk -3.69577
sl18444a_Rinodina_mniaraeaAFF2 1385,unk -3.23103 1386,unk -3.32503 1381,unk -3.42555 1383,unk -3.70781 1378,unk -3.92117
sl18444rino2_Rinodina_mniaraeaAFF2 1385,unk -3.23103 1386,unk -3.32503 1381,unk -3.42555 1383,unk -3.70781 1378,unk -3.92117
sl18391c_Megaspora_verrucosa
sl18395a_Megaspora_verrucosa
sl18549_Megaspora_verrucosa
sl18608_Megaspora_verrucosa
sl18424_Megaspora_verrucosa
sl18530_Megaspora_verrucosa
sl18530y_Megaspora_verrucosa
sl18247a_Rhizocarpon_geographicumSL1 5615 -2.0804
sl18249b_Rhizocarpon_geographicumSL1 5615 -2.0804
sl18255rhi_Rhizocarpon_geographicumSL1 5615 -2.0804
sl18278b_Rhizocarpon_geographicumSL1 5615 -2.0804
sl18521geogr_Rhizocarpon_geographicumSL1 5615 -2.0804
sl18587geo_Rhizocarpon_geographicumSL1 5615 -2.0804
sl18255b_Rhizocarpon_geographicumSL1 5615 -2.11524
sl18280d_Rhizocarpon_geographicumSL1 5615 -2.17452
sl18305b_Rhizocarpon_geographicumSL1 5615 -2.16829
sl18567d_Rhizocarpon_geographicumSL1 5615 -2.16829
sl18533_Rhizocarpon_geographicumSL3 5615 -3.32324
sl18533mega_Rhizocarpon_geographicumSL3 5615 -3.32324
sl18566b_Rhizocarpon_geographicumSL3 5615 -3.3671
sl18583g_Rhizocarpon_geographicumSL3 5615 -3.00607
sl18583rhizo2_Rhizocarpon_geographicumSL3 5615 -3.00607
sl18459_Rhizocarpon_geographicumSL4 5615 -1.77345
sl18583f_Rhizocarpon_geographicumSL4 5615 -1.81268
sl18583rhizo1_Rhizocarpon_geographicumSL4 5615 -1.81268
sl18652b_Rhizocarpon_geographicumSL4 5615 -1.81268
sl18582rhizo2_Rhizocarpon_geographicumSL4 5615 -1.72992
sl18589b_Rhizocarpon_geographicumSL4 5615 -1.72992
sl18671rhizo2_Rhizocarpon_geographicumSL4 5615 -1.72992
sl18645a_Rhizocarpon_geographicumSL4 5615 -2.82992
sl18645geo_Rhizocarpon_geographicumSL4 5615 -2.82992
sl18630_Rhizocarpon_geographicumSL4 5615 -2.82992
sl18582rhizo1_Rhizocarpon_geographicumSL4 5615 -1.80648
sl18671_Rhizocarpon_geographicumSL2 5615 -3.13786
sl18671rhizo1_Rhizocarpon_geographicumSL2 5615 -3.13786
sl18522geogr_Rhizocarpon_geographicumSL5 5615 -3.1575
sl18348_Rhizocarpon_intermediellum 1621,unk -3.93324
sl18349d_Rhizocarpon_intermediellum 1621,unk -3.87501
sl18403c_Rhizocarpon_intermediellum 1621,unk -3.87501
sl18404geogra_Rhizocarpon_intermediellum 1621,unk -3.87501
sl18365a_Rhizocarpon_intermediellum 1621,unk -3.72631
sl18346c_Rhizocarpon_intermediellum 1621,unk -3.78641
sl18278rhizoc_Rhizocarpon_intermediellum 1621,unk -3.35208 5618 -4.32544
sl18394_Psora_decipiensA
sl18574c_Psora_decipiensA
sl18526_Psora_decipiensA
sl18615_Psora_decipiensA
sl18574a_Psora_decipiensA
sl18500_Psora_himalayana
sl18500psora_Psora_himalayana
sl18502_Psora_himalayana
sl18505_Psora_himalayana
sl18505z_Psora_himalayana
sl18507_Psora_himalayana
sl18613a_Psora_himalayana
sl18504z_Psora_himalayana
sl18506z_Psora_himalayana
sl18388_Psora_tuckermanniiAFF
sl18393a_Psora_tuckermanniiAFF
sl18398_Psora_tuckermanniiAFF
sl18419_Psora_tuckermanniiAFF
sl18441a_Psora_tuckermanniiAFF
sl18416_Psora_tuckermanniiAFF
sl18440c_Psora_tuckermanniiAFF
sl18608v2_Scytinium_subtileAFF
sl18611b_Agonimia_gelatinosaCF 1348,unk -2.1789 1347,unk -3.10968 1346,unk -3.84509 1349,unk -4.18566 1329,unk -4.43031
sl18616b_Agonimia_gelatinosaCF 1348,unk -1.86792 1347,unk -3.13784 1346,unk -3.59241 1349,unk -3.99913 1329,unk -4.15659 1344,unk -4.2419 1328,unk -4.44824
sl18445_Endocarpon_pusillumCF 1348,unk -1.68152 4495 -1.8406 1347,unk -3.46778 1351,unk -3.74849 1330,unk -3.75939 1349,unk -4.00077 1331,unk -4.01651 1332,unk -4.07464 1346,unk -4.16835 1329,unk -4.18261 1337,unk -4.48612
sl18262_Verrucaria_nigrescens 4539 -0.923017 1347,unk -3.07857 1332,unk -3.11805 1330,unk -3.36221 1349,unk -3.53707 1351,unk -3.8641 1346,unk -3.92202 1329,unk -4.29536
sl18662_Dermatocarpon_leptophyllodes 1348,unk -2.2877 1331,unk -2.61557 1347,unk -3.58018 1330,unk -3.64848 1346,unk -3.80313 1332,unk -4.18762 1329,unk -4.32897
sl18373derm_Dermatocarpon_polyphyllizumAFF 4490 -2.20206 1348,unk -2.97898 1347,unk -4.28673 1330,unk -4.4041 1346,unk -4.43785
sl18562b_Dermatocarpon_polyphyllizumAFF 4490 -2.1669 1348,unk -2.93673 1347,unk -4.26611 1330,unk -4.36185 1346,unk -4.50372
sl18508_Dermatocarpon_polyphyllizumAFF 4490 -2.24278 1348,unk -3.01901 1347,unk -4.3424 1330,unk -4.39227 1346,unk -4.58001
sl18638derm_Dermatocarpon_polyphyllizumAFF 4490 -1.91042 1348,unk -2.47845 4491 -3.36777 1346,unk -3.58903 1347,unk -3.69079 1330,unk -3.83469 1332,unk -3.942 1337,unk -4.25985 1329,unk -4.52192 1349,unk -4.56533
sl18556_Dermatocarpon_taminiumAFF1 1331,unk -3.09947 1348,unk -3.53871
sl18562a_Dermatocarpon_taminiumAFF1 1331,unk -3.10754 1348,unk -3.61886
sl18664_Dermatocarpon_taminiumAFF1 1331,unk -3.01557 1348,unk -3.44464
sl18254staur_Staurothele_drummondii 4522 -1.76306 4523 -2.1514 1348,unk -2.32679 1347,unk -3.83727 1329,unk -4.18016
sl18411_Staurothele_drummondii 4523 -1.92403 4522 -1.93674 1348,unk -2.33506 1347,unk -3.82432 1329,unk -4.14518
sl18373_Staurothele_drummondii 4523 -1.79941 4522 -1.81212 1348,unk -2.2777 1347,unk -3.8193 1329,unk -4.05119
sl18405staur_Staurothele_drummondii 4522 -1.70119 4523 -2.08953 1348,unk -2.25099 1347,unk -3.82705 1329,unk -4.26698 4519 -4.49582
sl18647staur_Staurothele_drummondii 4522 -1.74276 4523 -2.1311 1348,unk -2.33305 4519 -3.73529 1347,unk -3.91358 1329,unk -4.22296
sl18625_Staurothele_drummondii 4522 -1.76499 4523 -2.19444 1348,unk -2.34825 1347,unk -3.89925 1329,unk -4.14337
sl18539b_Staurothele_drummondii 4522 -1.03888 1348,unk -2.28379 4523 -3.43246 1347,unk -3.79348 1329,unk -4.18935
sl18563_Staurothele_drummondii 4522 -1.11475 1348,unk -2.51631 4523 -3.10729 1347,unk -3.91136 1329,unk -4.23781
sl18584_Staurothele_drummondii 4522 -1.05835 1348,unk -2.50221 4523 -3.45193 1347,unk -3.82216 1329,unk -3.99688
sl18586_Staurothele_drummondii 4522 -1.05835 1348,unk -2.50221 4523 -3.45193 1347,unk -3.82216 1329,unk -3.99688
sl18596_Staurothele_drummondii 4522 -1.12581 1348,unk -2.54438 4523 -3.51939 1347,unk -3.84637 1329,unk -4.02107
sl18585_Staurothele_drummondii 4522 -1.16071 1348,unk -2.45333 4523 -3.15325 1347,unk -3.66885 1329,unk -3.93007
sl18418placi_Placidium_lacinulatum 1348,unk -4.20237
sl18501_Catapyrenium_cinereum
sl18632_Catapyrenium_cinereum
sl18577z_Catapyrenium_cinereum
sl18414b_Catapyrenium_daedaleum 1348,unk -3.45773 1346,unk -4.45481 1330,unk -4.51569
sl18681main_Catapyrenium_cinereum
sl18577placi_Placidium_lachneum
sl18610placi_Placidium_lachneum
sl18622placi_Placidium_lachneum
sl18619_Placidium_lachneum
sl18478b_Heteroplacidium_zamenhofianumAFF1 1348,unk -3.36538
sl18481_Heteroplacidium_zamenhofianumAFF1 1348,unk -3.36538
sl18287z_Heteroplacidium_zamenhofianumAFF2 1348,unk -3.47898
sl18641c_Heteroplacidium_zamenhofianumAFF2 1348,unk -3.5342
sl18347_psuedoaspicilia_sp
sl18347aspi_psuedoaspicilia_sp
sl19205musc_Diploschistes_muscorum 5397 -0.691729 5396 -1.06503
sl19200a_LeptogiumCF_sp
sl18557_Peltigera_elisabethae 1602,unk -4.33721
sl18575_Peltigera_neorufescens 1602,unk -2.84128
sl18341_Peltigera_rufescensAFF 1602,unk -1.01541
sl18548_Peltigera_rufescensAFF 1602,unk -1.28875
sl18343_Peltigera_rufescensAFF 1602,unk -0.661396
sl18432_Peltigera_rufescensAFF 1602,unk -1.25641
sl18606_Peltigera_rufescensAFF 1602,unk -0.691856
sl18572z_Peltigera_rufescensAFF 1602,unk -2.37255
sl18445pelt_Peltigera_neorufescensCLADE6 1602,unk -0.661612
sl18679_Peltigera_neorufescensCLADE6 1602,unk -0.632934
sl18449_Peltigera_neorufescensCLADE6 1602,unk -0.596343
sl18509_Peltigera_neorufescensCLADE6 1602,unk -0.596343
sl18451_Peltigera_neorufescensCLADE6 1602,unk -0.776347
sl18450_Peltigera_neorufescensCLADE6 1602,unk -0.627462
sl18337_Peltigera_ponojensisCLADE 1602,unk -0.197909
sl18571_Peltigera_ponojensisCLADE 1602,unk -0.196835
sl18680_Peltigera_ponojensisCLADE 1602,unk -0.282142
sl18573_Peltigera_venosa
