# Supplementary material for: Alpine lichen diversity in an isolated sky island in the Colorado Plateau, USA—Insight from an integrative biodiversity inventory
Source: Ecol Evol. 2021 Jul 14;11(16):11090–101. doi: 10.1002/ece3.7896 (PMC8366874; doi:10.1002/ece3.7896)
Supplement: Supplementary file 5 — Table S1 [file ECE3-11-11090-s004.xlsx]

## Sheet: sequences
Voucher	DNA	Family	Genus	species	GenBank Accession No.	Sequence	category	Photo
Leavitt 18-241sar	sl18241sar	Acarosporaceae	Acarospora	erratica	MZ243469	cagagttagggtcttttaggcccaacctccaacccgatgcatacttacctttgttgctttggcgggcccgttggggcaactcaccggtggctacatgctgcccagcgcccgtcagagacccatcaaactcggttaaatgtgacgtctgagtatcaatacaatagttaaaactttcaacaacggatctcttggttctggcatcgatgaagaacgcagcgaaatgcgataagtaatgtgaattgcagaattcagtgaatcatcgaatctttgaacgcacattgcgcccttcggtattccggagggcatgcctgttcgagcgtcattacaccactcaagcttggcttggtattgggttcttgtccccggtggacatgcccggaaattagcggcggcacagcc…		sl18241sar_Sarcogyne_sp.jpg
Leavitt 18-260	sl18260	Acarosporaceae	Acarospora	erratica	MZ243470	cagagttagggtcttttaggcccaacctccaacccgatgcatacttacctttgttgctttggcgggcccgttggggcaactcaccggtggctacatgctgcccagcgcccgtcagagacccatcaaactcggttaaatgtgacgtctgagtatcaatacaatagttaaaactttcaacaacggatctcttggttctggcatcgatgaagaacgcagcgaaatgcgataagtaatgtgaattgcagaattcagtgaatcatcgaatctttgaacgcacattgcgcccttcggtattccggagggcatgcctgttcgagcgtcattacaccactcaagcttggcttggtattgggttcttgtccccggtggacatgcccggaaattagcggcggcacagcc…		sl18260_sp.jpg
Leavitt 18-474acaro	sl18474acaro	Acarosporaceae	Acarospora	nitrophila	MZ243471	ccgagtccgggtctctcaggcccgatctccaaccctatgtgtacccacctttgttgctttggcgggcccgttggggcgacccaccggtggcctttggcttccgagcgcccgtcagagacccatccaaacctcgtaattgtgccgtctgagtaccaacgtaataatcaaaactttcaacaacggatctcttggttctggcatcgatgaagaacgcagcgaaatgcgataagtaatgtgaattgcagaattcagtgaatcatcgaatctttgaacgcacattgcgcctctcggtattccgggaggcatgcctgttcgagcgtcatttcaccactcaagctccgcttggtgttgggccgtcgtcccgcgtggacgtgcccggaaatcagtggcggcacagcc…		sl18474_Acarospora_sp.jpg
Leavitt 18-665acaro	sl18665acaro	Acarosporaceae	Acarospora	nitrophilaAFF	MZ243472	cagagttagggtctttccaggcccgacctccaaccctatgtgtacctacctttgttgctttggcgggcccgttggggtgacccaccggcggccttcggctcccgagtgcccgtcagagacccatcaaaacctgttaactgtgtcgtctgagtaccaacttaataattaaaactttcaacaacggatctcttggttctggcatcgatgaagaacgcagcgaaatgcgataagtaatgtgaattgcagaattcagtgaatcatcgaatctttgaacgcacattgcgcctctcggtattccggggggcatgcctgttcgagcgtcattacacctctcaagctcggcttggtgttgggccttcgtcccccgtggacgtgcccggaaatcagtggcggcgcagc…		sl18665_Acarospora.jpg
Leavitt 18-289z	sl18289z	Acarosporaceae	Acarospora	oligospora	MZ243473	cagagttagggtcttcccggcccaacctccaaccctatgtgtacctatctttgttgctttggcgggccagtgagacatctcaccggtggcctcgggctgtcgagcgcccgtcagagacccattcaaactctgccaatcgtgcagtctgagtatcaatacaatagtcaaaactttcaacaacggatctcttggttctggcatcgatgaagaacgcagcgaaatgcgataagtaatgtgaattgcagaattcagtgaatcatcgaatctttgaacgcacattgcgcccttcggtattccggggggcatgcctgttcgagcgtcattacaccactcaagcttggcttggtattgggccttcgtccctgtgggcgtgcctgaaaattagcggcgatgcagcct…		sl18289_Acarospora_sp.jpg
Leavitt 18-291a1	sl18291a1	Acarosporaceae	Acarospora	stapfiana	MZ243474	cagagttagggtcttccaggcccgatctccaaccctatgcgtaccgacctttgttgctttggcgggcccgttggggtgacccaccggtggcctttggctcccgagtgcccgtcagagacccattcaaaaccgtttaattgtgtcgtctgagtaccaacttaataattaaaactttcaacaacggatctcttggttctggcatcgatgaagaacgcagcgaaatgcgataagtaatgtgaattgcagaattcagtgaatcatcgaatctttgaacgcacattgcgcctctcggtattccggggggcatgcctgttcgagcgtcatttcaccactcaagctatgcttggtgttgggtcctcgtcccttgtggatgtgcccggaaatcagtggcggcacagc…		sl18291_Acarospora_socialisAFF.jpg
Leavitt 18-362b	sl18362b	Acarosporaceae	Acarospora	stapfiana	MZ243475	cagagctagggtcttccaggcccgatctccaaccctatgcgtaccgacctttgttgctttggcgggcccgttggggtgacccaccggtggcctttggctcccgagtgcccgtcagagacccattcaaaaccgtttaattgtgtcgtctgagtaccaacttaataattaaaactttcaacaacggatctcttggttctggcatcgatgaagaacgcagcgaaatgcgataagtaatgtgaattgcagaattcagtgaatcatcgaatctttgaacgcacattgcgcctctcggtattccggggggcatgtctgttcgagcgtcatttcaccactcaagctatgcttggtgttgggcctcgtccctcgtggatgtgcccggaaatcagtggcggcacagcc…		no photo
Leavitt 18-259a	sl18259a	Acarosporaceae	Acarospora	thamnina	MZ243476	cagagttagggtctttcaggcccgatctccaacccaatgtgtatatctacctttgctgctttggcgggcccgctggggaaacccaccggtggccattggctgccgagcgcccgtcagagacccatcaaactctgttaatcatgccgtctgagtaccaatacaatagttaaaactttcaacaacggatctcttggttctggcatcgatgaagaacgcagcgaaatgcgataagtaatgtgaattgcagaattcagtgaatcatcgaatctttgaacgcacattgcgccccttggtattccgaggggcatgcctgttcgagcgtcattacaccactcaagctcagcttggtattgggccctcgtcccccgcggacgtgcccggaaatcagtggcggcacag…	belongs to the "A. thamnina/insignis clade"	sl18259a_Acarospora_thamnina.jpg
Leavitt 18-567b	sl18567b	Acarosporaceae	Acarospora	thamnina	MZ243477	cagagttagggtctttcaggcccgatctccaacccaatgtgtatctacctttgttgctttggcgggcccgctggggaaacccaccggtggccattggctgccgagcgcccgtcagagacccattaaactctgttaattatgccgtctgagtaccaatacaatagttaaaactttcaacaacggatctcttggttctggcatcgatgaagaacgcagcgaaatgcgataagtaatgtgaattgcagaattcagtgaatcatcgaatctttgaacgcacattgcgccccttggtattccgaggggcatgcctgttcgagcgtcattacaccactcaagctcagcttggtattgggccctcgtcccccgcggacgtgcccggaaatcagtggcggcacagcc…	belongs to the "A. thamnina/insignis clade"	double check - sl18567b_Acarospora_sp.jpg
Leavitt 18-278b.3	sl18278b	Acarosporaceae	Pleopsidium	flavumAGG1	MZ243478	ctgagctagggtcttccaggcccgacctccaacccaatgtcttcatacctttgttgctttggcgggcccgctggggtcccccaccggtggctccggctaccgagtgcccgtcaaagacccatcaaactcttgtcatgtgtagtctgagtaccaatacaatagttaaaactttcaacaacggatctcttggttctggcatcgatgaagaacgcagcgaaatgcgataagtaatgtgaattgcagaattcagtgaatcatcgaatctttgaacgcacattgcgccctttggtattccgaggggcatgcctgttcgagcgtcattacaccactcaagcactgcttggtattgggtctcgtcccctgaggatgtgcccggaactcagtggcggcacagcccgg…		no photo
Leavitt 18-355	sl18355	Acarosporaceae	Pleopsidium	flavumAGG1	MZ243479	ctgagctagggtcttccaggcccgacctccaacccaatgtcttcatacctttgttgctttggcgggcccgctggggtcccccaccggtggctccggctaccgagtgcccgtcaaagacccatcaaactcttgtcatgtgtagtctgagtaccaatacaatagttaaaactttcaacaacggatctcttggttctggcatcgatgaagaacgcagcgaaatgcgataagtaatgtgaattgcagaattcagtgaatcatcgaatctttgaacgcacattgcgccctttggtattccgaggggcatgcctgttcgagcgtcattacaccactcaagcactgcttggtattgggtctcgtcccctgaggatgtgcccggaactcagtggcggcacagcccgg…		no photo
Leavitt 18-300	sl18300	Acarosporaceae	Pleopsidium	flavumAGG2	MZ243480	ctgagctagggtcttccaggcccgacctccaacccgatgtcttcatacctttgttgctttggcgggcccgctggggtcccccaccggtggctccggctgccgagtgcccgtcaaagacccatcaaactccgtcagttgtgtagtctgagtaccaatacaatagttaaaaactttcaacaacggatctcttggttctggcatcgatgaagaacgcagcgaaatgcgataagtaatgtgaattgcagaattcagtgaatcatcgaatctttgaacgcacattgcgccctttggtattccgaggggcatgcctgttcgagcgtcatttcaccactcaagcacggcttggtattgggtctcatcccccgaggatgtgcccggaactcagtggcggcacagccc…		sl18300_Pleopsidium_flavum.jpg
Leavitt 18-603	sl18603	Acarosporaceae	Polysporina	gyrocarpaAFF	MZ243481	cagagttagggtctttccaggcccgacctccaaccctatgtgtacctacctttgttgctttggcgggcctgttggggtgacccaccggcggccttcagctgccgagtgcccgtcagagacccatcaaaacctgttaactgtgtcgtctgagtaccaaacataataattaaaactttcaacaacggatctcttggttctggcatcgatgaagaacgcagcgaaatgcgataagtaatgtgaattgcagaattcagtgaatcatcgaatctttgaacgcacattgcgcctctcggtattccggggggcatgcctgttcgagcgtcattacaccactcaagctcggcttggtgttgggccctcgtcccccgtggacgtgcccggaaatcagtggcggcgcag…		sl18603_Polysporina_gyrocarpaAFF.jpg
Leavitt 18-541polysp	sl18541polysp	Acarosporaceae	Polysporina	simplexAFF1	MZ243482	cagagttagggtctttccaggcccgacctccaaccctatgtgtacctacctttgttgctttggcgggcccgttggggtgacccaccggcggccttcggctcccgagtgcccgtcagagacccatcaaaacctgttaactttgttgtctgagtaccaacataataattaaaactttcaacaacggatctcttggttctggcatcgatgaagaacgcagcgaaatgcgataagtaatgtgaattgcagaattcagtgaatcatcgaatctttgaacgcacattgcgcctctcggtattccggggggcatgcctgttcgagcgtcattacaccactcaagctcggcttggtgttgggtctcgtcccctgtggacgtgcccgaaaatcagtggcggcgcagcc…		sl18541_PolysporinaCF.jpg
Leavitt 18-629a	sl18629a	Acarosporaceae	Polysporina	simplexAFF2	MZ243483	cagagttagggtctttcaggcctgatctctaaccctatgtgtattttacctttgttgctttggcgggcccgctgagaaaccctcaccggtggccataggctgctgagtgcctgtcagagacccatcaaatcctgtcaaatgtgtagtcagagtatcaatacaataatcaaaactttcaacaacggatctcttggttctggcatcgatgaagaacgcagcgaaatgcgataagtaatgtgaatcgcagaattcagtgaatcatcgaatctttgaacgcacattgcgccccttggtattccgaggggcatgcctgttcgagcgtcattacaccactcaagctccgcttggtgttgggccttcgtcccggtggacgtgcccggaaatcagtggcggcgcggc…		sl18629a_Polysporina_simplexAFF.jpg
Leavitt 18-579	sl18579	Acarosporaceae	Sarcogyne	arenosaAFF	MZ243484	cagagtttagggtcttccaggcctaacctccaccctgtgtgtacctatcttagttgctttgacaggcctgttagaggcaactcaccggtggctacaggctgccgagcgcctgtcagagaccccatcaaactctgtgatttgtgatgtctgagtaccgatacaatcatttaaaaactttcaacaacggatctcttggttctggcatcgatgaagaacgcagcgaaatgcgataagtaatgtgaattgcagaattcagtgaatcatcgaatctttgaacgcacattgcgcccttcggtattccggagggcatgcctgttcgagcgtcattacaccactcaagcttgacttggtattgggcctcattctagatggatgtgcccggaaagcagtggcggcaca…		sl18579_Sarcogyne_sp.jpg
Leavitt 18-438	sl18438	Caliciaceae	Amandinea	punctataAFF	MZ243485	ccgagagacggggtctaaccggccccactcttcacccgtgtatacctacctatgttgctttggcgggcctcctgctaggcgtcggtcagaggtctaacgtgcctcttcccggcgagtgcccgccgaaggctctgcaaactcttgttttagtgttgtccgagtaaaaacctaatagttaaaactttcaacaacggatctcttggttctggcatcgatgaagaacgcagcgaaatgcgataagtaatgtgaattgcagaattcagtgaatcatcgaatctttgaacgcacattgcgccctctggtattccggggggcatgcctgttcgagcgtcattacaactctcaagcactgcttggctatgggcatcgcccccgcggcgtgcccgaaatccagtggcg…		sl18438_Amandinea_punctataCF.jpg
Leavitt 18-402side2	sl18402side2	Caliciaceae	Tetramelas	papillatusCF	MZ243486	ccgagagacggggtctaatcggccccactcttcacccgtgtatacctatcttttgttgctttggcgggccgtcgagccttgccgctcggcgccagtcgggaggctagcgtcctccgcccggcgagcgtccgccagaggccttcaatactccatctcagtgatgtccgagcaaactaagcaatagttaaaactttcaacaacggatctcttggttctggcatcgatgaagaacgcagcgaaatgcgataagtaatgtgaattgcagaattcagtgaatcatcgaatctttgaacgcacattgcgccctctggtattccggggggcatgcctgttcgagcgtcattataatcctcaagcaatgcttggtactgggtgcagcccccgcggcccgcccgaaag…		sl18402_Candelariella_sp_noseq.jpg
Leavitt 18-403e	sl18403e	Caliciaceae	Tetramelas	papillatusCF	MZ243487	ccgagagacggggtctaatcggccccactcttcacccgtgtatacctatcttttgttgctttggcgggccgtcgagccttgccgctcggcgccagtcgggaggctagcgtcctccgcccggcgagcgtccgccagaggccttcaatactccatctcagtgatgtccgagcaaactaagcaatagttaaaactttcaacaacggatctcttggttctggcatcgatgaagaacgcagcgaaatgcgataagtaatgtgaattgcagaattcagtgaatcatcgaatctttgaacgcacattgcgccctctggtattccggggggcatgcctgttcgagcgtcattataatcctcaagcaatgcttggtactgggtgcagcccccgcggcccgcccgaaag…		sl18403_Tetramelas_papillatus.jpg
Leavitt 18-403sideAPO	sl18403sideAPO	Caliciaceae	Tetramelas	papillatusCF	MZ243488	ccgagagacggggtctaatcggccccactcttcacccgtgtatacctatcttttgttgctttggcgggccgtcgagccttgccgctcggcgccagtcgggaggctagcgtcctccgcccggcgagcgtccgccagaggccttcaatactccatctcagtgatgtccgagcaaactaagcaatagttaaaactttcaacaacggatctcttggttctggcatcgatgaagaacgcagcgaaatgcgataagtaatgtgaattgcagaattcagtgaatcatcgaatctttgaacgcacattgcgccctctggtattccggggggcatgcctgttcgagcgtcattataatcctcaagcaatgcttggtactgggtgcagcccccgcggcccgcccgaaag…		no photo
Leavitt 18-405e	sl18405e	Caliciaceae	Tetramelas	pulverulentusAFF	MZ243489	ccgagagacggggtctaatcggccccactcttcacccgtgtatactatcttttgttgctttggcgggccgtcgagccttacctctcggcgccagtcggacggctagcgccttccgcccggcgagcgttcgccggagatcttcaatactctatcttcgtgatgtccgagcaaactaagcaatggttaaaactttcaacaacggatctcttggttctggcatcgatgaagaacgcagcgaaatgcgataagtaatgtgaattgcagaattcagtgaatcatcgaatctttgaacgcacattgcgccctctggtattccggggggcatgcctgttNcgagcgtcattataatcctcaagcaatgcttggtgttggatgcagcccccgcggctcacccgaaag…		sl18405_Tetramelas_sp.jpg
Leavitt 18-454leci	sl18454leci	Caliciaceae	Tetramelas	pulverulentusAFF	MZ243490	ctgagagacggggtctagtcggccccactcttcacccgtgtatactatcttctgttgctttggcgggccgtcgagccttacctctcggcgccagtcggaaggctagcgccttccgttcggcgagcgtccgccggaggtcttcaatactccatttccatgatgtccgagcaaactaagcaatagttaaaactttcaacaacggatctcttggttctggcatcgatgaagaacgcagcgaaatgcgataagtaatgtgaattgcagaattcagtgaatcatcgaatctttgaacgcacattgcgccctctggtattccggggggcatgcctgttcgagcgtcattataatcctcaagcaatgcttggtattggatgcagcccccgcggctcacccgaaaga…		missing
Leavitt 18-328	sl18328	Candelariaceae	Candelariella	aggregata1	MZ243491	aagagtaagggtcttttaggcccgacctccaaccctttgtctatctacctctgttgctttggcgggcccgctggggagacccaccgccggcctaggctggtgagtgcccgtcagagaccaccgaaaactctgtttaccgatgatgtctgagtaccatataataattaaaactttcaacaacggatcccttggttctggcatcgatgaagaacgcagcgaaatgcgataagtaatgtgaattgcagaattcagtgaatcatcgaatctttgaacgcacattgcgccccttggtattccgaggggcatgcctgttcgagcgtcattacaccactcaagctcggcttggtaatgggtcttcgcccctacgggcgttcccaaaagtcagtggcggtgccgcct…		sl18328_Candelariella_aggregata.jpg
Leavitt 18-379d	sl18379d	Candelariaceae	Candelariella	aggregata1	MZ243492	aagagtaagggtcttttaggcccgacctccaaccctttgtctatctacctctgttgctttggcgggcccgctggggagacccaccgccggcctaggctggtgagtgcccgtcagagaccaccgaaaactctgtttgccgatgatgtctgagtaccatataataattaaaactttcaacaacggatctcttggttctggcatcgatgaagaacgcagcgaaatgcgataagtaatgtgaattgcagaattcagtgaatcatcgaatctttgaacgcacattgcgccccttggtattccgaggggcatgcctgttcgagcgtcattacaccactcaagctcggcttggtaatgggtcttcgcccctacgggcgttcccaaaagtcagtggcggtgccgcct…		sl18379_Candelariella_aggregata.jpg
Leavitt 18-382d	sl18382d	Candelariaceae	Candelariella	aggregata1	MZ243493	aagagtaagggtcttttaggcccgacctccaaccctttgtctatctacctctgttgctttggcgggcccgctggggagacccaccgccggcctaggctggtgagtgcccgtcagagaccaccgaaaactctgtttgccgatgatgtctgagtaccatataataattaaaactttcaacaacggatctcttggttctggcatcgatgaagaacgcagcgaaatgcgataagtaatgtgaattgcagaattcagtgaatcatcgaatctttgaacgcacattgcgccccttggtattccgaggggcatgcctgttcgagcgtcattacaccactcaagctcggcttggtaatgggtcttcgcccctacgggcgttcccaaaagtcagtggcggtgccgcct…		sl18382d_Candelariella_aggregata.jpg
Leavitt 18-419cand	sl18419cand	Candelariaceae	Candelariella	aggregata1	MZ243494	aagagtaagggtcttttaggcccgacctccaaccctttgtctatctacctctgttgctttggcgggcccgctggggagacccaccgccggcctaggctggtgagtgcccgtcagagaccaccgaaaactctgtttgccgatgatgtctgagtaccatataataattaaaactttcaacaacggatctcttggttctggcatcgatgaagaacgcagcgaaatgcgataagtaatgtgaattgcagaattcagtgaatcatcgaatctttgaacgcacattgcgccccttggtattccgaggggcatgcctgttcgagcgtcattacaccactcaagctcggcttggtaatgggtcttcgcccctacgggcgttcccaaaagtcagtggcggtgccgcct…		sl18419_candelariella.jpg
Leavitt 18-546	sl18546	Candelariaceae	Candelariella	aggregata1	MZ243495	aagagtaagggtcttttaggcccgacctccaaccctttgtctatctacctctgttgctttggcgggcccgctggggagacccaccgccggcctaggctggtgagtgcccgtcagagaccaccgaaaactctgtttaccgatgatgtctgagtaccatataataattaaaactttcaacaacggatctcttggttctggcatcgatgaagaacgcagcgaaatgcgataagtaatgtgaattgcagaattcagtgaatcatcgaatctttgaacgcacattgcgccccttggtattccgaggggcatgcctgttcgagcgtcattacaccactcaagctcggcttggtaatgggtcttcgcccctacgggcgttcccaaaagtcagtggcggtgccgcct…		missing
Leavitt 18-254	sl18254	Candelariaceae	Candelariella	aggregata2	MZ243496	aagagcaagggtcttctaggcccgacctccaaccctttgtctatctatctctgttgctttggcgggcccgctggggagacccaccgccggcctaggctggtgagtgcccgtcagagaccaccgaaaactctgtttatcgatgatgtctgagtaccatataataattaaaactttcaacaacggatctcttggttctggcatcgatgaagaacgcagcgaaatgcgataagtaatgtgaattgcagaattcagtgaatcatcgaatctttgaacgcacattgcgccccttggtattccgaggggcatgcctgttcgagcgtcattacaccattcaagctcggcttggtaatgggtcttcgcccctgtgggcgtgcctaaaagttagtggcggtgccgcct…		no photo
Leavitt 18-330	sl18330	Candelariaceae	Candelariella	aggregata2	MZ243497	aagagcaagggtcttctaggcccgacctccaaccctttgtctatctatctctgttgctttggcgggcccgctggggagacccaccgccggcctaggctggtgagtgcccgtcagagaccaccgaaaactctgtttatcgatgatgtctgagtaccatataataattaaaactttcaacaacggatctcttggttctggcatcgatgaagaacgcagcgaaatgcgataagtaatgtgaattgcagaattcagtgaatcatcgaatctttgaacgcacattgcgccccttggtattccgaggggcatgcctgttcgagcgtcattacaccattcaagctcggcttggtaatgggtcttcgcccctgtgggcgtgcctaaaagttagtggcggtgccgcct…		sl18330_Candelariella_antenaria.jpg
Leavitt 18-331	sl18331	Candelariaceae	Candelariella	aggregata2	MZ243498	aagagcaagggtcttctaggcccgacctccaaccctttgtctatctatctctgttgctttggcgggcccgctggggagacccaccgccggcctaggctggtgagtgcccgtcagagaccaccgaaaactctgtttatcgatgatgtctgagtaccatataataattaaaactttcaacaacggatctcttggttctggcatcgatgaagaacgcagcgaaatgcgataagtaatgtgaattgcagaattcagtgaatcatcgaatctttgaacgcacattgcgccccttggtattccgaggggcatgcctgttcgagcgtcattacaccattcaagctcggcttggtaatgggtcttcgcccctgtgggcgtgcctaaaagttagtggcggtgccgcct…		sl18331_Candelariella_antenaria.jpg
Leavitt 18-383	sl18383	Candelariaceae	Candelariella	aggregata3	MZ243499	aagagtaagggtcttttaggctcgacctccaaccctttgtctatctacctctgttgctttggcgggcctgctggggagacccaccgccggcctaggctggtgagtgcccgtcagagaccacctaaaactctgtttatcgatgatgtctgagtaccatataataattaaaactttcaacaacggatctcttggttctggcatcgatgaagaacgcagcgaaatgcgataagtaatgtgaattgcagaattcagtgaatcatcgaatctttgaacgcacattgcgccccttggtattccgaggggcatgcctgttcgagcgtcattacaccattcaagctcggcttggtaatgggtcctcgcccctatgggcgtgcctaaaagttagtggcggtgccgcct…		sl18383_Candelariella_antennaria.jpg
Leavitt 18-422cand	sl18422cand	Candelariaceae	Candelariella	aggregata4	MZ243500	aagagtaagggtcttttaggcccgacctccaaccctttgtctatctacctctgttgctttggcgggcccgccggggagacccaccgccggcctaggccggtgagtgcccgtcagagaccacctaaaactctgttcatcgatgacgtctgagtaccatataataattaaaactttcaacaacggatctcttggttctggcatcgatgaagaacgcagcgaaatgcgataagtaatgtgaattgcagaattcagtgaatcatcgaatctttgaacgcacattgcgccccttggtattccgaggggcatgcctgttcgagcgtcattacactactcaagctcagcttggtaatgggtcttcgcccctatgggcgtgcctaaaagttagtggcggtgccgcct…		sl18422_mix.jpg
Leavitt 18-426b	sl18426b	Candelariaceae	Candelariella	antenaria1	MZ243501	aagagtaagggtctttcaggcccgacctccaaccctttgtctatttacctctgttgctttggcgggcccgctggggagacccaccgccggcttaggctggtgagtgcccgtcagagaccacctaaaattctgtttatcagtgatgtctgagtatcatataataattaaaactttcaacaacggatctcttggttctggcatcgatgaagaacgcagcgaaatgcgataagtaatgtgaattgcagaattcagtgaatcatcgaatctttgaacgcacattgcgccccttggtattccgaggggcatgcctgttcgagcgtcattacaccactcaagctcagcttggtaatgggtcttcgccccccgggcgtgcctaaaagttagtggcggtgccgcctg…		photographed
Leavitt 18-479cand	sl18479cand	Candelariaceae	Candelariella	aurella1	MZ243502	aagagtaagggtcttctggcccgacctccaaccctatgtatagatatctacctctgttgctttggcgggcccgttggggagacccaccgccggcttaggctggtgagtgcccgtcagggaccacctaaactctgttttatcagtgagtctgagttatcatataatagttaaaactttcaacaacggatctcttggttctggcatcgatgaagaacgcagcgaaatgcgataagtaatgtgaattgcagaattcagtgaatcatcgaatctttgaacgcacattgcgccccttggtattccgaggggcatgcctgttcgagcgtcattacaccactcaagctcggcttggtaatgggtgctcgcccctaggggcgcgcccgaaagttagtggcggtgccg…		sl18479_Candelariella_sp.jpg
Leavitt 18-499	sl18499	Candelariaceae	Candelariella	aurella1	MZ243503	aagagtaagggtcttctggcccgacctccaaccctatgtatagatatctacctctgttgctttggcgggcccgttggggagacccaccgccggcttaggctggtgagtgcccgtcagggaccacctaaactctgttttatcagtgagtctgagttatcatataatagttaaaactttcaacaacggatctcttggttctggcatcgatgaagaacgcagcgaaatgcgataagtaatgtgaattgcagaattcagtgaatcatcgaatctttgaacgcacattgcgccccttggtattccgaggggcatgcctgttcgagcgtcattacaccactcaagctcggcttggtaatgggtgctcgcccctaggggcgcgcccgaaagttagtggcggtgccg…		sl18499_Candelariella_aurella.jpg
Leavitt 19-204cand	sl19204cand	Candelariaceae	Candelariella	aurella1	MZ243504	aagagtaagggtcttctggcccgacctccaaccctatgtatatctacctctgttgctttggcgggcccgttggggagacccaccgccggcttaggctggtgagtgcccgtcagggaccacctaaactctgttttatcagtgagtctgagttatcatataatagttaaaactttcaacaacggatctcttggttctggcatcgatgaagaacgcagcgaaatgcgataagtaatgtgaattgcagaattcagtgaatcatcgaatctttgaacgcacattgcgccccttggtattccgaggggcatgcctgttcgagcgtcattacaccactcaagctcggcttggtaatgggtgctcgcccctaggggcgcgcccgaaagttagtggcggtgccgcctg…		sl19204_Candelariella_sp.jpg
Leavitt 18-307	sl18307	Candelariaceae	Candelariella	aurella2	MZ243505	aagagtaagggtcgtctggcccgacctccaaccctatgtatatctacctctgttgctttggcgggcccgttggggagacctaccgccggcttaggctggtgagcgcccgtcagagaccacctaaactctgttttatcagtgatgtctgagtatcgtataatagttaaaactttcaacaacggatctcttggttctggcatcgatgaagaacgcagcgaaatgcgataagtaatgtgaattgcagaattcagtgaatcatcaaatctttgaacgcacattgcgccccttggtattccgaggggcatgcctgttcgagcgtcattacaccactcaagctcggcttggtaatgggtgctcgcccctaggggcgcgcccgaaagtcagtggcggtgccgcctg…		sl18307_Candelariella_aurella.jpg
Leavitt 18-503	sl18503	Candelariaceae	Candelariella	aurella2	MZ243506	aagagtaagggtcgtctggcccgacctccaaccctatgtatatctacctctgttgctttggcgggcccgttggggagacctaccgccggcttaggctggtgagcgcccgtcagagaccacccaaactctgttttatcagtgatgtctgagtatcgtataatagttaaaactttcaacaacggatctcttggttctggcatcgatgaagaacgcagcgaaatgcgataagtaatgtgaattgcagaattcagtgaatcatcgaatctttgaacgcacattgcgccccttggtattccgaggggcatgcctgttcgagcgtcattacaccactcaagctcggcttggtaatgggtgctcgcccctaggggcgcgcccgaaagtcagtggcggtgccgcctg…		sl18503_Candelariella_aurella.jpg
Leavitt 18-269	sl18269	Candelariaceae	Candelariella	aurella3	MZ243507	aagagtaagggtcttctggcccgacctccaaccctatgtatatctacctctgttgctttggcgggcccgttggggagacccaccgccggcttaggctggtgagcgcccgtcagagaccatctaaactctgttttatcagtgatgtctgagtatcatataatagttaaaactttcaacaacggatctcttggttctggcatcgatgaagaacgcagcgaaatgcgataagtaatgtgaattgcagaattcagtgaatcatcgaatctttgaacgcacattgcgccccttggtattccgaggggcatgcctgttcgagcgtcattacaccactcaagctcagcttggtaatgggtgctcgcccctaggggcgcgcccgaaagttagtggcggtgccgcctg…		sl18269_Candelariella_aurella.jpg
Leavitt 18-291b	sl18291b	Candelariaceae	Candelariella	aurella3	MZ243508	tgttgctttggcgggcccgctggggagacccaccgccggcttagactggtgagcgcccgtcagagaccatctaaactctgttttatcagtgaagtctgagtatcatacaatagttaaaactttcaacaacggatctcttggttctggcatcgatgaagaacgcagcgaaatgcgataagtaatgtgaattgcagaattcagtgaatcatcgaatctttgaacgcacattgcgccccttggtattccgaggggcatgcctgttcgagcgtcattacacccctcaagctcagcttggtaatgggtgctcgcccctaggggtgcgcccgaaagttagtggcggtgccgcctgg		sl18291_Candelariella_spp.jpg
Leavitt 18-483b	sl18483b	Candelariaceae	Candelariella	aurella4	MZ243509	aagagtaagggtcttctggcccgacctccaaccctatgtatatctacctctgttgctttggcgggcccgttggggagacccactgccggcttaggctggtgagcgcccgtcggagaccacctaaactctgttttatcagtgatgtctgagtatcatataatatttaaaactttcaacaacggatctcttggttctggcatcgatgaagaacgcagcgaaatgcgataagtaatgtgaattgcagaattcagtgaatcatcgaatctttgaacgcacattgcgccccttggtattccgaggggcatgcctgttcgagcgtcattacaccactcaagctcagcttggtaatgggtgctcgcccctaagggcgtgcccgaaagttagtggcggtgccgcctg…		sl18483b_Candelariella_aurella.jpg
Leavitt 18-304a	sl18304a	Candelariaceae	Candelariella	rosulans	MZ243510	aagagtaagggtcttctaggcccgacctccaaccctttgtatacttacctttgttgctttggcgggcccgctggggagacccaccgctggccttggctggtgagtgcccgtcagagtccacctaaactctgtttatcagtgaagtctgagtatcatttaatagttaaaactttcaacaacggatctcttggttctggcatcgatgaagaacgcagcgaaatgcgataagtaatgtgaattgcagaattcagtgaatcatcgaatctttgaacgcacattgcgccccttggtattccggggggcatgcctgttcgagcgtcattacaccactcaagctcagcttggtaatgggccttcgcctcctggggcgtgcccaaaagtcagtggcggtgccgcctg…		sl18304_Candelariella_sp.jpg
Leavitt 18-304cand	sl18304cand	Candelariaceae	Candelariella	rosulans	MZ243511	aagagtaagggtcttctaggcccgacctccaaccctttgtatacttacctttgttgctttggcgggcccgctggggagacccaccgctggccttggctggtgagtgcccgtcagagtccacctaaactctgtttatcagtgaagtctgagtatcatttaatagttaaaactttcaacaacggatctcttggttctggcatcgatgaagaacgcagcgaaatgcgataagtaatgtgaattgcagaattcagtgaatcatcgaatctttgaacgcacattgcgccccttggtattccggggggcatgcctgttcgagcgtcattacaccactcaagctcagcttggtaatgggccttcgcctcctggggcgtgcccaaaagtcagtggcggtgccgcctg…		sl18304_Candelariella_sp.jpg
Leavitt 18-367	sl18367	Candelariaceae	Candelariella	rosulans	MZ243512	aagagtaagggtcttctaggcccgacctccaaccctttgtatacttacctttgttgctttggcgggcccgctggggagacccaccgttggccttggctggtgagtgcccgtcagagtccacctaaactctgtttatcagtgaagtctgagtatcatataatagttaaaactttcaacaacggatctcttggttctggcatcgatgaagaacgcagcgaaatgcgataagtaatgtgaattgcagaattcagtgaatcatcgaatctttgaacgcacattgcgccccttggtattccggggggcatgcctgttcgagcgtcattacaccactcaagctcagcttggtaatgggctttcgcctcctggggcgtgccccaaaatcagtggcggtgccgcctg…		sl18367_Candelariella_sp.jpg
Leavitt 18-380	sl18380	Candelariaceae	Candelariella	rosulans	MZ243513	aagagtaagggtcttctaggcccgacctccaaccctttgtatacttatcttagttgctttggcgggcccgctggggagacccaccgctggccttggctggtgagtgcccgtcagagtccacctgaactctgtttatcagtgaagtctgagtatcattcaatagttaaaactttcaacaacggatctcttggttctggcatcgatgaagaacgcagcgaaatgcgataagtaatgtgaattgcagaattcagtgaatcatcgaatctttgaacgcacattgcgccccttggtattccggggggcatgcctgttcgagcgtcattacaccactcaagctcagcttggtaatgggccttcgcctcctggggcgtgcccaaaagtcagtggcggtgccgcctg…		sl18380_Candelariella_rosulans.jpg
Leavitt 18-407e	sl18407e	Candelariaceae	Candelariella	rosulans	MZ243514	aagagtaagggtcttctaggcccgacctccaaccctttgtatacttacctttgttgctttggcgggcccgctggggagacccaccgctggccttggctggtgagtgcccgtcagagtccacctaaactctgtttatcagtgaagtctgagtatcatataatagttaaaactttcaacaacggatctcttggttctggcatcgatgaagaacgcagcgaaatgcgataagtaatgtgaattgcagaattcagtgaatcatcgaatctttgaacgcacattgcgccccttggtattccggggggcatgcctgttcgagcgtcattacaccactcaagctcagcttggtaatgggccttcgcctcctggggcgtgcccaaaagtcaggggcggtgccgcctg…		sl18407_Candelariella_sp.jpg
Leavitt 18-351cand	sl18351cand	Candelariaceae	Candelariella	sp1AGG	MZ243515	aagagtaagggtcttctaggcccaacctcccaaccctttgtgtacctacctttgttgctttggcgggcccgctggggagacccaccgctggcctcggctggtgagtgcccgtcagagtccacctaaaccctgtttatcagtgaagtctgagtatcgtacaatagttaaaactttcaacaacggatctcttggttctggcatcgatgaagaacgcagcgaaatgcgataagtaatgtgaattgcagaattcagtgaatcatcgaatctttgaacgcacattgcgccccttggtattccgaggggcatgcctgttcgagcgtcattacaccactcaagctcggcttggtaatgggttttcgtcctccggggcgtgcctgaaagttagtggcggtgccgcct…		sl18351_Candelariella_sp_noseq.jpg
Leavitt 18-358b	sl18358b	Candelariaceae	Candelariella	sp1AGG	MZ243516	aagagcaagggtcttctaggcccgacctccaaccctttgtatacccacctttgttgctttggcgggcccgctggggagactcaccactggtcttggctggtgagtgcccgtcagagtccacctaaaccctgtttgtcagtgaagtctgagtatcgtacaatagttaaaactttcaacaacggatctcttggttctggcatcgatgaagaacgcagcgaaatgcgataagtaatgtgaattgcagaattcagtgaatcatcgaatctttgaacgcacattgcgccccttggtattccgaggggcatgcctgttcgagcgtcattacaccgctcaagctcggcttggtaatgggttttcgccctccggggcgtgcccgaaagttagtggcggtgccgcctg…		sl18358_Candelariella_sp.jpg
Leavitt 18-370f	sl18370f	Candelariaceae	Candelariella	sp1AGG	MZ243517	aagagtaagggtcttctaggcccaacctccaaccctttgtgtacctacctttgttgctttggcgggcccgctggggagatccaccgctggcctcggctggtgagtgcccgtcagagtccacctaaaccctgtttatcagtgaagtctgagtagcatacaatagttaaaactttcaacaacggatctcttggttctggcatcgatgaagaacgcagcgaaatgcgataagtaatgtgaattgcagaattcagtgaatcatcgaatctttgaacgcacattgcgcccctcggtattccgaggggcatgcctgttcgagcgtcattgcaccactcaagctcagcttggtaatgggttttcgtcctccggggcgtgcccgaaagttagtggcggtgccgcctg…		sl18370_Candelariella_sp1.jpg
Leavitt 18-626	sl18626	Candelariaceae	Candelariella	sp1AGG	MZ243518	aagagtaagggtcttctaggcccgacctccaaccctttgtgtacttacctttgttgctttggcgggcccgctggggagacccaccgctggccttggctggtgagtgcccgtcagagtccatctaaaccctgtttatcagtgaagtctgagtagcatataatagttaaaactttcaacaacggatctcttggttctggcatcgatgaagaacgcagcgaaatgcgataagtaatgtgaattgcagaattcagtgaatcatcgaatctttgaacgcacattgcgccccttggtattccgaggggcatgcctgttcgagcgtcattacaccactcaagctcagcttggtaatgggtttacgtcctccggggcgtgcctgaaagttagtggcggtgccgcctg…		sl18626_Canderlariella_sp.jpg
Leavitt 18-641a	sl18641a	Candelariaceae	Candelariella	sp1AGG	MZ243519	aagagtaagggtcttctaggcccgacctccaaccctttgtgtacctacctttgttgctttggcgggcccgctggggagacccaccgctggccttggctggtgagtgcccgtcagagtccacctaaactctgtttatcagtgaagtccgagtagcatataatagttaaaactttcaacaacggatctcttggttctggcatcgatgaagaacgcagcgaaatgcgataagtaatgtgaattgcagaattcagtgaatcatcgaatctttgaacgcacattgcgccccttggtattccgaggggcatgcctgttcgagcgtcattacaccactcaagctcagcttggtaatgggttttcgtcttccgggatgtgcccaaaagttagtggcggtgctgcctg…		sl18641a_Canderariella_sp1.jpg
Leavitt 18-240b	sl18240b	Candelariaceae	Candelariella	vitellina1	MZ243520	aagagtaagggtcttctaggcccgacctccaaccccatgaatattttaccactgttgctttggcgggcccgttggggagacccactgccggccttggccggtgagcgcccgtcagagaccccctaaaattctgtttattggtgacgtccgagtactatacaatagttaaaactttcaacaacggatctcttggttctggcatcgatgaagaacgcagcgaaatgcgataagtaatgtgaattgcagaattcagtgaatcatcgaatctttgaacgcacattgcaccccttggtattccgaggggcatgcctgttcgagcgtcattacaccactcaagctcggcttggtaatgggtcttcgcccccgggcgtgcctagaagtcagtggcgatgccgcctg…		sl18240b_Candelariella_vitellina.jpg
Leavitt 18-243cand	sl18243cand	Candelariaceae	Candelariella	vitellina1	MZ243521	aagagtaagggtcttctaggcccgacctccaaccccatgaatattttaccactgttgctttggcgggcccgttggggagacccactgccggccttggctggtgagcgcccgtcagagaccccctaaaattctgtttattggtgacgtctgagtactatacaatagttaaaactttcaacaacggatctcttggttctggcatcgatgaagaacgcagcgaaatgcgataagtaatgtgaattgcagaattcagtgaatcatcgaatctttgaacgcacattgcgccccttggtattccgaggggcatgcctgttcgagcgtcattacaccactcaagctcggcttggtaatgggtcttcgcccccgggcgtgcctaaaagtcagtggcgatgccgcctg…		sl18243cand_Candelariella_sp.jpg
Leavitt 18-244calo	sl18244calo	Candelariaceae	Candelariella	vitellina1	MZ243522	aagagtaagggtcttctaggcccgacctccaaccccatgaatattttaccactgttgctttggcgggcccgttggggagacccactgccggccttggctagtgagcgcccgtcagagaccccctaaaattctgtttattggtgacgtctgagtactatacaatagttaaaactttcaacaacggatctcttggttctggcatcgatgaagaacgcagcgaaatgcgataagtaatgtgaattgcagaattcagtgaatcatcgaatctttgaacgcacattgcgccccttggtattccgaggggcatgcctgttcgagcgtcattacaccactcaagctcggcttggtaatgggtcttcgcccccgggcgtgcctaaaagtcagtggcgatgccgcctg…		sl18244_sp.jpg
Leavitt 18-251c	sl18251c	Candelariaceae	Candelariella	vitellina1	MZ243523	aagagtaagggtcttctaggcccgacctccaaccccatgaatattttaccacagttgctttggcgggcccgttggggagacccactgccggccttggctggtgagcgcccgtcagagaccccctaaaattctgtttattggtgacgtctgagtactatacaatagttaaaactttcaacaacggatctcttggttctggcatcgatgaagaacgcagcgaaatgcgataagtaatgtgaattgcagaattcagtgaatcatcgaatctttgaacgcacattgcgccccttggtattccgaggggcatgcctgttcgagcgtcattacaccactcaagctcggcttggtaatgggtcttcgcccccgggcgtgcctaaaagtcagtggcgatgccgcctg…		sl18251c_Candelariella_vitellina.jpg
Leavitt 18-273b	sl18273b	Candelariaceae	Candelariella	vitellina1	MZ243524	aagagtaagggtcttctaggcccgacctccaaccccatgaatattttaccactgttgctttggcgggcccgttggggagacccactgccggccttggctggtgagcgcccgtcagagaccccctaaaattctgtttattggtgacgtctgagtactatacaatagttaaaactttcaacaacggatctcttggttctggcatcgatgaagaacgcagcgaaatgcgataagtaatgtgaattgcagaattcagtgaatcatcgaatctttgaacgcacattgcgccccttggtattccgaggggcatgcctgttcgagcgtcattacaccactcaagctcggcttggtaatgggtcttcgcccccgggcgtgcctaaaagtcagtggcgatgccgcctg…		sl18273_Candelariella_X.jpg
Leavitt 18-273z	sl18273z	Candelariaceae	Candelariella	vitellina1	MZ243525	aagagttaagggtcttctaggcccgacctccaaccccatgaatattttaccactgttgctttggcgggcccgttggggagacccactgccggccttggctggtgagcgcccgtcagagaccccctaaaattctgtttattggtgacgtctgagtactatacaatagttaaaactttcaacaacggatctcttggttctggcatcgatgaagaacgcagcgaaatgcgataagtaatgtgaattgcagaattcagtgaatcatcgaatctttgaacgcacattgcgccccttggtattccgaggggcatgcctgttcgagcgtcattacaccactcaagctcggcttggtaatgggtcttcgcccccgggcgtgcctaaaagtcagtggcgatgccgcct…		sl18273_Candelariella_X.jpg
Leavitt 18-294c	sl18294c	Candelariaceae	Candelariella	vitellina1	MZ243526	aagagtaagggtcttctaggcccgacctccaaccccatgaatattttaccactgttgctttggcgggcccgttggggagacccactgccggccttggctggtgagcgcccgtcagagaccccctaaaatcctgtttattggtgacgtctgagtactatacaatagttaaaactttcaacaacggatctcttggttctggcatcgatgaagaacgcagcgaaatgcgataagtaatgtgaattgcagaattcagtgaatcatcgaatctttgaacgcacattgcgccccttggtattccgaggggcatgcctgttcgagcgtcattacaccactcaagctcggcttggtaatgggtcttcgcccccgggcgtgcctaaaagtcagtggcgatgccgcctg…		sl18294_Candelariella_vitellina.jpg
Leavitt 18-294cand	sl18294cand	Candelariaceae	Candelariella	vitellina1	MZ243527	aagagtaagggtcttctaggcccgacctccaaccccatgaatattttaccactgttgctttggcgggcccgttggggagacccactgccggccttggctggtgagcgcccgtcagagaccccctaaaatcctgtttattggtgacgtctgagtactatacaatagttaaaactttcaacaacggatctcttggttctggcatcgatgaagaacgcagcgaaatgcgataagtaatgtgaattgcagaattcagtgaatcatcgaatctttgaacgcacattgcgccccttggtattccgaggggcatgcctgttcgagcgtcattacaccactcaagctcggcttggtaatgggtcttcgcccccgggcgtgcctaaaagtcagtggcggtgccgcctg…		sl18294_Candelariella_vitellina.jpg
Leavitt 18-306	sl18306	Candelariaceae	Candelariella	vitellina1	MZ243528	aagagttaagggtcttctaggcccgacctccaaccccatgaatattttaccactgttgctttggcgggcccgttggggagacccactgccggccttggctggtgagcgcccgtcagagaccccctaaaattctgtttattggtgacgtctgagtactatacaatagttaaaactttcaacaacggatctcttggttctggcatcgatgaagaacgcagcgaaatgcgataagtaatgtgaattgcagaattcagtgaatcatcgaatctttgaacgcacattgcgccccttggtattccgaggggcatgcctgttcgagcgtcattacaccactcaagctcggcttggtaatgggtcttcgcccccgggcgtgcctaaaagtcagtggcgatgccgcct…		sl18306_Candelariella_vitellina.jpg
Leavitt 18-372cand	sl18372cand	Candelariaceae	Candelariella	vitellina1	MZ243529	aagagttaagggtcttctaggcccgacctccaaccccatgaatattttaccactgttgctttggcgggcccgttggggagacccactgccggccttggctggtgagcgcccgtcagagaccccctaaaattctgtttattggtgacgtctgagtactatacaatagttaaaactttcaacaacggatctcttggttctggcatcgatgaagaacgcagcgaaatgcgataagtaatgtgaattgcagaattcagtgaatcatcgaatctttgaacgcacattgcgccccttggtattccgaggggcatgcctgttcgagcgtcattacaccactcaagctcggcttggtaatgggtcttcgcccccgggcgtgcctaaaagtcagtggcgatgccgcct…		sl18372_Candelariella_sp.jpg
Leavitt 18-404d	sl18404d	Candelariaceae	Candelariella	vitellina1	MZ243530	aagagtaagggtcttctaggcccgacctccaaccccatgaatattttaccactgttgctttggcgggcccgttggggagacccactgccggccttggccggtgagcgcccgtcagagaccccctaaaattctgtttattggtgacgtccgagtactatacaatagttaaaactttcaacaacggatctcttggttctggcatcgatgaagaacgcagcgaaatgcgataagtaatgtgaattgcagaattcagtgaatcatcgaatctttgaacgcacattgcaccccttggtattccgaggggcatgcctgttcgagcgtcattacaccactcaagctcggcttggtaatgggtcttcgcccccgggcgtgcctaaaagtcagtggcgatgccgcctg…		sl18404_Candelariella_sp.jpg
Leavitt 18-405cand2	sl18405cand2	Candelariaceae	Candelariella	vitellina1	MZ243531	aagagtaagggtcttctaggcccgacctccaaccccatgaatatcttaccactgttgctttggcgggcccgttggggagacccactgccggccttggctggtgagcgcccgtcagagaccccctaaaattctgtttattggtgacgtctgagtactatacaatagttaaaactttcaacaacggatctcttggttctggcatcgatgaagaacgcagcgaaatgcgataagtaatgtgaattgcagaattcagtgaatcatcgaatctttgaacgcacattgcgccccttggtattccgaggggcatgcctgttcgagcgtcattacaccactcaagctcggcttggtaatgggtcttcgcccccgggcgggcctaaaagttagtggcgatgccgcctg…		sl18405_Candelariella_sp_noseq.jpg; sl18405_Candelariella_sp.jpg; sl18405_Candelariella_sp2.jpg
Leavitt 18-473c	sl18473c	Candelariaceae	Candelariella	vitellina1	MZ243532	aagagtaagggtcttctaggcccgacctccaaccccatgaatattttaccactgttgctttggcgggcccgttggggagacccactgccggccttggctggtgagcgcccgtcagagaccccctaaaattctgtttattggtgacgtctgagtactatacaatagttaaaactttcaacaacggatctcttggttctggcatcgatgaagaacgcagcgaaatgcgataagtaatgtgaattgcagaattcagtgaatcatcgaatctttgaacgcacattgcgccccttggtattccgaggggcatgcctgttcgagcgtcattacaccactcaagctcggcttggtaatgggtcttcgcccccgggcgtgcctaaaagtcagtggcgatgccgcctg…		sl18473c_Candelariella_vitellina.jpg
Leavitt 18-521cand	sl18521cand	Candelariaceae	Candelariella	vitellina1	MZ243533	aagagtaagggtcttctaggcccgacctccaaccccatgaatattttaccactgttgctttggcgggcccgttggggagacccactgccggccttggctggtgagcgcccgtcagagaccccctaaaattctgtttattggtgacgtctgagtactatacaatagttaaaactttcaacaacggatctcttggttctggcatcgatgaagaacgcagcgaaatgcgataagtaatgtgaattgcagaattcagtgaatcatcgaatctttgaacgcacattgcgccccttggtattccgaggggcatgcctgttcgagcgtcattacaccactcaagctcggcttggtaatgggtcttcgcccccgggcgggcctaaaagtcagtggcgatgccgcctg…		sl18521_Candelariella_sp_noseq.jpg
Leavitt 18-599b	sl18599b	Candelariaceae	Candelariella	vitellina1	MZ243534	aagagtaagggtcttctaggcccgacctccaaccccatgaatattttaccactgttgctttggcgggcccgttggggagacccactgccggccttggctggtgagcgcccgtcagagaccccctaaaatcctgtttattggtgacgtctgagtactatacaatagttaaaactttcaacaacggatctcttggttctggcatcgatgaagaacgcagcgaaatgcgataagtaatgtgaattgcagaattcagtgaatcatcgaatctttgaacgcacattgcgccccttggtattccgaggggcatgcctgttcgagcgtcattacaccactcaagctcggcttggtaatgggtcttcgcccccgggcgtgcctaaaagtcagtggcgatgccgcctg…		missing
Leavitt 18-291a2	sl18291a2	Candelariaceae	Candelariella	vitellina2	MZ243535	aagagtaagggtcttctaggcccgacctccaaccccatgaacatcttaccaccgttgctttggcgggcccgttggggagacccaccgccggccatggctggtgagcgcccgtcagagaccccctaaaattctgtttattggtgatgtctgagtactatacaatagttaaaactttcaacaacggatctcttggttctggcatcgatgaagaacgcagcgaaatgcgataagtaatgtgaattgcagaattcagtgaatcatcgaatctttgaacgcacattgcgccccttggtattccgaggggcatgcctgttcgagcgtcattacaccactcaagctcggcttggtaatgggtcttcgcccccgggcgtgcctaaaagttagtggcgatgccgcctg…		sl18291_Candelariella_spp.jpg
Leavitt 18-589cand	sl18589cand	Candelariaceae	Candelariella	vitellina2	MZ243536	aagagtaagggtcttctaggcccgacctccaaccccatgaacatcttaccaccgttgctttggcgggcccgttggggagacccaccgccggccatggctggtgagcgcccgtcagagaccccctaaaattctgtttattggtgatgtctgagtactatacaatagttaaaactttcaacaacggatctcttggttctggcatcgatgaagaacgcagcgaaatgcgataagtaatgtgaattgcagaattcagtgaatcatcgaatctttgaacgcacattgcgccccttggtattccgaggggcatgcctgttcgagcgtcattacaccactcaagctcggcttggtaatgggtcttcgcccccgggcgtgcctaaaagttagtggcgatgccgcctg…		sl18589_Candelariella_sp_noseq.jpg
Leavitt 18-613b	sl18613b	Candelariaceae	Candelariella	vitellina2	MZ243537	aagagtaagggtcttctaggcccgacctccaaccccatgaacatcttaccaccgttgctttggcgggcccgttggggagacccaccgccggccatggctggtgagcgcccgtcagagaccccctaaaattctgtttattggtgatgtctgagtactatacaacagttaaaactttcaacaacggatctcttggttctggcatcgatgaagaacgcagcgaaatgcgataagtaatgtgaattgcagaattcagtgaatcatcgaatctttgaacgcacattgcgccccttggtattccgaggggcatgcctgttcgagcgtcattacaccactcaagctcggcttggtaatgggtcttcgcccccgggcgtgcctaaaagttagtggcgatgccgcctg…		sl18613b_Candelariella_vitellina.jpg
Leavitt 18-281cand	sl18281cand	Candelariaceae	Candelariella	vitellina3	MZ243538	aagagtaagggtcttctaggcccgacctccaaccccatgaatatcttaccaccgttgctttggcgggcccgttggggagacccaccgccggccttggctggtgagcgcccgtcagagaccccctaaaattcgtttattggtgacgtctgagtacaatataatagttaaaactttcaacaacggatctcttggttctggcatcgatgaagaacgcagcgaaatgcgataagtaatgtgaattgcagaattcagtgaatcatcgaatctttgaacgcacattgcgccccttggtattccgaggggcatgcctgttcgagcgtcattacaccactcaagctcggcttggtaatgggtcttcgcccccgggcgtgcctaaaagttagtggcgatgccgcctgg…		sl18281_Candelariella_Sp.jpg
Leavitt 18-298	sl18298	Candelariaceae	Candelariella	vitellina3	MZ243539	aagagtaagggtcttctaggcccgacctccaaccccatgaatatcttaccaccgttgctttggcgggcccgttggggagacccaccgccggccttggctggtgagcgcccgtcagagaccccctaaaattcgtttattggtgacgtctgagtacaatataatagttaaaactttcaacaacggatctcttggttctggcatcgatgaagaacgcagcgaaatgcgataagtaatgtgaattgcagaattcagtgaatcatcgaatctttgaacgcacattgcgccccttggtattccgaggggcatgcctgttcgagcgtcattacaccactcaagctcggcttggtaatgggtcttcgcccccgggcgtgcctaaaagttagtggcgatgccgcctgg…		sl18298_Candelariella_vitellina.jpg
Leavitt 18-667b	sl18667b	Candelariaceae	Candelariella	vitellina4	MZ243540	aagagtaagggtcttctaggcccgacctccaaccccatgaatatcttaccactgttgctttggcgggcccgttggggagacccaccgccggccttggccggtgagtgcccgtcagagaccgcctaaaattctgtttattggtgatgtctgagtactgtacaatagttaaaactttcaacaacggatctcttggttctggcatcgatgaagaacgcagcgaaatgcgataagtaatgtgaattgcagaattcagtgaatcatcgaatctttgaacgcacattgcgccccttggtattccgaggggcatgcctgttcgagcgtcattacaccactcaagctcggcttggtaatgggtcttcgcccccgggcgtgcctaaaagttagtggcgatgccgcctg…		sl18667b_Candelariella_vitellina.jpg
Leavitt 18-669cand	sl18669cand	Candelariaceae	Candelariella	vitellina4	MZ243541	aagagtaagggtcttctaggcccgacctccaaccccatgaatatcttaccactgttgctttggcgggcccgttggggagacccaccgccggcctcggccggtgagtgcccgtcagagaccgcctaaaattctgtttattggtgatgtctgagtactgtacaatagttaaaactttcaacaacggatctcttggttctggcatcgatgaagagcgcagcgaaatgcgataagtaatgtgaattgcagaattcagtgaatcatcgaatctttgaacgcacattgcgccccttggtattccgaggggcatgcctgttcgagcgtcattacaccactcaagctcggcttggtaatgggtcttcgcccccgggcgtgcctaaaagttagtggcgatgccgcctg…		sl18669_Candelariella_sp_noseq.jpg
Leavitt 18-533cand	sl18533cand	Candelariaceae	Candelariella	vitellina5	MZ243542	aagagtaagggtcttctaggcccgacctccaaccccacgaatacatacctctgttgctttggcgggcctgttggggaaacccaccgccggccttggctggtgagcgcccgtcagagaccgcctaaaattctgtttatcggtgacgtctgagtactacacaatagttaaaactttcaacaacggatctcttggttctggcatcgatgaagaacgcagcgaaatgcgataagtaatgtgaattgcagaattcagtgaatcatcgaatctttgaacgcacattgcgccccttggtattccgaggggcatgcctgttcgagcgtcattacaccactcaagctcggcttggtaatgggtcttcgcccccgggcgtgcctaaaagttagtggcgatgccgcctgg…		sl18533_Candelariella_sp.jpg
Leavitt 18-257cand	sl18257cand	Candelariaceae	Candelariella	vitellinaAFF	MZ243543	aagagtaagggtctttcaggcccgacctccaaccctttgtctatctacctctgttgctttggcgggcccgcttgggagacccaccgccggctcaggctggtgagtgcccgtcagagaccacctaaaactctgtttatcggtgatgtctgagtaccatataataattaaaactttcaacaacggatctcttggttctggcatcgatgaagaacgcagcgaaatgcgataagtaatgtgaattgcagaattcagtgaatcatcgaatctttgaacgcacattgcgccccttggtattccgaggggcatgcctgttcgagcgtcattacaccactcaagcttagcttggtaatgggttttcgcccctccgggtgtgcctaaaagttagtggcggtgccgcct…		sl18257_Candelariella_sp_ (1).jpg; sl18257_Candelariella_sp_noseq.jpg
Leavitt 18-593cand	sl18593cand	Candelariaceae	Candelariella	vitellinaAFF	MZ243544	aagagcaagggtctttcaggcccgacctccaaccctttgtctatctacctctgttgctttggcgggcccgcttgggagacccaccgccggctcaggctggtgagtgcccgtcagagaccacctaaaactctgtttatcggtgatgtctgagtaccatataataattaaaactttcaacaacggatctcttggttctggcatcgatgaagaacgcagcgaaatgcgataagtaatgtgaattgcagaattcagtgaatcatcgaatctttgaacgcacattgcgccccttggtattccgaggggcatgcctgttcgagcgtcattacaccactcaagcttagcttggcaatgggttttcgcccctccgggcgtgcctaaaagttagtggcggtgccgcct…		sl18593_Candelariella_sp.jpg
Leavitt 18-465	sl18465	Candelariaceae	Candelariella	xanthostigma	MZ243545	aagagtaagggtcttctaggcccgacctccaaccccatgtatacatacctctgttgctttggcgggcccgttggggagacccaccgccggccttggcgggtgagtgcccgtcagagaccgcccaaaattctgtttatcggtgacgtctgagtactatacaatagttaaaactttcaacaacggatctcttggttctggcatcgatgaagaacgcagcgaaatgcgataagtaatgtgaattgcagaattcagtgaatcatcgaatctttgaacgcacattgcgccccttggtattccgaggggcatgcctgttcgagcgtcattacaccactcaagctcggcttggtaatgggtcttcgccccctgggcgtgcctaaaagttagtggcgacgccgcctg…		sl18465_Candelariella_xanthostigma.jpg
Leavitt 18-466	sl18466	Candelariaceae	Candelariella	xanthostigma	MZ243546	aagagtaagggtcttctaggcccgacctccaaccccatgtatacatacctctgttgctttggcgggcccgttggggagacccaccgccggccttggcgggtgagtgcccgtcagagaccgcccaaaattctgtttatcggtgacgtctgagtactatacaatagttaaaactttcaacaacggatctcttggttctggcatcgatgaagaacgcagcgaaatgcgataagtaatgtgaattgcagaattcagtgaatcatcgaatctttgaacgcacattgcgccccttggtattccgaggggcatgcctgttcgagcgtcattacaccactcaagctcggcttggtaatgggtcttcgccccctgggcgtgcctaaaagttagtggcgacgccgcctg…		sl18466_Candelariella_xanthostigma.jpg
Leavitt 18-468	sl18468	Candelariaceae	Candelariella	xanthostigma	MZ243547	aagagtaagggtcttctaggcccgacctccaaccccatgtatacatacctctgttgctttggcgggcccgttggggagacccaccgccggccttggcgggtgagtgcccgtcagagaccgcccaaaattctgtttatcggtgacgtctgagtactatacaatagttaaaactttcaacaacggatctcttggttctggcatcgatgaagaacgcagcgaaatgcgataagtaatgtgaattgcagaattcagtgaatcatcgaatctttgaacgcacattgcgccccttggtattccgaggggcatgcctgttcgagcgtcattacaccactcaagctcggcttggtaatgggtcttcgccccctgggcgtgcctaaaagttagtggcgacgccgcctg…		sl18468_Candelariella_xanthostigma.jpg
Leavitt 18-444clado	sl18444clado	Cladoniaceae	Cladonia	cariosaAFF1	MZ243548	ttgagttccgggggcctagcccctagcggcgggtgtcgttcgagtccatctgggcttgagcggcggtcgtcgtgtttctcaaccccatgttaaccatacctttgttgctttggcgggccttgagtaggctatacggctcatgccggccccaggctttattgcctgggggcggctcgcgcccgccagaggtctattcaaattctatttattagtgatgtctgagcaaatattaaatttatcaaaactttcaacaacggatctcttggttctggcatcgatgaagaacgcagcgaaatgcgataagtaatgtgaattgcagaattcagtgaatcatcgaatctttgaacgcacattgcgcccctcggcattccggggggcatgcctgttcgagcgtcatta…		sl18444_cladonia.jpg
Leavitt 18-620clado	sl18620clado	Cladoniaceae	Cladonia	cariosaAFF1	MZ243549	ttgagtgccgggggcctagcccccagcggcgggtgtcgttcgagtccatctgggcttgagcggcggtcgtcgtgtttctcaaccccatgttaaccatacctttgttgctttggcgggccttgagtaggctatacggctcatgccggccccaggctttattgcctgggggcggctcgcgcccgccagagatctattcaaattctatttattagtgatgtctgagcaaatattaaattatcaaaactttcaacaacggatctcttggttctggcatcgatgaagaacgcagcgaaatgcgataagtaatgtgaattgcagaattcagtgaatcatcgaatctttgaacgcacattgcgcccctcggcattccggggggcatgcctgttcgagcgtcattac…		sl18620_Cladonia_sp_noseq.jpg
Leavitt 18-610clado	sl18610clado	Cladoniaceae	Cladonia	cariosaAFF2	MZ243550	ttgagttccgggggcctagcccccagcggtgggtgtcgttcgagtccatctgggcttgaccggcgctcgtcgtgtttctcaaccccatgttaaccatacctttgttgctttggcgggccttgagtaggctatacggctcatgccggccccaggcttcattgcctgggggcggctcgcgcccgccagaggtttattcaaattctatttattagtgatgtctgagcaaatattaaataatcaaaactttcaacaacggatctcttggttctggcatcgatgaagaacgcagcgaaatgcgataagtaatgtgaattgcagaattcagtgaatcatcgaatctttgaacgcacattgcgcccctcggtactccggggggcatgcctgttcgagcgtcattac…		sl18610_Cladonia_sp_noseq.jpg
Leavitt 19-199clado	sl19199clado	Cladoniaceae	Cladonia	cariosaAFF2	MZ243551	ATAAATCAGCTACAGTCGCCTCTTCTAGGGGCTWGCGACGCTATCAATCTGTATCTGGGAGCGCTCTCTAGGGGAGAAGTACCACCAGCAGCTCGTTTCATTCGAGTTCACAGGTCAAATGATAGCGGCCACTTCGGTGGTTAAWATATGATCGGCCTCCAGCTGTTACCTAKCTGGCGAGATTTGCGGAACCTGCGGAAGGATCATTATTGAGTTCCGGGGGCCTAGCCCCCAGCGGTGGCTGTCGTTCGAGTCCATCTGGGCTTGCTCGGCGGTCGTCGTGTTTCTCAACCCCATGTTAACCATACCTTTGTTGCTTTGGCGGGCCTTGAGTAGGCTATACGGCTCATGCCGGCCCCAGGTTCTATTGCCTGGGGGCGGCTCGCGCCCGCCAGAGGT…		sl19199_Cladonia_sp.jpg
Leavitt 18-335	sl18335	Cladoniaceae	Cladonia	cariosaAFF3	MZ243552	ttgagttccgggggcctagcccccagcggcgggtgtcgttcgagtccatgcgcttgctcggcggtcgtcgtgtttctcaaccccatgttaaccatacctttgttgctttggcgggccttgagtaggctatacggctcatgccggccccaggttttgttgcttgggggcggctcgcgcccgccagaggtttattcaaattctatttattagtgatgtctgagcaaatattaaataataaaaactttcaacaacggatctcttggttctggcatcgatgaagaacgcagcgaaatgcgataagtaatgtgaattgcagaattcagtgaatcatcgaatctttgaacgcacattgcgcccctcggtattccggggggcatgcctgttcgagcgtcattacac…		sl18335_Cladonia_cariosa.jpg
Leavitt 18-336	sl18336	Cladoniaceae	Cladonia	cariosaAFF3	MZ243553	ttgagttccgggggcctagcccccagcggcgggtgtcgttcgagtccatgcgcttgctcggcggtcgtcgtgtttctcaaccccatgttaaccatacctttgttgctttggcgggccttgagtaggctatacggctcatgccggccccaggttttgttgcttgggggcggctcgcgcccgccagaggtttattcaaattctatttattagtgatgtctgagcaaatattaaataataaaaactttcaacaacggatctcttggttctggcatcgatgaagaacgcagcgaaatgcgataagtaatgtgaattgcagaattcagtgaatcatcgaatctttgaacgcacattgcgcccctcggtattccggggggcatgcctgttcgagcgtcattacac…		sl18336_Cladonia_cariosa.jpg
Leavitt 18-442clado	sl18442clado	Cladoniaceae	Cladonia	cariosaAFF3	MZ243554	ttgagttccgggggcctagcccccagcggcgggtgtcgttcgagtccatgcgcttgctcggcggtcgtcgtgtttctcaaccccatgttaaccatacctttgttgctttggcgggccttgagtaggctatacggctcatgccggccccaggttttattgcttgggggcggctcgcgcccgccagaggtttattcaaattctatttattagtgatgtctgagtaaatattaaataataaaaactttcaacaacggatctcttggttctggcatcgatgaagaacgcagcgaaatgcgataagtaatgtgaattgcagaattcagtgaatcatcgaatctttgaacgcacattgcgcccctcggtattccggggggcatgcctgttcgagcgtcattacac…		sl18442_cladonia.jpg
Leavitt 18-448	sl18448	Cladoniaceae	Cladonia	cariosaAFF3	MZ243555	ttgagttccgggggcctagcccccagcggcgggtgtcgttcgagtccatgcgcttgctcggcggtcgtcgtgtttctcaaccccatgttaaccatacctttgttgctttggcgggccttgagtaggctatacggctcatgccggccccaggttttattgcttgggggcggctcgcgcccgccagaggtttattcaaattctatttattagtgatgtctgagtaaatattaaataataaaaactttcaacaacggatctcttggttctggcatcgatgaagaacgcagcgaaatgcgataagtaatgtgaattgcagaattcagtgaatcatcgaatctttgaacgcacattgcgcccctcggtattccggggggcatgcctgttcgagcgtcattacac…		sl18448_Cladonia_cariosa.jpg
Leavitt 18-415	sl18415	Cladoniaceae	Cladonia	macrophyllodes	MZ243556	atgagttcgggggcctaagcccctgtggcgagcgtcgttcaaatcctccaggactcggccgacgatcgtcgtgtttctcaaccccatgtttaccatacctttgttgctttggcgggccttgagtaggctatacggctcatgccggccccaggctttgttgcctaggggcggctcgcgcccgccagaggtttaaactaaatcctatttatcagtgatgtctgagcaaacattaaataaatcaaaactttcaacaacggatctcttggttctggcatcgatgaagaacgcagcgaaatgcgataagtaatgtgaattgcagaattcagtgaatcatcgaatctttgaacgcacattgcgcccctcggtattccggggggcatgcctgttcgagcgtcatta…		sl18415_Cladonia_sp1.jpg
Leavitt 18-443b	sl18443b	Cladoniaceae	Cladonia	pocillumAGG1	MZ243557	ggcctagcccccgcggcgagtgtcgttgagtcccccgggactcaacggcggtcgtcgtgtttctcaaccccatgtttaccatacctttgttgctttggcgggccttgagtaggctatacggctcatgccggccccaggctttattgcttgggggcggctcgcgcccgccagaggtttaatcaaatcctatttattagtgatgtcggagtaaatattaaataatcaaaactttcaacaacggatctcttggttctggcatcgatgaagaacgcagcgaaatgcgataagtaatgtgaattgcagaattcagtgaatcatcgaatctttgaacgcacattgcgcccctcggtattccggggggcatgcctgttcgagcgtcattacacccctcaagcgtag…		sl18443_cladonia.jpg
Leavitt 18-447	sl18447	Cladoniaceae	Cladonia	pocillumAGG1	MZ243558	atgagttcgggggcctagcccccagcggcgagtgtcgttgagtcccccgggactcaacggcggtcgtcgtgtttctcaaccccatgtttaccatacctttgttgctttggcgggccttgagtaggctatacggctcatgccggccccaggctttattgcttgggggcggctcgcgcccgccagaggtttaatcaaatcctatttattagtgatgtcggagtaaatattaaataatcaaaactttcaacaacggatctcttggttctggcatcgatgaagaacgcagcgaaatgcgataagtaatgtgaattgcagaattcagtgaatcatcgaatctttgaacgcacattgcgcccctcggtattccggggggcatgcctgttcgagcgtcattacacc…		sl18447_Cladonia_.jpg
Leavitt 18-553clado	sl18553clado	Cladoniaceae	Cladonia	pocillumAGG1	MZ243559	atgagttcgggggcctagcccccagcggcgagtgtcgttgagtcccccgggactcaacggcggtcgtcgtgtttctcaaccccatgtttaccatacctttgttgctttggcgggccttgagtaggctatacggctcatgccggccccaggctttattgcttgggggcggctcgcgcccgccagaggtttaatcaaatcctatttattagtgatgtcggagtaaatattaaataatcaaaactttcaacaacggatctcttggttctggcatcgatgaagaacgcagcgaaatgcgataagtaatgtgaattgcagaattcagtgaatcatcgaatctttgaacgcacattgcgcccctcggtattccggggggcatgcctgttcgagcgtcattacacc…		sl18553_Cladonia_sp.jpg
Leavitt 18-555clado	sl18555clado	Cladoniaceae	Cladonia	pocillumAGG1	MZ243560	atgagttcgggggcttagcccccagcggcgagtgtcgttgagtcccccgggactcaacggcggtcgtcgtgtttctcaaccccatgtttaccatacctttgttgctttggcgggccttgagtaggctatacggctcatgccggccccaggctttattgcttgggggcggctcgcgcccgccagaggtttaatcaaatcctatttattagtgatgtcggagtaaatattaaataatcaaaactttcaacaacggatctcttggttctggcatcgatgaagaacgcagcgaaatgcgataagtaatgtgaattgcagaattcagtgaatcatcgaatctttgaacgcacattgcgcccctcggtattccggggggcatgcctgttcgagcgtcattacacc…		sl18555_Cladonia_sp_noseq.jpg
Leavitt 18-576z	sl18576z	Cladoniaceae	Cladonia	pocillumAGG1	MZ243561	atgagttcgggggcctagcccccagcggcgagtgtcgttgagtcccccgggactcaacggcggtcgtcgtgtttctcaaccccatgtttaccatacctttgttgctttggcgggccttgagtaggctatacggctcatgccggccccaggctttattgcttgggggcggctcgcgcccgccagaggtttaatcaaatcctatttattagtgatgtcggagtaaatatcaaataatcaaaactttcaacaacggatctcttggttctggcatcgatgaagaacgcagcgaaatgcgataagtaatgtgaattgcagaattcagtgaatcatcgaatctttgaacgcacattgcgcccctcggtattccggggggcatgcctgttcgagcgtcattacacc…		sl18576_Cladonia_pocillum.jpg
Leavitt 18-607	sl18607	Cladoniaceae	Cladonia	pocillumAGG1	MZ243562	atgagttcgggggcctagcccccagcggcgagtgtcgttgagtcccccgggactcaacggcggtcgtcgtgtttctcaaccccatgtttaccatacctttgttgctttggcgggccttgagtaggctatacggctcatgccggccccaggctttattgcttgggggcggctcgcgcccgccagaggtttaatcaaatcctatttattagtgatgtcggagtaaatattaaataatcaaaactttcaacaacggatctcttggttctggcatcgatgaagaacgcagcgaaatgcgataagtaatgtgaattgcagaattcagtgaatcatcgaatctttgaacgcacattgcgcccctcggtattccggggggcatgcttgttcgagcgtcattacacc…		sl18607_Cladonia_pocillum_.jpg
Leavitt 18-617	sl18617	Cladoniaceae	Cladonia	pocillumAGG1	MZ243563	atgagttcgggggcctagcccccagcggcgagtgtcgttgagtcccccgggactcaacggcggtcgtcgtgtttctcaaccccatgtttaccatacctttgttgctttggcgggccttgagtaggctatacggctcatgccggccccaggctttattgcttgggggcggctcgcgcccgccagaggtttaatcaaatcctatttattagtgatgtcggagtaaatattaaataatcaaaactttcaacaacggatctcttggttctggcatcgatgaagaacgcagcgaaatgcgataagtaatgtgaattgcagaattcagtgaatcatcgaatctttgaacgcacattgcgcccctcggtattccggggggcatgcctgttcgagcgtcattacacc…		sl18617_Cladonia_pocillum.jpg
Leavitt 19-196clado	sl19196clado	Cladoniaceae	Cladonia	pocillumAGG1	MZ243564	GCGGGTATCCCTACCTGATCCGAGGTCAATCATGGAGATTATGGGGGGTTTTGGCAAGCCCACCGATTCTTTCCAACGCGGGATAATATTTACTACGCGCGAAATCCACGGGGACCGCCACTGTTTTTCGGACCCGCGAGCCCTTGTAAAAGGGCCCGCGAATGTCCAATACCAAGCTACGCTTGAGGGGTGTAATGACGCTCGAACAGGCATGCCCCCCGGAATACCGAGGGGCGCAATGTGCGTTCAAAGATTCGATGATTCACTGAATTCTGCAATTCACATTACTTATCGCATTTCGCTGCGTTCTTCATCGATGCCAGAACCAAGAGATCCGTTGTTGAAAGTTTTGATTATTTAATATTTACTCCGACATCACTAATAAATAGGATTTGATTA…		sl19196_cladonia_sp.jpg
Leavitt 19-207clado	sl19207clado	Cladoniaceae	Cladonia	pocillumAGG1	MZ243565	AAGGATCATTAATGAGTTCGGGGGCCTAGCCCCCAGCGGCGAGTGTCGTTGAGTCCCCCGGGACTCAACGGCGGTCGTCGTGTTTCTCAACCCCATGTTTACCATACCTTTGTTGCTTTGGCGGGCCTTGAGTAGGCTATACGGCTCATGCCGGCCCCAGGCTTTATTGCTTGGGGGCGGCTCGCGCCCGCCAGAGGTTTAATCAAATCCTATTTATTAGTGATGTCGGAGTAAATATTAAATAATCAAAACTTTCAACAACGGATCTCTTGGTTCTGGCATCGATGAAGAACGCAGCGAAATGCGATAAGTAATGTGAATTGCAGAATTCAGTGAATCATCGAATCTTTGAACGCACATTGCGCCCCTCGGTATTCCGGGGGGCATGCCTGTTCGAGC…		sl19207_Cladonia_sp.jpg
Leavitt 18-578	sl18578	Cladoniaceae	Cladonia	pocillumAGG2	MZ243566	atgagttcgggggcccagcccccagcggcgagtgtcgttgagtcctgggggactcaacggcggtcgtcgtgtttctcaaccccatgtttaccatacctttgttgctttggcgggccttgagtaggctatacggctcatgtcggtctcaagctttattgcttgggggcggctcgcgcccgccagaggttttaatcaaatcctatttataagtgatgtctgagtaattattaaataatcaaaactttcaacaacggatctcttggttctggcatcgatgaagaacgcagcgaaatgcgataagtaatgtgaattgcagaattcagtgaatcatcgaatctttgaacgcacattgcgcccctcggtattccggggggcatgcctgttcgagcgtcattacac…		sl18578_Cladonia_pocillumAFF_sp2.jpg
Leavitt 18-616clado	sl18616clado	Cladoniaceae	Cladonia	pocillumAGG2	MZ243567	atgagttcgggggcccagcccccagcggcgagtgtcgttgagtcctgggggactcaacggcggtcgtcgtgtttctcaaccccatgtttaccatacctttgttgctttggcgggccttgagtaggctatacggctcatgtcggtctcaagctttattgcttgggggcggctcgcgcccgccagaggttttaatcaaatcctatttataagtgatgtctgagtaattattaaataatcaaaactttcaacaacggatctcttggttctggcatcgatgaagaacgcagcgaaatgcgataagtaatgtgaattgcagaattcagtgaatcatcgaatctttgaacgcacattgcgcccctcggtattccggggggcatgcctgttcgagcgtcattacac…		sl18616_cladonia_sp.jpg
Leavitt 18-343	sl18343	Cladoniaceae	Cladonia	pocillumAGG3	MZ243568	atgagttcgggggcctggcccccagcggcgagtgtcgttgagtcccccgggactcatcggcggtcgtcgtgtttctcaaccccatgtttacgatacctttgttgctttggcgggccttgagcaggctatacggttcatgccggccccgggctttattgcttgggggcggctcgcgcccgccagaggtttaaccaaatcctatttattagtgacgtctgagtatatattaaataatcaaaactttcaacaacggatctcttggttctggcatcgatgaagaacgcagcgaaatgcgataagtaatgtgaattgcagaattcagtgaatcatcgaatctttgaacgcacattgcgcccctcggtattccggggggcatgcctgttcgagcgtcattacacc…		no photo
Leavitt 18-551	sl18551	Cladoniaceae	Cladonia	squamSP1	MZ243569	atgaggtgagggaggcccgcccctccgcggcgagtgtcggtcgagtccctccgggctcggtcggcagtcgtcgtgcttctcaaaccctatgtttaccatacctttgttgctttggcgggccttgagtaggctatacggctcatgccggccctaggctttattgcctgggggcggatcgcgcccgccggaggtttaatcaaattctattatcagtgatgtctgagcaaatattaaataatcaaaactttcaacaacggatctcttggttctggcatcgatgaagaacgcagcgaaatgcgataagtaatgtgaattgcagaatttagtgaatcatcgaatctttgaacgcacattgcgcccctcggtattccggggggcatgcctgttcgagcgtcatta…		sl18551_Cladonia_sp2.jpg
Leavitt 18-430	sl18430	Cladoniaceae	Cladonia	symphycarpa	MZ243570	ttgagttccgggggcctagcccccagcggcgagtgtcgttagagtccatctgggctcgaccggtggtcgtcgtgtttctcaaccccatgttaaccatacctttgttgctttggcgggccttgagtaggctatacggctcatgccggccccaggctttattgcctgggggcggctcgcgcccgccaaaggtttattcaaattctatttattagtgatgtccgagcaaattttaaataatcaaaactttcaacaacggatctcttggttctggcatcgatgaagaacgcagcgaaatgcgataagtaatgtgaattgcagaattcagtgaatcatcgaatctttgaacgcacattgcgcccctcggtattccggggggcatgcctgttcgagcgtcattac…		sl18430_Cladonia_symphycarpa.jpg
Leavitt 18-436z	sl18436z	Cladoniaceae	Cladonia	symphycarpa	MZ243571	ttgagttccgggggcctagcccccagcggcgagtgtcgttagagtccatctgggctcgaccggtggtcgtcgtgtttctcaaccccatgttaaccatacctttgttgctttggcgggccttgagtaggctatacggctcatgccggccccaggctttattgcctgggggcggctcgcgcccgccaaaggtttattcaaattctatttattagtgatgtccgagcaaattttaaataatcaaaactttcaacaacggatctcttggttctggcatcgatgaagaacgcagcgaaatgcgataagtaatgtgaattgcagaattcagtgaatcatcgaatctttgaacgcacattgcgcccctcggtattccggggggcatgcctgttcgagcgtcattac…		sl18436_Cladonia_symphycarpa.jpg
Leavitt 19-200a	sl19200a	Collemataceae	LeptogiumCF	sp	MZ243572	CGTAACAAGGTCKCTGTAGGTGAACCTGCAGCGGGATCATTACCGGGAGCGTGGTCGGGGGATCAAGGCTCGCCCTTGCGCCCCCGGCCGCGAGGGGCCACGCGCCCCGCGCTCTTCGCCCGTGTCGACCATCCGTCCCATTCGCGCACCCCCGCACCTGAGCGTCTGAGCAGCACGGCAACGATGCCAATCGTGACCAAAACTTTCAACAACGGATCTCTTGGTTCTGGCATCGATGAAGAACGCAGCGAAATGCGATAAGTAATGTGAATTGCAGAATTCAGTGAATCATCGAATCTTTGAACGCACATTGCGCCCCTCGGCACTCCGGGGGGCATGCCTGTCCGAGCGTCATTGCACCCCTCGAGCCCCTGGCGGCTTGGTCGTGGGCGTCGCCCG…		sl19200_CollemaCF_sp.jpg
Leavitt 18-608.2	sl18608.2	Collemataceae	Scytinium	subtileAFF	MZ243573	ccgagttggggtccccccgggggcccaatctccaacccttgcctataccaccgcgtcgcttcggcgggcgcgctcccccgcggagccgccggggatccctatcccgggtcagcgcccgccgaccgcgaccgcagtcttgaagtacaatcacacaaaactttcaacaacggatctcttggctctggcatcgatgaagaacgcagcgaaatgcgataagtaatgcgaattgcagaattccgcgagtcatcgaatctttgaacgcacattgcgccctctggtattccggagggcatgcctgtccgagcgtcattatccaccctcaagcccggcttgacattgggtcccgtccgggcctggccccccgacggatctgaaagatagtggcggatccccgggtgg…		sl18608_jelly_lichen_noseq.jpg
Leavitt 18-651unk1	sl18651unk1	Gyalectaceae	Gyalecta	sp	MZ243574	aagagagaagggtcccMtcgggggcccgcacctcccaaccccatgccaacataccttcgttgctttggcgggccggggccgtcgaggtcccctcgcgcgcccgccgaaagcccaaccaaaacccttttgaaacctttgcagtctgaatgaagaaaatcgaatagccaaaaactttcaacaacggatctcttggttccggcatcgatgaagaacgcagcgaaatgcgataagtaatgtgaattgcagaattcagtgaatcatcgaatctttgaacgcacattgcgccctctggtattccggggggcatgcctgttcgagcgtcattgcacccatcgagccccgctcggcattgggggccgccccgcgcgggcgccctcggaagttagcggcggagcggcc…		sl18651q_unknown_noseq.jpg
Leavitt 18-471lec2	sl18471lec2	Lecanoraceae	Austrolecia	sp	MZ243575	accgagaggggactcgtgccccaScacggggctccggccccggcctctccaccctgtgtctacataccttagttgctttggcaggccccggggctcgccccgcgtcagccccgggcttagttgcccgggctggtgtgcgcctgccggaggctcattaaattctgtttatcagtgatgtctgagtaaaaacacaatagttaaaactttcaacaacggatctcttggttctggcatcgatgaagaacgcagcgaaatgcgataagtaatgtgaattgcagaattcagtgaatcatcgaatctttgaacgcacattgcgcccctcggtattccggggggcatgcctgttcgagcgtcattacacccctcaagcgtagcttggtactgggtcctcgccccccg…		sl18471_Lecanora_sp.jpg
Leavitt 18-540	sl18540	Lecanoraceae	Lecanora	cenisiaAFF	MZ243576	ctgagagaggggcctcgcgctcccgggggctacggctcccaactcttcaccccatgtttaccgacctggttgctttggcgagcctcggggcccctgccaccgcggtagtccctgtgtctgccctggacgttcgcgcgcccgggtggatcagcgcccgtcaaaggccccttgaacctctgtttatcaatgttgtccgagtcaaaaccacaattagtaaaaactttcaacaacggatctcttggttctggcatcgatgaagaacgcagcgaaatgcgataagtaatgtgaattgcagaattcagtgaatcatcgaatctttgaacgcacattgcgcccctcggtattccggggggcatgcctgttcgagcgtcattgcacccctcaagcttcgcttggtat…		sl18540_Lecanora_cenisia.jpg
Leavitt 18-588	sl18588	Lecanoraceae	Lecanora	cenisiaAFF	MZ243577	ctgagagaggggcctcgcgctcccgggggctacggctcccaactcttcaccccatgtttaccgacctggttgctttggcgagcctcggggcccctgccaccgcggtagtccctgtgtctgccctggacgttcgcgcgcccgggtggatcagcgcccgtcaaaggccccttgaacctctgtttatcaatgttgtccgagtcaaaaccacaattagtaaaaactttcaacaacggatctcttggttctggcatcgatgaagaacgcagcgaaatgcgataagtaatgtgaattgcagaattcagtgaatcatcgaatctttgaacgcacattgcgcccctcggtattccggggggcatgcctgttcgagcgtcattgcacccctcaagcttcgcttggtat…		sl18588_Lecanora_cenisia.jpg
Leavitt 18-634	sl18634	Lecanoraceae	Lecanora	cenisiaAFF	MZ243578	ctgagagaggggcctcgcgctcccgggggctacggctcccaactcttcaccccatgtttaccgacctggttgctttggcgagcctcggggcccctgccaccgcggtagtccctgtgtctgccctggacgttcgcgcgcccgggtggatcagcgcccgtcaaaggccccttgaacctctgtttatcaatgttgtccgagtcaaaccacaattagtaaaaactttcaacaacggatctcttggttctggcatcgatgaagaacgcagcgaaatgcgataagtaatgtgaattgcagaattcagtgaatcatcgaatctttgaacgcacattgcgcccctcggtattccggggggcatgcctgttcgagcgtcattgcacccctcaagcttcgcttggtatt…		sl18634_Lecanora_cenisia.jpg
Leavitt 18-543	sl18543	Lecanoraceae	Lecanora	epibyron	MZ243579	tcgagagaggggcttcacgctcccggaggcttcggcctccaactcttcaccccatgtccatctacctttgttgctttggcgggccacgaggcctcaRtccccgcgctgcccctggacgRaaccgtctgggtgcgcgagcgcccgtcagaggccccacgaaacccttttaattagtgatgtccgagtaaaaccacaatagtaaaaactttcaacaacggatctcttggttctggcatcgatgaagaacgcagcgaaatgcgataagtaatgtgaattgcagaattcagtgaatcatcgaatctttgaacgcacattgcgcccctcggtattccggggggcatgcctgttcgagcgtcattaaatccctcaagcgcagcttggtcttgggtttcgcccccc…		sl18543_Lecanora_epibyron.jpg
Leavitt 18-541z	sl18541z	Lecanoraceae	Lecanora	polytropaAFF1	MZ243580	atgagaggggtttccggactccgggggctttggcccccaactcttcaccctatgtttacgtacctttgttgccttggcgggcctcggggttcgccctgtaccggccgtgggcttccctgccccggctgttccgcgcccgcctgtggcccatcaaaccctgtccattagtgtcgtccgagttaaattcataatagtaaaaactttcaacaacggatctcttggttctggcatcgatgaagaacgcagcgaaatgcgataagtaatgtgaattgcagaattcagtgaatcatcgaatctttgaacgcacattgcgcccctcggtattccggggggcatgcctgttcgagcgtcattgcacccctcaagcgtagcttggtattgggtcctcgcccccgcggc…		sl18541_Lecanora_polytropa.jpg
Leavitt 18-454	sl18454	Lecanoraceae	Lecanora	polytropaAFF2	MZ243581	TGCCTACGGATACCGGGCTGGATCGACTCTAAATAACGCCTCTAGTCTGCCTTTCTGTTTGGGTAGGCGACGCCTTCACTCTGTACTGGGAGCGTTCCTTCGGGCGCAACCAGCAGCTTGTCAACGAGCTCACAGATCAAACGACGGCGGCCATCGATATTCATGGTTTAGATATGATCGGCCCCAACTGTTATGAGTTGGCGAAATTATTTTGCGGAACCTGCGGAAGGATCATTAATGAGAGGGGTTTTCGGACTCCGGGGGCACAGCCCCCAACTCTCCACCCTGTGTCTACGTACCTTTGTTGCTTTGGCGGGCCTCGGGTTCACCCCGTACCGCGGTCGCGCGGGGTCTCCTCGCCCCGGCCGTTCGTGCCCGCCAGAGGCTCATTAAACTCCG…
Leavitt 18-454a	sl18454a	Lecanoraceae	Lecanora	polytropaAFF2	MZ243582	atgagaggggttttcggactccgggggcacagcccccaactctccaccctgtgtctacgtacctttgttgctttggcgggcctcgggttcaccccgtaccgcggtcgcgcggggtctcctcgccccggccgttcgtgcccgccagaggctcattaaactccgcttaccagtgtcgtccgagtaaaaccgcaatagtcaaaactttcaacaacggatctcttggttctggcatcgatgaagaacgcagcgaaatgcgataagtaatgtgaattgcagaattcagtgaatcatcgaatctttgaacgcacattgcgcccctcggtattccggggggcatgcctgttcgagcgtcattgcacccctcaagcgtagcttggtgttgggtcttgcctccgcggc…		sl18454_Lecanora_polytropa.jpg
Leavitt 18-251a	sl18251a	Lecanoraceae	Lecanora	polytropaAGG1	MZ243583	tcgagaggggtctccggactccgggggcttcggccccctactcttcaccctatgtttacatacctttgttgctttggcgggcctcgggtccgacccgtaccggccgtgggcttccatgccccggccgtcgtgcccgtcagaggcccatgaaccctcgtttatcagtgtcgtccgagtaaaaccacaataagtaaaaactttcaacaacggatctcttggttctggcatcgatgaagaacgcagcgaaatgcgataagtaatgtgaattgcagaattcagtgaatcatcgaatctttgaacgcacattgcgcccctcggtattccggggggcatgcctgttcgagcgtcattgcacccctcaagcctagcttggtattgggccttcgcccccgcggcggg…		sl18251a_Lecanora_polytropa.jpg
Leavitt 18-256	sl18256	Lecanoraceae	Lecanora	polytropaAGG1	MZ243584	atcgagaggggtctccggactccgggggcttcggccccctactcttcaccctatgtttacatacctttgttgctttggcgggcctcgggtccgacccgtaccggccgtgggcttccatgccccggccgtcgtgcccgtcagaggcccatgaaccctcgtttatcagtgtcgtccgagtaaaaccacaataagtaaaaactttcaacaacggatctcttggttctggcatcgatgaagaacgcagcgaaatgcgataagtaatgtgaattgcagaattcagtgaatcatcgaatctttgaacgcacattgcgcccctcggtattccggggggcatgcctgttcgagcgtcattgcacccctcaagcctagcttggtattgggccttcgcccccgcggcgg…		sl18256_Lecanora_polytropa_clade1.jpg
Leavitt 18-273b	sl18273b	Lecanoraceae	Lecanora	polytropaAGG1	MZ243585	tcgagaggggtctccggactccgggggcttcggccccctactcttcaccctatgtttacatacctttgttgctttggcgggcctcgggtccgacccgtaccggccgtgggcttccatgccccggccgtcgtgcccgtcagaggcccatgaaccctcgtttatcagtgtcgtccgagtaaaaccacaataagtaaaaactttcaacaacggatctcttggttctggcatcgatgaagaacgcagcgaaatgcgataagtaatgtgaattgcagaattcagtgaatcatcgaatctttgaacgcacattgcgcccctcggtattccggggggcatgcctgttcgagcgtcattgcacccctcaagcctagcttggtattgggccttcgcccccgcggcggg…		photographed
Leavitt 18-273poly	sl18273poly	Lecanoraceae	Lecanora	polytropaAGG1	MZ243586	atcgagaggggtctccggactccgggggcttcggccccctactcttcaccctatgtttacatacctttgttgctttggcgggcctcgggtccgacccgtaccggccgtgggcttccatgccccggccgtcgtgcccgtcagaggcccatgaaccctcgtttatcagtgtcgtccgagtaaaaccacaataagtaaaaactttcaacaacggatctcttggttctggcatcgatgaagaacgcagcgaaatgcgataagtaatgtgaattgcagaattcagtgaatcatcgaatctttgaacgcacattgcgcccctcggtattccggggggcatgcctgttcgagcgtcattgcacccctcaagcctagcttggtattgggccttcgcccccgcggcgg…		photographed
Leavitt 18-280c	sl18280c	Lecanoraceae	Lecanora	polytropaAGG1	MZ243587	tcgagaggggtctccggactccgggggcttcggccccctactcttcaccctatgtttaatacctttgttgctttggcgggcctcgggtccgacccgtaccggccgtgggcttccatgccccggccgtcgtgcccgtcagaggcccatgaaccctcgtttatcagtgtcgtccgagtaaaaccacaataagtaaaaactttcaacaacggatctcttggttctggcatcgatgaagaacgcagcgaaatgcgataagtaatgtgaattgcagaattcagtgaatcatcgaatctttgaacgcacattgcgcccctcggtattccggggggcatgcctgttcgagcgtcattgcacccctcaagcctagcttggtattgggccttcgcccccgcggcgggc…		sl18280_Lecanora_polytropa.jpg
Leavitt 18-282b	sl18282b	Lecanoraceae	Lecanora	polytropaAGG1	MZ243588	atcgagaggggtctccggactccgggggcttcggccccctactcttcaccctatgtttacatacctttgttgctttggcgggcctcgggtccgacccgtaccggccgtgggcttccatgccccggccgtcgtgcccgtcagaggcccatgaaccctcgtttatcagtgtcgtccgagtaaaaccacaataagtaaaaactttcaacaacggatctcttggttctggcatcgatgaagaacgcagcgaaatgcgataagtaatgtgaattgcagaattcagtgaatcatcgaatctttgaacgcacattgcgcccctcggtattccggggggcatgcctgttcgagcgtcattgcacccctcaagcctagcttggtattgggccttcgcccccgcggcgg…		sl18282b_Lecanora_polytropa.jpg; sl18282a_Lecanora_polytropa.jpg
Leavitt 18-355poly	sl18355poly	Lecanoraceae	Lecanora	polytropaAGG1	MZ243589	atcgagaggggtctccggactccgggggcttcggccccctactcttcaccctatgtttacatacctttgttgctttggcgggcctcgggtccgacccgtaccggccgtgggcttccatgccccggccgtcgtgcccgtcagaggcccatgaaccctcgtttatcagtgtcgtccgagtaaaaccacaataagtaaaaactttcaacaacggatctcttggttctggcatcgatgaagaacgcagcgaaatgcgataagtaatgtgaattgcagaattcagtgaatcatcgaatctttgaacgcacattgcgcccctcggtattccggggggcatgcctgttcgagcgtcattgcacccctcaagcctagcttggtattgggccttcgcccccgcggcgg…		sl18355poly.jpg
Leavitt 18-375b	sl18375b	Lecanoraceae	Lecanora	polytropaAGG1	MZ243590	tcgagaggggtcttcggactccgggggcttcggccccctactcttcaccctatgtttacatacctttgttgctttggcgggcctcgggtccgacccgtaccggccgtgggcttccatgccccggccgtcgtgcccgtcagaggcccatgaaccctcgtttatcagtgtcgtccgagtaaaaccacaataagtaaaaactttcaacaacggatctcttggttctggcatcgatgaagaacgcagcgaaatgcgataagtaatgtgaattgcagaattcagtgaatcatcgaatctttgaacgcacattgcgcccctcggtattccggggggcatgcctgttcgagcgtcattgcacccctcaagcctagcttggtattgggccttcgcccccgcggcggg…		sl18375_Lecanora_polytropa.jpg
Leavitt 18-376b	sl18376b	Lecanoraceae	Lecanora	polytropaAGG1	MZ243591	tcgagaggggtctccggactccgggggcttcggccccctactcttcaccctatgtttacatacctttgttgctttggcgggcctcgggtccgacccgtaccggccgtgggcttccatgccccggccgtcgtgcccgtcagaggcccatgaaccctcgtttatcagtgtcgtccgagtaaaaccacaataagtaaaaactttcaacaacggatctcttggttctggcatcgatgaagaacgcagcgaaatgcgataagtaatgtgaattgcagaattcagtgaatcatcgaatctttgaacgcacattgcgcccctcggtattccggggggcatgcctgttcgagcgtcattgcacccctcaagcctagcttggtattgggccttcgcccccgcggcggg…		sl18376_Lecanora_polytropa.jpg
Leavitt 18-405c	sl18405c	Lecanoraceae	Lecanora	polytropaAGG1	MZ243592	tcgagaggggtctccggactccgggggcttcggccccctactcttcaccctatgtttacatacctttgttgctttggcgggcctcgggtccgacccgtaccggccgtgggcttccatgccccggccgtcgtgcccgtcagaggcccatgaaccctcgtttatcagtgtcgtccgagtaaaaccacaataagtaaaaactttcaacaacggatctcttggttctggcatcgatgaagaacgcagcgaaatgcgataagtaatgtgaattgcagaattcagtgaatcatcgaatctttgaacgcacattgcgcccctcggtattccggggggcatgcctgttcgagcgtcattgcacccctcaagcctagcttggtattgggccttcgcccccgcggcggg…		sl18405c_Lecanora_polytropa_clade1.jpg
Leavitt 18-455c	sl18455c	Lecanoraceae	Lecanora	polytropaAGG1	MZ243593	tcgagaggggtctccggactccgggggcttcggccccctactcttcaccctatgtttacatgcctttgttgctttggcgggcctcgggtccgacccgtaccggccgtgggcttccatgccccggccgtcgtgcccgtcagaggcccatgaaccctcgtttatcagtgtcgtccgagtaaaaccacaataagtaaaaactttcaacaacggatctcttggttctggcatcgatgaagaacgcagcgaaatgcgataagtaatgtgaattgcagaattcagtgaatcatcgaatctttgaacgcacattgcgcccctcggtattccggggggcatgcctgttcgagcgtcattgcacccctcaagcctagcttggtattgggccttcgcccccgcggcggg…		sl18455_Lecanora_polytropa1.jpg or sl18455_Lecanora_polytropa2.jpg
Leavitt 18-521poly	sl18521poly	Lecanoraceae	Lecanora	polytropaAGG1	MZ243594	atcgagaggggtctccggactccgggggcttcggccccctactcttcaccctatgtttacatacctttgttgctttggcgggcctcgggtccgacccgtaccggccgtgggcttccatgccccggccgtcgtgcccgtcagaggcccatgaaccctcgtttatcagtgtcgtccgagtaaaaccacaataagtaaaaactttcaacaacggatctcttggttctggcatcgatgaagaacgcagcgaaatgcgataagtaatgtgaattgcagaattcagtgaatcatcgaatctttgaacgcacattgcgcccctcggtattccggggggcatgcctgttcgagcgtcattgcacccctcaagcctagcttggtattgggccttcgcccccgcggcgg…		sl18521_mix.jpg
Leavitt 18-583poly	sl18583poly	Lecanoraceae	Lecanora	polytropaAGG1	MZ243595	atcgagaggggtctccggactccgggggcttcggccccctactcttcaccctatgtttacatacctttgttgctttggcgggcctcgggtccgacccgtaccggccgtgggcttccatgccccggccgtcgtgcccgtcagaggcccatgaaccctcgtttatcagtgtcgtccgagtaaaaccacaataagtaaaaactttcaacaacggatctcttggttctggcatcgatgaagaacgcagcgaaatgcgataagtaatgtgaattgcagaattcagtgaatcatcgaatctttgaacgcacattgcgcccctcggtattccggggggcatgcctgttcgagcgtcattgcacccctcaagcctagcttggtattgggccttcgcccccgcggcgg…		sl18583_Lecanora_polytropa_noseq.jpg
Leavitt 18-598	sl18598	Lecanoraceae	Lecanora	polytropaAGG10	MZ243596	ACGTTTGCCTACCGAAGCCGGGCGGGTCGACCCTAAACACCTGCCTGAGTCTGCCCTCCGTTCAGGGCGGGCGACGCCATCAATCTGTGCTGGGAGCGATCCTTCGGGTGCAACCAGCAGCTCCTCAAGGAGTCCACAGATCAAACGACGGCGGCCATATATATCCATGGTTTAGATATGATCGGCCCCAACTGTCATAAGTTGGCGAAATTCTTGCGGAACCTGCGGAAGGATCATTATTGAGAGGGGTCCTCGGACTCCGGGGGCTTCGGCCCCCTACTCTTCACCCTATGTTTACACGCCTTTGTTGCTTTGGCGGGCCTCGGGTTCGCCCCGTGCCGGCCGTGGGCTTCCATACCCCGGCCCTCCGTGCCCGTCAGAGGCCCATGAACCTTCGTT…
Leavitt 18-259b	sl18259b	Lecanoraceae	Lecanora	polytropaAGG2	MZ243597	tcgagaggggtctccggactccgggggcttcggcccccgactcttcaccctatgtttacacacctttgttgctttggcgggcctcgggttcgacccgtaccggtcgcgggcttccataccccggtcgtccgtgcccgtcagaggcccatgaaccctcgtttatcagtgtcgtccgagtaaaaccacaatagtaaaaaactttcaacaacggatctcttggttctggcatcgatgaagaacgcagcgaaatgcgataagtaatgtgaattgcagaattcagtgaatcatcgaatctttgaacgcacattgcgcccctcggtattccggggggcatgcctgttcgagcgtcattgcacccctcaagcgtagcttggtattgggcctccgcccccgcggcgg…		sl18259_Lecanora_polytropa (1).jpg
Leavitt 18-304b	sl18304b	Lecanoraceae	Lecanora	polytropaAGG2	MZ243598	tcgagaggggtctccggactccgggggcttcggccccctactcttcaccctatgtttaaacacacacctttgttgctttggcgggcctcgggtttgacccgtaccggccgtgggcttccataccccggccgtccgtgcccgccagaggcccatgaaccctcgtttatcagtgtcgtccgagtaaaaccacaatagtaaaaaactttcaacaacggatctcttggttctggcatcgatgaagaacgcagcgaaatgcgataagtaatgtgaattgcagaattcagtgaatcatcgaatctttgaacgcacattgcgcccctcggtattccggggggcatgcctgttcgagcgtcattgcacccctcaagcgtagcttggtattgggcctccgcccccgcg…		sl18304a_unknown_noseq.jpg
Leavitt 18-346d	sl18346d	Lecanoraceae	Lecanora	polytropaAGG2	MZ243599	tcgagaggggtctccggactccgggggcttcggccccctactcttcaccctatgtttacacacctttgttgctttggcgggcctcgggtttgacccgtaccggccgtgggcttccataccccggccgtccgtgcccgtcagaggcccatgaaccctcgtttatcagtgtcgtccgagtaaaaccacaatagtaaaaaactttcaacaacggatctcttggttctggcatcgatgaagaacgcagcgaaatgcgataagtaatgtgaattgcagaattcagtgaatcatcgaatctttgaacgcacattgcgcccctcggtattccggggggcatgcctgttcgagcgtcattgcacccctcaagcgtagcttggtattgggcctccgcccccgcggcgg…		sl18346d_Lecanora_polytropa.jpg; sl18346_Lecanora_polytropa.jpg
Leavitt 18-356poly	sl18356poly	Lecanoraceae	Lecanora	polytropaAGG2	MZ243600	atcgagaggggtctccggactccgggggcttcggccccctactcttcaccctatgtttacacacctttgttgctttggcgggcctcgggtttgacccgtaccggccgtgggcttccataccccggccgtccgtgcccgtcagagaggcccatgaaccctcgtttatcagtgtcgtcccagtaaaaccacaatagtaaaaaactttcaacaacggatctcttggttctggcatcgatgaagaacgcagcgaaatgcgataagtaatgtgaattgcagaattcagtgaatcatcgaatctttgaacgcacattgcgcccctcggtattccggggggcatgcctgttcgagcgtcattgcacccctcaagcgtagcttggtattgggcctccgcccccgcgg…		sl18356_Lecanora_polytropa.jpg
Leavitt 18-358a	sl18358a	Lecanoraceae	Lecanora	polytropaAGG2	MZ243601	tcgagaggggtctccggactccgggggcttcggccccctactcttcaccctatgtttacacacctttgttgctttggcgggcctcgggtttgacccgtaccggccgtgggcttccataccccggccgtccgtgcccgtcagagaggcccatgaaccctcgtttatcagtgtcgtcccagtaaaaccacaatagtaaaaaactttcaacaacggatctcttggttctggcatcgatgaagaacgcagcgaaatgcgataagtaatgtgaattgcagaattcagtgaatcatcgaatctttgaacgcacattgcgcccctcggtattccggggggcatgcctgttcgagcgtcattgcacccctcaagcgtagcttggtattgggcctccgcccccgcggc…		sl18358_Lecanora_polytropa.jpg
Leavitt 18-370a	sl18370a	Lecanoraceae	Lecanora	polytropaAGG2	MZ243602	tcgagaggggtctccggactccgggggcttcggccccctactcttcaccctatgtttaaacacacacctttgttgctttggcgggcctcgggtttgacccgtaccggccgtgggcttccataccccggccgtccgtgcccgtcagaggcccatgaaccctcgtttatcagtgtcgtccgagtaaaaccacaatagtaaaaaactttcaacaacggatctcttggttctggcatcgatgaagaacgcagcgaaatgcgataagtaatgtgaattgcagaattcagtgaatcatcgaatctttgaacgcacattgcgcccctcggtattccggggggcatgcctgttcgagcgtcattgcacccctcaagcgtagcttggtattgggcctccgcccccgcg…		sl18370_Lecanora_polytropa.jpg
Leavitt 18-402	sl18402	Lecanoraceae	Lecanora	polytropaAGG2	MZ243603	tcgagaggggtctccggactccgggggcttcggccccctactcttcaccctatgtttaaacacacacctttgttgctttggcgggcctcgggtttgacccgtaccggccgtgggcttccataccccggccgtccgtgcccgccagaggcccatgaaccctcgtttatcagtgtcgtccgagtaaaaccacaatagtaaaaaactttcaacaacggatctcttggttctggcatcgatgaagaacgcagcgaaatgcgataagtaatgtgaattgcagaattcagtgaatcatcgaatctttgaacgcacattgcgcccctcggtattccggggggcatgcctgttcgagcgtcattgcacccctcaagcgtagcttggtattgggcctccgcccccgcg…		sl18402_Candelariella_sp_noseq.jpg
Leavitt 18-404b	sl18404b	Lecanoraceae	Lecanora	polytropaAGG2	MZ243604	tcgagaggggtctccggactccgggggcttcggccccctactcttcaccctatgtttaaacacacacctttgttgctttggcgggcctcgggtttgacccgtaccggccgtgggcttccataccccggccgtccgtgcccgccagaggcccatgaaccctcgtttatcagtgtcgtccgagtaaaaccacaatagtaaaaaactttcaacaacggatctcttggttctggcatcgatgaagaacgcagcgaaatgcgataagtaatgtgaattgcagaattcagtgaatcatcgaatctttgaacgcacattgcgcccctcggtattccggggggcatgcctgttcgagcgtcattgcacccctcaagcgtagcttggtattgggcctccgcccccgcg…		sl18404b_Lecanora_polytropa.jpg
Leavitt 18-457poly	sl18457poly	Lecanoraceae	Lecanora	polytropaAGG3	MZ243605	atcgagaggggtctccggactccgggggcttcggccccctactcttcaccctatgtttacgctcctttgttgctttggcgggcctcgggttcgtcccgtaccggctgcgggcttacaccccggccgttcgtgcccgtcagaggcccatgaaccttcgtttatcagagtcgtccgagtaaaaccacaatagtaaaaactttcaacaacggatctcttggttctggcatcgatgaagaacgcagcgaaatgcgataagtaatgtgaattgcagaattcagtgaatcatcgaatctttgaacgcacattgcgcccctcggtattccgggaggcatgcctgttcgagcgtcattgcacccctcaagcgtagcttggtattgggccttcgcccccgcggcgggc…		sl18457_Lecanora_polytropa.jpg
Leavitt 18-539a	sl18539a	Lecanoraceae	Lecanora	polytropaAGG4	MZ243606	ttgagaggggtctccggactccgggggcttcggccccctactcttcaccctatgtttacacaccttcgttgctttggcgggcctcgggttcgtctcgtaccggccgcgggcttccataccccggccgttcgtgcccgtcagaggcccatgaaccttcgtttatcagtgtcgtccgagtaaaaccacaatagtaaaaactttcaacaacggatctcttggttctggcatcgatgaagaacgcagcgaaatgcgataagtaatgtgaattgcagaattcagtgaatcatcgaatctttgaacgcacattgcgcccctcggtattccggggggcatgcctgttcgagcgtcattgcacccctcaagcgtagcttggtattgggccctcgcccccgtggcggg…		sl18539_Lecanora_polytropa.jpg
Leavitt 18-598poly	sl18598poly	Lecanoraceae	Lecanora	polytropaAGG4	MZ243607	attgagaggggtctccggactccgggggcttcggccccctactcttcaccctatgtttacacaccttcgttgctttggcgggcctcgggttcgtctcgtaccggccgcgggcttccataccccggccgttcgtgcccgtcagaggcccatgaaccttcgtttatcagtgtcgtccgagtaaaaccacaatagtaaaaactttcaacaacggatctcttggttctggcatcgatgaagaacgcagcgaaatgcgataagtaatgtgaattgcagaattcagtgaatcatcgaatctttgaacgcacattgcgcccctcggtattccggggggcatgcctgttcgagcgtcattgcacccctcaagcgtagcttggtattgggccctcgcccccgtggcgg…		sl18598_Lecanora_polytropa_noseq.jpg
Leavitt 18-641f	sl18641f	Lecanoraceae	Lecanora	polytropaAGG4	MZ243608	ttgagaggggtctccggactccgggggcttcggcccccgttgctttggcgggcctcgggttcgactcgtaccggccgcgggcttccattccccggccgttcgtgcccgtcagaggcccatgaaccttcgtctatcagtgtcgtccgagtaaaaccacaatagtaaaaactttcaacaacggatctcttggttctggcatcgatgaagaacgcagcgaaatgcgataagtaatgtgaattgcagaattcagtgaatcatcgaatctttgaacgcacattgcgcccctcggtattccggggggcatgcctgttcgagcgtcattgcacccctcaagcgtagcttggtattgggccctcgcccccgtggcgggcccgaaagtcagtggcggtccggtgcgac…		sl18641_Lecanora_polytropa.jpg
Leavitt 18-653poly	sl18653poly	Lecanoraceae	Lecanora	polytropaAGG4	MZ243609	ttgagaggggtctccggactccgggggcttcggccccctactcttcaccctatgtttacacaccttcgttgctttggcgggcctcgggttcgtctcgtaccggccgcgggcttccattccccggccgttcgtgcccgtcagaggcccatgaaccttcgtctatcagtgtcgtccgagtaaaaccacaatagtaaaaactttcaacaacggatctcttggttctggcatcgatgaagaacgcagcgaaatgcgataagtaatgtgaattgcagaattcagtgaatcatcgaatctttgaacgcacattgcgcccctcggtattccggggggcatgcctgttcgagcgtcattgcacccctcaagcgtagcttggtattgggccctcgcccccgtggcggg…		sl18653_Lecanora_polytropa.jpg
Leavitt 18-522a	sl18522a	Lecanoraceae	Lecanora	polytropaAGG5	MZ243610	tcgagaggggtctccggactccaggggcttcggccccctactcttcaccctatgtctacacacctttgttgctttggcgggcctcgggctcgtcctgtaccggccgtgggcttctataccccggccgttcgtgcccgtcagaggcccatgaaccttcgtttatcagtgtcgtccgagtaaaaccacaatagtaaaaactttcaacaacggatctcttggttctggcatcgatgaagaacgcagcgaaatgcgataagtaatgtgaattgcagaattcagtgaatcatcgaatctttgaacgcacattgcgcccctcggtattccggggggcatgcctgttcgagcgtcattgcacccctcaagcgtagcttggtattgggccttcgcccccgcggcgca…		sl18522_Lecanora_polytropa_clade11.jpg
Leavitt 18-522b	sl18522b	Lecanoraceae	Lecanora	polytropaAGG5	MZ243611	tcgagaggggtctccggactccaggggcttcggccccctactcttcaccctatgtctacacacctttgttgctttggcgggcctcgggctcgtcctgtaccggccgtgggcttctataccccggccgttcgtgcccgtcagaggcccatgaaccttcgtttatcagtgtcgtccgagtaaaaccacaatagtaaaaactttcaacaacggatctcttggttctggcatcgatgaagaacgcagcgaaatgcgataagtaatgtgaattgcagaattcagtgaatcatcgaatctttgaacgcacattgcgcccctcggtattccggggggcatgcctgttcgagcgtcattgcacccctcaagcgtagcttggtattgggccttcgcccccgcggcgca…		sl18522_Lecanora_polytropa_clade11.jpg
Leavitt 18-665poly	sl18665poly	Lecanoraceae	Lecanora	polytropaAGG6	MZ243612	atcgagaggggtcttcggactccgggggcttcggccccctactcttcaccctatgtttacatacctttgttgctttggcgggcctcgggttcgacctgtaccggccgcgggcttccataccccggccgtccgtgcccgtcagaagcccagaaccctcgtttatcagtgtcgtccgagtcaaaccacaatagtaaaaactttcaacaacggatctcttggttctggcatcgatgaagaacgcagcgaaatgcgataagtaatgtgaattgcagaattcagtgaatcatcgaatctttgaacgcacattgcgcccctcggtattccggggggcatgcctgttcgagcgtcattgcacccctcaagcgtagcttggtattaggccttcgcccccgcggcggg…		sl18665_Lecanora_polytropa_noseq.jpg
Leavitt 18-669	sl18669	Lecanoraceae	Lecanora	polytropaAGG6	MZ243613	tcgagaggggtcttcggactccgggggcttcggccccctactcttcaccctatgtttacatacctttgttgctttggcgggcctcgggttcgacctgtaccggccgcgggcttccataccccggccgtccgtgcccgtcagaggcccagaaccctcgtttatcagtgtcgtccgagtcaaaccacaatagtaaaaactttcaacaacggatctcttggttctggcatcgatgaagaacgcagcgaaatgcgataagtaatgtgaattgcagaattcagtgaatcatcgaatctttgaacgcacattgcgcccctcggtattccggggggcatgcctgttcgagcgtcattgcacccctcaagcgtagcttggtattaggccttcgcccccgcggcgggc…		sl18669_Lecanora_polytropa (1).jpg; sl18669_Lecanora_polytropa.jpg
Leavitt 18-455b	sl18455b	Lecanoraceae	Lecanora	polytropaAGG7	MZ243614	tcgagaggggtctccggactccgggggcttcggccccctactcttcaccctatgtttacacacctttgttgctttggcgggcctcgggtttgaacccgtatcggccgcgggcttccacaccccggccgtccgtgcccgtcagaggcccacgaaccttcgtttatcagtgtcgtccgagtaaaaccacaatagcaaaaactttcaacaacggatctcttggttctggcatcgatgaagaacgcagcgaaatgcgataagtaatgtgaattgcagaattcagtgaatcatcgaatctttgaacgcacattgcgcccctcggtattccggggggcatgcctgttcgagcgtcattgcacccctcaagcgtagcttggtattgggccttcgcctccgcggcga…		sl18455_Lecanora_polytropa1.jpg or sl18455_Lecanora_polytropa2.jpg
Leavitt 18-595	sl18595	Lecanoraceae	Lecanora	polytropaAGG8	MZ243615	tcgagaggggtctccggactccgggggcttcggccccctactcttcaccctatgtttacacacctttgttgctttggcgggcctcgggtttaacccgtaccggtcgtgggcttccataccccggccgttcgtgcccgtcagaggcccatgaaccttcgtttatcagtgtcgtccgagttaaaccacaatagtaaaaactttcaacaacggatctcttggttctggcatcgatgaagaacgcagcgaaatgcgataagtaatgtgaattgcagaattcagtgaatcatcgaatctttgaacgcacattgcgcccctcggtattccggggggcatgcctgttcgagcgtcattgcacccctcaagcgtagcttggtattgggccttcgcccccgtggcggg…		sl18595_Lecanora_polytropa.jpg
Leavitt 18-474a	sl18474a	Lecanoraceae	Lecanora	polytropaAGG9	MZ243616	ttgagaggggtctccggactccgggggtttcggccccctactcttcaccctatgtttacacacctttgttgctttggcgggcctcgggttcgccccgtaccggccgtgggctcacaccccggccgtccgtgcccgtcagaggcccatgaaccttcgtttatcagtgtcgtccgagtacaaccacaatagtaaaaactttcaacaacggatctcttggttctggcatcgatgaagaacgcagcgaaatgcgataagtaatgtgaattgcagaattcagtgaatcatcgaatctttgaacgcacattgcgcccctcggtattccggggggcatgcctgttcgagcgtcattgcacccctcaagcctagcttggtattgggccttcgcccccgcggcgggcc…		sl18474a_Lecanora_polytropa.jpg
Leavitt 18-437b	sl18437b	Lecanoraceae	Lecanora	prolificans	MZ243617	atgagaggggtctcttcgaccccgggagcttcggcgcccaactcttcaccccttgcttacatacacctattgctttggcgggctctggggcttacccccgccggctcacgctggtgcttgcccgtcagaggcctagcgaacttcgtctattagtgtcgtccgagcataaatacaatagtaaaaactttcaacaacggatctcttggttctggcatcgatgaagaacgcagcgaaatgcgataagtaatgtgaattgcagaattcagtgaatcatcgaatctttgaacgcacattgcgcccctcggtattccggggagcacgcctgttcgagcgtcattgcgacccctcaagctgcgcttggtattgggtcctcgccccttcgggcgggcccgaaagtca…		sl18437_Lecanora_saligna.jpg
Leavitt 18-471	sl18471	Lecanoraceae	Lecanora	prolificans	MZ243618	atgagaggggtctcttcgaccccgggagcttcggcgcccaactcttcaccccttgcttacatacacctattgctttggcgggctctggggcttacccccgccggctcacgctggtgcttgcccgtcagaggcctagcgaacttcgtctattagtgtcgtccgagcataaatacaatagtaaaaactttcaacaacggatctcttggttctggcatcgatgaagaacgcagcgaaatgcgataagtaatgtgaattgcagaattcagtgaatcatcgaatctttgaacgcacattgcgcccctcggtattccggggagcacgcctgttcgagcgtcattgcgacccctcaagctgcgcttggtattgggtcctcgccccttcgggcgggcccgaaagtca…		sl18471_Lecanora_saligna.jpg
Leavitt 18-272c	sl18272c	Lecanoraceae	Lecanora	rupicolaAFF1	MZ243619	ggcgggcccggagcaccgctcctgccggtcgagggccctcgcgtcccgcccggaaagcgcccgtccgaggtctatcaaaacccgtttattagtgacgtccgagtataaacgataatcgtaaaaactttcaacaacggatctcttggttctggcatcgatgaagaacgcagcgaaatgcgataagtaatgtgaattgcagaattcagtgaatcatcgaatctttgaacgcacattgcgcccctcggtattccggggggcatgcctgttcgagcgtcattacacccctcaagcgtagcttggtattaggctctcgctcatcgcggcgtgcccgaaaatcagtggcggtccgggacgatttcaagcgtagtaaattttctcccgcctcgaaggttcgtgccc…		sl18272_Lecanora_bicinta.jpg
Leavitt 18-375c	sl18375c	Lecanoraceae	Lecanora	rupicolaAFF1	MZ243620	ggggcttcgcgcttccgggggcttcggcccccaactcttcaccctgtgtctacctaccttcgttgctttggcgggcccggagcaccgctcctgccggtcgagggccctcgcgtcccgcccggaaagcgcccgtccgaggtctatcaaaacccgtttattagtgacgtccgagtataaacgataatcgtaaaaactttcaacaacggatctcttggttctggcatcgatgaagaacgcagcgaaatgcgataagtaatgtgaattgcagaattcagtgaatcatcgaatctttgaacgcacattgcgcccctcggtattccggggggcatgcctgttcgagcgtcattacacccctcaagcgtagcttggtattaggctctcgctcatcgcggcgtgccc…		sl18375_Lecanora_rupicola_noseq.jpg
Leavitt 18-240a	sl18240a	Lecanoraceae	Lecanora	rupicolaAGG1	MZ243621	acgagagaggggcctcgcgctcccgggggctccggcccccaactcttccaccccgtgtccacctacctttgttgctttggcgggccgggagcaccgctcctgccggtcgggggccttcgcgtcccgtccggtaagcgcccgtcggaggtccatcaaaacccgtctattggtgaagtccgagtataaaccataatagtaaaaactttcaacaacggatctcttggttctggcatcgatgaagaacgcagcgaaatgcgataagtaatgtgaattgcagaattcagtgaatcatcgaatctttgaacgcacattgcgcccctcggtattccggggggcatacctgttcgagcgtcattacacccctcaagcgtagcttggtattgggccctcgccgaccgt…		sl18240a_Lecanora_bicinta.jpg
Leavitt 18-275	sl18275	Lecanoraceae	Lecanora	rupicolaAGG1	MZ243622	tttggcgggccgggagcaccgctcctgccggccgggggccttcgcgtcccgcccggtaagcgccccgtcggaggtccatcaaaacccgtctattggtgaagtccgagtataaaccataatagtaaaaactttcaacaacggatctcttggttctggcatcgatgaagaacgcagcgaaatgcgataagtaatgtgaattgcagaattcagtgaatcatcgaatctttgaacgcacattgcgcccctcggtattccggggggcatacctgttcgagcgtcattacacccctcaagcgtagcttggtattgggccctcgccgaccgtggcgtacccgaaaatcagtggcggtccgtcgtgacttcaagcgtagtaaattttctcccgcttcgaacgttcgc…		sl18275_Lecanora_bicinta.jpg
Leavitt 18-355rup	sl18355rup	Lecanoraceae	Lecanora	rupicolaAGG1	MZ243623	acgagagaggggcctcgcgctcccgggggctccggcccccaactcttccaccccgtgtccacctacctttgttgctttggcgggccgggagcaccgctcctgccggccgggggccttcgcgtcccgtccggtaagcgcccgtcggaggtccatcaaaacccgtctattggtgaagtccgagtataaaccataatagtaaaaactttcaacaacggatctcttggttctggcatcgatgaagaacgcagcgaaatgcgataagtaatgtgaattgcagaattcagtgaatcatcgaatctttgaacgcacattgcgcccctcggtattccggggggcatacctgttcgagcgtcattacacccctcaagcgtagcttggtattgggccctcgccgaccgt…		sl18355rup.jpg
Leavitt 18-404rupi	sl18404rupi	Lecanoraceae	Lecanora	rupicolaAGG1	MZ243624	acgagagaggggcctcgcgctcccgggggctccggcccccaactcttccaccccgtgtccacctacctttgttgctttggcgggccgggagcaccgctcctgccggccgggggccttcgcgtcccgcccggtaagcgcccgtcggaggtccatcaaaacccgtctattggtgaagtccgagtataaaccataatagtaaaaactttcaacaacggatctcttggttctggcatcgatgaagaacgcagcgaaatgcgataagtaatgtgaattgcagaattcagtgaatcatcgaatctttgaacgcacattgcgcccctcggtattccggggggcatacctgttcgagcgtcattacacccctcaagcgtagcttggtatgggccctcgccgaccgtg…		sl18404_Lecanora_rupicola.jpg
Leavitt 18-454b	sl18454b	Lecanoraceae	Lecanora	rupicolaAGG1	MZ243625	acgagagaggggcctcgcgctcccgggggctccggcccccgactcttccaccccgtgtccacctacctttgttgctttggcgggccgggagcaccgctcctgccggccgggggccttcgcgtcccgtccggtaagcgcccgtcggaggtccatcaaaacccgtctattggtgaagtccgagtataaaccataatagtaaaaactttcaacaacggatctcttggttctggcatcgatgaagaacgcagcgaaatgcgataagtaatgtgaattgcagaattcagtgaatcatcgaatctttgaacgcacattgcgcccctcggtattccggggggcatacctgttcgagcgtcattacacccctcaagcgtagcttggtattgggccctcgccgaccgt…		sl18454_Lecanora_bicinta.jpg
Leavitt 18-455rupi	sl18455rupi	Lecanoraceae	Lecanora	rupicolaAGG1	MZ243626	acgagagaggggcctcgcgctcccgggggctccggcccccaactcttccaccccgtgtccacctacctttgttgctttggcgggccgggagcaccgctcctgccggccgggggccttcgcgtcccgtccggtaagcgcccgtcggaggtccatcaaaacccgtctattggtgaagtccgagtataaaccataatagtaaaaactttcaacaacggatctcttggttctggcatcgatgaagaacgcagcgaaatgcgataagtaatgtgaattgcagaattcagtgaatcatcgaatctttgaacgcacattgcgcccctcggtattccggggggcatacctgttcgagcgtcattacacccctcaagcgtagcttggtattgggccctcgccgaccgt…		sl18455_Lecanora_bicinita.jpg
Leavitt 18-655	sl18655	Lecanoraceae	Lecanora	rupicolaAGG1	MZ243627	acgagagaggggcctcgcgctcccgggggctccggcccccaactcttccaccccgtgtccacctacctttgttgctttggcgggccgggagcaccgctcctgccggccgggggccttcgcgtcccgtccggtaagcgcccgtcggaggtccatcaaaacccgtctattggtgaagtccgagtataaaccataatagtaaaaactttcaacaacggatctcttggttctggcatcgatgaagaacgcagcgaaatgcgataagtaatgtgaattgcagaattcagtgaatcatcgaatctttgaacgcacattgcgcccctcggtattccggggggcatacctgttcgagcgtcattacacccctcaagcgtagcttggtattgggccctcgccgaccgt…		sl18655_Lecanora_bicinta.jpg
Leavitt 18-294a	sl18294a	Lecanoraceae	Lecanora	rupicolaAGG2	MZ243628	ccgagagaggggcctcgcgctcccgggggctccggcccccaactcttccaccccgtgtccacctaccttcgttgctttggcgggcccggagcaccgctcctgccggccgagggccttcgcgtcccgtccgggaagcgcccgtcggaggctcatcaaaacccgtctattggtgaagtccgagtataaaccataatagtaaaaactttcaacaacggatctcttggttctggcatcgatgaagaacgcagcgaaatgcgataagtaatgtgaattgcagaattcagtgaatcatcgaatctttgaacgcacattgcgcccctcggtattccggggggcatgcctgttcgagcgtcattacccccctcaagcgtagcttggtattgggccctcgccgaccgt…		sl18294a_Lecanora_bicinta.jpg
Leavitt 18-460c	sl18460c	Lecanoraceae	Lecanora	rupicolaAGG2	MZ243629	ccgagagaggggcctcgcgctcccgggggctccggcccccaactcttccaccccgtgtccacctaccttcgttgctttggcgggcccggagcaccgctcctgccggccgagggccttcgcgtcccgtccgggaagcgcccgtcggaggtccatcaaaacccgtctattggtgaagtccgagtataaaccataatagtgaaaactttcaacaacggatctcttggttctggcatcgatgaagaacgcagcgaaatgcgataagtaatgtgaattgcagaattcagtgaatcatcgaatctttgaacgcacattgcgcccctcggtattccggggggcatgcctgttcgagcgtcattacacccctcaagcgtagcttggtattgggccctcgccgaccgt…		sl18460_Lecanora_bicinta.jpg
Leavitt 18-468lec	sl18468lec	Lecanoraceae	Lecanora	sp1	MZ243630	aatgagaggggtctccggaccccgggggctccggcccccaactcttcaccctttgtaaacgtacttagttgctttggcgggccttggggttcgccccatggcggccttcgggtcgtctcgcgcccgtcagaggcccttcaaactccgattatcagtgacgtccgagtaaaaatacaatagtaaaaactttcaacaacggatctcttggttctggcatcgatgaagaacgcagcgaaatgcgataagtaatgtgaattgcagaattcagtgaatcatcgaatctttgaacgcacattgcgcccctcggtattccggggggcatgcctgttcgagcgtcattgcacccctcaagcgcagcttggtattgggtccacgccccccggggcgggcccgaaagtc…		sl18468_Lecanora_sp.jpg
Leavitt 18-405a	sl18405a	Lecanoraceae	Lecanora	sp2	MZ243631	atgagaggggttctcggaccccgggggcttcggtccccaactcttcacccaatgttaacgtaccctggttgctttggcaggccttgggggtcgccccatatcggccgcgggctttgttgcccgggtcggttcgtgcctgtccgaggcctatcacactctgtttttatattaagtgatgtccgagtaaaacacaatggcaaaaactttcaacaacggatctcttggttctggcatcgatgaagaacgcagcgaaatgcgataagtaatgtgaattgcagaattcagtgaatcatcgaatctttgaacgcacattgcgcccctcggtactccggggggcatgcctgttcgagcgtcattgcacccctcaagcatagcttggtattaggccttcgcctctgg…		sl18405_Rhizoplaca_sp.jpg
Leavitt 18-405rhizo	sl18405rhizo	Lecanoraceae	Lecanora	sp2	MZ243632	aatgagaggggttctcggaccccgggggcttcggtccccaactcttcacccaatgttaacgtaccctggttgctttggcaggccttgggggtcgccccatatcggccgcgggctttgttgcccgggtcggttcgtgcctgtccgaggcctatcacactctgtttttatattaagtgatgtccgagtaaaacacaatggcaaaaactttcaacaacggatctcttggttctggcatcgatgaagaacgcagcgaaatgcgataagtaatgtgaattgcagaattcagtgaatcatcgaatctttgaacgcacattgcgcccctcggtactccggggggcatgcctgttcgagcgtcattgcacccctcaagcatagcttggtattaggccttcgcctctg…		sl18405_Rhizoplaca_sp.jpg
Leavitt 18-348grey	sl18348grey	Lecanoraceae	Lecanora	spGREY	MZ243633	atgagagaggggcttcgcgctcccgggggttccggcctccaactcttcaccctatgtctatctacctttgttgctttggcgggccatggggttctccccgcacctgccctgggcggtttgcccttgccggtgagcgcccgccagaggcccatcgaaactctgcttaatcagtggcgtccgagcaaaaccataattagtaaaaactttcaacaacggatctcttggttctggcatcgatgaagaacgcagcgaaatgcgataagtaatgtgaattgcagaattcagtgaatcatcgaatctttgaacgcacattgcgcccctcggtattccggggggcatgcctgttcgagcgtcattacaccgctcaagcgtagcttggtattgggttctcgctccttg…		sl18348_unknown_sp.jpg
Leavitt 18-354	sl18354	Lecanoraceae	Lecanora	spGREY	MZ243634	atgagagaggggcttcgcgctcccgggggttccggcctccaactcttcaccctatgtctatctacctttgttgcttcggcgggccatggggttctccccgcacctgccctgggcggtttgcccttgccggtgagcgcccgccagaggcccatcgaaactctgcttaatcagtggcgtccgagcaaaaccataattagtaaaaactttcaacaacggatctcttggttctggcatcgatgaagaacgcagcgaaatgcgataagtaatgtgaattgcagaattcagtgaatcatcgaatctttgaacgcacattgcgcccctcggtattccggggggcatgcctgttcgagcgtcattacaccgctcaagcgtagcttggtattgggttctcgctccttg…		no photo
Leavitt 18-365b	sl18365b	Lecanoraceae	Lecanora	spGREY	MZ243635	atgagagaggggcttcgcgctcccgggggttccggcctccaactcttcaccctatgtctatctacctttgttgctttggcgggccatggggttctccccgcacctgccctgggcggtttgcccttgccggtgagcgcccgccagaggcccatcgaaactctgcttaatcagtggcgtccgagcaaaaccataattagtaaaaactttcaacaacggatctcttggttctggcatcgatgaagaacgcagcgaaatgcgataagtaatgtgaattgcagaattcagtgaatcatcgaatctttgaacgcacattgcgcccctcggtattccggggggcatgcctgttcgagcgtcattacaccgctcaagcgtagcttggtattgggttctcgctccttg…		sl18365_Lecanora_subcavicola.jpg
Leavitt 18-403tetra	sl18403tetra	Lecanoraceae	Lecanora	spGREY	MZ243636	atgagagaggggcttcgcgctcccgggggttccggcctccaactcttcaccctatgtctatctacctttgttgctttggcgggccatggggttctccccgcacctgccctgggcggtttgcccttgccggtgagcgcccgccagaggcccatcgaaactctgcttaatcagtggcgtccgagcaaaaccataattagtaaaaactttcaacaacggatctcttggttctggcatcgatgaagaacgcagcgaaatgcgataagtaatgtgaattgcagaattcagtgaatcatcgaatctttgaacgcacattgcgcccctcggtattccggggggcatgcctgttcgagcgtcattacaccgctcaagcgtagcttggtattgggttctcgctccttg…		sl18403_Lecanora_cenisa.jpg
Leavitt 18-349side	sl18349side	Lecanoraceae	Lecanora	subcavicolaAFF1	MZ243637	acgggagaggggcttcgcgctcccggggacttcggcccccaactcttcaccctatgcctacctaccttcgttgctttggcgggccttggggttcgccccatgccggcgtcgggcgtcactgcccgggccggcgagcgcccgtcaaaggtccatccaaaccctttttatcagtgacgtccgagtaaaaacacaatagcaaaaactttcaacaacggatctcttggttctggcatcgatgaagaacgcagcgaaatgcgataagtaatgtgaattgcagaattcagtgaatcatcgaatctttgaacgcacattgcgcccctcggtattccggggggcatgcctgttcgagcgtcattgcacccttcaagcgtagcttggtactgggtcgtcgcccccgtg…		sl18349bat.jpg; sl18349peat.jpg
Leavitt 18-349subcavi	sl18349subcavi	Lecanoraceae	Lecanora	subcavicolaAFF1	MZ243638	acgggagaggggcttcgcgctcccggggacttcggcccccaactcttcaccctatgcctacctaccttcgttgctttggcgggccttggggttcgccccatgccggcgtcgggcgtcactgcccgggccggcgagcgcccgtcaaaggtccatccaaaccctttttatcagtgacgtccgagtaaaaacacaatagcaaaaactttcaacaacggatctcttggttctggcatcgatgaagaacgcagcgaaatgcgataagtaatgtgaattgcagaattcagtgaatcatcgaatctttgaacgcacattgcgcccctcggtattccggggggcatgcctgttcgagcgtcattgcacccttcaagcgtagcttggtactgggtcgtcgcccccgtg…		sl18349bat.jpg; sl18349peat.jpg
Leavitt 18-364b	sl18364b	Lecanoraceae	Lecanora	subcavicolaAFF1	MZ243639	acgggagaggggcttcgcgctcccggggacttcggcccccaactcttcaccctatgcctacctaccttcgttgctttggcgggccttggggttcgccccatgccggcgtcgggcgtcactgcccgggccggcgagcgcccgtcaaaggtccatccaaaccctttttatcagtgacgtccgagtaaaaacacaatagcaaaaactttcaacaacggatctcttggttctggcatcgatgaagaacgcagcgaaatgcgataagtaatgtgaattgcagaattcagtgaatcatcgaatctttgaacgcacattgcgcccctcggtattccggggggcatgcctgttcgagcgtcattgcacccttcaagcgtagcttggtactgggtcgtcgcccccgtg…		sl18364_Lecanora_subcavilcola.jpg
Leavitt 18-372a	sl18372a	Lecanoraceae	Lecanora	subcavicolaAFF1	MZ243640	atgggagaggggcttcgcgctcccgggggcttcggtccccaactcttcaccctatgcctacctaccttcgttgctttggcgggccttggggttcgtcccatgccggcgtcgggcgtcactgcccgggccggcgagtgcccgtcaaaggtccatccaaacccttattatcagtgacgtccgagtaaaaatataatagcaaaaactttcaacaacggatctcttggttctggcatcgatgaagaacgcagcgaaatgcgataagtaatgtgaattgcagaattcagtgaatcatcgaatctttgaacgcacattgcgcccctcggtattccggggggcatgcctgttcgagcgtcattgcacccttcaagcgtagcttggtactgggtcgtcgcccccgtg…		sl18372_Lecanora_subcavicola_REDO.jpg; sl18372_Lecanora_subcavicola.jpg
Leavitt 18-407a	sl18407a; 18-407d	Lecanoraceae	Lecanora	subcavicolaAFF1	MZ243641	atgggagaggggcttcgcgctcccgggggcttcggtccccaactcttcaccctatgcctacctaccttcgttgctttggcgggccttggggttcgtcccatgccggcgtcgggcgtcactgcccgggccggcgagtgcccgtcaaaggtccatccaaacccttattatcagtgacgtccgagtaaaaatataatagcaaaaactttcaacaacggatctcttggttctggcatcgatgaagaacgcagcgaaatgcgataagtaatgtgaattgcagaattcagtgaatcatcgaatctttgaacgcacattgcgcccctcggtattccggggggcatgcctgttcgagcgtcattgcacccttcaagcgtagcttggtactgggtcgtcgcccccgtg…		sl18407a_Lecanora_subcavicolaCF.jpg
Leavitt 18-349b	sl18349b	Lecanoraceae	Lecanora	subcavicolaAFF2	MZ243642	acgagagaggggcttcgcgctcccgggggttttcggcccccagctcttcaccctatgtctacctaccattgttgctttggcgggccttggggttcgccccacgccggcctcgggccccaatcgcccgggccggcgagcgcccgtcagaggcccatcaaactctgtttatccgtgacgtccgagtcaaaacacaatagcgaaaactttcaacaacggatctcttggttctggcatcgatgaagaacgcagcgaaatgcgataagtaatgtgaattgcagaattcagtgaatcatcgaatttttgaacgcacattgcgcccctcggtattccggggggcatgcctgttcgagcgtcattgcacccctcaagcgtagcttggtattgggtcctcgcccctcg…		sl18349bat.jpg; sl18349peat.jpg
Leavitt 18-349bat	sl18349bat	Lecanoraceae	Lecanora	subcavicolaAFF2	MZ243643	acgagagaggggcttcgcgctcccgggggttttcggcccccagctcttcaccctatgtctacctaccattgttgctttggcgggccttggggttcgccccacgccggcctcgggccccaatcgcccgggccggcgagcgcccgtcagaggcccatcaaactctgtttatccgtgacgtccgagtcaaaacacaatagcgaaaactttcaacaacggatctcttggttctggcatcgatgaagaacgcagcgaaatgcgataagtaatgtgaattgcagaattcagtgaatcatcgaatttttgaacgcacattgcgcccctcggtattccggggggcatgcctgttcgagcgtcattgcacccctcaagcgtagcttggtattgggtcctcgcccctcg…		sl18349bat.jpg; sl18349peat.jpg
Leavitt 18-403sideSOR	sl18403sideSOR	Lecanoraceae	Lecanora	subcavicolaAFF2	MZ243644	acgcgagaggggcttcgcgctcccgggggttttcggcccccagctcttcaccctatgtctacctaccattgttgctttggcgggccttggggttcgccccacgccggcctcgggccccaatcgcccgggccggcgagcgcccgtcagaggcccatcaaactctgtttatccgtgacgtccgagtcaaaacacaatagcgaaaactttcaacaacggatctcttggttctggcatcgatgaagaacgcagcgaaatgcgataagtaatgtgaattgcagaattcagtgaatcatcgaatttttgaacgcacattgcgcccctcggtattccggggggcatgcctgttcgagcgtcattgcacccctcaagcgtagcttggtattgggtcctcgcccctcg…		sl18403_side.jpg
Leavitt 18-567sore	sl18567sore	Lecanoraceae	Lecanora	subcavicolaAFF2	MZ243645	acgagagaggggcttcgcgctcccgggggttttcggcccccagctcttcaccctatgtctacctaccattgttgctttggcgggccttggggttcgccccacgccggcctcgggccccaatcgcccgggccggcgagcgcccgtcagaggcccatcaaactctgtttatccgtgacgtccgagtcaaaacacaatagcgaaaactttcaacaacggatctcttggttctggcatcgatgaagaacgcagcgaaatgcgataagtaatgtgaattgcagaattcagtgaatcatcgaatttttgaacgcacattgcgcccctcggtattccggggggcatgcctgttcgagcgtcattgcacccctcaagcgtagcttggtattgggtcctcgcccctcg…		sl18567_Lecanora_subcavicolaCF.jpg
Leavitt 18-348unk	sl18348unk	Lecanoraceae	lecanoraceaeCF	sp3	MZ243646	ccgagagaggggctccgtgctccggggggcttcggcctccgactcttcaccctatgcctacctacctttgttgctttggcggaccctggggcgtcgccccacgtcatctccaggcttcacggccggggttggtgtgcgcccgtcggaggcccattatcttctgtttatcagtgacgtccgagtaaaaagcgcaaatgattaaaactttcaacaacggatctcttggttctggcatcgatgaagaacgcagcgaaatgcgataagtaatgtgaattgcagaattcagtgaatcatcgaatctttgaacgcacattgcgcccctcggtatcccggggggcatgcctgttcgagcgtcattacacctctcaagcgtagcttggtattgggtctccgcccctc…		sl18348_unknown_noseq.jpg
Leavitt 18-437a	sl18437a	Lecanoraceae	Lecidella	elaeochroma	MZ243647	atgagtgaaagggttcgcgccctcggtggcttcactgccgccaaactctataccctgtgtctacgtatctttgttgctttggcgggccctgaggtcctctcacgccggtcccgggccctctgcccgggcgggcgagcgcccgtcagtagcccatctcaaaccctttgtatcagtgacgtccgagtatttcataatgaataaaaactttcaacaacggatctcttggttctggcatcgatgaagaacgcagcgaaatgcgataagtaatgtgaattgcagaattcagtgaatcatcgaatctttgaacgcacattgcgcccctcggtattccggggggcatgcctgttcgagcgtcattgcacccctcaagcgtagcttggtattgggctcccgccgctt…		sl18437_Lecidella_elaeochroma.jpg
Leavitt 18-472	sl18472	Lecanoraceae	Lecidella	elaeochroma	MZ243648	atgagtggaagggttcgcgccctcggtggcttcactgccgccaaactctataccctgtgtctacgtatctttgttgctttggcgggccctgaggtcctctcacgccggtcccgggccctctgcccgggcgggcgagcgcccgtcagtagcccatctcaaaccctttgtatcagtgacgtccgagtatttcataatgaataaaaactttcaacaacggatctcttggttctggcatcgatgaagaacgcagcgaaatgcgataagtaatgtgaattgcagaattcagtgaatcatcgaatctttgaacgcacattgcgcccctcggtattccggggggcatgcctgttcgagcgtcattgcacccctcaagcgtagcttggtattgggctcccgccgctt…		sl18472_Lecidella_elaeochroma.jpg
Leavitt 18-473a	sl18473a	Lecanoraceae	Lecidella	elaeochroma	MZ243649	atgagtgaaagggttcgcgccctcggtggcttcactgccgccaaactctataccctgtgtctacgtatctttgttgctttggcgggccctgaggtcctctcacgccggtcccgggccctctgcccgggcgggcgagcgcccgtcagtagcccatctcaaaccctttgtatcagtgacgtccgagtatttcataatgaataaaaactttcaacaacggatctcttggttctggcatcgatgaagaacgcagcgaaatgcgataagtaatgtgaattgcagaattcagtgaatcatcgaatctttgaacgcacattgcgcccctcggtattccggggggcatgcctgttcgagcgtcattgcacccctcaagcgtagcttggtattgggctcccgccgctt…		sl18473a_Lecidella_elaeochroma.jpg
Leavitt 18-347f	sl18347f	Lecanoraceae	Lecidella	stigmateaAGG1	MZ243650	agagaggggcttcgcgctccggcggcttcgcggccgccaactcttcaccctgtgtctaatctacctatgttgctttggcgggccctgggggtaaccccacgccaaccttaggcttcgcggcccgggtcggtcagcgcctgtcaaaggccccatcaactctgtttatcagtgatgtccgagtataaacacaataatcaaaactttcaacaacggatctcttggttctggcatcgatgaagaacgcagcgaaatgcgataagtaatgtgaattgcagaattcagtgaatcatcgaatctttgaacgcacattgcgcccctcggtattccggggggcatgcctgttcgagcgtcattgcacccctcaagcgtagcttggtgttgggctctcgcccccgcggc…		sl18347b_Lecidella_stigmatea.jpg; sl18347_Lecanora_sp_noseq.jpg
Leavitt 18-347lec	sl18347lec	Lecanoraceae	Lecidella	stigmateaAGG1	MZ243651	agagaggggcttcgcgctccggcggcttcgcggccgccaactcttcaccctgtgtctaatctacctatgttgctttggcgggccctgggggtaaccccacgccaaccttaggcttcgcggcccgggtcggtcagcgcctgtcaaaggccccatcaactctgtttatcagtgatgtccgagtataaacacaataatcaaaactttcaacaacggatctcttggttctggcatcgatgaagaacgcagcgaaatgcgataagtaatgtgaattgcagaattcagtgaatcatcgaatctttgaacgcacattgcgcccctcggtattccggggggcatgcctgttcgagcgtcattgcacccctcaagcgtagcttggtgttgggctctcgccccgcggcg…		sl18347b_Lecidella_stigmatea.jpg; sl18347_Lecanora_sp_noseq.jpg
Leavitt 18-360	sl18360	Lecanoraceae	Lecidella	stigmateaAGG1	MZ243652	atgagagaggggtttcgcgctccggcggcttcgcggctgccaactcttcaccctgtgtctaatctacctatgttgctttggcgggccctgggggtaaccccatgccaaccttgggcttcgcggcccgggtcggtcagcgcccgtcgaaggccccatccaactctgtttatcagtgatgtccgagtacaaacacaataatcaaaactttcaacaacggatctcttggttctggcatcgatgaagaacgcagcgaaatgcgataagtaatgtgaattgcagaattcagtgaatcatcgaatctttgaacgcacattgcgcccctcggtattccggggggcatgcctgttcgagcgtcattgcacccctcaagcgtagccttggtgttgggctctcgccccc…		sl18360_Lecidea_stigmatea.jpg
Leavitt 18-367z	sl18367z	Lecanoraceae	Lecidella	stigmateaAGG1	MZ243653	atgagagaggggcttcgcgctccggcggcttcgcggccgccaactcttcaccctgtgtctaatctacctatgttgctttggcgggccctgggggtaaccccacgccaaccttgggcttcgcggcccgggtcggtcagcgcccgtcgaaggccccatccaactctgtttatcagtgatgtccgagtacaaacacaataatcaaaactttcaacaacggatctcttggttctggcatcgatgaagaacgcagcgaaatgcgataagtaatgtgaattgcagaattcagtgaatcatcgaatctttgaacgcacattgcgcccctcggtattccggggggcatgcctgttcgagcgtcattgcacccctcaagcgtagcttggtgttgggctctcgcccccg…		no photo
Leavitt 18-369rino	sl18369rino	Lecanoraceae	Lecidella	stigmateaAGG1	MZ243654	atgagagaggggcttcgcgctccggcggcttcgcggccgccaactcttcaccctgtgtctaatctacctatgttgctttggcgggccctgggggtaaccccacgccaaccttgggcttcgcggcccgggtcggtcagcgcccgtcgaaggccccatccaactctgtttatcagtgatgtccgagtacaaacacaataatcaaaactttcaacaacggatctcttggttctggcatcgatgaagaacgcagcgaaatgcgataagtaatgtgaattgcagaattcagtgaatcatcgaatctttgaacgcacattgcgcccctcggtattccggggggcatgcctgttcgagcgtcattgcacccctcaagcgtagcttggtgttgggctctcgcccccg…		no photo
Leavitt 18-374	sl18374	Lecanoraceae	Lecidella	stigmateaAGG1	MZ243655	atgagagaggggtttcgtgctccggcggcttcgcggctgccaactcttcaccctgtgtctaatctacctatgttgctttggcgggccctgggggtaaccccatgccaaccttgggcttcgcggcccgggtcggtcagcgcccgtcgaaggccccatccaactctgtttatcagtgatgtccgagtacaaacacaataatcaaaactttcaacaacggatctcttggttctggcatcgatgaagaacgcagcgaaatgcgataagtaatgtgaattgcagaattcagtgaatcatcgaatctttgaacgcacattgcgcccctcggtattccggggggcatgcctgttcgagcgtcattgcacccctcaagcgtagccttggtgttgggctctcgccccc…		sl18374_Lecidella_stigmatea.jpg
Leavitt 18-409b	sl18409b	Lecanoraceae	Lecidella	stigmateaAGG1	MZ243656	atgagagaggggcttcgcgctccggcggcttcgcggccgccgactcttcaccctgtgtctaatctacctatgttgctttggcgggccctgggggtaaccccacgccaaccttgggcttcgcggcccgggtcggtcagcgcccgtcgaaggccccatccaactctgtttatcagtgatgtccgagtacaaacacaataatcaaaactttcaacaacggatctcttggttctggcatcgatgaagaacgcagcgaaatgcgataagtaatgtgaattgcagaattcagtgaatcatcgaatctttgaacgcacattgcgcccctcggtattccggggggcatgcctgttcgagcgtcattgcacccctcaagcgtagcttggtgttgggctctcgcccccg…		sl18409b_Lecidella_stigmatea.jpg
Leavitt 18-475	sl18475	Lecanoraceae	Lecidella	stigmateaAGG1	MZ243657	atgagagaggggtttcgcgctccggcggcttcgcggctgccaactcttcaccctgtgtctaatctacctatgttgctttggcgggccctgggggtaaccccatgccaaccttgggcttcgcggcccgggtcggtcagcgcccgtcgaaggccccattcaattctgttcatcagtgatgtccgagtacaaacaaacacaataatcaaaactttcaacaacggatctcttggttctggcatcgatgaagaacgcagcgaaatgcgataagtaatgtgaattgcagaattcagtgaatcatcgaatctttgaacgcacattgcgcccctcggtattccggggggcatgcctgttcgagcgtcattgcacccctcaagcgtggcttggtgttgggctcttgcc…		sl18475_Lecidella_stigmatea.jpg; sl18475_Lecidella_stigmatea (1).jpg
Leavitt 18-492	sl18492	Lecanoraceae	Lecidella	stigmateaAGG1	MZ243658	atgagagaggggtttcgcgctccggcggcttcgcggctgccaactcttcaccctgtgtctaatctacctatgttgctttggcgggccctgggggtaaccccataccaaccttgggcttcgcggcccgggtcggtcagcgcccgtcgaaggccccatccaactctgtttatcagtgatgtccgagtacaaacacaataatcaaaactttcaacaacggatctcttggttctggcatcgatgaagaacgcagcgaaatgcgataagtaatgtgaattgcagaattcagtgaatcatcgaatctttgaacgcacattgcgcccctcggtattccggggggcatgcctgttcgagcgtcattgcacccctcaagcgtagcttggtgttgggctctcgcccccg…		sl18492_Lecidea_stigmatea.jpg
Leavitt 18-500leci	sl18500leci	Lecanoraceae	Lecidella	stigmateaAGG1	MZ243659	atgagagaggggtttcgcgctccggcggcttcgcggctgccaactcttcaccctgtgtctaatctacctatgttgctttggcgggccctgggggtaaccccataccaaccttgggcttcgcggcccgggtcggtcagcgcccgtcgaaggccccatccaactctgtttatcagtgatgtccgagtacaaacacaataatcaaaactttcaacaacggatctcttggttctggcatcgatgaagaacgcagcgaaatgcgataagtaatgtgaattgcagaattcagtgaatcatcgaatctttgaacgcacattgcgcccctcggtattccggggggcatgcctgttcgagcgtcattgcacccctcaagcgtagcttggtgttgggctctcgcccccg…		sl18500_Lecidea_sp_noseq.jpg
Leavitt 18-511della	sl18511della	Lecanoraceae	Lecidella	stigmateaAGG1	MZ243660	atgagagaggggcttcgcgctccggcggcttcgcggccgccaactcttcaccctgtgtctactctacctatgttgctttggcgggccctgggggtagccccaggccaaccttgggctttgcggcccgggtcggtcagcgtccgtcgaaggccccatccaactctgtttatcagtgatgtccgagtacaaacacaataatcaaaactttcaacaacggatctcttggttctggcatcgatgaagaacgcagcgaaatgcgataagtaatgtgaattgcagaattcagtgaatcatcgaatctttgaacgcacattgcgcccctcggtattccggggggcatgcctgttcgagcgtcattgcacccctcaagcgtagcttggtgttgggctctcgcccccg…		sl18511_Lecidella_stigmatea.jpg
Leavitt 18-512	sl18512	Lecanoraceae	Lecidella	stigmateaAGG1	MZ243661	atgagagaggggcttcgcgctccggcggcttcgcggccgccaactcttcaccctgtgcctaatctacctatgttgctttggcgggccctgggggtaaccccacgccaaccttgggcttcgcggcccgggtcggtcagcgcccgtcggaggccccatcaactctgtttatcagtgatgtccgagtacaaacacaataatcaaaactttcaacaacggatctcttggttctggcatcgatgaagaacgcagcgaaatgcgataagtaatgtgaattgcagaattcagtgaatcatcgaatctttgaacgcacattgcgcccctcggtattccggggggcatgcctgttcgagcgtcattgcacccctcaagcgtagcttggtgttgggctttcgcccccgc…		sl18512_Lecidea_stigmatea.jpg
Leavitt 18-517	sl18517	Lecanoraceae	Lecidella	stigmateaAGG1	MZ243662	atgagagaggggcttcgcgctccggcggcttcgcggccgccaactcttcaccctgtgtctactctacctatgttgctttggcgggccctgggggtagccccaggccaaccttgggctttgcggcccgggtcggtcagcgtccgtcgaaggccccatccaactctgtttatcagtgatgtccgagtacaaacacaataatcaaaactttcaacaacggatctcttggttctggcatcgatgaagaacgcagcgaaatgcgataagtaatgtgaattgcagaattcagtgaatcatcgaatctttgaacgcacattgcgcccctcggtattccggggggcatgcctgttcgagcgtcattgcacccctcaagcgtagcttggtgttgggctctcgcccccg…		sl18517_Lecidea_stigmatea.jpg
Leavitt 18-537c	sl18537c	Lecanoraceae	Lecidella	stigmateaAGG1	MZ243663	tacctatgttgctttggcgggccctgggggtaaccccacgccaaccttgggcttcgcggcccgggtcggtcagcgcccgtcggaggccccatcaactctgtttatcagtgatgtccgagtacaaacacaacaatcaaaactttcaacaacggatctcttggttctggcatcgatgaagaacgcagcgaaatgcgataagtaatgtgaattgcagaattcagtgaatcatcgaatctttgaacgcacattgcgcccctcggtattccggggggcatgcctgttcgagcgtcattgcacccctcaagcgtagcttggtgttgggctttcgcccccgcggcgggcccgaaagtcagtggcggtccggagcgacttcgagcgtagtagattttctcccgcttt…		sl18537c_Lecidea_stigmatea.jpg
Leavitt 19-208leci	sl19208leci	Lecanoraceae	Lecidella	stigmateaAGG1	MZ243664	acgagagaagggcttcgcgctccggcggcttcgcggctgccaactcttcaccctgtgtctaaatctacctatgttgctttggcgggccctgggggtaaccccacgccaaccttgggcttcgcggcccgggtcggtcagcgcccgtcgaaggcctcatcaactctgtttatcagtgatgtccgagtacaaacacaataatcaaaactttcaacaacggatctcttggttctggcatcgatgaagaacgcagcgaaatgcgataagtaatgcgaattgcagaattcagtgaatcatcgaatctttgaacgcacattgcgcccctcggtattccggggggcatgcctgttcgagcgtcattgcacccctcaagcgtagcttggtgttgggctctcgcccccg…		sl19208_Lecidea_sp.jpg
Leavitt 18-257b	sl18257b	Lecanoraceae	Lecidella	stigmateaAGG2	MZ243665	atgagagaagggcttcgcgctccggcggcttcgcggctgccaactcttcaccctgtgtctaacctacctatgttgctttggcgggccctgggggtaacctcacgccaaccttgggcttcgcggcccgggtcggtcagcgcccgtcgaaggccccatcaactctgtttatcagtgatgtccgagtataaacacaataatcaaaactttcaacaacggatctcttggttctggcatcgatgaagaacgcagcgaaatgcgataagtaatgtgaattgcagaattcagtgaatcatcgaatctttgaacgcacattgcgcccctcggtattccggggggcatgcctgttcgagcgtcattgcacccctcaagcgtagcttggtgttggaccttcgcccccgc…		photographed
Leavitt 18-294d	sl18294d	Lecanoraceae	Lecidella	stigmateaAGG2	MZ243666	atgagagaagggcttcgcgctccggcggcttcgcggctgccaactcttcaccctgtgtctaacctacctatgttgctttggcgggccctgggggtaacctcacgccaaccttgggcttcgcggcccgggtcggtcagcgcccgtcgaaggccccatcaactctgtttatcagtgatgtccgagtataaacacaataatcaaaactttcaacaacggatctcttggttctggcatcgatgaagaacgcagcgaaatgcgataagtaatgtgaattgcagaattcagtgaatcatcgaatctttgaacgcacattgcgcccctcggtattccggggggcatgcctgttcgagcgtcattgcacccctcaagcgtagcttggtgttggaccttcgcccccgc…		sl18294_Lecidella_stigmatea.jpg
Leavitt 18-467unk	sl18467unk	Lecanoraceae	Lecidella	stigmateaAGG2	MZ243667	atgagagaggggcttcgcgctccggcgcctcgcggctgccaactcctcaccctgtgtctaacctacctatgttgctttggcgggccctggggggaacctcacgccaaccttgggcttcgcggcccgggtcggtcagcgcccgtcgaaggccccatcaactctgtttatcagtgatgtccgagtacaaacacaataaatcaaaactttcaacaacggatctcttggttctggcatcgatgaagaacgcagcgaaatgcgataagtaatgtgaattgcagaattcagtgaatcatcgaatctttgaacgcacattgcgcccctcggtattccggggggcatgcctgttcgagcgtcattgcacccctcaagcgtagcttggtgttgggccctcgcccccgc…		sl18467_unknown.jpg
Leavitt 18-582a	sl18582a	Lecanoraceae	Lecidella	stigmateaAGG2	MZ243668	atgagagaggggcttcgcgctccggcgcctcgcggctgccaactcttcatcctgtgtctaacctacctatgttgctttggcgggccctggggggaacctcacgccaaccttgggcttcgcggcccgggtcggtcagcgcccgtcgaaggccccatcaactctgtttatcagtgatgtccgagtacaaacacaataatcaaaactttcaacaacggatctcttggttctggcatcgatgaagaacgcagcgaaatgcgataagtaatgtgaattgcagaattcagtgaatcatcgaatctttgaacgcacattgcgcccctcggtattccggggggcatgcctgttcgagcgtcattgcacccctcaagcgtagcttggtgttgggccctcgcccccgcg…		sl18582_Lecidea_stigmatea.jpg
Leavitt 18-582e	sl18582e	Lecanoraceae	Lecidella	stigmateaAGG2	MZ243669	atgagagaggggcttcgcgctccggcgcctcgcggctgccaactcttcaccctgtgtctaacctacctatgttgctttggcgggccctggggggaacctcacgccaaccttgggcttcgcggcccgggtcggtcagcgcccgtcgaaggccccaccaactctgtttatcagtgatgtccgagtacaaacacaataatcaaaactttcaacaacggatctcttggttctggcatcgatgaagaacgcagcgaaatgcgataagtaatgtgaattgcagaattcagtgaatcatcgaatctttgaacgcacattgcgcccctcggtattccggggggcatgcctgttcgagcgtcattgcacccctcaagcgtagcttggtgttgggccctcgcccccgcg…		sl18582_Lecidea_stigmatea.jpg
Leavitt 18-583i	sl18583i	Lecanoraceae	Lecidella	stigmateaAGG2	MZ243670	atgagagaggggcttcgcgctccggcgcctcgcggctgccaactcttcaccctgtgtctaacctacctatgttgctttggcgggccctggggggaacctcacgccaaccttgggcttcgcggcccgggtcggtcagcgcccgtcgaaggccccaccaactctgtttatcagtgatgtccgagtacaaacacaataatcaaaactttcaacaacggatctcttggttctggcatcgatgaagaacgcagcgaaatgcgataagtaatgtgaattgcagaattcagtgaatcatcgaatctttgaacgcacattgcgcccctcggtattccggggggcatgcctgttcgagcgtcattgcacccctcaagcgtagcttggtgttgggccctcgcccccgcg…		sl18583i_Lecidea_stigmatea.jpg
Leavitt 18-528	sl18528	Lecanoraceae	Lecidella	stigmateaAGG3	MZ243671	acgagagaggggcttcgcgctccggcggcttcgcggccgtctaactcttcacccggtgtctaatctacctttgttggtttggcgggccctgggggttacctcacgccaacttcgggcttcgtcgcccgggtcggtcagtgcccgtcgaaggccccatctaactctgttttatcagtgacgtccgagtacaaacacaataatcaaaactttcaacaacggatctcttggttctggcatcgatgaagaacgcagcgaaatgcgataagtaatgtgaattgcagaattcagtgaatcatcgaatctttgaacgcacattgcgcccctcggtattccggggggcatgcctgttcgagcgtcattgcacccctcaagcgtagcttggtgttgggccttcgcccc…		sl18528_Lecidea_stigmatea.jpg
Leavitt 18-681blackAPO	sl18681blackAPO	Lecanoraceae	Lecidella	stigmateaAGG3	MZ243672	acgagagaggggcttcgcgctccggcggcttcgcggccgtcaactcttcacccggtgtctaatctacctttgttgctttggcgggccctgggggttacctcacgccaacttcgggcttcgtcgcccgggtcggtcagtgcccgtcgaaggccccatctaactctgttttatcagtgacgtccgagcacaaacacaataatcaaaactttcaacaacggatctcttggttctggcatcgatgaagaacgcagcgaaatgcgataagtaatgtgaattgcagaattcagtgaatcatcgaatctttgaacgcacattgcgcccctcggtattccggggggcatgcctgttcgagcgtcattgcacccctcaagcgtagcttggtgttgggccttcgccccc…		sl18681_blackAPO.jpg
Leavitt 18-681brownAPO	sl18681brownAPO	Lecanoraceae	Lecidella	stigmateaAGG3	MZ243673	acgagagaggggcttcgcgctccggcggcttcgcggccgtcaactcttcacccggtgtctaatctacctttgttgctttggcgggccctgggggttacctcacgccaacttcgggcttcgtcgcccgggtcggtcagtgcccgtcgaaggccccatctaactctgttttatcagtgacgtccgagcacaaacacaataatcaaaactttcaacaacggatctcttggttctggcatcgatgaagaacgcagcgaaatgcgataagtaatgtgaattgcagaattcagtgaatcatcgaatctttgaacgcacattgcgcccctcggtattccggggggcatgcctgttcgagcgtcattgcacccctcaagcgtagcttggtgttgggccttcgccccc…		sl18681_blackAPO.jpg
Leavitt 18-347b	sl18347b	Lecanoraceae	Lecidella	stigmateaAGG4	MZ243674	atgagagaggggcttcgcgctccggcggcttcacggccgccaactcttcaccccgtgtctcatctacctatgttgctttggcgggtcctgggggtaacctcacgccaacctcgggcttcgcagcccgggtcggccagcgcccgtcgaaggctccatccaactctgtttatcagtgatgtccgagtacaaacataataatcaaaactttcaacaacggatctcttggttctggcatcgatgaagaacgcagcgaaatgcgataagtaatgtgaattgcagaattcagtgaatcatcgaatctttgaacgcacattgcgcccctcggtattccggggggcatgcctgttcgagcgtcattgcacccctcaagcgtagcttggtgttgggctctcgcccccg…		sl18347b_Lecidella_stigmatea.jpg; sl18347_Lecanora_sp_noseq.jpg
Leavitt 18-347e	sl18347e	Lecanoraceae	Lecidella	stigmateaAGG4	MZ243675	atgagagaggggcttcgcgctccggcggcttcacggccgccaactcttcaccccgtgtctcatctacctatgttgctttggcgggtcctgggggtaacctcacgccaacctcgggcttcgcagcccgggtcggccagcgcccgtcgaaggctccatccaactctgtttatcagtgatgtccgagtacaaacataataatcaaaactttcaacaacggatctcttggttctggcatcgatgaagaacgcagcgaaatgcgataagtaatgtgaattgcagaattcagtgaatcatcgaatctttgaacgcacattgcgcccctcggtattccggggggcatgcctgttcgagcgtcattgcacccctcaagcgtagcttggtgttgggctctcgcccccg…		sl18347b_Lecidella_stigmatea.jpg
Leavitt 18-620y	sl18620y	Lecanoraceae	Lecidella	wulfeniiAFF	MZ243676	atgagtgaaagggttcgcgccctcggtggcttcactgccgccaaactctataccctgtgtctacgtatctttgttgctttggcgggccctgaggtccttctcacgccgatctcgggccctttgcccgggggggcgagcgcccgtcagtagcccatctcaaacccttttgtatcagtgacgtccgagtattatgataataaataaaaactttcaacaacggatctcttggttctggcatcgatgaagaacgcagcgaaatgcgataagtaatgtgaattgcagaattcagtgaatcatcgaatctttgaacgcacattgcgcccctcggtattccggggggcatgcctgttcgagcgtcattgcacccctcaagcgtagcttggtattgggttcccgccg…		sl18620_Lecidella_wulfeniiCF.jpg
Leavitt 18-515	sl18515	Lecanoraceae	Lecideoid	andersoniiAGG1	MZ243677	acgagagaggggctcacacgccccgggggcttcggccccgcctcttcaccccgtgcgtacctacctttgttgctttggcgggcctcgggtcctcccgacgccggcctgggggcaaccccgggctcccgcgcgcccgccggaggccatcttaaaattctgttatcagtgcagtccgagtaccaattcaataattaaaactttcaacaacggatctcttggttctggcatcgatgaagaacgcagcgaaatgcgataagtaatgtgaattgcagaattcagtgaatcatcgaatctttgaacgcacattgcgccccctggtattccggggggcatgcctgttcgagcgtcattgcaaccctcaagcaccgcttggtattgggctttcgtcccccggacgtg…		missing
Leavitt 18-599a	sl18599a	Lecanoraceae	Lecideoid	andersoniiAGG1	MZ243678	acgagagaggggctcacacgccccgggggcttcggccccgcctcttcaccccgtgcgtacctacctttgttgctttggcgggcctcgggtcctcccgacgccggcctgggggcaaccccgggctcccgcgcgcccgccggaggccatcttaaaattctgttatcagtgcagtccgagtaccaattcaataattaaaactttcaacaacggatctcttggttctggcatcgatgaagaacgcagcgaaatgcgataagtaatgtgaattgcagaattcagtgaatcatcgaatctttgaacgcacattgcgccccctggtattccggggggcatgcctgttcgagcgtcattgcaaccctcaagcaccgcttggtattgggctttcgtcccccggacgtg…		missing
Leavitt 18-597	sl18597	Lecanoraceae	Lecideoid	andersoniiAGG2	MZ243679	acgagagaggggcttcggccccgcctcttcaccccgtgcgtacctacccttgttgctttggcgggcctcgggtcctcccgacgccggcctgggggcaaccccgggctcgcgcgtgcccgccggaggccatcttaaactccgttatcatgcagtccgattaccaattcaataactaaaactttcaacaacggatctcttggttctggcatcgatgaagaacgcagcgaaatgcgataagtaatgtgaattgcagaattcagtgaatcatcgaatctttgaacgcacattgcgccccctggtattccggggggcatgcctgttcgagcgtcattgcaaccctcaagcaccgcttggtattgggctttcgtcccccggacgtgcccgaaagttagtggcggt…		missing
Leavitt 18-642	sl18642q	Lecanoraceae	lecideoid	atrobrunneaAGG1	MZ243680	ACGAGAGAGGGGCTCGCGCCCCGGGGGTTTCGGCCCCGCCTCTTCACCCCGTGCGTACCTACCTTTGTTGCTTCGGCGGGCCTCGGGGCGCCCCGATGCCGGCCTGGGGGTAACCCCGGGCCCGCGCGCGCCCGCCGGAGGCCATTGCAAACCCTGTTATCCGTGTCGTCTGAGCGTCGATTCAATAACTAAAACTTTCAACAACGGATCTCTTGGTTCTGGCATCGATGAAGAACGCAGCGAAATGCGATAAGTAATGTGAATTGCAGAATTCAGTGAATCATCGAATCTTTGAACGCACATTGCGCCCCCTGGCATTCCGGGGGGCATGCCTGTTCGAGCGTCATTGCAACCCTCAAGCACTGCTTGGTATTGGGCCTTCGTCCCCCGGACGTGCCC…
Leavitt 18-653squam	sl18653squam	Lecanoraceae	Lecideoid	atrobrunneaAGG1	MZ243681	acgagagaggggctcgcgccccgggggtttcggccccgcctcttcaccccgtgcgtacctacctttgttgcttcggcgggcctcggggcgccctgatgccggcctgggggcaaccccgggctcgcgcgcgcccgccggagaccattgcaaaccctgttatccgtgtcgtctgagtgtcaattcaataactaaaactttcaacaacggatctcttggttctggcatcgatgaagaacgcagcgaaatgcgataagtaatgtgaattgcagaattcagtgaatcatcgaatctttgaacgcacattgcgccccctggcattccggggggcatgcctgttcgagcgtcattgcaaccctcaagcaccgcttggtattgggccttcgtcccccggacgtgccc…		sl18653_squamules_sp.jpg
Leavitt 18-455a	sl18455a	Lecanoraceae	Lecideoid	atrobrunneaAGG2	MZ243682	ccgagagagggggctcgcgccccgggggtttcggccccgcctcttcaccccgtgcgtatctacctttgttgcttcggcgggcctcgggtcgccccgacgccggcctgggggcaaccccgggctcgcgcgcgcccgccggaggctattgcaaactctgttatccgtgtagtctgagcgtcaatacaataactaaaactttcaacaacggatctcttggttctggcatcgatgaagaacgcagcgaaatgcgataagtaatgtgaattgcagaattcagtgaatcatcgaatctttgaacgcacattgcgccccctggcattccggggggcatgcctgttcgagcgtcattgcaaccctcaagcactgcttggtattgggccttcgtcccctgggcgtgcc…		sl18455_Lecidea_atrobrunnea.jpg
Leavitt 18-566a	sl18566a	Lecanoraceae	Lecideoid	atrobrunneaAGG2	MZ243683	ccgagagaggggctcgcgccccgggtgtttcggccccgcctcttcaccccgtgcgtacctacctttgttgcttcggcgggcctcgggtccccccgacgccggcccgggggcaaccccgggctcgcgcgcgcccgccggaggccactgcaaactctgtcatccgtgtagtctgagcgtcgatacaataactaaaactttcaacaacggatctcttggttctggcatcgatgaagaacgcagcgaaatgcgataagtaatgtgaattgcagaattcagtgaatcatcgaatctttgaacgcacattgcgccccctggcattccggggggcatgcctgttcgagcgtcattgcaaccctcaagcactgcttggtattgggccttcgtcccccgggcgtgccc…		sl18566_Lecidea_atrobrunneaAFF_clade2.jpg
Leavitt 18-568a	sl18568a	Lecanoraceae	Lecideoid	atrobrunneaAGG2	MZ243684	ccgagagaggggctcgcgccccgggggtttcggccccgcctcttcaccccgtgcgtacctacctttgttgcttcggcgggcctcgggtcccccccgacgccggcctggggacaaccccgggctcgcgcgcgcccgccggaggccattgcaaactctgttatccgtgtagtctgagcgtcaatacaataactaaaactttcaacaacggatctcttggttctggcatcgatgaagaacgcagcgaaatgcgataagtaatgtgaattgcagaattcagtgaatcatcgaatttttgaacgcacattgcgccccctggcattccggggggcatgcctgttcgagcgtcattgcaaccctcaagcactgcttggtattgggccttcgtccccgggcgtgccc…		sl18568a_Lecidea_atrobrunneaAFF_clade2.jpg
Leavitt 18-600	sl18600	Lecanoraceae	Lecideoid	atrobrunneaAGG2	MZ243685	cgagagaggggctcgcgccccgggggtttcggccccgcctcttcacccagtgtgtacctacctttgttgcttcggcgggcctcgggtccccccgacgccggcctgggggcaaccccgggctcgcgcgcgcccgccggaggccattgcaaactctgttatccgtgtagtctgagcgtcaatacaataactaaaactttcaacaacggatctcttggttctggcatcgatgaagaacgcagcgaaatgcgataagtaatgtgaattgcagaattcagtgaatcatcgaatctttgaacgcacattgcgccccctggcattccggggggcatgcctgttcgagcgtcattgcaaccctcaagcactgcttggtattgggccttcgtcccccggacgtgcccg…		sl18600_Lecidea_atrobrunneaAFF_clade2.jpg
Leavitt 18-639	sl18639	Lecanoraceae	Lecideoid	atrobrunneaAGG2	MZ243686	ccgagagaggggctcgcgccccgggggtttcggccccgcctcttcacccagtgtgtacctacctttgttgcttcggcgggcctcgggtccccccgacgccgggctgggggcaaccccgggctcgcgcgcgctcgccggaggccattgcaaactctgttatccgtgtagtctgagcgtcaatacaataactaaaactttcaacaacggatctcttggttctggcatcgatgaagaacgcagcgaaatgcgataagtaatgtgaattgcagaattcagtgaatcatcgaatctttgaacgcacattgcgccccctggcattccggggggcatgcctgttcgagcgtcattgcaattctcaagcactgcttggtattgggccttcgtcccccggacgtgccc…		sl18639_Lecidea_atrobrunneaAFF_clade2.jpg
Leavitt 18-645atro	sl18645atro	Lecanoraceae	Lecideoid	atrobrunneaAGG2	MZ243687	ccgagagaggggctcgcgccccgggggtttcggccccgcctcttcaccccgtgcgtacctacctttgttgcttcggcgggcctcgggtccccccgacgccggcccgggggtaaccccgggctcgcgcgcgcccgccggaggccattgcaaactctgttatccgtgtagtctgagcgtcaatgcaataactaaaactttcaacaacggatctcttggttctggcatcgatgaagaacgcagcgaaatgcgataagtaatgtgaattgcagaattcagtgaatcatcgaatctttgaacgcacattgcgccccctggcattccggggggcatgcctgttcgagcgtcattgcaaccctcaagcactgcttggtattgggccttcgtcccccgggcgtgccc…		sl18645_Lecidea_atrobrunneaAFF_noseq.jpg
Leavitt 18-650	sl18650	Lecanoraceae	Lecideoid	atrobrunneaAGG2	MZ243688	ccgagagaggggctcgcgccccgggggtttcggccccgcctcttcaccccgtgcgtacctacctttgttgcttcggcgggcctcgggtcccccccgacgccggcctgggggcaaccccgggctcgcgcgcgctcgccggaggccactgcaaactctgttatccgtgtagtctgagcgtcaatacaataactaaaactttcaacaacggatctcttggttctggcatcgatgaagaacgcagcgaaatgcgataagtaatgtgaattgcagaattcagtgaatcatcgaatctttgaacgcacattgcgccccctggcattccggggggcatgcctgttcgagcgtcattgtaaccctcaagcactgcttggtattgggccttcgtccccgggcgtgccc…		sl18650_Lecidea_atrobrunneaAFF_clade2.jpg
Leavitt 18-653atro	sl18653atro	Lecanoraceae	Lecideoid	atrobrunneaAGG2	MZ243689	ccgagagaggggctcgcgccccgggggtttcggccccgcctcttcacccagtgtgtacctacctttgttgcttcggcgggcctcgggtccccccgacgccgggctgggggcaaccccgggctcgcgcgcgctcgccggaggccattgcaaactctgttatccgtgtagtctgagcgtcaatacaataactaaaactttcaacaacggatctcttggttctggcatcgatgaagaacgcagcgaaatgcgataagtaatgtgaattgcagaattcagtgaatcatcgaatctttgaacgcacattgcgccccctggcattccggggggcatgcctgttcgagcgtcattgcaattctcaagcactgcttggtattgggccttcgtcccccggacgtgccc…		sl18653_Lecidea_atrobrunneaAFF_noseq.jpg
Leavitt 18-658	sl18658	Lecanoraceae	Lecideoid	atrobrunneaAGG3	MZ243690	ccgagagaggggctcgcgccccgggggtttcggccccgcctcttcaccccgtgcgtacctacctttgttgcttcggcgggcctcggggcccccccgacgccggcctgggggcaaccccgggctcgcgcgcgcccgccggaggccattgcaaactctgttatccgtgtagtctgagtatcaatacaataactaaaactttcaacaacggatctcttggttctggcatcgatgaagaacgcagcgaactgcgataagtaatgtgaattgcagaattcagtgaatcatcgaatctttgaacgcacattgcgccccctggcattccggggggcatgcctgttcgagcgtcattgcagccctcaagcattgcttggtattgggccttcgtcccccggacgtgcc…		sl18658_Lecidea_atrobrunneaAFF_clade4.jpg
Leavitt 18-489	sl18489	Lecanoraceae	Lecideoid	deoidSP1	MZ243691	acgagagaggggcgatccgccccgggggtttcggccccgcctcttcaccccgtgcgtacctacctttgttgctttggtgggcctcgggtcctcccgacgccggcccgggggtgacccccgggctcgcgcgcgcccgccgaaggccatctcaaatcctgtcatcaatgcagtctgagtatcgattcaataactaaaactttcaacaacggatctcttggttctggcatcgatgaagaacgcagcgaaatgcgataagtaatgtgaattgcagaattcagtgaatcatcgaatctttgaacgcacattgcgccccctggcattccggggggcatgcctgttcgagcgtcattgcaaccctcaagcacaccgcttggtattgggccttcgtcccccggacgt…		sl18489_Lecidea_sp.jpg
Leavitt 18-496	sl18496	Lecanoraceae	Lecideoid	deoidSP1	MZ243692	acgagagaggggcgatccgccccgggggtttcggccccgcctcttcaccccgtgcgtacctacctttgttgctttggcgggcctcgggtcctcccgacgccggcccgggggtgacccccgggctcgcgcgcgcccgccgaaggccatctcaaatcctgtcatcaatgcagtccgagtatcgattcaataactaaaactttcaacaacggatctcttggttctggcatcgatgaagaacgcagcgaaatgcgataagtaatgtgaattgcagaattcagtgaatcatcgaatctttgaacgcacattgcgccccctggtattccggggggcatgcctgttcgagcgtcattgcaaccctcaagcacaccgcttggtattgggccttcgtcccccggacgt…		sl18496_Lecidea_sp1.jpg
Leavitt 18-498	sl18498	Lecanoraceae	Lecideoid	deoidSP1	MZ243693	acgagagaggggcgatccgccccgggggtttcggccccgcctcttcaccccgtgcgtacctacctttgttgctttggtgggcctcgggtcctcccgacgccggcccgggggtgacccccgggctcgcgcgcgcccgccgaaggccatctcaaatcctgtcatcaatgcagtctgagtatcgattcaataactaaaactttcaacaacggatctcttggttctggcatcgatgaagaacgcagcgaaatgcgataagtaatgtgaattgcagaattcagtgaatcatcgaatctttgaacgcacattgcgccccctggcattccggggggcatgcctgttcgagcgtcattgcaaccctcaagcacaccgcttggtattgggccttcgtcccccggacgt…		sl18498_Lecidea_sp1.jpg
Leavitt 18-649z	sl18649z	Lecanoraceae	Lecideoid	deoidSP1	MZ243694	acgagagaggggcgatccgccccgggggtttcggccccgcctcttcaccccgtgcgtacctacctttgttgctttggtgggcctcgggtcctcccgacgccggcccgggggtgacccccgggctcgcgcgcgcccgccgaaggccatctcaaatcctgtcatcaatgcagtctgagtatcgattcaataactaaaactttcaacaacggatctcttggttctggcatcgatgaagaacgcagcgaaatgcgataagtaatgtgaattgcagaattcagtgaatcatcgaatctttgaacgcacattgcgccccctggcattccggggggcatgcctgttcgagcgtcattgcaaccctcaagcacaccgcttggtattgggccttcgtcccccggacgt…		sl18649_Lecidea_sp1.jpg
Leavitt 18-297	sl18297	Lecanoraceae	Lecideoid	deoidSPUR00135	MZ243695	acgagaggggctacccgccccgggggctcaggccccgcctcttcaccccgtgcgtacatacctttgttgctttggcgggcctcgggcctcccgacgccggcctgggggctaccccgggctcgcgcgcgcccgccggaggccatgtcaaactctgttaccagtgcagtccgagtaccaattcaataactaaaactttcaacaacggatctcttggttctggcatcgatgaagaacgcagcgaaatgcgataagtaatgtgaattgcagaattcagtgaatcatcgaatctttgaacgcacattgcgccccctggtattccggggggcatgcctgttcgagcgtcattgcaaccctcaagcaccgcttggtattgggccttcgtccctcggacgtgcccga…		sl18297_UR00135.jpg
Leavitt 18-439	sl18439	Lecanoraceae	Lecideoid	deoidSPUR00135	MZ243696	acgagaggggctacccgccccgggggctcaggccccgcctcttcaccccgtgcgtacatacctttgttgctttggcgggcctcgggcctcccgacgccggcctgggggctaccccgggctcgcgcgcgcccgccggaggccatgtcaaactctgttaccagtgcagtccgagtaccaattcaataactaaaactttcaacaacggatctcttggttctggcatcgatgaagaacgcagcgaaatgcgataagtaatgtgaattgcagaattcagtgaatcatcgaatctttgaacgcacattgcgccccctggtattccggggggcatgcctgttcgagcgtcattgcaaccctcaagcaccgcttggtattgggccttcgtccctcggacgtgcccga…		photographed
Leavitt 18-601	sl18601	Lecanoraceae	Lecideoid	deoidSPUR00195	MZ243697	acgagagaggggctacccgccccgggggcttcggccccgcctcttcaccccgtgcgtacatacctctgttgctttggcgggcctcgggtctcccgacgccggcctgggggcaaccccgggctcgcgcgcgcccgccggaggccatgtcaaactctgttatcagtggagtccgagtaccaattcaataactaaaactttcaacaacggatctcttggttctggcatcgatgaagaacgcagcgaaatgcgataagtaatgtgaattgcagaattcagtgaatcatcgaatctttgaacgcacattgcgccccctggtattccggggggcatgcctgttcgagcgtcattgcaaccctcaagcaccgcttggtattgggccttcgtccctcggacgtgccc…		missing
Leavitt 18-637	sl18637	Lecanoraceae	Lecideoid	deoidSPUR00195	MZ243698	acgagagaggggctacccgccccgggggcttcggccccgcctcttcaccccgtgcgtacatacctctgttgctttggcgggcctcgggtctcccgacgccggcctgggggcaaccccgggctcgcgcgcgcccgccgaaggccatgttaaaatctgttatcagtggagtccgagtaccaattcaataactaaaactttcaacaacggatctcttggttctggcatcgatgaagaacgcagcgaaatgcgataagtaatgtgaattgcagaattcagtgaatcatcgaatctttgaacgcacattgcgccccctggtattccggggggcatgcctgttcgagcgtcattgcaaccctcaagcaccgcttggtattgggccttcgtccctcggacgtgccc…		missing
Leavitt 18-668	sl18668	Lecanoraceae	Lecideoid	deoidSPUR00195	MZ243699	acgagagaggggctacccgccccgggggcttcggccccgcctcttcaccccgtgcgtacatacctctgttgctttggcgggcctcgggtctcccgacgccggcctgggggcaaccccgggctcgcgcgcgcccgccgaaggccatgttaaaatctgttatcagtggagtccgagtaccaattcaataactaaaactttcaacaacggatctcttggttctggcatcgatgaagaacgcagcgaaatgcgataagtaatgtgaattgcagaattcagtgaatcatcgaatctttgaacgcacattgcgccccctggtattccggggggcatgcctgttcgagcgtcattgcaaccctcaagcaccgcttggtattgggccttcgtccctcggacgtgccc…		missing
Leavitt 18-248a	sl18248a	Lecanoraceae	Lecideoid	formosaAGG1	MZ243700	atgagagaggggcttcgcgctcccggaggtttcggcctccaactcttcgccccatgcgtaccatccttttgttgctttggcgggtcttgggcctcgtcccacaccggccccggggcgcttccgcccgggctggtgagcgcccgtcggagacccatcaaaaccccgtctatcagtggcgtccgagtacaaccctaataaataaaactttcaacaacggatctcttggttctggcatcgatgaagaacgcagcgaaatgcgataagtaatgtgaattgcagaattcagtgaatcatcgaatctttgaacgcacattgcgcccctcggtattccggggggcatgcctgctcgagcgtcattgcacccctcaagcgcagcttggtgttgggttttcgcccccc…		sl18248form_Lecanora_formosa (1).jpg; sl18248a_Lecidea_formosa.jpg
Leavitt 18-280b	sl18280b	Lecanoraceae	Lecideoid	formosaAGG1	MZ243701	atgagagaggggcttcgcgctcccggaggtttcggcctccaactcttcgccccatgtgtaccatccttttgttgctttggcgggtcttgggcctcgtcccacaccggccccggggcgcttccgcccgggctggtgagcgcccgtcggagacccatcaaaaccccgtctatcagtggcgtccgagtacaaccctaataaataaaactttcaacaacggatctcttggttctggcatcgatgaagaacgcagcgaaatgcgataagtaatgtgaattgcagaattcagtgaatcatcgaatctttgaacgcacattgcgcccctcggtattccggggggcatgcctgctcgagcgtcattgcacccctcaagcgcagcttggtgttgggttttcgcccccc…		sl18280_Lecanora_formosa.jpg
Leavitt 18-285	sl18285	Lecanoraceae	Lecideoid	formosaAGG1	MZ243702	atgagagaggggcttcgcgctcccggaggtttcggcctccaactcttcgccccatgtgtaccatccttttgttgctttggcgggtcttgggcctcgtcccacaccggccccggggcgcttccgcccgggctggtgagcgcccgtcggagacccatcaaaaccccgtctatcagtggcgtccgagtacaaccctaataaataaaactttcaacaacggatctcttggttctggcatcgatgaagaacgcagcgaaatgcgataagtaatgtgaattgcagaattcagtgaatcatcgaatctttgaacgcacattgcgcccctcggtattccggggggcatgcctgctcgagcgtcattgcacccctcaagcgcagcttggtgttgggttttcgcccccc…		sl18285bulla_sp.jpg
Leavitt 18-302e	sl18302e	Lecanoraceae	Lecideoid	formosaAGG1	MZ243703	atgagagaggggcttcgcgctcccggaggtttcggcctccaactcttcgccccatgtgtaccatccttttgttgctttggcgggtcttgggcctcgtcccacaccggccccggggcgcttccgcccgggctggtgagcgcccgtcggagacccatcaaaaccccgtctatcagtggcgtccgagtacaaccctaataaataaaactttcaacaacggatctcttggttctggcatcgatgaagaacgcagcgaaatgcgataagtaatgtgaattgcagaattcagtgaatcatcgaatctttgaacgcacattgcgcccctcggtattccggggggcatgcctgctcgagcgtcattgcacccctcaagcgcagcttggtgttgggttttcgcccccc…		photographed
Leavitt 18-302form	sl18302form	Lecanoraceae	Lecideoid	formosaAGG1	MZ243704	gagaggggggcttcgcgctcccgggggtttcggcctccaactcttcaccccatgcgtattaccctttgttgctttggcgggtcttgggcctcgtcccacaccggccccgggcgcttccgcccgggctggtgagcgcccgccggagacctatcaaaccccgttcatcagtggcgtccgagtaaaaccataataaataaaactttcaacaacggatctcttggttctggcatcgatgaagaacgcagcgaaatgcgataagtaatgtgaattgcagaattcagtgaatcatcgaatctttgaacgcacattgcgcccctcggtattccggggggcatgcctgttcgagcgtcattgcacccctcaagcgtagcttggtattgggttatcgcccccggggcg…		photographed
Leavitt 18-372b	sl18372b	Lecanoraceae	Lecideoid	formosaAGG1	MZ243705	atgagagaggggcttcgcgctcccggaggtttcggcctccaactcttcgccccatgcgtaccatccttttgttgctttggcgggtcttgggcctcgtcccacaccggccccggggcgcttccgcccgggctggtgagcgcccgtcggagacccatcaaaaccccgtctatcagtggcgtccgagtacaaccctaataaataaaactttcaacaacggatctcttggttctggcatcgatgaagaacgcagcgaaatgcgataagtaatgtgaattgcagaattcagtgaatcatcgaatctttgaacgcacattgcgcccctcggtattccggggggcatgcctgctcgagcgtcattgcacccctcaagcgcagcttggtgttgggttttcgcccccc…		sl18372_Lecanora_formosa.jpg
Leavitt 18-403a	sl18403a	Lecanoraceae	Lecideoid	formosaAGG1	MZ243706	atgagagaggggcttcgcgctcccggaggtttcggcctccaactcttcgccccatgcgtaccatccttttgttgctttggcgggtcttgggcctcgtcccacaccggccccggggcgcttccgcccgggctggtgagcgcccgtcggagacccatcaaaaccccgtctatcagtggcgtccgagtacaaccctaataaataaaactttcaacaacggatctcttggttctggcatcgatgaagaacgcagcgaaatgcgataagtaatgtgaattgcagaattcagtgaatcatcgaatctttgaacgcacattgcgcccctcggtattccggggggcatgcctgctcgagcgtcattgcacccctcaagcgcagcttggtgttgggttttcgcccccc…		sl18403a_Lecanora_formosa.jpg; sl18403_mix.jpg
Leavitt 18-580	sl18580	Lecanoraceae	Lecideoid	formosaAGG1	MZ243707	atgagagaggggcttcgcgctcccggaggtttcggcctccaactcttcgccccatgcgtaccatccttttgttgctttggcgggtcttgggcctcgtcccacaccggccccggggcgcttccgcccgggctggtgagcgcccgtcggagacccatcaaaaccccgtctatcagtggcgtccgagtacaaccctaataaataaaactttcaacaacggatctcttggttctggcatcgatgaagaacgcagcgaaatgcgataagtaatgtgaattgcagaattcagtgaatcatcgaatctttgaacgcacattgcgcccctcggtattccggggggcatgcctgctcgagcgtcattgcacccctcaagcgcagcttggtgttgggttttcgcccccc…		sl18580_Lecidea_formosa.jpg
Leavitt 19-195	sl19195	Lecanoraceae	Lecideoid	formosaAGG1	MZ243708	GAACCTGCGGAAGGATCATTAATGAGAGAGAGGGGCTTCGCGCTCCCGGGGGTTTCGGCCTCCAACTCTTCGCCCCATGTGTACCATCCTTTTGTTGCTTTGGCGGGTCTTGGGCCTCGTCCCACACCGGCCCCGGGGCGCTTCCGCCCGGGCTGGTGAGCGCCCGTCGGAGACCCATCAAACCCTGTCTATCAGTGGCGTCCGAGTACAACCCTAATAAATAAAACTTTCAACAACGGATCTCTTGGTTCTGGCATCGATGAAGAACGCAGCGAAATGCGATAAGTAATGTGAATTGCAGAATTCAGTGAATCATCGAATCTTTGAACGCACATTGCGCCCCTCGGTATTCCGGGGGGCATGCCTGTTCGAGCGTCATTGCACCCCTCAAGCGTAGCT…		sl19195_unknown_sp.jpg
Leavitt 18-302b	sl18302b	Lecanoraceae	Lecideoid	formosaAGG2	MZ243709	atgagaggggggcttcgcgctcccgggggtttcggcctccaactcttcaccccatgcgtattaccctttgttgctttggcgggtcttgggcctcgtcccacaccggccccgggcgcttccgcccgggctggtgagcgcccgccggagacctatcaaaccccgttcatcagtggcgtccgagtaaaaccataataaataaaactttcaacaacggatctcttggttctggcatcgatgaagaacgcagcgaaatgcgataagtaatgtgaattgcagaattcagtgaatcatcgaatctttgaacgcacattgcgcccctcggtattccggggggcatgcctgttcgagcgtcattgcacccctcaagcgtagcttggtattgggttatcgcccccgggg…		photographed
Leavitt 18-567e	sl18567e	Lecanoraceae	Lecideoid	formosaAGG2	MZ243710	atgagaggggggcttcgcgctcccgggggtttcggcctccaactcttcaccccatgcgtattaccctttgttgctttggcgggtcttgggcctcgtcccacaccggccccgggcgcttccgcccgggctggtgagcgcccgccggagacctatcaaaccccgttcatcagtggcgtccgagtaaaaccataataaataaaactttcaacaacggatctcttggttctggcatcgatgaagaacgcagcgaaatgcgataagtaatgtgaattgcagaattcagtgaatcatcgaatctttgaacgcacattgcgcccctcggtattccggggggcatgcctgttcgagcgtcattgcacccctcaagcgtagcttggtattgggttatcgcccccgggg…		sl18567e_Lecanora_formosa.jpg
Leavitt 18-602	sl18602	Lecanoraceae	Lecideoid	laboriosaAFF1	MZ243711	acgagagaggggctacccgcctcgggggcttcggccccgcctcttcaccccgtgcgtacatacctttgttgctttggcgggcctcgggtctctcgacgccggcctgggggccaccccgggctcgcgcgcgcccgccggaggccatgtcaaactctgttatcagtagagtccgagtatcaattcaataactaaaactttcaacaacggatctcttggttctggcatcgatgaagaacgcagcgaaatgcgataagtaatgtgaattgcagaattcagtgaatcatcgaatctttgaacgcacattgcgccccctggtattccggggggcatgcctgttcgagcgtcattgcaaccctcaagcaccgcttggtattgggccttcgtccctcggacgtgccc…		missing
Leavitt 18-628	sl18628	Lecanoraceae	Lecideoid	laboriosaAFF1	MZ243712	acgagagaggggctacccgcctcgggggcttcggccccgcctcttcaccccgtgcgtacatacctttgttgctttggcgggcctcgggtctctcgacgccggcctgggggccaccccgggctcgcgcgcgcccgccggaggccatgtcaaactctgttatcagtagagtccgagtatcaattcaataactaaaactttcaacaacggatctcttggttctggcatcgatgaagaacgcagcgaaatgcgataagtaatgtgaattgcagaattcagtgaatcatcgaatctttgaacgcacattgcgccccctggtattccggggggcatgcctgttcgagcgtcattgcaaccctcaagcaccgcttggtattgggccttcgtccctcggacgtgccc…		missing
Leavitt 18-648	sl18648	Lecanoraceae	Lecideoid	laboriosaAFF1	MZ243713	acgagagaggggctacccgcctcgggggcttcggccccgcctcttcaccccgtgcgtacatacctttgttgctttggcgggcctcgggtctctcgacgccggcctgggggccaccccgggctcgcgcgcgcccgccggaggccatgtcaaactctgttatcagtagagtccgagtatcaattcaataactaaaactttcaacaacggatctcttggttctggcatcgatgaagaacgcagcgaaatgcgataagtaatgtgaattgcagaattcagtgaatcatcgaatctttgaacgcacattgcgccccctggtattccggggggcatgcctgttcgagcgtcattgcaaccctcaagcaccgcttggtattgggccttcgtccctcggacgtgccc…		missing
Leavitt 18-292	sl18292	Lecanoraceae	Lecideoid	laboriosaAFF2	MZ243714	acgagagaggggctacccgccccgggggcctcggccccgcctcttcaccccgtgcgtacatacctttgttgctttggcgggcctcgggcctcccgacgccggcttgggggcaaccccgggctcgcgcgcgcccgccggaggccatgtcaaactctgttaccagtggagtccgagtaccaattcaataactaaaactttcaacaacggatctcttggttctggcatcgatgaagaacgcagcgaaatgcgataagtaatgtgaattgcagaattcagtgaatcatcgaatctttgaacgcacattgcgccccttggtattccggggggcatgcctgttcgagcgtcattgcaaccctcaagcaccgcttggtattgggccttcgtccctcggacgtgccc…		sl18292_NAARG_4.jpg
Leavitt 18-460d	sl18460d	Lecanoraceae	Lecideoid	leucothallinaAFF	MZ243715	acgagagaggggtcccgcgccccgggggtttcagccccgcctcttcaccctgtgcttacctacctttgttgcttcggcgggcctcgaggctcctcgacgccggcccgggggcaatcccgggctcgcgcgcgcccgccggaggccatttcaaaccccgtcaccagtgcagtccgagtatcaattcaataactaaaactttcaacaacggatctcttggttctggcatcgatgaagaacgcagcgaaatgcgataagtaatgtgaattgcagaattcagtgaatcatcgaatctttgaacgcacattgcgccccctggcattccggggggcatgcctgttcgagcgtcattgcaaccctcaagcaccgcttggtattgggccttcgtcccccggacgtgcc…		sl18460_Lecidea_leucothallina.jpg
Leavitt 18-461	sl18461	Lecanoraceae	Lecideoid	leucothallinaAFF	MZ243716	acgagagaggggtcccgcgccccgggggtttcggccccgcctcttcaccctgtgcttacctacctttgttgcttcggcgggcctcgaggcccctcgacgccggcccgggggcaatcccgggctcgcgcgcgcccgccggaggccatttcaaaccccgtcaccagtgcagtccgagtatcaattcaataactaaaactttcaacaacggatctcttggttctggcatcgatgaagaacgcagcgaaatgcgataagtaatgtgaattgcagaattcagtgaatcatcgaatctttgaacgcacattgcgccccctggcattccggggggcatgcctgttcgagcgtcattgcaaccctcaagcaccgcttggtattgggccttcgtcccccggacgtgcc…		sl18461_Lecidea_leucothallina.jpg
Leavitt 18-652a	sl18652a	Lecanoraceae	Lecideoid	leucothallinaAFF	MZ243717	acgagagaggggtcccgcgccccgggggtttcggccccgcctcttcaccctgtgcttacctacctttgttgcttcggcgggcctcgaggctcctcgacgccggcccgggggcaatcccgggctcgcgcgcgcccgccggaggccatttcaaaccccgtcaccagtgcagtccgagtatcaattcaataactaaaactttcaacaacggatctcttggttctggcatcgatgaagaacgcagcgaaatgcgataagtaatgtgaattgcagaattcagtgaatcatcgaatctttgaacgcacattgcgccccctggcattccggggggcatgcctgttcgagcgtcattgcaaccctcaagcaccgcttggtattgggccttcgtcccccggacgtgcc…		sl18652a_Lecidea_leucothallina.jpg
Leavitt 18-278c	sl18278c	Lecanoraceae	Lecideoid	perlatolica	MZ243718	acgagagaggggctcgcgccccgggggtttcggccccgcctcttcaccccgtgcgtacctacctttgttgcttcggcgggcctcgggtccccccgacgccggcctgggggcaaccccgggctcgcgcgcgccagccggaggccattgcaaactctgttatccgtgtagtctgagtgtcaatacaataactaaaactttcaacaacggatctcttggttctggcatcgatgaagaacgcagcgaaatgcgataagtaatgtgaattgcagaattcagtgaatcatcgaatctttgaacgcacattgcgccccctggtattccggggggcatgcctgttcgagcgtcattgcaaccctcaagcgctgcttggtattgggccttcgtccccgggacgtgccc…		sl18278_atrobrunnea.jpg
Leavitt 18-281b	sl18281b	Lecanoraceae	Lecideoid	perlatolica	MZ243719	acgagagaggggctcgcgccccgggggtttcggccccgcctcttcaccccgtgcgtacctacctctgttgcttcggcgggcctcgggtctccccgacgccggcctgggggcaacctcgggctcgcgcgcgcccgccggaggccattgcaaactctgtcatccgtgtagtctgagtgtcaatacaataaactaaaactttcaacaacggatctcttggttctggcatcgatgaagaacgcagcgaaatgcgataagtaatgtgaattgcagaattcagtgaatcatcgaatctttgaacgcacattgcgccccctggtattccggggggcatgcctgttcgagcgtcattgcaaccctcaagcgctgcttggtattgggccttcgtccccggacgtgccc…		photographed
Leavitt 18-283	sl18283	Lecanoraceae	Lecideoid	perlatolica	MZ243720	acgagagaggggctcgcgccccgggggtttcggccccgcctcttcaccccgtgcgtacctacctctgttgcttcggcgggcctcgggtctccccgacgccggcctgggggcaacctcgggctcgcgcgcgcccgccggaggccattgcaaactctgtcatccgtgtagtctgagtgtcaatacaataaactaaaactttcaacaacggatctcttggttctggcatcgatgaagaacgcagcgaaatgcgataagtaatgtgaattgcagaattcagtgaatcatcgaatctttgaacgcacattgcgccccctggtattccggggggcatgcctgttcgagcgtcattgcaaccctcaagcgctgcttggtattgggccttcgtccccggacgtgccc…		sl18283_Lecidea_atrobrunneaAFF_clade1.jpg
Leavitt 18-294atrob	sl18294atrob	Lecanoraceae	Lecideoid	perlatolica	MZ243721	acgagagaggggctcgcgccccgggggtttcggccccgcctcttcaccctgtgcgtacctacctttgttgcttcggcgggcctcggggtcccccgacgccggcctgggggcaaccccgggctcgcgcgcgcccgccggaggtcattgcaaactctgttatccgtgtagtctgagtgtcaatacaataactaaaactttcaacaacggatctcttggttctggcatcgatgaagaacgcagcgaaatgcgataagtaatgtgaattgcagaattcagtgaatcatcgaatctttgaacgcacattgcgccccctggtattccggggggcatgcctgttcgagcgtcattgcaaccctcaagcgctgcttggtattgggccttcgtcccccggacgtgccc…		photographed
Leavitt 18-299b	sl18299b	Lecanoraceae	Lecideoid	perlatolica	MZ243722	acgagagaggggctcgcgccccgggggtttcggccccgcctcttcaccccgtgcgtacctacctttgttgcttcggcgggcctcgggtccccccgacgccggcctgggggcaaccccgggctcgcgcgcgccagccggaggccattgcaaactctgttatccgtgtagtctgagtgtcaatacaataactaaaactttcaacaacggatctcttggttctggcatcgatgaagaacgcagcgaaatgcgataagtaatgtgaattgcagaattcagtgaatcatcgaatctttgaacgcacattgcgccccctggtattccggggggcatgcctgttcgagcgtcattgcaaccctcaagcgctgcttggtattgggccttcgtccccgggacgtgccc…		sl18299b_Lecidea_atrobrunneaAFF_clade1.jpg
Leavitt 18-460a	sl18460a	Lecanoraceae	Lecideoid	perlatolica	MZ243723	acgagagaggggctcgcgccccgggggtttcggccccgcctcttcaccccgtgcgtacctacctctgttgcttcggcgggcctcgggtctccccgacgccggcctgggggcaacctcgggctcgcgcgcgcccgccggaggccattgcaaactctgtcatccgtgtagtctgagtgtcaatacaacaaactaaaactttcaacaacggatctcttggttctggcatcgatgaagaacgcagcgaaatgcgataagtaatgtgaattgcagaattcagtgaatcatcgaatctttgaacgcacattgcgccccctggtattccggggggcatgcctgttcgagcgtcattgcaaccctcaagcgctgcttggtattgggccttcgtccccggacgtgccc…		sl18460_Lecidea_atrobrunnea.jpg
Leavitt 18-510	sl18510	Lecanoraceae	Lecideoid	perlatolica	MZ243724	acgagagaggggctcgcgccccgggggtttcggccccgcctcttcaccccgtgcgtacctacctttgttgcttcggcgggcctcgggtccccccgacgccggcctgggggcaaccccgggctcgcgcgcgccagccggaggccattgcaaactctgttatccgtgtagtctgagtgtcaatacaataactaaaactttcaacaacggatctcttggttctggcatcgatgaagaacgcagcgaaatgcgataagtaatgtgaattgcagaattcagtgaatcatcgaatctttgaacgcacattgcgccccctggtattccggggggcatgcctgttcgagcgtcattgcaaccctcaagcgctgcttggtattgggccttcgtccccgggacgtgccc…		missing
Leavitt 18-511	sl18511	Lecanoraceae	Lecideoid	perlatolica	MZ243725	TTAGAGGAAGTAAAAGTCGTAACAAGGTTTCCGTAGGTGAACCTGCGGAAGGATCATTAACGAGAGAGGGGCTCGCGCCCCGGGGGTTTCGGCCCCGCCTCTTCACCCCGTGCGTACCTACCTTTGTTGCTTCGGCGGGCCTCGGGTCCCCCCGACGCCGGCCTGGGGGCAACCCCGGGCTCGCGCGCGCCAGCCGGAGGCCATTGCAAACTCTGTTATCCGTGTAGTCTGAGTGTCAATACAATAACTAAAACTTTCAACAACGGATCTCTTGGTTCTGGCATCGATGAAGAACGCAGCGAAATGCGATAAGTAATGTGAATTGCAGAATTCAGTGAATCATCGAATCTTTGAACGCACATTGCGCCCCCTGGTATTCCGGGGGGCATGCCTGTTCGA…
Leavitt 18-511	sl18511	Lecanoraceae	Lecideoid	perlatolica	MZ243726	acgagagaggggctcgcgccccgggggtttcggccccgcctcttcaccccgtgcgtacctacctttgttgcttcggcgggcctcgggtccccccgacgccggcctgggggcaaccccgggctcgcgcgcgccagccggaggccattgcaaactctgttatccgtgtagtctgagtgtcaatacaataactaaaactttcaacaacggatctcttggttctggcatcgatgaagaacgcagcgaaatgcgataagtaatgtgaattgcagaattcagtgaatcatcgaatctttgaacgcacattgcgccccctggtattccggggggcatgcctgttcgagcgtcattgcaaccctcaagcgctgcttggtattgggccttcgtccccgggacgtgccc…		sl18511_Lecidea_atrobrunneaAFF_clade1.jpg
Leavitt 18-583atro1	sl18583atro1	Lecanoraceae	Lecideoid	perlatolica	MZ243727	acgagagaggggctcgcgccccgggggtttcggccccgcctcttcaccctgtgcgtacctacctttgttgcttcggcgggcctcggggtcccccgacgccggcctgggggcaaccccgggctcgcgcgcgcccgccggaggtcattgcaaactctgttatccgtgtagtctgagtgtcaatacaataactaaaactttcaacaacggatctcttggttctggcatcgatgaagaacgcagcgaaatgcgataagtaatgtgaattgcagaattcagtgaatcatcgaatctttgaacgcacattgcgccccctggtattccggggggcatgcctgttcgagcgtcattgcaaccctcaagcgctgcttggtattgggccttcgtcccccgggcgtgccc…		double check - sl18583_Lecidea_atrobrunneaAFF_noseq.jpg
Leavitt 18-640e	sl18640e	Lecanoraceae	Lecideoid	perlatolica	MZ243728	acgagagaggggctcgcgccccgggggtttcggccccgcctcttcaccccgtgcgtacctacctttgttgcttcggcgggcctcgggtccccccgacgccggcctgggggcaaccccgggcccgcgcgcgcccgccggaggccattgcaaactctgttatccgtgtagtctgagtgtcgatacaataactaaaactttcaacaacggatctcttggttctggcatcgatgaagaacgcagcgaaatgcgataagtaatgtgaattgcagaattcagtgaatcatcgaatctttgaacgcacattgcgccccctggtattccggggggcatgcctgttcgagcgtcattgcaaccctcaagcgctgcttggtattgggccttcgtcccccggacgtgccc…		sl18640_Lecidea_atrobrunneaAFF_clade1.jpg
Leavitt 18-646	sl18646	Lecanoraceae	Lecideoid	perlatolica	MZ243729	acgagagaggggcttgcgtcccgggggtttcggccccgcctcttcaccccgtgcgtacctacctttgttgcttcggcgggcctcggcccccccgacgccggcctgggggcaactccgggctcgcgcgcgcccgccggaggccattgcaaactctgttatccgtgtagtctgagtgtcaatacaataactaaaactttcaacaacggatctcttggttctggcatcgatgaagaacgcagcgaaatgcgataagtaatgtgaattgcagaattcagtgaatcatcgaatctttgaacgcacattgcgccccctggtattccggggggcatgcctgttcgagcgtcattgcaaccctcaagcgctgcttggtattgggccttcgtccccgggacgtgcccg…		sl18646_Lecidea_atrobrunneaAFF_clade1.jpg
Leavitt 18-657	sl18657	Lecanoraceae	Lecideoid	perlatolica	MZ243730	acgagagaggggctcgcgccccgggggtttcggccccgcctcttcaccccgtgcgtacctacctctgttgcttcggcgggcctcgggtctccccgacgccggcctgggggcaacctcgggctcgcgcgcgcccgccggaggccattgcaaactctgtcatccgtgtagtctgagtgtcaatacaacaaactaaaactttcaacaacggatctcttggttctggcatcgatgaagaacgcagcgaaatgcgataagtaatgtgaattgcagaattcagtgaatcatcgaatctttgaacgcacattgcgccccctggtattccggggggcatgcctgttcgagcgtcattgcaaccctcaagcgctgcttggtattgggccttcgtccccggacgtgccc…		sl18657_Lecidea_atrobrunneaAFF_clade1.jpg
Leavitt 18-266	sl18266	Lecanoraceae	Lecideoid	promiscens	MZ243731	acgagagaggggctcgcgccccgggggcttcggccccgcctcttcaccctgtgcgtacctacctttgttgcttcggcgggcctcggggccccccgacgccggcccgggggacacccgggctcgcgcgcgcccgccgaaggccatttcaaactctgatatccgtgtcgtctgagtatcaatacaataactaaaactttcaacaacggatctcttggttctggcatcgatgaagaacgcagcgaaatgcgataagtaatgtgaattgcagaattcagtgaatcatcgaatctttgaacgcacattgcgccccctggtattccggggggcatgcctgttcgagcgtcattgcaacccctcaagcactgcttggtattgggccttcgtcccccggacgtgccc…		sl18266_Lecidea_promiscensAFF.jpg
Leavitt 18-266z	sl18266z	Lecanoraceae	Lecideoid	promiscens	MZ243732	acgagagaggggctcgcgccccgggggcttcggccccgcctcttcaccctgtgcgtacctacctttgttgcttcggcgggcctcggggccccccgacgccggcccgggggacacccgggctcgcgcgcgcccgccgaaggccatttcaaactctgatatccgtgtcgtctgagtatcaatacaataactaaaactttcaacaacggatctcttggttctggcatcgatgaagaacgcagcgaaatgcgataagtaatgtgaattgcagaattcagtgaatcatcgaatctttgaacgcacattgcgccccctggtattccggggggcatgcctgttcgagcgtcattgcaacccctcaagcactgcttggtattgggccttcgtcccccggacgtgccc…		sl18266_Lecidea_promiscensAFF.jpg
Leavitt 18-474c	sl18474c	Lecanoraceae	Lecideoid	promiscens	MZ243733	acgagagaggggctcgcgccccgggggcttcggccccgcctcttcaccctgtgcgtacctacctttgttgcttcggcgggcctcggggccccccgacgccggcccgggggacacccgggctcgcgcgcgcccgccgaaggccatttcaaactctgatatccgtgtcgtctgagtatcaatacaataactaaaactttcaacaacggatctcttggttctggcatcgatgaagaacgcagcgaaatgcgataagtaatgtgaattgcagaattcagtgaatcatcgaatctttgaacgcacattgcgccccctggtattccggggggcatgcctgttcgagcgtcattgcaacccctcaagcactgcttggtattgggccttcgtcccccggacgtgccc…		sl18474c_Lecidea_promiscens.jpg
Leavitt 18-665b	sl18665b	Lecanoraceae	Lecideoid	promiscens	MZ243734	acgagagaggggctcgcgccccgggggcttcggccccgcctcttcaccctgtgcgtacctacctttgttgcttcggcgggcctcggggccccccgacgccggcccgggggacacccgggctcgcgcgcgcccgccgaaggccatttcaaactctgatatccgtgtcgtctgagtatcaatacaataactaaaactttcaacaacggatctcttggttctggcatcgatgaagaacgcagcgaaatgcgataagtaatgtgaattgcagaattcagtgaatcatcgaatctttgaacgcacattgcgccccctggtattccggggggcatgcctgttcgagcgtcattgcaacccctcaagcactgcttggtattgggccttcgtcccccggacgtgccc…		sl18665b_Lecidea_promiscensAFF.jpg
Leavitt 18-665c	sl18665c	Lecanoraceae	Lecideoid	promiscens	MZ243735	acgagagaggggctcgcgccccgggggcttcggccccgcctcttcaccctgtgcgtacctacctttgttgcttcggcgggcctcggggccccccgacgccggcccgggggacacccgggctcgcgcgcgcccgccgaaggccatttcaaactctgatatccgtgtcgtctgagtatcaatacaataactaaaactttcaacaacggatctcttggttctggcatcgatgaagaacgcagcgaaatgcgataagtaatgtgaattgcagaattcagtgaatcatcgaatctttgaacgcacattgcgccccctggtattccggggggcatgcctgttcgagcgtcattgcaacccctcaagcactgcttggtattgggccttcgtcccccggacgtgccc…		sl18665b_Lecidea_promiscensAFF.jpg
Leavitt 18-565	sl18565	Lecanoraceae	Lecideoid	promiscensAFF1	MZ243736	acgagagaggggctcgcgccccgggggcctcggccccgcctcttcaccccgtgtgtgcctacctttgttgcttcggcgggcctcgggcccccccgacgccggcctgggggcaaccccgggctcgcgcgcgcccgccggaggccactgcaaactctgtcatccgtgtagtctgagcaccaatacaataactaaaactttcaacaacggatctcttggttctggcatcgatgaagaacgcagcgaaatgcgataagtaatgtgaattgcagaattcagtgaatcatcgaatctttgaacgcacattgcgccccctggcattccggggggcatgcctgttcgagcgtcattgcaaccctcaagcactgcttggtattgggctttcgtccctcggacgtgccc…		sl18565_Lecidea_promiscensAFF.jpg
Leavitt 18-644	sl18644	Lecanoraceae	Lecideoid	promiscensAFF1	MZ243737	ccgagagaggggctcgcgccccgggggcttcggccccgcctcttcaccccgtgtgtacctacctttgttgcttcggcgggcctcgggcccccccgacgccggcccgggggcaaccccgggctcgcgcgcgcccgccggaggccactgcaaactctgtcatccgtgtagtctgagcaccaatacaataactaaaactttcaacaacggatctcttggttctggcatcgatgaagaacgcagcgaaatgcgataagtaatgtgaattgcagaattcagtgaatcatcgaatctttgaacgcacattgcgccccctggcattccggggggcatgcctgttcgagcgtcattgcaaccctcaagcactgcttggtattgggctttcgtccctcggacgtgccc…		sl18644_Lecidea_promiscensAFF_clade1.jpg
Leavitt 18-248b1	sl18248b1	Lecanoraceae	Lecideoid	syncarpa	MZ243738	cggcgggcctcgggtccccccgacgccggcctgggggcaaccccgggctcgcgcgcgcccgccggaggccatcacaaattctgttatccgtgtagtctgagcaccaaaacaataactaaaactttcaacaacggatctcttggttctggcatcgatgaagaacgcagcgaaatgcgataagtaatgtgaattgcagaattcagtgaatcatcgaatctttgaacgcacattgcgccccctggcattccggggggcatgcctgttcgagcgtcattgcaatcctcaagcactgcttggtattgggccttcgtcccccggacgtgcccgaaagctagtggcggtccagccgggacttcaagcgtagtaaaatatcatcccgcttacgaagagccccgctgc…		photographed
Leavitt 18-280atro	sl18280atro	Lecanoraceae	Lecideoid	syncarpa	MZ243739	acgagagaggggctcgcgccccgggggtttcggcctcacctcttcaccccgtgcgtacctacctttgttgcttcggcgggcctcgggtccccccgacgccggcctgggggcaaccccgggctcgcgcgcgcccgccggaggccatcacaaactctgttatccgtgtagtctgagcaccaaaacaataactaaaactttcaacaacggatctcttggttctggcatcgatgaagaacgcagcgaaatgcgataagtaatgtgaattgcagaattcagtgaatcatcgaatctttgaacgcacattgcgccccctggcattccggggggcatgcctgttcgagcgtcattgcaatcctcaagcactgcttggtattgggccttcgtcccccggacgtgccc…		sl18280_Atrobrunnea_sp.jpg
Leavitt 18-347c	sl18347c	Lecanoraceae	Lecideoid	syncarpa	MZ243740	acgagagaggggctcgcgccccgggggtttcggccccgcctcttcaYcccgtgcgtacctacctttgttgcttcggcgggcctcgggtccccccgacgccgccctgggggcaaccccgggctcgcgcgcgcccgccggaggccatcacaaactctgttacccgtgtagtctgagtaccaatacaataactaaaactttcaacaacggatctcttggttctggcatcgatgaagaacgcagcgaaatgcgataagtaatgtgaattgcagaattcagtgaatcatcgaatctttgaacgcacattgcgccccctggcattccggggggcatgcctgttcgagcgtcattgcaaccctcaagcactgcttggtattgggccttcgtcccccggacgtgccc…		sl18347_Lecidea_atrobrunneaAFF.jpg
Leavitt 18-349news	sl18349news	Lecanoraceae	Lecideoid	syncarpa	MZ243741	acgagagaggggcacgcgccccgggggtttcggcctcacctcttcgccccgtgcgtacctacctttgttgcttcggcgggcctcgggtccccccgacgccggcctgggggcaaccccgggctcgcgcgcgcccgccggaggccatcacaaactctgttatccgtgtagtctgagcaccaaaacaataactaaaactttcaacaacggatctcttggttctggcatcgatgaagaacgcagcgaaatgcgataagtaatgtgaattgcagaattcagtgaatcatcgaatctttgaacgcacattgcgccccctggcattccggggggcatgcctgttcgagcgtcattgcaaccctcaagcactgcttggtattgggccttcgtcccccggacgtgccc…		sl18349news.jpg
Leavitt 18-370c	sl18370c	Lecanoraceae	Lecideoid	syncarpa	MZ243742	acgagagaggggctcgcgccccgggggtttcggccccgcctcttcaccccgtgcgtacctacctttgttgcttcggcgggcctcgggtccccccgacgccggcctgggggcaaccccgggctcgcgcgcgcccgccggaggccatcacaaactctgttatccgtgtagtctgagtaccaatacaataactaaaactttcaacaacggatctcttggttctggcatcgatgaagaacgcagcgaaatgcgataagtaatgtgaattgcagaattcagtgaatcatcgaatctttgaacgcacattgcgccccctggcattccggggggcatgcctgttcgagcgtcattgcaaccctcaagcactgcttggtattgggccttcgtcccccggacgtgccc…		sl18370_Lecidea_atrobrunnea.jpg
Leavitt 18-370h	sl18370h	Lecanoraceae	Lecideoid	syncarpa	MZ243743	acgagagaggggctcgcgccccgggggtttcggccccgcctcttcaccccgtgcgtacctacctttgttgcttcggcgggcctcgggtccccccgacgccggcctgggggcaaccccgggctcgcgcgcgcccgccggaggccatcacaaactYtgttatccgtgtagtctgagtaccaatacaataactaaaactttcaacaacggatctcttggttctggcatcgatgaagaacgcagcgaaatgcgataagtaatgtgaattgcagaattcagtgaatcatcgaatctttgaacgcacattgcgccccctggcattccggggggcatgcctgttcgagcgtcattgcaaccctcaagcactgcttggtattgggccttcgtcccccggacgtgccc…		sl18370_Lecidea_atrobrunnea.jpg
Leavitt 18-404c	sl18404c	Lecanoraceae	Lecideoid	syncarpa	MZ243744	acgagagaggggctcgcgccccgggggtttcggccccgcctcttcaccccgtgcgtacctacctttgttgcttcggcgggcctcgggtccccccgacgccggcctgggggcaaccccgggctcgcgcgcgcccgccggaggccatcacaaactctgttatccgtgtagtctgagtaccaatacaataactaaaactttcaacaacggatctcttggttctggcatcgatgaagaacgcagcgaaatgcgataagtaatgtgaattgcagaattcagtgaatcatcgaatctttgaacgcacattgcgccccctggcattccggggggcatgcctgttcgagcgtcattgcaaccctcaagcactgcttggtattgggccttcgtcccccggacgtgccc…		sl18404c_Lecidea_atrobrunneaCF.jpg
Leavitt 18-405d	sl18405d	Lecanoraceae	Lecideoid	syncarpa	MZ243745	acgagagaggggctcgcgccccgggggtttcggccccgcctcttcaccccgtgcgtacctacctttgttgcttcggcgggcctcgggtccccccgacgccggcctgggggcaaccccgggctcgcgcgcgcccgccggaggccttcacaaactctgttatccgtgtagtctgagtaccaatacaataactaaaactttcaacaacggatctcttggttctggcatcgatgaagaacgcagcgaaatgcgataagtaatgtgaattgcagaattcagtgaatcatcgaatctttgaacgcacattgcgccccctggcattccggggggcatgcctgttcgagcgtcattgcaaccctcaagcactgcttggtattgggccttcgtcccccggacgtgccc…		sl18405d_Lecidea_syncarpa.jpg
Leavitt 18-405lecidea	sl18405lecidea	Lecanoraceae	Lecideoid	syncarpa	MZ243746	acgagagaggggctcgcgccccgggggtttcggccccgcctcttcaccccgtgcgtacgtacctttgttgcttcggcgggcctcgggtccccccgacgccggcctgggggcaaccccgggctcgcgcgcgtccgccggaggccatcacaaactctgttatccgtgtagtctgagtatcaatacaataactaaaactttcaacaacggatctcttggttctggcatcgatgaagaacgcagcgaaatgcgataagtaatgtgaattgcagaattcagtgaatcatcgaatctttgaacgcacattgcgccccctggcattccggggggcatgcctgttcgagcgtcattgcaaccctcaagcactgcttggtattgggccttcgtcccccggacgtgccc…		sl18405d_Lecidea_syncarpa.jpg
Leavitt 18-454c	sl18454c	Lecanoraceae	Lecideoid	syncarpa	MZ243747	acgagagaggggctcgcgccccgggggtttcggcccgcctcttcaccccgtgcgtacctacctttgttgcttcggcgggcctcgggtccccccgacgccggcctgggggcaaccccgggctcgcgcgcgcccgccggaggccatcacaaactctgttatccgtgtagtctgagtaccaacacaataactaaaactttcaacaacggatctcttggttctggcatcgatgaagaacgcagcgaaatgcgataagtaatgtgaattgcagaattcagtgaatcatcgaatctttgaacgcacattgcgccccctggcattccggggggcatgcctgttcgagcgtcattgcaaccctcaagcactgcttggtattgggccttcgtccctcggacgtgcccg…		sl18454_Lecidea_atrobrunnea.jpg
Leavitt 18-460b	sl18460b	Lecanoraceae	Lecideoid	syncarpa	MZ243748	acgagagaggggctcgcgccccgggggtttcggccccgcctcttcaccccgtgcgtacctacctttgttgcttcggcgggcctcgggtccccccgacgccggcctgggggcaaccccgggctcgcgcgcgcccgccggaggccatcacaaactctgttatccgtgtagtctgagtaccaatacaataactaaaactttcaacaacggatctcttggttctggcatcgatgaagaacgcagcgaaatgcgataagtaatgtgaattgcagaattcagtgaatcatcgaatctttgaacgcacattgcgccccctggcattccggggggcatgcctgttcgagcgtcattgcaaccctcaagcactgcttggtattgggccttcgtcccccggacgtgccc…		sl18460_Lecidea_syncarpa.jpg
Leavitt 18-462	sl18462	Lecanoraceae	Lecideoid	syncarpa	MZ243749	acgagagaggggctcgcgccccgggggtttcggccccgcctcttcaccccgtgcgtacctacctttgttgcttcggcgggcctcgggtccccccgacgccggcctgggggcaaccccgggctcgcgcgcgcccgccggaggccatcacaaactctgttatccgtgtagtctgagtaccaatacaataactaaaactttcaacaacggatctcttggttctggcatcgatgaagaacgcagcgaaatgcgataagtaatgtgaattgcagaattcagtgaatcatcgaatctttgaacgcacattgcgccccctggcattccggggggcatgcctgttcgagcgtcattgcaaccctcaagcactgcttggtattgggccttcgtcccccggacgtgccc…		sl18462_Lecidea_syncarpa.jpg
Leavitt 18-480	sl18480	Lecanoraceae	Lecideoid	syncarpa	MZ243750	acgagagaggggctcgcgccccgggggtttcggccccgcctcttcaccccgtgcgtacctacctttgttgcttcggcgggcctcgggtccccccgacgccggcctgggggcaaccccgggctcgcgcgcgcccgccggaggccatcacaaactctgttatccgtgtagtctgagtaccaatacaataactaaaactttcaacaacggatctcttggttctggcatcgatgaagaacgcagcgaaatgcgataagtaatgtgaattgcagaattcagtgaatcatcgaatctttgaacgcacattgcgccccctggcattccggggggcatgcctgttcgagcgtcattgcaaccttcaagcactgcttggtattgggccttcgtcccccggacgtgccc…		sl18480_Lecidea_syncarpa.jpg
Leavitt 18-488	sl18488	Lecanoraceae	Lecideoid	syncarpa	MZ243751	acgagagaggggctcgcgccccgggggtttcggccccgcctcttcaccccgtgcgtacctacctttgttgcttcggcgggcctcgggtccccccgacgccgacctgggggcaaccccgggctcgcgcgcgtccgccggaggccatcacaaactctgttatccgtgtagtctgagtatcaatacaataactaaaactttcaacaacggatctcttggttctggcatcgatgaagaacgcagcgaaatgcgataagtaatgtgaattgcagaattcagtgaatcatcgaatctttgaacgcacattgcgccccctggcattccggggggcatgcctgttcgagcgtcattgcaaccctcaagcgctgcttggtattgggccttcgtcccccggacgtgccc…		sl18488_Lecidea_syncarpa.jpg
Leavitt 18-521	sl18521	Lecanoraceae	Lecideoid	syncarpa	MZ243752	acgagagaggggctcgcgccccgggggtttcggccccgcctcttcatcccgtgcgtacctacctttgttgcttcggcgggcctcgggtccccccgacgccgccctgggggcaaccccgggctcgcgcgcgcccgccggaggccatcacaaactctgttatccgtgtagtctgagtaccaatacaataactaaaactttcaacaacggatctcttggttctggcatcgatgaagaacgcagcgaaatgcgataagtaatgtgaattgcagaattcagtgaatcatcgaatctttgaacgcacattgcgccccctggcattccggggggcatgcctgttcgagcgtcattgcaaccctcaagcactgcttggtattgggctttcgtcccccggacgtgccc…		sl18521_Lecidea_syncarpa.jpg
Leavitt 18-582atro2	sl18582atro2	Lecanoraceae	Lecideoid	syncarpa	MZ243753	acgagagaggggctcgcgccccgggggtttcggccccgcctcttcaccccgtgtgtacctacctctgttgcttcggcgggcctcgggtcctcccgacgccggcctgggggcaaccccgggctcgcgcgcgcccgccggaggccatcacaaactctgttatccgtgtagtctgagtaccaatacaataactaaaactttcaacaacggatctcttggttctggcatcgatgaagaacgcagcgaaatgcgataagtaatgtgaattgcagaattcagtgaatcatcgaatctttgaacgcacattgcgccccctggcattccggggggcatgcctgttcgagcgtcattgcaaccctcaagcactgcttggtgttgggccttcgtcccccggacgtgccc…		sl18582_Lecidea_atrobrunneaAFF_noseq.jpg; sl18582_Lecidea_atrobrunneaAFF2_noseq.jpg
Leavitt 18-583atro2	sl18583atro2	Lecanoraceae	Lecideoid	syncarpa	MZ243754	acgagagaggggctcgcgccccgggggtttcggccccgcctcttcaccccgtgcgtacctacctttgttgcttcggcgggcctcgggtccccccgatgccggcctgggggcaaccccgggctcgcgcgcgcccgccggaggccatcacaaactctgttatccgtgtagtctgagtaccaatacaataactaaaactttcaacaacggatctcttggttctggcatcgatgaagaacgcagcgaaatgcgataagtaatgtgaattgcagaattcagtgaatcatcgaatctttgaacgcacattgcgccccctggcattccggggggcatgcctgttcgagcgtcattgcaaccctcaagcactgcttggtattgggccttcgtcccccggacgtgccc…		doublecheck - sl18583_Lecidea_sp_noseq.jpg
Leavitt 18-627	sl18627	Lecanoraceae	Lecideoid	syncarpa	MZ243755	acgagagaggggctcgcgccccgggggtttcggccccgcctcttcaccccgtgcgtacctacctttgttgcttcggcgggcctcgggtccccccgacgccggcctgggggcaaccccgggctcgcgcgcgcccgccggaggccatcacaaactctgttatccgtgtagtctgagtaccaatacaataaataaaactttcaacaacggatctcttggttctggcatcgatgaagaacgcagcgaaatgcgataagtaatgtgaattgcagaattcagtgaatcatcgaatctttgaacgcacattgcgccccctggcattccggggggcatgcctgttcgagcgtcattgcaaccctcaagcactgcttggtattgggccttcgtcccccggacgtgccc…		sl18627_Lecidea_syncarpa.jpg
Leavitt 18-631	sl18631	Lecanoraceae	Lecideoid	syncarpa	MZ243756	acgagagaggggctcgcgccccgggggtttcggccccgcctcttcaccccgtgcgtacctacctttgttgcttcggcgggcctcgggtccccccgacgccggcctgggggcaaccccgggctcgcgcgcgcccgccggaggccatcacaaactctgttatccgtgtagtctgagtaccaatacaataaataaaactttcaacaacggatctcttggttctggcatcgatgaagaacgcagcgaaatgcgataagtaatgtgaattgcagaattcagtgaatcatcgaatctttgaacgcacattgcgccccctggcattccggggggcatgcctgttcgagcgtcattgcaaccctcaagcactgcttggtattgggccttcgtcccccggacgtgccc…		sl18631_Lecidea_syncarpa.jpg
Leavitt 18-631z	sl18631z	Lecanoraceae	Lecideoid	syncarpa	MZ243757	acgagagaggggctcgcgccccgggggtttcggccccgcctcttcaccccgtgcgtacctacctttgttgcttcggcgggcctcgggtccccccgacgccggcctgggggcaaccccgggctcgcgcgcgcccgccggaggccatcacaaactctgttatccgtgtagtctgagtaccaatacaataactaaaactttcaacaacggatctcttggttctggcatcgatgaagaacgcagcgaaatgcgataagtaatgtgaattgcagaattcagtgaatcatcgaatctttgaacgcacattgcgccccctggcattccggggggcatgcctgttcgagcgtcattgcaaccctcaagcactgcttggtattgggccttcgtcccccggacgtgccc…		sl18631_Lecidea_syncarpa.jpg
Leavitt 18-659b	sl18659b	Lecanoraceae	Lecideoid	syncarpa	MZ243758	acgagagaggggctcgcgccccgggggtttcggccccgcctcttcaccccgtgcgtacctacctttgttgcttcggcgggcctcgggtccccccgacgccggcctgggggcaaccccgggctcgcgcgcgcccgccggaggccatcacaaactctgttatccgtgtagtctgagtaccaatacaataactaaaactttcaacaacggatctcttggttctggcatcgatgaagaacgcagcgaaatgcgataagtaatgtgaattgcagaattcagtgaatcatcgaatctttgaacgcacattgcgccccctggcattccggggggcatgcctgttcgagcgtcattgcaaccttcaagcactgcttggtattgggccttcgtcccccggacgtgccc…		sl18659_Lecidea_syncarpa.jpg
Leavitt 18-369	sl18369	Lecanoraceae	Lecideoid	tessellataAGG1	MZ243759	acgagtaaggggttttgcgccccgggggcctcggctccgactcctcaccctttgcgtacctacctctgttgctttggcgggcctcggctaaccccgatgtcggcccgggggcggccccgggctcgcgagcgtccgccggaggccaatctaactcttgtttatcagtgaagtctgaggagaaattcaataactaaaactttcaacaacggatctcttggttctggcatcgatgaagaacgcagcgaaatgcgataagtaatgtgaattgcagaattcagtgaatcatcgaatctttgaacgcacattgcgccccttggtattccgaggggcatgcctgttcgagcgtcattgcaaccctcaagcactgcttggtattgggcttcgtcccccgggcgtgcc…		sl18369_Lecidea_tessellataAGG_B.jpg
Leavitt 18-407leci	sl18407leci	Lecanoraceae	Lecideoid	tessellataAGG1	MZ243760	acgagtaaggggttttgcgccccgggggcctcggctccgactcctcaccctttgcgtacctacctctgttgctttggcgggcctcggctaaccccgatgtcggcccgggggcggccccgggctcgcgagcgtccgccggaggccaatctaactcttgtttatcagtgaagtctgaggagaaattcaataactaaaactttcaacaacggatctcttggttctggcatcgatgaagaacgcagcgaaatgcgataagtaatgtgaattgcagaattcagtgaatcatcgaatctttgaacgcacattgcgccccttggtattccgaggggcatgcctgttcgagcgtcattgcaaccctcaagcactgcttggtattgggcttcgtcccccgggcgtgcc…		sl18407_Lecidella_sp.jpg
Leavitt 18-284	sl18284	Lecanoraceae	Lecideoid	tessellataAGG2	MZ243761	acgagtaaggggcttcgcgccccgggggcctcggccctgactcctcaccctgtgcgtatccacctctgttgctttggcgggcctcggttaacccccgacgtcggcctggggagcgaccccgggctcgcgagcgcccgccggaggccaattcaactcttgtttatcggtgaagtctgaggagaaaccgaataactaaaactttcaacaacggatctcttggttctggcatcgatgaagaacgcagcgaaatgcgataagtaatgtgaattgcagaattcagtgaatcatcgaatctttgaacgcacattgcgccccttggtattccgaggggcatgcctgttcgagcgtcattgcaaccctcaagcactgcttggtattgagcttcgtcctccggacgtg…		sl18284_Lecidea_tessellataAGG_D.jpg
Leavitt 18-304lecidel	sl18304lecidel	Lecanoraceae	Lecideoid	tessellataAGG2	MZ243762	acgagtaaggggcttcgcgccccgggggcctcggccctgactcctcaccctgtgcgtatccacctctgttgctttggcgggcctcggttaacccccgacgtcggcctggggagcgaccccgggctcgcgagcgcccgccggaggccaattcaactcttgtttatcggtgaagtctgaggagaaaccgaataactaaaactttcaacaacggatctcttggttctggcatcgatgaagaacgcagcgaaatgcgataagtaatgtgaattgcagaattcagtgaatcatcgaatctttgaacgcacattgcgccccttggtattccgaggggcatgcctgttcgagcgtcattgcaaccctcaagcacagcttggtattgagcttcgtcctccggacgtg…		sl18304_Lecidella_stigmatea.jpg
Leavitt 18-346b	sl18346b	Lecanoraceae	Lecideoid	tessellataAGG2	MZ243763	acgagtaaggggcttcgcgccccgggggcctcggccctgactcctcaccctgtgcgtatccacctctgttgctttggcgggcctcggttaacccccgacgtcggcctggggagcgaccccgggctcgcgagcgcccgccggaggccaattcaactcttgtttatcggtgaagtctgaggagaaaccgaataactaaaactttcaacaacggatctcttggttctggcatcgatgaagaacgcagcgaaatgcgataagtaatgtgaattgcagaattcagtgaatcatcgaatctttgaacgcacattgcgccccttggtattccgaggggcatgcctgttcgagcgtcattgcaaccctcaagcactgcttggtattgagcttcgtcctccggacgtg…		sl18346b_Lecidea_tessellataAGG_D.jpg
Leavitt 18-656	sl18656	Lecanoraceae	Lecideoid	tessellataAGG3	MZ243764	acgagtaaggggcttcgcgcctcgggggcttcggccccgactcctcaccctgcgcgtatctacctctgttgctttggcgggcctcggttgaccccgacgtcggcctgggggcgaccccgggttcgcgagcgtccgccggaggccaattcaactctgtttatcagtgaagtccgaggagaaattcaataactaaaactttcaacaacggatctcttggttctggcatcgatgaagaacgcagcgaaatgcgataagtaatgtgaattgcagaattcagtgaatcatcgaatctttgaacgcacattgcgccccttggtattccgaggggcatgcctgttcgagcgtcattgcaaccctcaagcactgcttgatattgggcttcgtcccccggacgtgccc…		sl18656_Lecidea_tessellataAGG_C.jpg
Leavitt 18-659a	sl18659a	Lecanoraceae	Lecideoid	tessellataAGG3	MZ243765	acgagtaaggggcttcgcgccccgggggcttcggccccgactcctcaccctgtgcgtatctacctctgttgctttggcgggcctcggttgaccccgacgtcggcctgagggcgaccccgggttcgcgagcgtccgccggaggccaattcaactctgttttatcagtgaagtccgaggagaaattcaataactaaaactttcaacaacggatctcttggttctggcatcgatgaagaacgcagcgaaatgcgataagtaatgtgaattgcagaattcagtgaatcatcgaatctttgaacgcacattgcgccccttggtattccgaggggcatgcctgttcgagcgtcattgcaaccctcaagcactgcttggtattgggcttcgtcccccggacgtgcc…		sl18659_Lecidea_tessellataAGG_C.jpg
Leavitt 18-350d	sl18350d	Lecanoraceae	Lecideoid	tessellataAGG4	MZ243766	acgagtaaggggctttgcgccccgggggcctcggccccgactcctcaccctgtgcgtacctacctctgttgctttggcgggcctcggttagccccgacgtcggcccgggggcgaccccgggcccgcgagtgcccgccggaggccagtcttactcttgtttatcagtgaagtctgaggaaattcaataactaaaactttcaacaacggatctcttggttctggcatcgatgaagaacgcagcgaaatgcgataagtaatgtgaattgcagaattcagtgaatcatcgaatctttgaacgcacattgcgccccttggtattccgaggggcatgcctgttcgagcgtcattgcaaccccctcaagcactgcttggtattgggcttcgtcccccgggcgtgcc…		sl18350_Lecidella_tesselata.jpg
Leavitt 18-493	sl18493	Lecanoraceae	Lecideoid	tessellataAGG4	MZ243767	acgagtaaggggctttgcgccccgggggcctcggccccgactcctcaccctgtgcgtacctacctctgttgctttggcgggcctcggttaaccccgacgtcggcccgggggcgaccccgggcccgcgagtgcccgccggaggccagtcttactcttgtttatcagtgaagtctgaggaaattcaataactaaaactttcaacaacggatctcttggttctggcatcgatgaagaacgcagcgaaatgcgataagtaatgtgaattgcagaattcagtgaatcatcgaatctttgaacgcacattgcgccccttggtattccgaggggcatgcctgttcgagcgtcattgcaaccccctcaagcactgcttggtattgggcttcgtcccccgggcgtgcc…		sl18493_Lecidea_tessellataAGG_A.jpg
Leavitt 18-427b	sl18427b	Lecanoraceae	Myriolecis	hageniiAFF	MZ243768	atgagaggggtaaaacccgcgggggctccggcccctaactctacacccttgagtacctacctatgttgctttggcgggccttggggttcgccccttgccgcccggtggcaccgccgccgggccggttcgtgcccgtcagaggcccatcaaaccctatttatcagtgatgtccgagcaaaaacacaatagtaaaaactttcaacaacggatctcttggttctggcatcgatgaagaacgcagcgaaatgcgataagtaatgtgaattgcagaattcagtgaatcatcgaatctttgaacgcacattgcgcccctcggtattccggggggcatgcctgttcgagcgtcattgcacccctcaagctctgcttggtattgggccccgcccccccgggcggacc…		sl18427_Myriolecis_hagenii.jpg
Leavitt 18-473b	sl18473b	Lecanoraceae	Myriolecis	hageniiAFF	MZ243769	atgagaggggtaaaacccgcgggggctccggcccctaactctacacccttgagtacctacctatgttgctttggcgggccttggggttcgccccttgccgcccggtggcaccgccgccgggccggttcgtgcccgtcagaggcccatcaaaccctatttatcagtgatgtccgagcaaaaacacaatagtaaaaactttcaacaacggatctcttggttctggcatcgatgaagaacgcagcgaaatgcgataagtaatgtgaattgcagaattcagtgaatcatcgaatctttgaacgcacattgcgcccctcggtattccggggggcatgcctgttcgagcgtcattgcacccctcaagctctgcttggtattgggccccgcccccccgggcggacc…		sl18473b_Myriolecis_sp.jpg
Leavitt 18-269z	sl18269z	Lecanoraceae	Myriolecis	myrioSP1	MZ243770	ccccaactcttcacccttgtatacctacctttgttgctttggcgggccttggggttcgccccttgccgtccggcggctccgtcgccggctcggttcgcgcccgtcagaggcccatcaaaccctatttatttatcagtgacgtccgagcaaaaaacacaatagtaaaaactttcaacaacggatctcttggttctggcatcgatgaagaacgcagcgaaatgcgataagtaatgtgaattgcagaattcagtgaatcatcgaatctttgaacgcacattgcgcccctcggtattccggggggcatgcctgttcgagcgtcattacacccctcaagctctgcttggtattgggcctcgccccctgggcggacccgaaagtcagtggcggcccggcgtgact…		sl18269_BuelliaCF.jpg
Leavitt 18-467rino1	sl18467rino1	Lecanoraceae	Myriolecis	myrioSP2	MZ243771	aatgagaggggtcaaacccgcgggggctccagcccccaactctacacccttgtgcacttacctttgttgctttggcgggcctgggggtcccccccttgccgtccggcggccccgtcgccggctcggttcgcgcccgtcagaagcccatcaaaccctatttatcagtgacgtccgagcaaaaaacacaatagtaaaaactttcaacaacggatctcttggttctggcatcgatgaagaacgcagcgaaatgcgataagtaatgtgaattgcagaattcagtgaatcatcgaatctttgaacgcacattgcgcccctcggtattccggggggcatacctgttcgagcgtcattgcacccctcaagctctgcttggtattgggcctcgccccctgggccggc…
Leavitt 18-419rino	sl18419rino	Lecanoraceae	Myriolecis	myrioSP3	MZ243772	aacgagaggggtaaaacccgcgggggctccagcccccaactctacacccttgtatacctacctttgttgctttggcgggccttggggttcgccccttgccgtccggcggccccgtcgccggcccggttcgcgcccgtcagaggcccatcaaaccctatttatcagtgacgtccgagtgaaaaaacacaaatagtaaaaactttcaacaacggatctcttggttctggcaccgatgaagaacgcagcgaaatgcgataagtaatgtgaattgcagaattcagtgaatcatcgaatctttgaacgcacattgcgcccctcggtattccggggggcatgcctgttcgagcgtcattgcacccctcaagctctgcttggtattgggccccgccccctgggcgg…		sl18419_Myeriolecis.jpg
Leavitt 18-478a	sl18478a	Lecanoraceae	Myriolecis	semipallida	MZ243773	atgagaggggtaaaacctgcgggggctccggcccccaactctacacccttgtatacctacctttgttgctttggcgggccttggggttcgcccctcgccgtccggcggctccgttgccggctcggtgcgcgcccgccagaggcccatcaaaccctacttctcagtgacgtccgagtacaaaccacaatagttaaaactttcaacaacggatctcttggttctggcatcgatgaagaacgcagcgaaatgcgataagtaatgtgaattgcagaattcagtgaatcatcgaatctttgaacgcacattgcgcccctcggtattccggggggcatgcctgttcgagcgtcattgcacccctcaagctctgcttggtattgggccccgccccctgggcggacc…		sl18478a_Myriolecis_crenulata.jpg; sl18478(1).jpg
Leavitt 18-478quest	sl18478quest	Lecanoraceae	Myriolecis	semipallida	MZ243774	aatgagaggggtaaaacctgcgggggctccggcccccaactctacacccttgtatacctacctttgttgctttggcgggccttggggttcgcccctcgccgtccggcggctccgttgccggctcggtgcgcgcccgccagaggcccatcaaaccctacttctcagtgacgtccgagtacaaaccacaatagttaaaactttcaacaacggatctcttggttctggcatcgatgaagaacgcagcgaaatgcgataagtaatgtgaattgcagaattcagtgaatcatcgaatctttgaacgcacattgcgcccctcggtattccggggggcatgcctgttcgagcgtcattgcacccctcaagctctgcttggtattgggccccgccccctgggcggac…		sl18478c_question.jpg
Leavitt 18-483a	sl18483a	Lecanoraceae	Myriolecis	semipallida	MZ243775	atgagaggggtaaaacccgcgggggctccggcccccaattctacacccttgtatacctacctttgttgctttggcgggccttggggttcgcccctcgccgtccggcggctccgttgccggctcggtgcgcgcccgccagaggcccatcaaaccctatttctcagtgacgtccgagtacaaaccacaatagtaaaaactttcaacaacggatctcttggttctggcatcgatgaagaacgcagcgaaatgcgataagtaatgtgaattgcagaattcagtgaatcatcgaatctttgaacgcacattgcgcccctcggtattccggggggcatgcctgttcgagcgtcattgcacccctcaagctctgcttggtattgggccccgccccctgggcggacc…		sl18483b_Myriolecis_crenulata.jpg
Leavitt 18-490	sl18490	Lecanoraceae	Myriolecis	semipallida	MZ243776	atgagaggggtaaaacccgcgggggctccggcctccaattctacacccttgtgtacctaccttcgttgctttggcgggccttggggttcgcccctcgccgtccggcggctccgttgccggctcggtgcgcgcccgccagaggcccatcaaaccctatttctcagtgacgtccgagtacaaaccacaatagtaaaaactttcaacaacggatctcttggttctggcatcgatgaagaacgcagcgaaatgcgataagtaatgtgaattgcagaattcagtgaatcatcgaatctttgaacgcacattgcgcccctcggtattccggggggtatgcctgttcgagcgtcattgcacccctcaagctctgcttggtattgggccccgcccctgggcggaccc…		sl18490_Myriolecis_crenulata.jpg
Leavitt 18-494	sl18494	Lecanoraceae	Myriolecis	semipallida	MZ243777	atgagaggggtaaaacccgcgggggctccggcctccaattctacacccttgtgtacctaccttcgttgctttggcgggccttggggttcgcccctcgccgtccggcggctcttgtcgccggccggtgcgcgcccgccagaggcccatcaaaccctatttctcagtgacgtccgagtacaaaccacaatagtaaaaactttcaacaacggatctcttggttctggcatcgatgaagaacgcagcgaaatgcgataagtaatgtgaattgcagaattcagtgaatcatcgaatctttgaacgcacattgcgcccctcggtattccggggggtatgcctgttcgagcgtcattgcacccctcaagctctgcttggtattgggccccgcccctgggcggaccc…		sl18494_Myriolecis_crenulata.jpg
Leavitt 18-629b	sl18629b	Lecanoraceae	Myriolecis	semipallida	MZ243778	atgagaggggtaaaacctgcgggggctccggcccccaactctacacccttgtatacctacctttgttgctttggcgggccttggggttcgcccctcgccgtccggcggctccgttgccggctcggtgcgcgcccgccagaggcccatcaaaccctatttctcagtgacgtccgagtacaaaccacaatagttaaaactttcaacaacggatctcttggttctggcatcgatgaagaacgcagcgaaatgcgataagtaatgtgaattgcagaattcagtgaatcatcgaatctttgaacgcacattgcgcccctcggtattccggggggcatgcctgttcgagcgtcattgcacccctcaagctctgcttggtattgggccccgccccctgggcggacc…		sl18629b_Myriolecis_crenulata.jpg
Leavitt 18-651a	sl18651a	Lecanoraceae	Myriolecis	semipallida	MZ243779	ccaactctacacccttgtatacctacctttgttgctttggcgggccttggggttcgcccctcgccgtccggcggctccgttgccggctcggtgcgcgcccgccagaggcccatcaaaccctatttctcagtgacgtccgagtacaaaccacaatagttaaaactttcaacaacggatctcttggttctggcatcgatgaagaacgcagcgaaatgcgataagtaatgtgaattgcagaattcagtgaatcatcgaatctttgaacgcacattgcgcccctcggtattccggggggcatgcctgttcgagcgtcattgcacccctcaagctctgcttggtattgggccccgccccctgggcggacccgaaagtcagtggcggccgggcgtgacttcgagc…		sl18651_Myriolecis_crenulata.jpg
Leavitt 18-651b	sl18651b	Lecanoraceae	Myriolecis	semipallida	MZ243780	atgagaggggtaaaacctgcgggggctccggcccccaactctacacccttgtatacctacctttgttgctttggcgggccttggggttcgcccctcgccgtccggcggctccgttgccggctcggtgcgcgcccgccagaggcccatcaaaccctatttctcagtgacgtccgagtacaaaccacaatagttaaaactttcaacaacggatctcttggttctggcatcgatgaagaacgcagcgaaatgcgataagtaatgtgaattgcagaattcagtgaatcatcgaatctttgaacgcacattgcgcccctcggtattccggggggcatgcctgttcgagcgtcattgcacccctcaagctctgcttggtattgggccccgccccctgggcggacc…		sl18651_Myriolecis_crenulata.jpg
Leavitt 18-651d	sl18651d	Lecanoraceae	Myriolecis	semipallida	MZ243781	atgagaggggtaaaaccaactctacacccttgtatacctacctttgttgctttggcgggccttggggttcgcccctcgccgtccggcggctccgttgccggctcggtgcgcgcccgccagaggcccatcaaatcctatttctcagtgacgtccgagtacaaaccacaatagtaaaaactttcaacaacggatctcttggttctggcatcgatgaagaacgcagcgaaatgcgataagtaatgtgaattgcagaattcagtgaatcatcgaatctttgaacgcacattgcgcccctcggtattccggggggcatgcctgttcgagcgtcattgcacccctcaagctctgcttggtattgggccccgccccctgggcggacccgaaagtcagtggcggccg…		sl18651_Myriolecis_crenulata.jpg
Leavitt 18-418	sl18418	Lecanoraceae	Protoparmeliopsis	garovaglii	MZ243782	atgagaggggttttcggaccccgggggcttcggcccccaactcttcaccctgtgtttacgtaccactgttgctttggcgggccaggggcctgtcccctgccggccggtggcctagcggccccggctcgttcgtgcccgccagaggcccatcaaacccgatttatcgttgatgtccgagtaaaaacacaatagtaaaaactttcaacaacggatctcttggttctggcatcgatgaagaacgcagcgaaatgcgataagtaatgtgaattgcagaattcagtgaatcatcgaatctttgaacgcacattgcgcccctcggtattccggggggcatgcctgttcgagcgtcattacacccctcaagctcagcttggtattgggacttcgccttccgaggcg…		sl18418_Protoparmeliopsis_garovaglii.jpg
Leavitt 18-429b	sl18429b	Lecanoraceae	Protoparmeliopsis	garovaglii	MZ243783	atgagaggggttttcggaccccgggggcttcggcccccaactcttcaccctatgtttacgtaccactgttgctttggcgggccaggggcctgtcccctgccggccggtggcctagcggccccggctcgttcgtgcccgccagaggcccatcaaacccgatttatcgttgatgtccgagtaaaaacacaatagtaaaaactttcaacaacggatctcttggttctggcatcgatgaagaacgcagcgaaatgcgataagtaatgtgaattgcagaattcagtgaatcatcgaatctttgaacgcacattgcgcccctcggtattccggggggcatgcctgttcgagcgtcattacacccctcgagctcagcttggtattgggacttcgccttccgaggcg…		sl18429_Protoparmeliopsis_garovaglii.jpg
Leavitt 18-241proto	sl18241proto	Lecanoraceae	Protoparmeliopsis	muralisAGG1	MZ243784	aacgagaggggttttcggaccccggggcttcggcccctaactcttcaccctctgtttacgtaccattgttgctttggcgggccctggggcgtgcccctggccggccggtggcctagcggccccggctcgctcgtgcccgtcagaggcccatgaaacccaaccttatctttgtcgtccgagcaaaaatacaatcgtaaaaactttcaacaacggatctcttggttctggcatcgatgaagaacgcagcgaaatgcgataagtaatgtgaattgcagaattcagtgaatcatcgaatctttgaacgcacattgcgcccctcggtattccggggggcatgcctgttcgagcgtcattacacccctcaagctccgcttggtattgggtcttcgctcttcgggg…		sl18242proto_Protoparmeliopsis_sp.jpg
Leavitt 18-277	sl18277	Lecanoraceae	Protoparmeliopsis	muralisAGG1	MZ243785	acgagaggggttttcggaccccggggcttcggcccctaactcttcaccctctgtttacgtaccattgttgctttggcgggccctggggcgtgcccctggccggccggtggcctagcggccccggctcgctcgtgcccgtcagaggcccatgaaacccaaccttatctttgtcgtccgagcaaaaatacaatcgtaaaaactttcaacaacggatctcttggttctggcatcgatgaagaacgcagcgaaatgcgataagtaatgtgaattgcagaattcagtgaatcatcgaatctttgaacgcacattgcgcccctcggtattccggggggcatgcctgttcgagcgtcattacacccctcaagctccgcttggtattgggtcttcgctcttcggggc…		sl18277_Protoparmeliopsis_muralis.jpg
Leavitt 18-364	sl18364	Lecanoraceae	Protoparmeliopsis	muralisAGG1	MZ243786	acgagaggggttttcggaccccggggcttcggcccctaactcttcaccctctgtttacgtaccattgttgctttggcgggccctggggcgtgcccctggccggccggtggcctagcggccccggctcgctcgtgcccgtcagaggcccatgaaacccaaccttatctttgtcgtccgagcaaaaatacaatcgtaaaaactttcaacaacggatctcttggttctggcatcgatgaagaacgcagcgaaatgcgataagtaatgtgaattgcagaattcagtgaatcatcgaatctttgaacgcacattgcgcccctcggtattccggggggcatgcctgttcgagcgtcattacacccctcaagcttcgcttggtattgggtcttcgctcttcggggc…		no photo
Leavitt 18-258b	sl18258b	Lecanoraceae	Protoparmeliopsis	muralisAGG2	MZ243787	acgagaggggttttcggaccccggggcttcggcccctaactcttcaccctctgtctacgtactatgttgctttggcgggccttggggttcgcccctgtccggtcggtggcttagcggccccggctcgctcgtgcccgccagaggcccatgaaacccaaccttatcgtttgtcgtccgagccaaaataatcgtaaaaactttcaacaacggatctcttggttctggcatcgatgaagaacgcagcgaaatgcgataagtaatgtgaattgcagaattcagtgaatcatcgaatctttgaacgcacattgcgcccctcggtattccggggggcatgcctgttcgagcgtcattacacccctcaagctccgcttggtattgggtccttcgctcttcggggcg…		photographed
Leavitt 18-274	sl18274	Lecanoraceae	Protoparmeliopsis	muralisAGG2	MZ243788	acgagaggggttttcggaccccggggcttcggcccctaactcttcaccctctgtctacgtactatgttgctttggcgggccttggggttcgcccctggccggtcggtggctgagcggccccggctcgctcgtgcccgccagaggcccatgaaacccaaccttatcgtttgtcgtccgagccaaaataatcgtaaaaactttcaacaacggatctcttggttctggcatcgatgaagaacgcagcgaaatgcgataagtaatgtgaattgcagaattcagtgaatcatcgaatctttgaacgcacattgcgcccctcggtattccggggggcatgcctgttcgagcgtcattacacccctcaagctccgcttggtattgggtccttcgctcttcggggcg…		sl18274_Protoparmeliopsis_muralis.jpg
Leavitt 18-279	sl18279	Lecanoraceae	Protoparmeliopsis	muralisAGG3	MZ243789	acgagaggggttttcggaccccgggggcttcggcccctaactcttcaccctctgtctacgtaccattgttgctttggcgggccgaggggttcgcccctggccggtcggtggcctagcggccccggctcgctcgtgcccgccagaggcccattaaacccaaccttatcgtttgatgtccgagcaaaaacacaatcgtaaaaactttcaacaacggatctcttggttctggcatcgatgaagaacgcagcgaaatgcgataagtaatgtgaattgcagaattcagtgaatcatcgaatctttgaacgcacattgcgcccctcggtattccggggggcatggctgttcgagcgtcattacacccctcaagctccgcttggtattgggtcttcgcccctcggg…		sl18279_Protoparmeliopsis_muralis.jpg
Leavitt 18-535	sl18535	Lecanoraceae	Protoparmeliopsis	muralisAGG3	MZ243790	acgagaggggttttcggaccccgggggcttcggccccttaactcttcaccctctgtctacgtaccattgttgctttggcgggccgaggggttcgcccctggccggtcggtggcctagcggccccggctcgctcgtgcccgccagaggcccattaaacccaaccttatcgtttgatgtccgagcaaaaacacaatcgtaaaaactttcaacaacggatctcttggttctggcatcgatgaagaacgcagcgaaatgcgataagtaatgtgaattgcagaattcagtgaatcatcgaatctttgaacgcacattgcgcccctcggtattccggggggcatgcctgttcgagcgtcattacacccctcaagctccgcttggtattgggtcttcgcccctcgg…		sl18535_Protoparmeliopsis_muralis.jpg
Leavitt 18-589c	sl18589c	Lecanoraceae	Protoparmeliopsis	muralisAGG3	MZ243791	acgagaggggttttcggaccccgggggcttcggcccctaactcttcaccctctgtctacgtaccattgttgctttggcgggccgaggggttcgcccctggccggtcggtggcctagcggccccggctcgctcgtgcccgccagaggcccattaaacccaaccttatcgtttgatgtccgagcaaaaacacaatcgtaaaaactttcaacaacggatctcttggttctggcatcgatgaagaacgcagcgaaatgcgataagtaatgtgaattgcagaattcagtgaatcatcgaatctttgaacgcacattgcgcccctcggtattccggggggcatgcctgttcgagcgtcattacacccctcaagctccgcttggtattgggtcttcgcccctcggg…		sl18589c_Protoparmeliopsis_muralis.jpg
Leavitt 18-261c	sl18261c	Lecanoraceae	Protoparmeliopsis	peltata	MZ243792	tcgagaggggtcttcggacctcgggggctccggccctcagctcttcaccctctgttcacgtatcattgttgctttgacgggccccgaggcttgcccctcgattggctggcgacttcgccgtcccggcctgttcgcgcccgtcagaggcctattcagcccgacttaccgctgccgtccgagtacaaccataatagtaaaaactttcaacaacggatctcttggttctggcatcgatgaagaacgcagcgaaatgcgataagtaatgtgaattgcagaattcagtgaatcatcgaatctttgaacgcacattgcgcccctcggtattccggggggcatacctgttcgagcgtcattacacccctcaagctcggcttggtactgggtcttcgcccccggggg…		no photo
Leavitt 18-345	sl18345	Lecanoraceae	Protoparmeliopsis	peltata	MZ243793	tcgagaggggtcttcggacctcgggggctccggccctcagctcttcaccctctgttcacgtatcattgttgctttgacgggccccgaggcttgcccctcgattggctggcgacttcgccgtcccggcctgttcgcgcccgtcagaggcctattcagcccgacttaccgctgccgtccgagtacaaccataatagtaaaaactttcaacaacggatctcttggttctggcatcgatgaagaacgcagcgaaatgcgataagtaatgtgaattgcagaattcagtgaatcatcgaatctttgaacgcacattgcgcccctcggtattccggggggcatacctgttcgagcgtcattacacccctcaagctcggcttggtactgggtcttcgcccccggggg…		sl18345_Protoparmeliopsis_peltata.jpg
Leavitt 18-344	sl18344	Lecanoraceae	Rhizoplaca	chrysoleucaCLADEd	MZ243794	ttgagaggggtcctcggaccccgggggtttcggcccccaactcttcccccggtgtttacctacctttgttgctttggcgggccctggggttcgccccatcccggccacgggcttcgcagcccgggccaggccgcgcccgtcaggggtccattcaactctgtttaccagtgctgtccgagtgaataccacaatagtaaaaactttcaacaacggatctcttggttctggcatcgatgaagaacgcagcgaaatgcgataagtaatgtgaattgcagaattcagtgaatcatcgaatctttgaacgcacattgcgccccttggtattccggggggcatgcctgttcgagcgtcattgcacccctcaagctccgcttggtattaggccgacgcccccgcggc…		photographed
Leavitt 18-581	sl18581	Lecanoraceae	Rhizoplaca	chrysoleucaCLADEe	MZ243795	ttgagaggggtccttaggaccccgggggtttcggcccccaactcttcacccggtgtttacctacctttgttgctttggcgggccttggggttcgccccatcccggccacgggcacccgcagcccgggccaggccgtgcccgtcaggggtccatcaaactctgtttaccagtgctgtccgagtgaaaaccacaatagtaaaaactttcaacaacggatctcttggttctggcatcgatgaagaacgcagcgaaatgcgataagtaatgtgaattgcagaattcagtgaatcatcgaatctttgaacgcacattgcgcccctcggtattccggggggcatgcctgttcgagcgtcattgcacccctcaagctccgcttggtattaggctgacgcccccgcg…		sl18581_Rhizoplaca_chrysoleuca.jpg
Leavitt 18-651c	sl18651c	Lecanoraceae	Rhizoplaca	groupNOVA	MZ243796	atgagagaggggttttcggactccggggggcttcggcccccaactcttcaccccatgtttacaatacctttgttgctttggcgggcctcggggttcgcccccatgccggccacgggcttcgttgccccggctggtccgtgcccgtcagaggcccatcaaactctgtttaaccagtgacgtccgagtaaaaacacaatagcaaaaaactttcaacaacggatctcttggttctggcatcgatgaagaacgcagcgaaatgcgataagtaatgtgaattgcagaattcagtgaatcatcgaatctttgaacgcacattgcgcccctcggcattccggggggcatgcctgttcgagcgtcattgcacccctcaagctcagcttggtattgggtcttcgcccc…		missing
Leavitt 18-651lepr	sl18651lepr	Lecanoraceae	Rhizoplaca	groupNOVA	MZ243797	aagaactgccccagtcggccccccgcagcgggSccggcgacgccatcactctgcgctgggagtgcctctcKaggcccgaccaRaagctcttgaaggagttcacagatcaaacgatagcggccacatgccaStggttcaKatatgaccggccccggccttcatcggStggcgaacttgSggaacctgcggaaggatcattaatgagagaggggttttcggactccggggggcttcggcccccaactcttcaccccatgtttacaatacctttgttgctttggcgggcctcggggttcgcccccatgccggccacgggcttcgttgccccggctggtccgtgcccgtcagaggcccatcaaactctgtttaaccagtgacgtccgagtaaaaacacaatag…
Leavitt 18-282c	sl18282c	Lecanoraceae	Rhizoplaca	melanophthalma	MZ243798	ctgagaggggttttcggaccccgggggtttcggcccccatctcttcaccctatgtttacgtaccttcgttgctttggcgggtcttggggctcgcccctaaccggctcctggcctagtgccccggccggtccgtgcccgcctgaggcccatcaaattctgttcatcagtgacgtctgagcaaaaacacaatagtaaaaactttcaacaacggatctcttggttctggcatcgatgaagaacgcagcgaaatgcgataagtaatgtgaattgcagaattcagtgaatcatcgaatctttgaacgcacattgcgcccctcggtattccggggggcatgcctgttcgagcgtcattgcacccctcaagcttagcttggtattgggtcctcgcccccgtggcgg…		sl18282_Rhizoplaca_melanophthalma.jpg
Leavitt 18-311	sl18311	Lecanoraceae	Rhizoplaca	melanophthalma	MZ243799	ctgagaggggttttcggaccccgggggtttcggcccccatctcttcaccctatgtttacgtaccttcgttgctttggcgggtcttggggctcgcccctaaccggctcctggcctagtgccccggccggtccgtgcccgcctgaggcccatcaaattctgttcatcagtgacgtctgagcaaaaacacaatagtaaaaactttcaacaacggatctcttggttctggcatcgatgaagaacgcagcgaaatgcgataagtaatgtgaattgcagaattcagtgaatcatcgaatctttgaacgcacattgcgcccctcggtattccggggggcatgcctgttcgagcgtcattgcacccctcaagcttagcttggtattgggtcctcgcccccgtggcgg…		sl18311_Rhizoplaca_melanophthalma.jpg
Leavitt 18-371	sl18371	Lecanoraceae	Rhizoplaca	melanophthalma	MZ243800	ctgagaggggttttcggaccccgggggtttcggcccccatctcttcaccctatgtttacgtaccttcgttgctttggcgggtcttggggctcgcccctaaccggctcctggcctagtgccccggccggtccgtgcccgcctgaggcccatcaaattctgttcatcagtgacgtctgagcaaaaacacaatagtaaaaactttcaacaacggatctcttggttctggcatcgatgaagaacgcagcgaaatgcgataagtaatgtgaattgcagaattcagtgaatcatcgaatctttgaacgcacattgcgcccctcggtattccggggggcatgcctgttcgagcgtcattgcacccctcaagcttagcttggtattgggtcctcgcccccgtggcgg…		sl18371_Rhizoplaca_melanophthalma.jpg
Leavitt 18-592	sl18592	Lecanoraceae	Rhizoplaca	melanophthalma	MZ243801	ctgagaggggttttcggaccccgggggtttcggcccccatctcttcaccctatgtttacgtaccttcgttgctttggcgggtcttggggctcgcccctaaccggctcctggcctagtgccccggccggtccgtgcccgcctgaggcccatcaaattctgttcatcagtgacgtctgagcaaaaacacaatagtaaaaactttcaacaacggatctcttggttctggcatcgatgaagaacgcagcgaaatgcgataagtaatgtgaattgcagaattcagtgaatcatcgaatctttgaacgcacattgcgcccctcggtattccggggggcatgcctgttcgagcgtcattgcacccctcaagcttagcttggtattgggtcctcgcccccgtggcgg…		sl18592_Rhizoplaca_melanophthalma.jpg
Leavitt 19-192	sl19192	Lecanoraceae	Rhizoplaca	melanophthalma	MZ243802	GCAGGCGCACGTTTGCCTACGGGAGCCCTCGCAGCGACTCTAAACAAGTGCCTCAGCCTGCGCCCCGAGTGGGACTGGCAACGCCGTCAATCTGCGCTGGGAGGACCCCCTTGGGGCTCAACCAGAAGCTCTTGAATGAGTTCACAGATCAGACGATGGCGGYCACTCGCGAGTGGTTCAGATATGACCGGCCCCGGCCCTTCATCGGCCGGCGAATCTGCGGAACCTGCGGAAGGATCATTACTGAGAGGGGTTTTCGGACCCCGGGGGTTTCGGCCCCCATCTCTTCACCCTATGTTGACGTACCTTCGTTGCTTTGGCGGGTCTTGGGGCTCGCCCCTAACCGGCTCCTGGCCTAGTGCCCCGGCCGGTCCGTGCCCGCCTGAGGCCCATCAAATT…		sl19192_Rhizoplaca_melanophthalma.jpg
Leavitt 18-458	sl18458	Lecanoraceae	Rhizoplaca	novomexicanaAFF	MZ243803	ttgagaggggttttcggaccccgggggcctcggcccccatctcttcaccctatgtttacgtaccttcgttgctttggcgggtcttggggctcgccccatMccggcYccggcctagcgcctcggtcggcccgtgcccgccagaggcccattaaattctgctcatYagtgacgtccgagcaaaaacacaatagtaaaaactttcaacaacggatctcttggttctggcatcgatgaagaacgcagcgaaatgcgataagtaatgtgaattgcagaattcagtgaatcatcgaatctttgaacgcacattgcgcccctcggtattccggggggcatgcctgttcgagcgtcattgcacccctcaagctcagcttggtattgggtcttcgcccccgcggcggg…		sl18458_Rhizoplaca_novomexicana.jpg
Leavitt 18-673	sl18673	Lecanoraceae	Rhizoplaca	novomexicanaAFF	MZ243804	ttgagaggggttttcggaccccgggggcctcggcccccatctcttcaccctatgtttacgtaccttcgttgctttggcgggtcttggggctcgccccataccggccccggcctagcgcctcggtcggcccgtgcccgccagaggcccattaaattctgctcattagtgacgtccgagcaaaaacacaatagtaaaaactttcaacaacggatctcttggttctggcatcgatgaagaacgcagcgaaatgcgataagtaatgtgaattgcagaattcagtgaatcatcgaatctttgaacgcatattgcgcccctcggtattccggggggcatgcctgttcgagcgtcattgcacccctcaagctcagcttggtattgggtcttcgcccccgcggcggg…		sl18673_Rhizoplaca_novomexicana.jpg
Leavitt 18-516v1	sl18516v1	Lecanoraceae	Rhizoplaca	novomexicanaAGG1	MZ243805	actgagaggggttttctgacctcgggggcttcggcccccatctcttcaccctatgtttacgtacctttgttgctttggcgggtcttggggctcgcccctaccggctgctggcctagtgccccggtcggtctgtgcccgccagaggcccatcaaattctgttcatcagtgacgtccgagcaaaaacacaatagtaaaaactttcaacaacggatctcttggttctggcatcgatgaagaacgcagcgaaatgcgataagtaatgtgaattgcagaattcagtgaatcatcgaatctttgaacgcacattgcgcccctcggtattccggggggcatgcctgttcgagcgtcattgcacccctcaagctcagcttggtattgggtcttcgcccccgcggcgg…		sl18516_Rhizoplaca_novomexicana.jpg
Leavitt 18-516v2	sl18516v2	Lecanoraceae	Rhizoplaca	novomexicanaAGG1	MZ243806	ctgagaggggttttcggacctcgggggcttcggcccccatctcttcaccctatgtttacgtaccttcgttgctttggcgggtcgtggggctcgcccctaccggctgctggcctagtgccccggccggtccgtgcccgccagaggcccatcaaactctgttcattagtgacgtccgagcaaaaacacaatagtaaaaactttcaacaacggatctcttggttctggcatcgatgaagaacgcagcgaaatgcgataagtaatgtgaattgcagaattcagtgaatcatcgaatctttgaacgcacattgcgcccctcggtattccggggggcatgcctgttcgagcgtcattgcacccctcaagctcagcttggtattgggtcttcgcccccgcggcggg…		sl18516_Rhizoplaca_novomexicana.jpg
Leavitt 18-267a	sl18267a	Lecanoraceae	Rhizoplaca	novomexicanaAGG2	MZ243807	ctgagaggggttttcggaccccgggggcttcggcccccatctctccaccctatgtttacgtaccttcgttgctttggcgggtcttggggctcgccccatgccggctacgggcctagtgtcccggtcggtccgtgccccgccagaggcctatcgaattctatttatcagtgacgtccgagcaaaaacacaatagtaaaaactttcaacaacggatctcttggttctggcatcgatgaagaacgcagcgaaatgcgataagtaatgtgaattgcagaattcagtgaatcatcgaatctttgaacgcacattgcgcccctcggtattccggggggcatgcctgttcgagcgtcattgcacccctcaagctcagcttggtattgggtcttcgccctcgcggcg…		sl18267a_Rhizoplaca_novomexicana (1).jpg
Leavitt 18-290c	sl18290c	Lecanoraceae	Rhizoplaca	novomexicanaAGG2	MZ243808	ctgagaggggttttcggatcccgggggcttcggcccccatctcttcaccctatgtttacgtaccttcgttgctttggcgggtcttggggctcgcctcatgccggctacggggcccagtgccccggtcggtccgtgcccgccagaggcctatcaaattctattcatcagtgacgtccgagcaaaaacataatagtaaaaactttcaacaacggatctcttggttctggcatcgatgaagaacgcagcgaaatgcgataagtaatgtgaattgcagaattcagtgaatcatcgaatctttgaacgcacattgcgcccctcggtattccggggggcatgcctgttcgagcgtcattgcacccctcaagctcagcttggtattgggtcttcgcccccgcggcg…		sl18290c_Rhizoplaca_novomexicana.jpg
Leavitt 18-358d	sl18358d	Lecanoraceae	Rhizoplaca	novomexicanaAGG2	MZ243809	ctgagaggggttttcggaccccgggggcttcggcccccatctcttcaccctatgtttacgtaccttcgttgctttggcgggtcttggggatcgccccatgccggctacgggcctagtgtcccggtcggtccgtgcccgccagaggcctatcaaattctattcatcagtgacgtccgagcaaaaacacaatagtaaaaactttcaacaacggatctcttggttctggcatcgatgaagaacgcagcgaaatgcgataagtaatgtgaattgcagaattcagtgaatcatcgaatctttgaacgcacattgcgcccctcggtattccggggggcatgcctgttcgagcgtcattgcacccctcaagctcagcttggtattgggtcttcgcccccgcggcgg…		sl18358_Rhizoplaca_novomexicana.jpg
Leavitt 18-370b	sl18370b	Lecanoraceae	Rhizoplaca	novomexicanaAGG2	MZ243810	ctgagaggggttttcggaccccgggggcttcggcccccatctcttcaccctatgtttacgtaccttcgttgctttggcgggtcttggggctcgccccatgccggctacgggcctagtgtcccggtcggtccgtgcccgccagaggcctatcaaattctattcatcagtgacgtccgagcaaaaacacaatagtaaaaactttcaacaacggatctcttggttctggcatcgatgaagaacgcagcgaaatgcgataagtaatgtgaattgcagaattcagtgaatcatcgaatctttgaacgcacattgcgcccctcggtattccggggggcatgcctgttcgagcgtcattgcacccctcaagctcagcttggtattgggtcttcgcccccgcggcgg…		sl18370_Rhizoplaca_novomexicana.jpg
Leavitt 18-519b	sl18519b	Lecanoraceae	Rhizoplaca	novomexicanaAGG2	MZ243811	ctgagaggggtttccggatcccgggggcttcggccctcatctcttcaccctatgtttacgtaccttcgttgctttggcgggtcttggggctcgcctcatgccggctacggggtctcgtgccccggtcggtccgtgcccgccagaggcccatcaaattctattcatcaatgacgtccgagcaagaacacaatagtaaaaactttcaacaacggatctcttggttctggcatcgatgaagaacgcagcgaaatgcgataagtaatgtgaattgcagaattcagtgaatcatcgaatctttgaacgcacattgcgcccctcggtattccggggggcatgcctgttcgagcgtcattgcacccgtcaagctcagcttggtattgggtcttcgcccccgcggcg…		sl18519_Rhizoplaca_novomexicana.jpg
Leavitt 18-678	sl18678	Lecanoraceae	Rhizoplaca	novomexicanaAGG2	MZ243812	ctgagaggggttttcggaccccgggggcttcggcccccatctcttcaccctatgtttacgtaccttcgttgctttggcgggtcttggggctcgcctcatgccggctaaaggcctagtgccccggtcggttcgtgcccgccagaggcctatcaaattccattcatcagtgacgtccgagcaaaaacacaatagtaaaaactttcaacaacggatctcttggttctggcatcgatgaagaacgcagcgaaatgcgataagtaatgtgaattgcagaattcagtgaatcatcgaatctttgaacgcacattgcgcccctcggtattccggggggcatgcctgttcgagcgtcattgcacccctcaagctcagcttggtattgggtcttcgcccccgcggcgg…		sl18678_Rhizoplaca_melanophthalma.jpg
Leavitt 18-611a	sl18611a	Lecideaceae	Mycobilimbia	berengeriana	MZ243813	cagagaggggcttcacggccccgggggctccggcccccacctctacaccccgtgattacctacctttctgttgctttggcgggccttgaggtcatgctcatgccggcggtgccggcgagcgcccgtcgatagccccccacaaatcgttttattggtgatgtctgagcgaaaacacaaataatcaaaactttcaacaacggatctcttggttctggcatcgatgaagaacgcagcgaaatgcgataagtaatgtgaattgcagaattcagtgaatcatcgaatctttgaacgcacattgcgcccctcggcattccggggggcatgcctgttcgagcgtcattacacccctcaagcgtagcttggtcttgggtcctcgccccctgggcgtgcccgaaaagt…		sl18611_Mycobilimbia_berengeriana.jpg
Leavitt 18-612	sl18612	Lecideaceae	Mycobilimbia	berengeriana	MZ243814	cagagaggggcttcacggccccgggggctccggcccccacctctacaccccgtgattacctacctttctgttgctttggcgggccttgaggtcatgctcatgccggcggtgccggcgagcgcccgtcgatagccccccacaaatcgttttattggtgatgtctgagcgaaaacacaaataatcaaaactttcaacaacggatctcttggttctggcatcgatgaagaacgcagcgaaatgcgataagtaatgtgaattgcagaattcagtgaatcatcgaatctttgaacgcacattgcgcccctcggcattccggggggcatgcctgttcgagcgtcattacacccctcaagcgtagcttggtcttgggtcctcgccccctgggcgtgcccgaaaagt…		sl18612_Mycobilimbia_berengeriana.jpg
Leavitt 18-477	sl18477	Megasporaceae	Arctidea	candidaAFF	MZ243815	ctgagatagggtctttcggggcccgaccctcccaccctttgtgtacatacctttgttgcttcggcggagaccctggtcgcggtgtggcttgccaccccctgaaccacggcccgccagaggccctattcaacctgaattattcgagtcgtctgagtcaacttgtaaaataaactaaaactttcaacaacggatctcttggttctggcatcgatgaagaacgcagcgaaatgcgataagtaatgtgaattgcagaattcagtgaatcatcgaatctttgaacgcacattgcgccctctggtattccggggggcatgcctgttcgagcgtcattacacctctcaagctcagcttggtattgggctttcgtcccctgcgggcgtgcccgaaaatcagtggcgg…		sl18477_Arctidea_permutata.jpg; sl18477_Arctidea_permutata (1).jpg
Leavitt 18-350c	sl18350c	Megasporaceae	Arctidea	circularisAFF1	MZ243816	gcggggtggtaagccaccctcaaccacggtccgccagaggccctttttattctgaattatccgagtcgtctgagtaaacatgcaaaataaactaaaactttcaacaacggatctcttggttctggcatcgatgaagaacgcagcgaaatgcgataagtaatgtgaattgcagaattcagtgaatcatcgaatctttgaacgcacattgcgccccctggtattccggggggcatgcctgttcgagcgtcattacacctctcaagctcagcttggtattgggccttcgtcccccgcgggcgggcctgaaaattagtggcggtacagtcggtgctcaagcgcagtaacactacatcccgcttggagccaccgggtggacccgccagacaaccccatatcttt…		sl18350c_Arctidea_circularis.jpg
Leavitt 18-519a	sl18519a	Megasporaceae	Arctidea	circularisAFF1	MZ243817	ttgagatagggtcttccggggcccgaccctccaccctttgtgtatctacttttgttgcttcggcggaacctctggtgcggggtggtaagccaccctcaaccacggtccgccagaggccctttttattctgaattatccgagtcgtctgagtaaacatgcaaaataaactaaaactttcaacaacggatctcttggttctggcatcgatgaagaacgcagcgaaatgcgataagtaatgtgaattgcagaattcagtgaatcatcgaatctttgaacgcacattgcgccccctggtattccggggggcatgcctgttcgagcgtcattacacctctcaagctcagcttggtattgggccttcgtcccccgcgggcgggcctgaaaattagtggcggtaca…		sl18519_Arctidea_circularis.jpg
Leavitt 18-350arctidea	sl18350arctidea	Megasporaceae	Arctidea	circularisAFF2	MZ243818	ctgagatagggtctttcggggcccgaccctcccaccctttgtgtatgtacctttgttgcttcggcggaattcctggtcgcggagtagtttgccactccccaaccacggcccgccagaggccctatttgttctgaattatccgagtcgtctgagtaaacatgtaaataaacaaaaactttcaacaacggatctcttggttctggcatcgatgaagaacgcagcgaaatgcgataagtaatgtgaattgcagaattcagtgaatcatcgaatctttgaacgcacattgcgccctctggtattccggggggcatgcctgttcgagcgtcattacacctctcaagctcagcttggtattgggcttcgtcccccgtgggcgggcctgaaaatcagtggcggtgc…		sl18350_ArctideaCF_sp.jpg
Leavitt 19-204mega	sl19204mega	Megasporaceae	Arctidea	circularisAFF2	MZ243819	ctgagatagggtctttcggggcccgaccctcccaccctttgtgtatgtacctttgttgcttcggcggaatccctggtcgcggagtagtttgccactccccaaccacggcccgacagaggccctatttgttctgaattatccgagtcgtctgagtaaacatgtaaataaactaaaactttcaacaacggatctcttggttctggcatcgatgaagaacgcagcgaaatgcgataagtaatgtgaattgcagaattcagtgaatcatcgaatctttgaacgcacattgcgccctctggtattccggggggcatgcctgttcgagcgtcattacacctctcaagctcagcttggtattgggcttcgtcccccgtgggcgggcctgaaaatcagtggcggtgc…		sl19204_Megasporaceae_sp.jpg
Leavitt 18-361asp	sl18361asp	Megasporaceae	Arctidea	sp1	MZ243820	ctgagatagggtccttcggggcctgaccctcccaccctttgtgtatgtacctctgttgcttcggcggatttcgtggtcgcggtctggcttgtccacgtcccaaccacggcccgccagaggccttatctattctgaattatccgaatcgtctgagtaaacctgcaaataaaattaaaactttcaacaacggatctcttggttctggcatcgatgaagaacgcagcgaaatgcgataagtaatgtgaattgcagaattcagtgaatcatcgaatctttgaacgcacattgtgccctctggtattccggggggcatgcctgttcgagcgtcattacacctctcaagcctttgcttggtattgggctttcgtcccccgtgggcgggcctgaaaattagtggcg…		no photo
Leavitt 18-246z	sl18246z	Megasporaceae	Aspicilia	americanaAFF1	MZ243821	ccgagattagggtccttcggggcccgaccctcccaccctttgtgtatttacctctgttgcttcggcggatcccggggttgcggtgctgggctcgccccgtaccggctccggtccgcccagaggccacttgctcccattctgaatttcttccatgccgtctgagcacacaagcaaacaagctaaaactttcaacaacggatctcttggttctggcatcgatgaagaacgcagcgaaatgcgataagtaatgtgaattgcagaattcagtgaatcatcgaatctttgaacgcacattgcgccctctggtattccggggggcatgcctgttcgagcgtcattacacctctcaagctcagcttggtattgggccgccgtcctccgcggacgggcctgaaaatc…		sl18246a_Aspicilia_americana.jpg
Leavitt 18-251b	sl18251b	Megasporaceae	Aspicilia	americanaAFF1	MZ243822	ccgagattagggtccttcggggcccgaccctcccaccctttgtgtatttacctctgttgcttcggcggatcccggggttgcggtgctgggctcgccccgtaccggctccggtccgcccagaggccacttgctcccattctgaatttcttccatgccgtctgagcacacaagcaaacaagctaaaactttcaacaacggatctcttggttctggcatcgatgaagaacgcagcgaaatgcgataagtaatgtgaattgcagaattcagtgaatcatcgaatctttgaacgcacattgcgccctctggtattccggggggcatgcctgttcgagcgtcattacacctctcaagctcagcttggtattgggccgccgtcctccgcggacgggcctgaaaatc…		sl18251_Aspicilia_americana.jpg
Leavitt 18-270	sl18270	Megasporaceae	Aspicilia	americanaAFF1	MZ243823	ccgagattagggtccttcggggcccgaccctcccaccctttgtgtatttacctctgttgcttcggcggatcccggggttgcggtgctgggctcgccccgtaccggctccggtccgcccagaggccacttgctcccattctgaatttcttccatgccgtctgagcacacaagcaaacaagctaaaactttcaacaacggatctcttggttctggcatcgatgaagaacgcagcgaaatgcgataagtaatgtgaattgcagaattcagtgaatcatcgaatctttgaacgcacattgcgccctctggtattccggggggcatgcctgttcgagcgtcattacacctctcaagctcagcttggtattgggccgccgtcctccgcggacgggcctgaaaatc…		sl18270_aspicilia.jpg
Leavitt 18-274asp	sl18274asp	Megasporaceae	Aspicilia	americanaAFF1	MZ243824	ccgagattagggtccttcggggcccgaccctcccaccctttgtgtatttacctctgttgcttcggcggatcccggggttgcggtgctgggctcgccccgtaccggctccggtccgcccagaggccacttgctcccattctgaatttcttccatgccgtctgagcacacaagcaaacaagctaaaactttcaacaacggatctcttggttctggcatcgatgaagaacgcagcgaaatgcgataagtaatgtgaattgcagaattcagtgaatcatcgaatctttgaacgcacattgcgccctctggtattccggggggcatgcctgttcgagcgtcattacacctctcaagctcagcttggtattgggccgccgtcctccgcggacgggcctgaaaatc…		sl18274Asp_Aspicilia_sp.jpg
Leavitt 18-299c	sl18299c	Megasporaceae	Aspicilia	americanaAFF1	MZ243825	ccgagattagggtccttcggggcccgaccctcccaccctttgtgtatttacctctgttgcttcggcggatcccggggttgcggtgctgggctcgccccgtaccggctccggtccgcccagaggccacttgctcccattctgaatttcttccatgccgtctgagcacacaagcaaacaagctaaaactttcaacaacggatctcttggttctggcatcgatgaagaacgcagcgaaatgcgataagtaatgtgaattgcagaattcagtgaatcatcgaatctttgaacgcacattgcgccctctggtattccggggggcatgcctgttcgagcgtcattacacctctcaagctcagcttggtattgggccgccgtcctccgcggacgggcctgaaaatc…		sl18299c_Aspicilia_americana.jpg
Leavitt 18-305asp	sl18305asp	Megasporaceae	Aspicilia	americanaAFF1	MZ243826	ccgagattagggtccttcggggcccgaccctcccaccctttgtgtatttacctctgttgcttcggcggatcccggggttgcggtgctgggctcgccccgtaccggctccggtccgcccagaggccacttgctcccattctgaatttcttccatgccgtctgagcacacaagcaaacaagctaaaactttcaacaacggatctcttggttctggcatcgatgaagaacgcagcgaaatgcgataagtaatgtgaattgcagaattcagtgaatcatcgaatctttgaacgcacattgcgccctctggtattccggggggcatgcctgttcgagcgtcattacacctctcaagctcagcttggtattgggccgccgtcctccgcggacgggcctgaaaatc…		sl18305_Aspicilia_sp_noseq.jpg; sl18305_Aspicilia_sp.jpg
Leavitt 18-487	sl18487	Megasporaceae	Aspicilia	americanaAFF2	MZ243827	ccgagattagggtcctttgaggcccgaccctcccaccctttgtgtacttacctctgttgcttcggcggatcccggggttgcggtgctgggctcgccccgtactaccggctccggtccgcccagaggccacttgctcccattctgaatttcttccatgccgtctgagcacacaagcaaacaaactaaaaactttcaacaacggatctcttggttctggcatcgatgaagaacgcagcgaaatgcgataagtaatgtgaattgcagaattcagtgaatcatcgaatctttgaacgcacattgcgccctctggtattccggggggcatgcctgttcgagcgtcattacacctctcaagctcagcttggtattgggctgccgtcccccgcggacgggcctgaa…		sl18487_Aspicilia_americana.jpg
Leavitt 18-349asp	sl18349asp	Megasporaceae	Aspicilia	americanaAFF3	MZ243828	ccgagattagggtcctttagggctcgaccctcccaccctttgtgtatttacctctgttgcttcggcggatcccggggtcgcggtgctggggacgccccgtaccggccccggtccgccatgaggccttgctcccattctgaatgtctaccatgtcgtctgagcacacaagcaaaataaactaaaactttcaacaacggatctcttggttctggcatcgatgaagaacgcagcgaaatgcgataagtaatgtgaattgcagaattcagtgaatcatcgaatctttgaacgcacattgcgccctctggtattccggggggcatgcctgttcgagcgtcattacacctctcaagctcagcttggtattgggccgccgtcccccgcggacgggcctgaaaatca…		sl18349asp.jpg
Leavitt 18-349pea	sl18349pea	Megasporaceae	Aspicilia	americanaAFF3	MZ243829	ccgagattagggtcctttagggctcgaccctcccaccctttgtgtatttacctctgttgcttcggcggatcccggggtcgcggtgctggggacgccccgtaccggccccggtccgccatgaggccttgctcccattctgaatgtctaccatgtcgctgagcacacaagcaaaataaactaaaactttcaacaacggatctcttggttctggcatcgatgaagaacgcagcgaaatgcgataagtaatgtgaattgcagaattcagtgaatcatcgaatctttgaacgcacattgcgccctctggtattccggggggcatgcctgttcgagcgtcattacacctctcaagctcagcttggtattgggccgccgtccccgcggacgggcctgaaaatcagt…		no photo
Leavitt 18-351	sl18351	Megasporaceae	Aspicilia	americanaAFF4	MZ243830	ccgagattagggtcctttagggcccgaccctcccaccctttgtgtatttacctctgttgcttcggcggatcccggggtcgcggtgctgggctcgNccccgtaccggccccggtccgccaagaggccttgttcccattctgaattttcttccatgccgtctgagcacacaagcaaataaactaaaactttcaacaacggatctcttggttctggcatcgatgaagaacgcagcgaaatgcgataagtaatgtgaattgcagaattcagtgaatcatcgaatctttgaacgcacattgcgccctctggtattccggggggcatgcctgttcgagcgtcattacacctctcaagctcagcttggtattgggctgccgtcccccgcggacgggcctgaaaatc…		sl18351_Aspicilia_sp.jpg
Leavitt 18-491	sl18491	Megasporaceae	Aspicilia	americanaAFF5	MZ243831	ccgagattagggtcctttagggctcgaccctcccaccctttgtgtatttacctctgttgcctcggcggatcccggggtcgcggtgctgggctctccccgtaccggccccggtccgccaggaggccttgttcccgttctgaattttcttcaatgccgtctgagcgcacaagcaaataaactaaaactttcaacaacggatctcttggttctggcatcgatgaagaacgcagcgaaatgcgataagtaatgtgaattgcagaattcagtgaatcatcgaatctttgaacgcacattgcgccctctggtattccggggggcatgcctgttcgagcgtcattacacctctcaagcttagcttggtattgggccgccgtcccccgcggacgggcctgaaaatca…		sl18491_Aspicilia_americana.jpg
Leavitt 18-495	sl18495	Megasporaceae	Aspicilia	americanaAFF5	MZ243832	ccgagattagggtcctttagggctcgaccctcccaccctttgtgtatttacctctgttgcctcggcggatcccggggtcgcggtgctgggctctccccgtaccggccccggtccgccaggaggccttgttcccgttctgaattttcttcaatgccgtctgagcgcacaagcaaataaactaaaactttcaacaacggatctcttggttctggcatcgatgaagaacgcagcgaaatgcgataagtaatgtgaattgcagaattcagtgaatcatcgaatctttgaacgcacattgcgccctctggtattccggggggcatgcctgttcgagcgtcattacacctctcaagcttagcttggtattgggccgccgtcccccgcggacgggcctgaaaatca…		sl18495_Aspicilia_americana.jpg
Leavitt 18-564	sl18564	Megasporaceae	Aspicilia	americanaAFF5	MZ243833	ccgagattagggtcctttagggctcgaccctcccaccctttgtgtatttacctctgttgcttcggcggatcccggggtcgcggtgctgggctcgccccgtaccggccccggtccgccaggaggccttgttcccgttctgaattttcttcaatgccgtctgagcgcacaagcaaataaactaaaactttcaacaacggatctcttggttctggcatcgatgaagaacgcagcgaaatgcgataagtaatgtgaattgcagaattcagtgaatcatcgaatctttgaacgcacattgcgccctctggtattccggggggcatgcctgttcgagcgtcattacacctctcaagcttagcttggtcttgggccgccgtcccccgcggacgggcctgaaaatca…		sl18564_Aspicilia_americana.jpg
Leavitt 18-594aspi	sl18594aspi	Megasporaceae	Aspicilia	americanaAFF5	MZ243834	ccgagattagggtcctttagggctcgaccctcccaccctttgtgtatttacctctgttgcttcggcggatcccggggtcgcggtgctgggctcgccccgtaccggccccggtccgccaggaggccttgttcccgttctgaattttcttcaatgccgtctgagcgcacaagcaaataaactaaaactttcaacaacggatctcttggttctggcatcgatgaagaacgcagcgaaatgcgataagtaatgtgaattgcagaattcagtgaatcatcgaatctttgaacgcacattgcgccctctggtattccggggggcatgcctgttcgagcgtcattacacctctcaagcttagcttggtcttgggccgccgtcccccgcggacgggcctgaaaatca…		sl18594_Aspicilia_sp_noseq.jpg
Leavitt 18-626aspi	sl18626aspi	Megasporaceae	Aspicilia	americanaAFF5	MZ243835	ccgagattagggtcctttagggctcgaccctcccaccctttgtgtatttacctctgttgcttcggcggatcccggggtcgcggtgctgggctcgccccgtaccggccccggtccgccaggaggccttgttcccgttctgaattttcttcaatgccgtctgagcgcacaagcaaataaactaaaactttcaacaacggatctcttggttctggcatcgatgaagaacgcagcgaaatgcgataagtaatgtgaattgcagaattcagtgaatcatcgaatctttgaacgcacattgcgccctctggtattccggggggcatgcctgttcgagcgtcattacacctctcaagcttagcttggtcttgggccgccgtcccccgcggacgggcctgaaaatca…		sl18626_Aspicilia_fumosa.jpg
Leavitt 18-645b	sl18645b	Megasporaceae	Aspicilia	americanaAFF5	MZ243836	ccgagattagggtcctttagggcccgaccctcccaccctttgtgtatttacctctgttgcttcggcggatcccggggtcgcggtgccgggctcgccccgtaccggccccggtccgccaggaggccttgttcccgttctgaattttctccaatgccgtctgagcgcacaagcaaataaactaaaactttcaacaacggatctcttggttctggcatcgatgaagaacgcagcgaaatgcgataagtaatgtgaattgcagaattcagtgaatcatcgaatctttgaacgcacattgcgccctctggtattccggggggcatgcctgttcgagcgtcattacacctctcaagcttagcttggtattgggccgccgtcccccgcggacgggcctgaaaatca…		missing
Leavitt 18-361b	sl18361b	Megasporaceae	Aspicilia	arizonicaAFF1	MZ243837	ctgagattagggtccttcggggcccgaccctcccaccctttgtgtatttacttctgttgcttcggcggatcctggggccgcggtgctggggctcgccccgtaccggcctcggtccgccaggaggccttttcaattctgccatctccattgttgtctgagcgaacgagcgaatacactaaaactttcaacaacggatctcttggttctggcatcgatgaagaacgcagcgaaatgcgataagtaatgtgaattgcagaattcagtgaatcatcgaatctttgaacgcacattgcgccctctggtattccggggggcatgcctgttcgagcgtcattacacctctcaagctcagcttggtattgggccgccatccttcgcggatgggcctgaaaatcagtg…		sl18361.2_unknown_noseq.jpg
Leavitt 18-361r	sl18361r	Megasporaceae	Aspicilia	arizonicaAFF1	MZ243838	ctgagattagggtccttcggggcccgaccctcccaccctttgtgtatatacttctgttgcttcggcggatcccggggccgcggtgctgggctcgccccgtaccggcctcggtccgccaggaggccttttcaattctgccatctccaattgttgtctgagcaaacgagcgaatagactaaaactttcaacaacggatctcttggttctggcatcgatgaagaacgcagcgaaatgcgataagtaatgtgaattgcagaattcagtgaatcatcgaatctttgaacgcacattgcgccctctggtattccggggggcatgcctgttcgagcgtcattacacctctcaagctcagcttggtattgggccgccatccttcgcggatgggcctgaaaatcagtg…		sl18361.2_unknown_noseq.jpg
Leavitt 18-370e	sl18370e	Megasporaceae	Aspicilia	arizonicaAFF1	MZ243839	ctgagattagggtccttcggggcccgaccctcccaccctttgtgtatatacttctgttgcttcggcggatcccggggccgcggtgctgggctcgccccgtaccggcctcggtccgccaggaggccttttcaattctgccatctccaattgttgtctgagcaaacgagcgaatagactaaaactttcaacaacggatctcttggttctggcatcgatgaagaacgcagcgaaatgcgataagtaatgtgaattgcagaattcagtgaatcatcgaatctttgaacgcacattgcgccctctggtattccggggggcatgcctgttcgagcgtcattacacctctcaagctcagcttggtattgggccgccatccttcgcggatgggcctgaaaatcagtg…		sl18370_Aspicilia_arizonica.jpg
Leavitt 18-404a	sl18404a	Megasporaceae	Aspicilia	arizonicaAFF1	MZ243840	ctgagattagggtccttcggggcccgaccctcccaccctttgtgtatttacttctgttgcttcggcggatcctggggccgcggtgctggggctcgccccgtaccggcctcggtccgccaggaggccttttcaattctgccatctccattgttgtctgagcgaacgagcgaatacactaaaactttcaacaacggatctcttggttctggcatcgatgaagaacgcagcgaaatgcgataagtaatgtgaattgcagaattcagtgaatcatcgaatctttgaacgcacattgcgccctctggtattccggggggcatgcctgttcgagcgtcattacacctctcaagctcagcttggtattgggccgccatccttcgcggatgggcctgaaaatcagtg…		sl18404a_Aspicilia_arizonica.jpg
Leavitt 18-638a	sl18638a	Megasporaceae	Aspicilia	arizonicaAFF1	MZ243841	ctgagattagggtccttcggggcccgaccctcccaccctttgtgtatttacttctgttgcttcggcggatcccggggccgcggtgctgggctcgccccgtaccggcctcggtccgccaggaggccttttcaattctgccatctccaattgttgtctgagcaaacgagcgaatagactaaaactttcaacaacggatctcttggttctggcatcgatgaagaacgcagcgaaatgcgataagtaatgtgaattgcagaattcagtgaatcatcgaatctttgaacgcacattgcgccctctggtattccggggggcatgcctgttcgagcgtcattacacctctcaagctcagcttggtattgggccgccatccttcgcggatgggcctgaaaatcagtg…		sl18638a_Aspicilia_arizonica.jpg
Leavitt 18-238b	sl18238b	Megasporaceae	Aspicilia	arizonicaAFF2	MZ243842	ctgagattagggtcctccggggcccgaccctcccaccctttgtgtacttacttctgttgctttggcggatttcggggccgtggtgccggactcaccctgtaccggcctcggttccgccaggaggcctttgcaaatctgaaatctccatgtcgtctgagcgaacgagcgaataMactaaaactttcaacaacggatctcttggttctggcatcgatgaagaacgcagcgaaatgcgataagtaatgtgaattgcagaattcagtgaatcatcgaatctttgaacgcacattgcgccctctggtattccggggggcatgcctgttcgagcgtcattacacctctcaagctcagcttggtattgggccgccgtccttcgcggatgggcctgaaaatcagtgg…		sl18238b_Aspicilia_arizonicaAFF_clade2.jpg
Leavitt 18-358e	sl18358e	Megasporaceae	Aspicilia	arizonicaAFF3	MZ243843	ccgagatgagggcccttcggggcccgaccctcccaccctttgcgtatgtacctctgttgcttcggcgggtcccggggtcgcggtgcggggtccgccccgtcccggcctgggtccgccaggaggcccttctgattctgaaatctcaaagtcgtctgagcgagcgagcgaatatactaaaactttcaacaacggatctcttggttctggcatcgatgaagaacgcagcgaaatgcgataagtaatgtgaattgcagaattcagtgaatcatcgaatctttgaacgcacattgcgccctctggtattccggggggcatgcctgttcgagcgtcattacacctctcaagctcagcttggtattgggccgccgtcctccgtggatgggcctgaaaatcagtggc…		sl18358e_Aspicilia_arizonica.jpg
Leavitt 18-377	sl18377	Megasporaceae	Aspicilia	arizonicaAFF3	MZ243844	ccgagatgagggcccttcggggcccgaccctcccaccctttgcgtatgtacctctgttgcttcggcgggtcccggggtcgcggtgcggggtccgccccgtcccggcctgggtccgccaggaggcccttctgattctgaaatctcaaagtcgtctgagcgagcgagcgaatatactaaaactttcaacaacggatctcttggttctggcatcgatgaagaacgcagcgaaatgcgataagtaatgtgaattgcagaattcagtgaatcatcgaatctttgaacgcacattgcgccctctggtattccggggggcatgcctgttcgagcgtcattacacctctcaagctcagcttggtattgggccgccgtcctccgtggatgggcctgaaaatcagtggc…		sl18377_Aspicilia_arizonicaAFF_clade3.jpg
Leavitt 18-407asp	sl18407asp	Megasporaceae	Aspicilia	arizonicaAFF3	MZ243845	ccgagatgagggcccttcggggcccgaccctcccaccctttgcgtatgtacctctgttgcttcggcggatcccggggtcgcggtgcggggcccgccccgtcccctcctgggtccgccaggaggcccttctgattctgaaatctcaaagtcgtctgagcgagcgagcgaatacactaaaactttcaacaacggatctcttggttctggcatcgatgaagaacgcagcgaaatgcgataagtaatgtgaattgcagaattcagtgaatcatcgaatctttgaacgcacattgcgccctctggtattccggggggcatgcctgttcgagcgtcattacacctctcaagctcagcttggtattgggccgccgtcctccgtggatgggcctgaaaatcagtggc…		sl18407_Aspicilia_sp.jpg
Leavitt 18-520	sl18520	Megasporaceae	Aspicilia	arizonicaAFF3	MZ243846	ccgagatgagggcccttcggggcccgaccctcccaccctttgcgtatgtacctctgttgcttcggcggatcccggggtcgcggtgcggggcccgccccgtcccggcctgggtccgccaggaggcccttctgattctgaaatctcaaagtcgtctgagcgagcgagcgaatacactaaaactttcaacaacggatctcttggttctggcatcgatgaagaacgcagcgaaatgcgataagtaatgtgaattgcagaattcagtgaatcatcgaatctttgaacgcacattgcgccctctggtattccggggggcatgcctgttcgagcgtcattacacctctcaagctcagcttggtattgggccgccgtcctccgtggatgggcctgaaaatcagtggc…		sl18520_Aspicilia_arizonica.jpg
Leavitt 18-275unk	sl18275unk	Megasporaceae	Aspicilia	arizonicaAFF4	MZ243847	ccgagatgagggcctttcggggcccgaccctcccaccctttgcgtatgtacctctgttgcttcggcggattccggggtcgcgatgcgggccctaccccgtcccggcctgggtccgccaggaggcccttctgattctgaaatctcaaagtcgtctgagcgagcgagcgaatacactaaaactttcaacaacggatctcttggttctggcatcgatgaagaacgcagcgaaatgcgataagtaatgtgaattgcagaattcagtgaatcatcgaatctttgaacgcacattgcgccctctggtattccggggggcatgcctgttcgagcgtcattacacctctcaagcccagcttggtattgggccgccgtcctccgtggacgggcctgaaaattagtggc…		no photo
Leavitt 18-349aspy	sl18349aspy	Megasporaceae	Aspicilia	arizonicaAFF4	MZ243848	ccgagatgagggcctttcggggcccgaccctcccaccctttgcgtatgtacctctgttgcttcggcggactccggggtcgcgatgcgggccctaccccgtcccggcctgggtccgccaggaggcccttctgattctgaaatctcaaagtcgtctgagcgagcgagcgaatacactaaaactttcaacaacggatctcttggttctggcatcgatgaagaacgcagcgaaatgcgataagtaatgtgaattgcagaattcagtgaatcatcgaatctttgaacgcacattgcgccctctggtattccggggggcatgcctgttcgagcgtcattacacctctcaagccccgcttggtattgggccgccgtcctccgtagacgggcctgaaatttagtggc…		no photo
Leavitt 18-352a	sl18352a	Megasporaceae	Aspicilia	arizonicaAFF4	MZ243849	ccgagatgagggcctttcggggcccgaccctcccaccctttgcgtatgtacctctgttgcttcggcggattccggggtcgcgatgcgggccctaccccgtcccggcctgggtccgccaggaggcccttctgattctgaaatctcaaagtcgtctgagcgagcgaacgaatacactaaaactttcaacaacggatctcttggttctggcatcgatgaagaacgcagcgaaatgcgataagtaatgtgaattgcagaattcagtgaatcatcgaatctttgaacgcacattgcgccctctggtattccggggggcatgcctgttcgagcgtcattacacctctcaagcccagcttggtattgggccgccgtcctccgtggacgggcctgaaaattagtggc…		sl18352_Aspicilia_arizonica.jpg
Leavitt 18-364aspi	sl18364aspi	Megasporaceae	Aspicilia	arizonicaAFF4	MZ243850	ccgagatgagggcctttcggggcccgaccctcccaccctttgcgtatgtacctctgttgcttcggcggactccggggtcgcgatgcgggccctaccccgtcccggcctgggtccgccaggaggcccttctgattctgaaatctcaaagtcgtctgagcgagcgagcgaatacactaaaactttcaacaacggatctcttggttctggcatcgatgaagaacgcagcgaaatgcgataagtaatgtgaattgcagaattcagtgaatcatcgaatctttgaacgcacattgcgccctctggtattccggggggcatgcctgttcgagcgtcattacacctctcaagccccgcttggtattgggccgccgtcctccgtagacgggcctgaaatttagtggc…		sl18364_Aspicilia_sp.jpg
Leavitt 18-568c	sl18568c	Megasporaceae	Aspicilia	bufoidesAGG1	MZ243851	ccgagattagggtccttcggggcccgaccctccctaccctttgtgtatctacctctgttgcttcggcggatcgcgggatccgtgcggggtgtcgccccgcacctctcccgccccgtccggggccctctccatcctgacttatcactgtcgtctgagcagacacgcaaacaaaacgaaaaactttcaacaacggatctcttggttctggcatcgatgaagaacgcagcgaaatgcgataagtaatgtgaattgcagaattcagtgaatcatcgaatctttgaacgcacattgcgccccctggtattccggggggcatgcctgttcgagcgtcattacaccactcaagctcggcttggtattgggcctccgtcccccgcggacgggcctgaaaatcagtgg…		sl18568c_Aspicilia_bufoides.jpg
Leavitt 18-583unk	sl18583unk	Megasporaceae	Aspicilia	bufoidesAGG1	MZ243852	ccgagattaaggtccttcggggcccgaccctccctaccctttgtgtatctacctctgttgcttcggcggatcgcgggatccgtgcggggtgtcgccccgcacctctcccgccccgtccggggccctctccatcctgacttatcactgtcgtctgagcagacacgcaaacaaaacgaaaaactttcaacaacggatctcttggttctggcatcgatgaagaacgcagcgaaatgcgataagtaatgtgaattgcagaattcagtgaatcatcgaatctttgaacgcacattgcgccccctggtattccggggggcatgcctgttcgagcgtcattacaccactcaagctcggcttggtattgggcctccgtcccccgcggacgggcctgaaaatgagtgg…		sl18583_unknown_noseq.jpg
Leavitt 18-643	sl18643	Megasporaceae	Aspicilia	bufoidesAGG1	MZ243853	ccgagattagggtccttcggggcccgaccctccctaccctttgtgtatctacctctgttgcttcggcggatcgcgggatccgtgcggggtgtcgcccccgcacctctcccgccccgtccggggccctctccattctgacttatcactgtcgtctgagcagacacgcaaacaaaacgaaaaactttcaacaacggatctcttggttctggcatcgatgaagaacgcagcgaaatgcgataagtaatgtgaattgcagaattcagtgaatcatcgaatctttgaacgcacattgcgccccctggtattccggggggcatgcctgttcgagcgtcattacaccactcaagctcggcttggtattgggcctccgtcccccgcggacgggcctgaaaatcagtg…		sl18643_Aspicilia_bufoides.jpg
Leavitt 18-667a	sl18667a	Megasporaceae	Aspicilia	bufoidesAGG1	MZ243854	ccgagattagggtccttcggggcccgaccctccctaccctttgtgtatctacctctgttgcttcggcggatcgcgggatccgtgcggggtgtcgccccgcacctctcccgccccgtccggggggccctctccatcctgacttatcactgtcgtctgagcagacacgcaaacaaaacgaaaaactttcaacaacggatctcttggttctggcatcgatgaagaacgcagcgaaatgcgataagtaatgtgaattgcagaattcagtgaatcatcgaatctttgaacgcacattgcgccccctggtattccggggggcatgcctgttcgagcgtcattacaccactcaagctcggcttggtattgggcctccgtcccccgcggacgggcctgaaaatcagt…		sl18667a_Aspicilia_bufoides.jpg
Leavitt 18-669aspi	sl18669aspi	Megasporaceae	Aspicilia	bufoidesAGG1	MZ243855	ccgagattagggtccttcggggcccgaccctccctaccctttgtgtatctacctctgttgcttcggcggatcgcgggatccgtgcggggtgtcgccccgcacctctcccgccccgtccggggccctctccatcctgacttatcactgtcgtctgagcagacacgcaaacaaaacgaaaaactttcaacaacggatctcttggttctggcatcgatgaagaacgcagcgaaatgcgataagtaatgtgaattgcagaattcagtgaatcatcgaatctttgaacgcacattgcgccccctggtattccggggggcatgcctgttcgagcgtcattacaccactcaagctcggcttggtattgggcctccgtcccccgcggacgggcctgaaaatcagtgg…		sl18669_Aspicilia_bufoides.jpg
Leavitt 18-412	sl18412	Megasporaceae	Aspicilia	bufoidesAGG2	MZ243856	ccgagattagggtccttcggggcccgaccctccctaccctttgtgtatctacctctgttgcttcggcggatcccggggttcgtgcagggtgtcgccccgcacttcccccgccccgcccggggccttctccatcctgacttatcactgtcgtctgagcagacacgcatacaaaacgaaaaactttcaacaacggatctcttggttctggcatcgatgaagaacgcagcgaaatgcgataagtaatgtgaattgcagaattcagtgaatcatcgaatctttgaacgcacattgcgccccctggtattccggggggcatgcctgttcgagcgtcattacaccactcaagctcggcttggtattgggcctccgtcccccgtggacgggcctgaaaatcagtgg…		sl18412_Aspicilia_bufoides.jpg
Leavitt 18-282a	sl18282a	Megasporaceae	Aspicilia	cinereaAFF	MZ243857	ctgagattagggtcYttYggggcccgaccctcccactcctttgtgtattNtacctctgttgcttcggcggatcNccNRgggNtgcggtRcYgggctcgccacgtaccagctccgggcccgccagaggccctctccattctgaatttattagtgttgtccgagtaaccgattaaattaaaaactttcaacaacggatctcttggttctggcatcgatgaagaacgcagcgaaatgcgataagtaatgtgaattgcagaattcagtgaatcatcgaatctttgaacgcacattgcgccctctggtattccggggggcatgcctgttcgagcgtcattacacctctcaagctcagcttggtattgggcctYcgtcctccgcggacgggcctgaaaatcagtg…		sl18282_Aspicilia_sp.jpg
Leavitt 18-288	sl18288	Megasporaceae	Aspicilia	fumosaAGG1	MZ243858	ccgagattagggtcctttagggcccgaccctcccaccctttgtgtatttacctttgttgcttcggcggaacctggggtcgtgaggcggggctcgccccgtaccggcctcggtccgccatggggcctctccattctgaatgtttccatgccgtctgagcacataagcaaataaactaaaactttcaacaacggatctcttggttctggcatcgatgaagaacgcagcgaaatgcgataagtaatgtgaattgcagaattcagtgaatcatcgaatctttgaacgcacattgcgccctccggtattccggggggcatgcctgttcgagcgtcattacacctctcaagctcggcttggtattgggccgccgtccctcgtggacgggcctgaaaatcagtggc…		sl18288_Aspicilia_fumosa.jpg
Leavitt 18-296	sl18296	Megasporaceae	Aspicilia	fumosaAGG1	MZ243859	ccgagattagggtcctttagggcccgaccctcccaccctttgtgtatttacctttgttgcttcggcggaacctggggtcgtgaggcggggctcgccccgtaccggcctcggtccgccatggggcctctccattctgaatgtttccatgccgtctgagcacataagcaaataaactaaaactttcaacaacggatctcttggttctggcatcgatgaagaacgcagcgaaatgcgataagtaatgtgaattgcagaattcagtgaatcatcgaatctttgaacgcacattgcgccctccggtattccggggggcatgcctgttcgagcgtcattacacctctcaagctcggcttggtattgggccgccgtccctcgtggacgggcctgaaaatcagtggc…		sl18296_Aspicilia_fumosa.jpg
Leavitt 18-346a	sl18346a	Megasporaceae	Aspicilia	fumosaAGG1	MZ243860	ccgagattagggtcctttagggcccgaccctcccaccctttgtgtatttacctttgttgcttcggcggaacctggggtcgtgaggcggggctcgccccgtaccggcctcggtccgccatggggcctctccattctgaatgtttccatgccgtctgagcacataagcaaataaactaaaactttcaacaacggatctcttggttctggcatcgatgaagaacgcagcgaaatgcgataagtaatgtgaattgcagaattcagtgaatcatcgaatctttgaacgcacattgcgccctccggtattccggggggcatgcctgttcgagcgtcattacacctctcaagctcggcttggtattgggccgccgtccctcgtggacgggcctgaaaatcagtggc…		sl18346a_Aspicilia_fumosa.jpg; sl18346.2_Aspicilia_fumosa.jpg
Leavitt 18-294b	sl18294b	Megasporaceae	Aspicilia	fumosaAGG2	MZ243861	ccgagattagggtcctttagggcccgaccctcccaccctttgtgtatttacctttgttgcttcggcggaacctggggtcgtcaggcggggctcgccccgtaccggcttcggtccgccatggggcctctccattctaaatattttcatgccgtctgagcacacaagcaaattatttaaaactttcaacaacggatctcttggttctggcatcgatgaagaacgcagcgaaatgcgataagtaatgtgaattgcagaattcagtgaatcatcgaatctttgaacgcacattgcgccctccggtattccggggggcatgcctgttcgagcgtcattacacctctcaagctcggcttggtattgggccgccgtccctcgtggacgggcctgaaaatcattggc…		sl18294_Aspicilia_fumosa.jpg
Leavitt 18-624b	sl18624b	Megasporaceae	Aspicilia	indeterminata	MZ243862	ccgagattcgggtcctccggggcccaatcctcccaaccctttgtgtatgtacctctgttgcttcggcggatcctggggtcgtggtgtctggctcgccaggcgtcagccccggcccgccaggggctctcttccattctgaattatcaatgtcgtctgagtaagcaagcaaatacgaaaactttcaacaacggatctcttggttctggcatcgatgaagaacgcagcgaaatgcgataagtaatgtgaattgcagaattcagtgaatcatcgaatctttgaacgcacattgcgccctctggtattccggggggcatgcctgttcgagcatcattacacctctcaagctcagcttggtattgggccgccgtcctccgcggacgggcccgaaaatcagtggcg…		sl18624b_Aspicilia_indeterminata.jpg
Leavitt 18-640b	sl18640b	Megasporaceae	Aspicilia	indeterminata	MZ243863	ccgagattcgggtcctccggggcccaatcctcccaaccctttgtgtatgtacctctgttgcttcggcggatccgggggttgtggtgcctggctcgccaggcgtcagccccggcccgccaggggccctcttccgttctgaattatcaatgtcgtctgagtaagcaagcaaatacgaaaactttcaacaacggatctcttggttctggcatcgatgaagaacgcagcgaaatgcgataagtaatgtgaattgcagaattcagtgaatcatcgaatctttgaacgcacattgcgccctctggtattccggggggcatgcctgttcgagcgtcattacacctctcaagctcagcttggtattgggccgccgtcctccgcggacgggcccgaaaatcagtggcR…		x
Leavitt 18-640c	sl18640c	Megasporaceae	Aspicilia	indeterminata	MZ243864	ccgagattcgggtcctccggggcccaatcctcccaaccctttgtgtatgtacctctgttgcttcggcggatcctggggtcgtggtgcctggctcgccaggcgtcagccccggcccgccaggggctctcttccattctgaattatcaatgtcgtctgagtaagcaagcaaatacgaaaactttcaacaacggatctcttggttctggcatcgatgaagaacgcagcgaaatgcgataagtaatgtgaattgcagaattcagtgaatcatcgaatctttgaacgcacattgcgccctctggtattccggggggcatgcctgttcgagcgtcattacacctctcaagctcagcttagtattgggccgccgtcctccgcggacgggcccgaaaatcagtggcg…		sl18640b_Aspicilia_indeterminata_.jpg
Leavitt 18-263	sl18263	Megasporaceae	Circinaria	aridaCF1	MZ243865	ccgagatagggtcccttttagggcccgaccctcccaccctttgtgtatatacctctgttgcttcggcggaacccgcggcatccgacgctgctaggcaggtcgagcccgccaccgccggaagccttcttaattctgacgattatcagtagcgtctgagtgtatttgacaagaataaattaaaactttcaacaacggatctcttggttctggcatcgatgaagaacgcagcgaaatgcgataagtaatgtgaattgcagaattcagtgaatcatcgaatctttgaacgcacattgcgccctctggtattccggagggcatgcctgttcgagcgtcattacacctctcaagcttagcttggtattgggctttcgtcctttgtgggcgggcctgaaaatcagt…		sl18263_Circinaria_arida.jpg
Leavitt 18-366asp	sl18366asp	Megasporaceae	Circinaria	aridaCF1	MZ243866	ccgagatagggtcccttttagggcccgaccctcccaccctttgtgtatatacctctgttgcttcggcggaacccgcggcatccgacgctgctaggcaggtcgagcccgccaccgccggaagccttcttaattctgacgattatcagtagtgtctgagtgtatttgacaagaataaattaaaactttcaacaacggatctcttggttctggcatcgatgaagaacgcagcgaaatgcgataagtaatgtgaattgcagaattcagtgaatcatcgaatctttgaacgcacattgcgccctctggtattccggggggcatgcctgttcgagcgtcattacacctctcaagcttagcttggtattgggctttcgtcctttgtgggcgggcctgaaaatcagt…		sl18366_Aspicilia_sp_noseq copy.jpg
Leavitt 18-514	sl18514	Megasporaceae	Circinaria	aridaCF1	MZ243867	ccgagatagggtcccttttagggcccgaccctcccaccctttgtgtatatacctctgttgcttcggcggaacccgcggcatccgacgctgctaggcaggtcgagcccgccaccgccggaagccttcttaattctgacgattatcagtagtgtctgagtgtatttgacaagaataaattaaaactttcaacaacggatctcttggttctggcatcgatgaagaacgcagcgaaatgcgataagtaatgtgaattgcagaattcagtgaatcatcgaatctttgaacgcacattgcgccctctggtattccggagggcatgcctgttcgagcgtcattacacctctcaagcttagcttggtattgggctttcgtcctttgtgggcgggcctgaaaatcagt…		sl18514_Circinaria_aridaCF.jpg
Leavitt 18-674z	sl18674z	Megasporaceae	Circinaria	aridaCF1	MZ243868	ccgagatagggtcccttttagggcccgaccctcccaccctttgtgtatatacctctgttgcttcggcggaacccgcggcatccgacgctgctaggcaggtcgagcccgccaccgccggaagccttcttaattctgacgattatcagtagtgtctgagtgtatttgacaagaataaattaaaactttcaacaacggatctcttggttctggcatcgatgaagaacgcagcgaaatgcgataagtaatgtgaattgcagaattcagtgaatcatcgaatctttgaacgcacattgcgccctctggtattccggagggcatgcctgttcgagcgtcattacacctctcaagcttagcttggtattgggctttcgtcctttgtgggcgggcctgaaaatcagt…		sl18674_Circinaria_arida.jpg
Leavitt 18-239circ	sl18239circ	Megasporaceae	Circinaria	aridaCF2	MZ243869	ccgagatagggtcccttttagggcccgaccctcccaccctttgtgtatatacctctgttgcttcggcggaacccgcggcatccgacgctgctagacaggtcgagcccgccaccgccagaggctttcttaaatctgacgattatcagtgatgtctgagtgtatttgacaaatataaatttaaaactttcaacaacggatctcttggttctggcatcgatgaagaacgcagcgaaatgcgataagtaatgtgaattgcagaattcagtgaatcatcgaatctttgaacgcacattgcgccctctggtattccggagggcatgcctgctcgagcgtcattacacctctcaagcttagcttggtattgggcctccgtcccctcgtgggcgggtctgaaaatta…		sl18239_circinaria_aridaCF.jpg
Leavitt 18-265z	sl18265z	Megasporaceae	Circinaria	aridaCF2	MZ243870	ccgagatagggtcccttttagggcccgaccctcccaccctttgtgtatatacctctgttgcttcggcggaacccgcggcatccgacgctgctagacaggtcgagcccgccaccgccagaggctttcttaaatctgacgattatcagtgatgtctgagtgtatttgacaaatataaatttaaaactttcaacaacggatctcttggttctggcatcgatgaagaacgcagcgaaatgcgataagtaatgtgaattgcagaattcagtgaatcatcgaatctttgaacgcacattgcgccctctggtattccggagggcatgcctgctcgagcgtcattacacctctcaagcttagcttggtattgggcctccgtcccctcgtgggcgggtctgaaaatta…		sl18265_Circinaria_aridaCF.jpg
Leavitt 18-301	sl18301	Megasporaceae	Circinaria	aridaCF3	MZ243871	ccgagatagggtcccgttttagggcccgaccctcctaccctttgtgtatatacctctgttgcttcggcggaatctgcggcatccgacgctgcgagacaggtcgagtctgctaccgccagaggccttttcaatcctgacgattatcagtgatgtctgagcaaattttcaaattaaatttaaaactttcaacaacggatctcttggttctggcatcgatgaagaacgcagcgaaatgcgataagtaatgtgaattgcagaattcagtgaatcatcgaatctttgaacgcacattgcgccctctggtattccggagggcatgcctgttcgagcgtcagtacacctctcaagctcagcttggtattgggctttcgtcccccctgtgggcgggcctgaaaatca…		sl18301_Circinaria_aridaCF.jpg
Leavitt 18-661	sl18661	Megasporaceae	Lobothallia	alphoplaca	MZ243872	ctgagatagggtccttcggggcccgacctcccaccctttgtgtatatacctctgttgcttcggcggtttcccgggatctcaggtcgggtgcctgaaactggccgctcgtcgtcggtcccggcccgtcggaggctcggtaaattctgaatattagtgacgtctgagtaaccctcgaatgaataaaaactttcaacaacggatctcttggctctggcatcgatgaagaacgcagcgaaatgcgataagtaatgtgaattgcagaattcagtgaatcatcgaatctttgaacgcacattgcgccctctggtattccggggggcatgcctgttcgagcgtcatttcacctctcaagcttagcttggtattgggctgtcgtcccctaagggcgggcctgaaaat…		sl18661_Lobothallia_alphoplaca.jpg
Leavitt 18-391c	sl18391c	Megasporaceae	Megaspora	verrucosa	MZ243873	ccgagattcgggtccctttggggcctgaccctcctaccctttgtgtatataccctcgttgcttcggcgcaccccgcggtcaacggtgctgctcgacacgccggacccgggccgtcagtggcccctatcaattctgaatgtatcggtgacgtctgagcgtacacgcaaaacgaacaaaattttcaacaacggatctcttggttccggcatcgatgaagaacgcagcgaaatgcgataagtaatgtgaattgcagaattcagtgaaccatcgaatctttgaacgcacattgcgccctctggtattccggagggcatgcctgtccgagcgtcattgcacctctcaagcgcagcttggtattgggctatcgtcccccgggacgggcccgaaaaacagtggcgg…		sl18391_Megaspora_verrucosa.jpg
Leavitt 18-395a	sl18395a	Megasporaceae	Megaspora	verrucosa	MZ243874	ccgagattcgggtccctttggggcctgaccctcctaccctttgtgtatataccctcgttgcttcggcgcaccccgcggtcaacggtgctgctcgacacgccggacccgggccgtcagtggcccctatcaattctgaatgtatcggtgacgtctgagcgtacacgcaaaacgaacaaaattttcaacaacggatctcttggttccggcatcgatgaagaacgcagcgaaatgcgataagtaatgtgaattgcagaattcagtgaaccatcgaatctttgaacgcacattgcgccctctggtattccggagggcatgcctgtccgagcgtcattgcacctctcaagcgcagcttggtattgggctatcgtcccccgggacgggcccgaaaaacagtggcgg…		sl18395_Megaspora_verrucosa.jpg
Leavitt 18-424	sl18424	Megasporaceae	Megaspora	verrucosa	MZ243875	ccgagattcgggtccctttgggggcctgaccctcccaccctttgtgtatataccctcgttgcttcggcgtaccccgcggtcaacggtgctgctcgacacgccggacccgggccgtcagtggcccccatcaattctgaatgtatcggtgacgtctgagcgtacacatgcaaaacgaacaaaattttcaacaacggatctcttggttccggcatcgatgaagaacgcagcgaaatgcgataagtaatgtgaattgcagaattcagtgaaccatcgaatctttgaacgcacattgcgccctctggtattccggagggcatgcctgtccgagcgtcattgcacctctcaagcgcagcttggtattgggctatcgtcccccgggacgggcctgaaaatcagtgg…		sl18424_Megaspora_verrucosa.jpg
Leavitt 18-530	sl18530	Megasporaceae	Megaspora	verrucosa	MZ243876	ccgagattcgggtccctttggggggcctgaccctcccaccctttgtgtatatactctcgttgcttcggcgcaccccgcggtcaacggtgctgatcgacacgccggacccgggccgtcagtggcccccatcaattctgaatgtatcggtgacgtctgagcgtacacatgcaaaacgaacaaaattttcaacaacggatctcttggttccggcatcgatgaagaacgcagcgaaatgcgataagtaatgtgaattgcagaattcagtgaaccatcgaatctttgaacgcacattgcgccctctggtattccggagggcatgcctgtccgagcgtcattgcacctctcaagcgcagcttggtattgggctgtcgtcccccgggacgggcctgaaaaacagtg…		sl18530_Megaspora_verrucosa.jpg
Leavitt 18-530y	sl18530y	Megasporaceae	Megaspora	verrucosa	MZ243877	ccgagattcgggtccctttggggggcctgaccctcccaccctttgtgtatatactctcgttgcttcggcgcaccccgcggtcaacggtgctgatcgacacgccggacccgggccgtcagtggcccccatcaattctgaatgtatcggtgacgtctgagcgtacacatgcaaaacgaacaaaattttcaacaacggatctcttggttccggcatcgatgaagaacgcagcgaaatgcgataagtaatgtgaattgcagaattcagtgaaccatcgaatctttgaacgcacattgcgccctctggtattccggagggcatgcctgtccgagcgtcattgcacctctcaagcgcagcttggtattgggctgtcgtcccccgggacgggcctgaaaaacagtg…		sl18530_Megaspora_verrucosa.jpg
Leavitt 18-549	sl18549	Megasporaceae	Megaspora	verrucosa	MZ243878	ccgagattcgggtccctttggggcctgaccctcctaccctttgtgtatataccctcgttgcttcggcgcaccccgcggtcaacggtgctgctcgacacgccggacccgggccgtcagtggcccctatcaattctgaatgtatcggtgacgtctgagcgtacacgcaaaacgaacaaaattttcaacaacggatctcttggttccggcatcgatgaagaacgcagcgaaatgcgataagtaatgtgaattgcagaattcagtgaaccatcgaatctttgaacgcacattgcgccctctggtattccggagggcatgcctgtccgagcgtcattgcacctctcaagcgcagcttggtattgggctatcgtcccccgggacgggcccgaaaaacagtggcgg…		sl18549_Megaspora_verrucosa.jpg
Leavitt 18-608	sl18608	Megasporaceae	Megaspora	verrucosa	MZ243879	ccgagattcgggtccctttgggggcctgaccctcccaccctttgtgtatataccctcgttgcttcggcgcaccccgcggtcaacggtgctgctcgacacgccggactcgggccgtcagtggcccctaccaattctgaatgtatcggtgacgtctgagcgtacacgcaaaacgaacaaaattttcaacaacggatctcttggttccggcatcgatgaagaacgcagcgaaatgcgataagtaatgtgaattgcagaattcagtgaaccatcgaatctttgaacgcacattgcgccctctggtattccggagggcatgcctgtccgagcgtcattgcacctctcaagcgcagcttggtattgggctatcgtcccccgggacgggcccgaaaaacacgtggc…		sl18608_Megaspora_verrucosa.jpg
Leavitt 18-404f	sl18404f	Megasporaceae	Sagedia	sp1	MZ243880	ccgagatagggtctttcggggcccgaccctcccaccctttgtgtatgtacctctgttgcttcggtggctcccgcggccgcggtccgccagaggccctatatattctgaatgatcagtgccgtctgagtaaacatgcaaatgaacgaaaactttcaacaacggatctcttggttctggcatcgatgaagaacgcagcgaaatgcgataagtaatgtgaattgcagaattcagtgaatcatcgaatctttgaacgcacattgcgccctctggtattccggggggcatgcctgttcgagcgtcattacacctctcaagctcagcttggtattgggcctccgtccctcgcgggcgggcctgaaaatcagtggcagtacagcccggtgctcaagcgtagtaaca…		sl18404_Sagedia_sp.jpg
Leavitt 18-404sage1	sl18404sage1	Megasporaceae	Sagedia	sp1	MZ243881	ccgagatagggtctttcggggcccgaccctcccaccctttgtgtatgtacctctgttgcttcggtggctcccgcggccgcggtccgccagaggccctatatattctgaatgatcagtgccgtctgagtaaacatgcaaatgaacgaaaactttcaacaacggatctcttggttctggcatcgatgaagaacgcagcgaaatgcgataagtaatgtgaattgcagaattcagtgaatcatcgaatctttgaacgcacattgcgccctctggtattccggggggcatgcctgttcgagcgtcattacacctctcaagctcagcttggtattgggcctccgtccctcgcgggcgggcctgaaaatcagtggcagtacagcccggtgctcaagcgtagtaaca…		sl18404_Sagedia_sp.jpg
Leavitt 18-428	sl18428	Parmeliaceae	Evernia	divaricata	MZ243882	ccgagagaggggcttcgcgctcccgggggtttcggcccccaactcttcacccattgtctacctacctttgttgctttggcggaccgcgagggtgcgccccgcgctggctttcgggccggtgagcgtccgtcagaggccaaattatattctgtttaatcaacgatgtccgagtttaaacacaatagtaaaaactttcaacaacggatctcttggttccagcatcgatgaagaacgcagcgaaatgcgataagtaatgtgaattgcagaattcagtgaatcatcgaatctttgaacgcacattgcgcccctcggtattccggggggcatgcctgttcgagcgtcattgcacccctcaagcgtagcttggtattgggttctcgcccccgcggcgtgcccgaa…		sl18428_Evernia_divaricata.jpg
Leavitt 18-238a	sl18238a	Parmeliaceae	Protoparmelia	badia	MZ243883	ccgagagggggcttcgcgctccaggggcttcggccccgtactcttcaccctttgcctacctacctttgttgctttggcgggcctcggggtacatcccgcgtcggccagggctctgccgcctcggcttgtgagcgcccgtcggaggcccattcaatcctgttttatcagtgacgtccgagtgaaaacacaatcgttaaaaactttcaacaacggatctcttggttccagcatcgatgaagaacgcagcgaaatgcgataagtaatgtgaattgcagaattcagtgaatcatcgaatctttgaacgcacattgcgccccttggtattccggggggcatgcctgttcgagcgtcattgcacccctcaagcgcagcttggtattgagccttcgcccccgcggc…		sl18238a_Protoparmelia_badia.jpg
Leavitt 18-243a	sl18243a	Parmeliaceae	Protoparmelia	badia	MZ243884	ccgagagggggcttcgcgctccaggggcttcggccccgtactcttcaccctttgcctacctacctttgttgctttggcgggcctcggggtacatcccgcgtcggccagggctctgccgcctcggcttgtgagcgcccgtcggaggcccattcaatcctgttttatcagtgacgtccgagtgaaaacacaatcgttaaaaactttcaacaacggatctcttggttccagcatcgatgaagaacgcagcgaaatgcgataagtaatgtgaattgcagaattcagtgaatcatcgaatctttgaacgcacattgcgccccttggtattccggggggcatgcctgttcgagcgtcattgcacccctcaagcgcagcttggtattgagccttcgcccccgcggc…		sl18243a_Protoparmelia_badia.jpg
Leavitt 18-255a	sl18255a	Parmeliaceae	Protoparmelia	badia	MZ243885	ccgagagggggcttcgcgctccaggggcttcggccccgtactcttcaccctttgcctacctacctttgttgctttggcgggcctcggggtacatcccgcgccggccagggctctgccgcctcggcttgtgagcgcccgtcggaggcccattcaatcctgttttatcagtgacgtccgagtgaaaacacaatcgttaaaaactttcaacaacggatctcttggttccagcatcgatgaagaacgcagcgaaatgcgataagtaatgtgaattgcagaattcagtgaatcatcgaatctttgaacgcacattgcgccccttggtattccggggggcatgcctgttcgagcgtcattgcacccctcaagcgcagcttggtattgagccttcgcccccgcggc…		sl18255_Protoparmelia_badia.jpg; sl18255_Protoparmelia_badia1.jpg; sl18255_Protoparmelia_badia.jpg
Leavitt 18-261a	sl18261a	Parmeliaceae	Protoparmelia	badia	MZ243886	ccgagagggggcttcgcgctccaggggcttcggccccgtactcttcaccctttgcctacctacctttgttgctttggcgggcctcggggtacatcccgcgccggccagggctctgccgcctcggcttgtgagcgcccgtcggaggcccattcaatcctgttttatcagtgacgtccgagtgaaaacacaatcgttaaaaactttcaacaacggatctcttggttccagcatcgatgaagaacgcagcgaaatgcgataagtaatgtgaattgcagaattcagtgaatcatcgaatctttgaacgcacattgcgccccttggtattccggggggcatgcctgttcgagcgtcattgcacccctcaagcgcagcttggtattgagccttcgcccccgcggc…		sl18261a_Protoparmelia_badia.jpg
Leavitt 18-403f	sl18403f	Parmeliaceae	Protoparmelia	badia	MZ243887	ccgagagggggcttcgcgctccaggggcttcggccccgtactcttcaccctttgcctacctacctttgttgctttggcgggcctcggggtacatcccgcgccggccagggctttgccgcctcggcttgtgagcgcccgtcggaggcccattcaatcctgttttatcagtgacgtccgagtgaaaacacaatcgttaaaaactttcaacaacggatctcttggttccagcatcgatgaagaacgcagcgaaatgcgataagtaatgtgaattgcagaattcagtgaatcatcgaatctttgaacgcacattgcgccccttggtattccggggggcatgcctgttcgagcgtcattgcacccctcaagcgcagcttggtattgagccttcgcccccgcggc…		no photo
Leavitt 18-452	sl18452	Parmeliaceae	Protoparmelia	badia	MZ243888	ccgaggagggggcttcgtgctccaggggcttcggccccgtactcttcaccctttgcctacctacctttgttgctttggcgggccccggggtacgtcccgcgccggccagggctttgccgcctcggcttgtgagcgcccgtcggaggcccattcaatcctgttttatcagtgacgtctgagtgaaaacataatcgttaaaaactttcaacaacggatctcttggttccagcatcgatgaagaacgcagcgaaatgcgataagtaatgtgaattgcagaattcagtgaatcatcgaatctttgaacgcacattgcgccccttggtattccggggggcatgcctgttcgagcgtcattgcacccctcaagcgtagcttggtactgggccttcgcccccgcgg…		sl18452_Protoparmelia_badia.jpg
Leavitt 18-453	sl18453	Parmeliaceae	Protoparmelia	badia	MZ243889	ccgagagggggcttcgtgctccaggggtttcggccccgtactcttcaccctttgcctacctacctttgttgctttggcgggcctcggggtacatcccgcgccggccagggctttgccgcctcggcttgtgagcgcccgtcggaggcccattcaatcctgttttatcagtgacgtccgagtgaaaacacaatcgttaaaaactttcaacaacggatctcttggttccagcatcgatgaagaacgcagcgaaatgcgataagtaatgtgaattgcagaattcagtgaatcatcgaatctttgaacgcacattgcgccccttggtattccggggggcatgcctgttcgagcgtcattgcacccctcaagcgcagcttggtactgagccttcgcccccgcggc…		sl18453_Protoparmelia_badia.jpg
Leavitt 18-456	sl18456	Parmeliaceae	Protoparmelia	badia	MZ243890	ccgagagggggcttcgcgctccaggggcttcggccccgtactcttcaccctttgcctacctacctttgttgctttggcgggcctcggggtacatcccgcgtcggccagggctctgccgcctcggcttgtgagcgcccgtcggaggcccattcaatcctgttttatcagtgacgtccgagtgaaaacacaatcgttaaaaactttcaacaacggatctcttggttccagcatcgatgaagaacgcagcgaaatgcgataagtaatgtgaattgcagaattcagtgaatcatcgaatctttgaacgcacattgcgccccttggtattccggggggcatgcctgttcgagcgtcattgcacccctcaagcgcagcttggtattgagccttcgcccccgcggc…		sl18456_Protoparmelia_badia.jpg
Leavitt 19-193	sl19193	Parmeliaceae	Pseudephebe	minuscula	MZ243891	ATCCCTGCCTGATCGAGGTCATGATTGAAGTATAAGGGGTTGTCTGGCAGGCCACGGACGGACTTTCGAAGCGGGATAAAAGATTACTGCGCTTGAAGTCACCCCGGACCGCCACTGATTTTCGGGCACGCCGTGGAAGCGAAGACCCAATACCAAGCTACGCTTGAAGGGTGTAATGACGCTCGAACAGGCATGCCCCCCGGAATACCGAGGGGCGCAATGTGCGTTCAAAGATTCGATGATTCACTGAATTCTGCAATTCACATTACTTATCGCATTTCGCTGCGTTCTTCATCGATGCTGGAACCAAGAGATCCGTTGTTGAAAGTTTTTACTATTGCGTTTTGTACTCGG		sl19193_Pseudephebe_miniscula.jpg
Leavitt 18-464	sl18464	Parmeliaceae	Xanthoparmelia	subcumberlandia	MZ243892	ccgagagaggggcttcgtgctcccgggggtttcggcccctaactcttcaccctttgcgtacctacctttgttgctttggcgggcccgagagtcctctcgcgccgacacttcggccggcgagtgtccgtcagaggcccatttaaattctattcattagagacgtctgagttccaacacaacaagtaaaaactttcaacaacggatctcttggttccagcatcgatgaagaacgcagcgaaatgcgataagtaatgtgaattgcagaattcagtgaatcatcgaatctttgaacgcacattgcgcccctcggcattccggggggcatgcctgttcgagcgtcattgcacccctcaagcgcagcttggtgttgggccctcgcccccgcggcgtgcccgaaaa…		sl18464_Xanthoparmelia_coloroadoensis_close.jpg; sl18464_Xanthoparmelia_coloroadoensis.jpg
Leavitt 18-604	sl18604	Parmeliaceae	Xanthoparmelia	subcumberlandia	MZ243893	ccgagagaggggcttcgtgctcccgggggtttcggcccctaactcttcaccctttgcgtacctacctttgttgctttggcgggcccgagagtcctctcgcgccgactcttcggccggcgagtgtccgtcagaggcccatttaaattctattcattagagacgtctgagttccaacacaataagtaaaaactttcaacaacggatctcttggttccagcatcgatgaagaacgcagcgaaatgcgataagtaatgtgaattgcagaattcagtgaatcatcgaatctttgaacgcacattgcgcccctcggcattccggggggcatgcctgttcgagcgtcattgcacccctcaagcgcagcttggtgttgggccctcgcccccgtggcgtgcccgaaaa…		sl18604_Xanthoparmelia_subcumberlandia.jpg
Leavitt 18-671xantho	sl18671xantho	Parmeliaceae	Xanthoparmelia	subcumberlandia	MZ243894	ccgagagaggggcttcgtgctcccgggggtttcggcccctaactcttcaccctttgcgtacctacctttgttgctttggcgggcccgagagtcctctcgcgccgacacttcggccggcgagtgtccgtcagaggcccatttaaattctattcattagagacgtctgagttccaacacaataagtaaaaactttcaacaacggatctcttggttccagcatcgatgaagaacgcagcgaaatgcgataagtaatgtgaattgcagaattcagtgaatcatcgaatctttgaacgcacattgcgcccctcggcattccggggggcatgcctgttcgagcgtcattgcacccctcaagcgcagcttggtgttgggccctcgcccccgcggcgtgcccgaaaa…		sl18671_Xanthoparmelia_sp.jpg
Leavitt 18-673xantho	sl18673xantho	Parmeliaceae	Xanthoparmelia	subcumberlandia	MZ243895	ccgagagaggggcttcgtgctcccgggggtttcggcccctaactcttcaccctttgcgtacctacctttgttgctttggcgggcccgagagtcctctcgcgccgacacttcggccggcgagtgtccgtcagaggcccatttaaattctattcattagagacgtctgagttccaacacaataagtaaaaactttcaacaacggatctcttggttccagcatcgatgaagaacgcagcgaaatgcgataagtaatgtgaattgcagaattcagtgaatcatcgaatctttgaacgcacattgcgcccctcggcattccggggggcatgcctgttcgagcgtcattgcacccctcaagcgcagcttggtgttgggccctcgcccccgcggcgtgcccgaaaa…		sl18673__Xanthoparmelia_wyomingica_noseq.jpg
Leavitt 18-245new	sl18245new	Parmeliaceae	Xanthoparmelia	wyomingica	MZ243896	ccgagagaggggcttcgtgctcccgggggtttcggcccctaactcttcaccctttgcgtatttacctttgttgctttggcgggcccgagagccctctcgcgccgactcttcggccggcgagtgtccgtcagaggcccatttaaattctattcattagagacgtctgagttccaacacaataagtaaaaactttcaacaacggatctcttggttccagcatcgatgaagaacgcagcgaaatgcgataagtaatgtgaattgcagaattcagtgaatcatcgaatctttgaacgcacattgcgcccctcggcattccggggggcatgcctgttcgagcgtcattgcacccctcaagcgcagcttggtgttgggccctcgcccccgcggcgtgcccgaaaa…		sl18245_xanthoparmelia.jpg
Leavitt 18-308	sl18308	Parmeliaceae	Xanthoparmelia	wyomingica	MZ243897	ccgagagaggggcttcgtgctcacgggggtttcggcccctaactcttcaccctttgcgtatttacctttgttgctttggcgggcccgagagccctctcgcgccgactcttcggccggcgagtgtccgtcagaggcccatttaaattctattcattagagacgtctgagttccaacacaataagtaaaaactttcaacaacggatctcttggttccagcatcgatgaagaacgcagcgaaatgcgataagtaatgtgaattgcagaattcagtgaatcatcgaatctttgaacgcacattgcgcccctcggcattccggggggcatgcctgttcgagcgtcattgcacccctcaagcgcagcttggtgttgggccctcgcccccgcggcgtgcccgaaaa…		sl18308_Xanthoparmelia_coloradoensis.jpg
Leavitt 18-339	sl18339	Parmeliaceae	Xanthoparmelia	wyomingica	MZ243898	ccgagagaggggcttcgtgctcccgggggcttcggcccctaactcttcaccctttgcgtacctacctttgttgctttggcgggcccgagagtcctctcgcgccgactcttcggccggcgagtgtccgtcagaggcccatttaaattctattcattagagacgtctgagttccaacacaacaagtaaaaactttcaacaacggatctcttggttccagcatcgatgaagaacgcagcgaaatgcgataagtaatgtgaattgcagaattcagtgaatcatcgaatctttgaacgcacattgcgcccctcggcattccggggggcatgcctgttcgagcgtcattgcacccctcaagcgcagcttggtgttgggccctcgcccccgcggcgtgcccgaaaa…		sl18339_Xanthoparmelia_wyomingica.jpg
Leavitt 18-340	sl18340	Parmeliaceae	Xanthoparmelia	wyomingica	MZ243899	ccgagagaggggcttcgtgctcccgggggtttcggcccctaactcttcaccctttgcgtacctacctttgttgctttggcgggcccgagagtcctctcgcgccgactcttcggccggcgagtgtccgtcagaggcccatttaaattctattcattagagacgtctgagttccaacacaataagtaaaaactttcaacaacggatctcttggttccagcatcgatgaagaacgcagcgaaatgcgataagtaatgtgaattgcagaattcagtgaatcatcgaatctttgaacgcacattgcgcccctcggcattccggggggcatgcctgttcgagcgtcattgcacccctcaagcgcagcttggtgttgggccctcgcccccgcggcgtgcccgaaaa…		sl18340_Xanthoparmelia_coloradoensis.jpg
Leavitt 18-408	sl18408	Parmeliaceae	Xanthoparmelia	wyomingica	MZ243900	ctgagagaggggcttcgtgctcccgggggtttcggcccctaactcttcaccctttgcgtacctacctttgttgctttggcgggcccgagagtcctctcgcgccgactcttcggccggcgagtgtccgtcagaggcccatttaaattctattcattagacgtccgagttccaacacaataagtaaaaactttcaacaacggatctcttggttccagcatcgatgaagaacgcagcgaaatgcgataagtaatgtgaattgcagaattcagtgaatcatcgaatctttgaacgcacattgcgcccctcggcattccggggggcatgcctgttcgagcgtcattgcacccctcaagcgtagcttggtgttgggccctcgcccccgcggcgtgcccgaaaaac…		sl18408_Xanthoparmelia_coloradoensis.jpg
Leavitt 18-523	sl18523	Parmeliaceae	Xanthoparmelia	wyomingica	MZ243901	ctgagagaggggcttcgtgctcccgggggtttcggcccctaactcttcaccctttgcgtacctacctttgttgctttggcgggcccgagagtcctctcgcgccgactcttcggccggcgagtgtccgtcagaggcccatttaaattctattcattagacgtccgagttccaacacaataagtaaaaactttcaacaacggatctcttggttccagcatcgatgaagaacgcagcgaaatgcgataagtaatgtgaattgcagaattcagtgaatcatcgaatctttgaacgcacattgcgcccctcggcattccggggggcatgcctgttcgagcgtcattgcacccctcaagcgtagcttggtgttgggccctcgcccccgcggcgtgcccgaaaaac…		sl18523_Xanthoparmelia_wyomingica.jpg
Leavitt 18-675	sl18675	Parmeliaceae	Xanthoparmelia	wyomingica	MZ243902	ccgagagaggggcttcgtgctcacgggggtttcggcccctaactcttcaccctttgcgtatttacctttgttgctttggcgggcccgagagccctctcgcgccgactcttcggccggcgagtgtccgtcagaggcccatttaaattctattcattagagacgtctgagttccaacacaataagtaaaaactttcaacaacggatctcttggttccagcatcgatgaagaacgcagcgaaatgcgataagtaatgtgaattgcagaattcagtgaatcatcgaatctttgaacgcacattgcgcccctcggcattccggggggcatgcctgttcgagcgtcattgcacccctcaagcgcagcttggtgttgggccctcgcccccgcggcgtgcccgaaaa…		sl18675_Xanthoparmelia_wyomingica.jpg
Leavitt 18-677	sl18677	Parmeliaceae	Xanthoparmelia	wyomingica	MZ243903	ccgagagaggggcttcgtgctcacgggggtttcggcccctaactcttcaccctttgcgtatttacctttgttgctttggcgggcccgagagccctctcgcgccgactcttcggccggcgagtgtccgtcagaggcccatttaaattctattcattagagacgtctgagttccaacacaataagtaaaaactttcaacaacggatctcttggttccagcatcgatgaagaacgcagcgaaatgcgataagtaatgtgaattgcagaattcagtgaatcatcgaatctttgaacgcacattgcgcccctcggcattccggggggcatgcctgttcgagcgtcattgcacccctcaagcgcagcttggtgttgggccctcgcccccgcggcgtgcccgaaaa…		sl18677_Xanthoparmelia_subcumberlandia.jpg
Leavitt 18-557	sl18557	Peltigeraceae	Peltigera	elisabethae	MZ243904	atgagggcgtgtgggctaacatccccgcgaaccctaaccctctgtttactgtcccctagtggttttattacttgggcgcggttctagggctttaaaaagaagttttttttttgggtccttaaaacttcgttcaaaagactgccacagttgaaaattctagtaataattatgatgtctgaaaaactttttaaacaagcaaaactttcaacaacggatctcttggttccggcatcgatgaagaacgcagcgaaatgcgataagtaatgtggaccgcagtactcagcgactcatcgaatctttgaacgcatattgcgccctttggtatccccaaggggcacacctgtccgagcgtcattatgcatctcatcaagcaagttggccttgaggctggatcctcgc…		sl18557_Peltigera_ponojensis_clade1a.jpg
Leavitt 18-575	sl18575	Peltigeraceae	Peltigera	neorufescens	MZ243905	atgagggcgtgtgggctaatatccccgcgaaccctaaccctctgtttactgccccattgtggtttttacttgggcgcggttgggcctttttttttttttttttaagaaaagaaaagagagaaagagctcttgtgatatgcccaaaaggctgccacaatttcccttccatcccccccaccccccccccaaaaaaaaataaaaacacacaaaaataaaaatctgataacaaatatttgatgtctgaagtaaaatcttaaataagcaaaactttcaacaacggatctcttggttccggcatcgatgaagaacgcagcgaaatgcgataagtaatgtggaccgcagtactcagcgactcatcgaatctttgaacgcacattgcgccacttggtatcaccaaag…		sl18575_Peltigera_neorufescens.jpg
Leavitt 18-445pelt	sl18445pelt	Peltigeraceae	Peltigera	neorufescensCLADE6	MZ243906	atgagggcgtgtgggctaatatccccgcgaaccctaatcctttgtttattgtcccattatggtttttacttgggcgcggtttgaagccttgtggatgtgtgcccaaaaggctgccacagatttcccccccccccctcccaaaaaaaaacaaacaaacaaacaaaaatcttaaataaacacacattgtgatgtctgaagtaaattatttaaacaagcaaaactttcaacaacggatctcttggttccggcatcgatgaagaacgcagcgaaatgcgataagtaatgtggaccgcagtatcagcgactcatcgaatctttgaacgcacattgcgccccttggtatcaccaaagggcacacctgttcgagcgtcatcatgcatcagatcaggccaagggccc…		sl18445_mix1.jpg
Leavitt 18-449	sl18449	Peltigeraceae	Peltigera	neorufescensCLADE6	MZ243907	atgagggcgtgtgggctaatatccccgcgaaccctaatcctttgtttattgtcccattatggtttttacttgggcgcggtttgaagccttgtggatgtgtgcccaaaaggctgccacagatttccccccccccctcccaaaaaaaaacaaacaaacaaacaaaaatcttaaataaacacacattgtgatgtctgaagtaaattatttaaacaagcaaaactttcaacaacggatctcttggttccggcatcgatgaagaacgcagcgaaatgcgataagtaatgtggaccgcagtactcagcgactcatcgaatctttgaacgcacattgcgccccttggtatcaccaaagggcacacctgttcgagcgtcatcatgcatcagatcaggccaagggccc…		sl18449_Peltigera.jpg
Leavitt 18-450	sl18450	Peltigeraceae	Peltigera	neorufescensCLADE6	MZ243908	atgagggcgtgtgggctaatatccccgcgaaccctaatcctttgtttattgtcccattatggtttttacttgggcgcggtttgaagccttgtggatgtgtgcccaaaaggctgccacagatttcccccccccccccccccaaaaaaaaacaaacaaacaaacaaaaatcttaaataaacacacattgtgatgtctgaagtaaattatttaaacaagcaaaactttcaacaacggatctcttggttccggcatcgatgaagaacgcagcgaaatgcgataagtaatgtggaccgcagtactcagcgactcatcgaatctttgaacgcacattgcgccccttggtatcaccaaagggcacacctgttcgagcgtcatcatgcatcagatcaggccaagggc…		sl18450_Peltigera_.jpg
Leavitt 18-451	sl18451	Peltigeraceae	Peltigera	neorufescensCLADE6	MZ243909	atgagggcgtgtgggctaatatccccgcgaaccctaatcctttgtttattgtcccattatggtttttacttgggcgcggtttgaagccttgtggatgtgtgcccaaaaggctgccacagatttccccccccccccccccNNNctcccaaaaaaaaacaaacaaacaaacaaaaatcttaaataaacacacattgtgatgtctgaagtaaattatttaaacaagcaaaactttcaacaacggatctcttggttccggcatcgatgaagaacgcagcgaaatgcgataagtaatgtggaccgcagtactcagcgactcatcgaatctttgaacgcacattgcgccccttggtatcaccaaagggcacacctgttcgagcgtcatcatgcatcagatcaggc…		sl18451_Peltigera_.jpg
Leavitt 18-509	sl18509	Peltigeraceae	Peltigera	neorufescensCLADE6	MZ243910	atgagggcgtgtgggctaatatccccgcgaaccctaatcctttgtttattgtcccattatggtttttacttgggcgcggtttgaagccttgtggatgtgtgcccaaaaggctgccacagatttccccccccccctcccaaaaaaaaacaaacaaacaaacaaaaatcttaaataaacacacattgtgatgtctgaagtaaattatttaaacaagcaaaactttcaacaacggatctcttggttccggcatcgatgaagaacgcagcgaaatgcgataagtaatgtggaccgcagtactcagcgactcatcgaatctttgaacgcacattgcgccccttggtatcaccaaagggcacacctgttcgagcgtcatcatgcatcagatcaggccaagggccc…		sl18509_Peltigera_neorufescens_clade6.jpg
Leavitt 18-679	sl18679	Peltigeraceae	Peltigera	neorufescensCLADE6	MZ243911	atgagggcgtgtgggctaatatccccgcgaaccctaatcctttgtttattgtcccattatggtttttacttgggcgcggtttgaagccttgtggatgtgtgcccaaaaggctgccacagatttcccccccccccttcccaaaaaaaaacaaacaaacaaacaaaaatcttaaataaacacacattgtgatgtctgaagtaaattatttaaacaagcaaaactttcaacaacggatctcttggttccggcatcgatgaagaacgcagcgaaatgcgataagtaatgtggaccgcagtactcagcgactcatcgaatctttgaacgcacattgcgccccttggtatcaccaaagggcacacctgttcgagcgtcatcatgcatcagatcaggccaagggcc…		sl18679_Peltigera_neorufescens_clade6.jpg
Leavitt 18-337	sl18337	Peltigeraceae	Peltigera	ponojensisCLADE	MZ243912	aaaaaaaaaaaacgaaacaaatttttaaaaaaaaatctaataataagttgatgtctgaagcaaattacttgaacaaacaaaactttcaacaacggatctcttggttccggcatcgatgaagaacgcagcgaaatgcgataagtaatgtggaccgcagtactcagcgactcatcgaatctttgaacgcacattgcgccccttggtatcaccaaagggcacacctgttcgagcgtcatcatacatcgctcaggctttgggcccggcttgcattgggctttgtctgctttacgtagaagtctaaaaatcagtggcggttaagttaggcattccagcgtagtgattttattagctgatgagatgtctttcacataacagtcaacatattcagagtttctgctg…		sl18337_Peltigera_ponojensis_clade10.jpg
Leavitt 18-571	sl18571	Peltigeraceae	Peltigera	ponojensisCLADE	MZ243913	atgagggcgtgtgggctaacatccccacgaaccctaatcctttgtttactgtcccaatgtggtttttacttgggcacgcgtggtttggctttttatgtgatgtgcccaaaaggctgccatagtctcctcacccccccccaaaaaaaaaaaacgaaacaaatcaaaaaaaattctattaataaactgatgtgtctgaagcaaatcacttaaaacaaaactttcaacaacggatctcttggttccggcatcgatgaagaacgcagcgaaatgcgataagtaatgtggaccgcagtactcagcgactcatcgaatctttgaacgcacattgcgccccttggtatcaccaaagggcacacctgttcgagcgtcatcatacatcgatcaagttttgggcccggc…		sl18571_Peltigera_ponojensis_clade1a.jpg
Leavitt 18-680	sl18680	Peltigeraceae	Peltigera	ponojensisCLADE	MZ243914	atgagggcgtgtgggctaatatccccacgaaccctaatcctttgtttactgtcccattgtggtttttacttgggcgcggtttttggctttttattttaaaagttctgtgatgtgcccaaaaggctgccagagtcccctcaaccctccgcccaaaaaacaaaacaaatcaaaaaaattctaataacaaaactgatgtgtctgaagcaaattacttaaacaaacaaaactttcaacaacggatctcttggttccggcatcgatgaagaacgcagcgaaatgcgataagtaatgtggaccgcagtactcagcgactcatcgaatctttgaacgcacattgcgccccttggtatcaccaaagggcacacctgttcgagcgtcatcatacatcgatcaagtttt…		sl18680_Peltigera_ponojensis_clade9.jpg
Leavitt 19-197pelt	sl19197pelt	Peltigeraceae	Peltigera	ponojensisCLADE	MZ243915	GAGGAAGTAAAAGTCGTAACAAGGTTTCCGTAGGTGAACCTGCGGAAGGATCATTAATGAGGGCGTGTGGGCTAATATCCCCACGAACCCTAATCCTTTGTTTACTGTCCCATTGTGGTTTTTACTTGGGCGCGGTTTGGCTTTTTAATTAAAAGTTCTGTGATGTGCCCAAAAGGCTGCCACAGTCCCCTCACCCCCCCCAAAAAAAAAACGAAACAAATCAAAAAAAAATCTAATAATAAATTGATGTGTCTGAAGCAAAAATTAGTTAAACAAAACTTTCAACAACGGATCTCTTGGTTCCGGCATCGATGAAGAACGCAGCGAAATGCGATAAGTAATGTGGACCGCAGTACTCAGCGACTCATCGAATCTTTGAACGCACATTGCGCCCCTTGG…		sl19197_peltigera_sp.jpg; sl19197_peltigera_spCLOSEUP.jpg
Leavitt 18-341	sl18341	Peltigeraceae	Peltigera	rufescensAFF	MZ243916	atgagggcgtgtgggctaatatccccgcgaaccctaatcctctgtttactgccccaattgtggtttttacttgggcgcggttgggcttttNNNNNNNNNNNNNNNNNNNNNNNNNNNNNNNaaaaaaaacgaaacaaacaaaaaaaaaatctgataaatattgatgtgtctgaagtaaatctaaacaagcaaaactttcaacaacggatctcttggttccggcatcgatgaagaacgcagcgaaatgcgataagtaatgtggaccgcagtactcagcgactcatcgaatctttgaacgcacattgcgccacttggtatcaccaaagggcacacctgttcgagcgtcatcatacatcgtatcaagtcaagggcccgcttgcaattgggctttgtctgctt…		sl18341_Peltigera_sp1.jpg
Leavitt 18-343	sl18343	Peltigeraceae	Peltigera	rufescensAFF	MZ243917	cccccccccaaaaaaaacgaaacaaacaaaaaaaaaatctgataaatattgatgtctgaagtaaatctaaacaagcaaaactttcaacaacggatctcttggttccggcatcgatgaagaacgcagcgaaatgcgataagtaatgtggaccgcagtactcagcgactcatcgaatctttgaacgcacattgcgccacttggtatcaccaaagggcacacctgttcgagcgtcatcatacatcgtatcaagtcaagggcccgcttgcaattgggctttgtctgctttatggtagaagtctaaaagtcagtgacggttaagttaggcattccagcgtagtggtttaaattagctgttgaaatgtcttttacatgacagtcaaaacatccatggtatctgct…		sl18343_Peltigera_sp1.jpg
Leavitt 18-432	sl18432	Peltigeraceae	Peltigera	rufescensAFF	MZ243918	atgagggcgtgtgggctaatatccccgcgaaccctaatcctctgtttactgccccaattgtggtttttacttgggcgcggttgggcttttcttattttttttttttttttttttWaaaaaaaaaaaaaaNNNNNNNNNNNcccccccMaaaaaaaacgaaacaaacaaaaaaaaaatctgataaatattgatgtctgaagtaaatctaaacaagcaaaactttcaacaacggatctcttggttccggcatcgatgaagaacgcagcgaaatgcgataagtaatgtggaccgcagtactcagcgactcatcgaatctttgaacgcacattgcgccacttggtatcaccaaagggcacacctgttcgagcgtcatcatacatcgtatcaagtcaagggccc…		sl18432_Peltigera_sp1.jpg
Leavitt 18-548	sl18548	Peltigeraceae	Peltigera	rufescensAFF	MZ243919	atgagggcgtgtgggctaatatccccgcgaaccctaatcctctgtttactgccccaattgtggtttttacttgggcgcggttgggcttttcttattttttttttttttttttttNNNNNNNNNNNNccccccaaaaaaaaacgaaacaaacaaaaaaaaaatctgataaatattgatgtgtctgaagtaaatctaaacaagcaaaactttcaacaacggatctcttggttccggcatcgatgaagaacgcagcgaaatgcgataagtaatgtggaccgcagtactcagcgactcatcgaatctttgaacgcacattgcgccacttggtatcaccaaagggcacacctgttcgagcgtcatcatacatcgtatcaagtcaagggcccgcttgcaattggg…		sl18548_Peltigera_sp1.jpg
Leavitt 18-572z	sl18572z	Peltigeraceae	Peltigera	rufescensAFF	MZ243920	atgagggcgtgtgggctaatatccccgcgaaccctaatcctctgtttactgccccaattgtggttttacttgggcgcggttgggcttttcNNNNNNNNccccccaaaaaaaaacgaaacaaacaaaaaaaaaatctgataaatattgatgtctgaaagtaaatctaaacaagcaaaactttcaacaacggatctcttggttccggcatcgatgaagaacgcagcgaaatgcgataagtaatgtggaccgcagtactcagcgactcatcgaatctttgaacgcacattgcgccacttggtatcaccaaagggcacacctgttcgagcgtcatcatacatcgtatcaagtcaagggcccgcttgcaattgggctttgtctgctttatggtagaagtctaaa…		sl18572_Peltigera_sp1.jpg
Leavitt 18-606	sl18606	Peltigeraceae	Peltigera	rufescensAFF	MZ243921	cccccccaaaaaaaacgaaacaaacaaaaaaaaaaatctgataaatattgatgtctgaagtaaatctaaacaagcaaaactttcaacaacggatctcttggttccggcatcgatgaagaacgcagcgaaatgcgataagtaatgtggaccgcagtactcagcgactcatcgaatctttgaacgcacattgcgccacttggtatcaccaaagggcacacctgttcgagcgtcatcatacatcgtatcaagtcaagggcccgcttgcaattgggctttgtctgctttatggtagaagtctaaaagtcagtgacggttaagttaggcattccagcgtagtggtttaaattagctgttgaaatgtcttttacatgacagtcaaaacatccatggtatctgctg…		sl18606_Peltigera_sp1.jpg
Leavitt 18-573	sl18573	Peltigeraceae	Peltigera	venosa	MZ243922	ctgagggcgtgtgggccagtaaccccgcgaacctccaacccattgtttactgttccccttgtggtttgcttgggtgtgttagtcacccaaaagactaccaaaaaaaaaaaaaaactcttttaaaaataaacatgatgtctgactatttttatacaaacaagcaaaactttcaacaacggatctcttggttccggcatcgatgaagaacgcagcgaaatgcgataagtaatgtggaccgcagtactcagcgactcatcgaatctttgaacgcatattgcgccccttggtatcccaaggggcacacctgttcgagcgtcattagatatgttatcaagcaaactgcgcaggcttggttttgggctcatctgctagtaggtagaagcttaaaagttattgggg…		sl18573_Peltigera_venosa.jpg
Leavitt 18-414a	sl18414a	Pertusariaceae	Ochrolechia	upsaliensis	MZ243923	ccgagagagggtccctttggggcccgaccctcccatcccctgtgtatgtacctctgttgcttcggcgggcccgtgggtccctttggggctcaccaccggcgtcggtcggtccgcgcccgccagaggcccttatcaaacccggttgtgccagtgaggtctgagtgcaacgtaatacagtaaaactttcaacaacggatctcttggttctggcatcgatgaagaacgcagcgaaatgcgataagtaatgtgaattgcagaattcagtgaatcatcgaatctttgaacgcacattgcgcctctcggtattccggggggcatgcctgttcgagcgtcattacacctctcaagcttagcttggtgttggaccccgtcctccgcgggcgggtccgaaagtcagtg…		sl18414_Ochrolechia_upsaliensis.jpg
Leavitt 18-422	sl18422	Pertusariaceae	Ochrolechia	upsaliensis	MZ243924	ccgagagagggtccctttggggcccgaccctcccatcccctgtgtatgtacctctgttgcttcggcgggcccgtgggtccctttggggctcaccaccggcgtcggtcggtccgcgcccgccagaggcccttatcaaacccggttgtgccagtgaggtctgagtgcaacgtaatacagtaaaactttcaacaacggatctcttggttctggcatcgatgaagaacgcagcgaaatgcgataagtaatgtgaattgcagaattcagtgaatcatcgaatctttgaacgcacattgcgcctctcggtattccggggggcatgcctgttcgagcgtcattacacctctcaagcttagcttggtgttggaccccgtcctccgcgggcgggtccgaaagtcagtg…		sl18422_Ochrolechia_upsaliensis.jpg; sl18422_mix.jpg
Leavitt 18-423	sl18423	Pertusariaceae	Ochrolechia	upsaliensis	MZ243925	ccgagagagggtccctttggggcccgaccctcccatcccctgtgtatgtacctctgttgcttcggcgggcccgtgggtccctttggggctcaccaccggcgtcggtcggtccgcgcccgccagaggcccttatcaaacccggttgtgccagtgaggtctgagtgcaacgtaatacagtaaaactttcaacaacggatctcttggttctggcatcgatgaagaacgcagcgaaatgcgataagtaatgtgaattgcagaattcagtgaatcatcgaatctttgaacgcacattgcgcctctcggtattccggggggcatgcctgttcgagcgtcattacacctctcaagcttagcttggtgttggaccccgtcctccgcgggcgggtccgaaagtcagtg…		sl18423_Ochrolechia_upsaliensis.jpg
Leavitt 18-393e	sl18393e	Physciaceae	Phaeophyscia	constipata	MZ243926	ccgagagcctggggtctaaccggccccactcttcacccgtgtctatgaaaatacatgttgctttggcgggctagggcaccgtccctggatgggcttaacctccccacccggtgcccgccgaagtccaaccaaactctgtcatcagtgtcgtccgagtaaatatataataattaaaactttcaacaacggatctcttggttcccgcatcgatgaagaacgcagcgaaatgcgaaaattaatgtgaattgcagaattccgtgaatcatcgagtctttgaacgcacattgcgccctttggtattccgaagggcatgcctgttcgagcgtcattgcacccctcaagcattgcttggtattgggctccgtccccgtgacgagcctggaattcagtggcggtcca…		sl18393_phaeophyscia_sp.jpg
Leavitt 18-393f	sl18393f	Physciaceae	Phaeophyscia	constipata	MZ243927	ccgagagcctggggtctaaccggccccactcttcacccgtgtctatgaaaatacatgttgctttggcgggctagggcaccgtccctggatggggcttaacctccccacccggtgcccgccgaaggtccaaccaaactctgtcatcagtgtcgtccgagtaaatatataataattaaaactttcaacaacggatctcttggttcccgcatcgatgaagaacgcagcgaaatgcgaaaattaatgtgaattgcagaattccgtgaatcatcgagtctttgaacgcacattgcgccctttggtattccgaagggcatgcctgttcgagcgtcattgcacccctcaagcattgcttggtattgggctccgtccccgtgacgagcctggaattcagtggcggtc…		sl18393_phaeophyscia_sp.jpg
Leavitt 18-399z	sl18399z	Physciaceae	Phaeophyscia	constipata	MZ243928	ccgagagcctggggtctaaccggccccactcttcacccgtgtctatgaaaatacatgttgctttggcgggctagggcaccgtccctggatgggcttaacctccccacccggtgcccgccgaaggtccaaccaaaccctgtcatcagtgtcgtccgagtaaatatataataattaaaactttcaacaacggatctcttggttcccgcatcgatgaagaacgcagcgaaatgcgaaaattaatgtgaattgcagaattccgtgaatcatcgagtctttgaacgcacattgcgccctttggtattccgaagggcatgcctgttcgagcgtcattgcacccctcaagcattgcttggtattgggctccgtccccgtgacgagcctggaattcagtggcggtcc…		sl18399_phaeophyscia.jpg
Leavitt 18-269star	sl18269star	Physciaceae	PhaeophysDINA	castanomelodes	MZ243929	ccgagagcctggggcctaaccggctccaactcttcacccgtgaatacaaaaacaaatcgttgctttggcgggctagggctcgtccctgggtgggttcgcccccagcccaatgcccgccgaaggcccaatcgaaccctgtcatcagtgtcgtccgagtaaacataaataactaaaactttcaacaacggatctcttggttcccgcatcgatgaagaacgcagcgaaatgcgaaaagtaatgtgaattgcagaattccgtgaatcatcgaatctttgaacgcacattgcgccctttggtattccgaagggcatgcctgtccgagcgtcattgcacccctcaagcactgcttggtattgggcgccgcccctgtggcgggcctggaatccagtggcggtccag…		sl18269_BuelliaCF.jpg
Leavitt 18-363	sl18363	Physciaceae	PhaeophysDINA	castanomelodes	MZ243930	ccgagagcctggggcctaaccggctccaactcttcacccgtgaatacaaaaacaaatcgttgctttggcgggctagggctcgtccctgggtgggttcgcccccagcccaatgcccgccgaaggcccaatcgaaccctgtcatcagtgtcgtccgagtaaacataaataactaaaactttcaacaacggatctcttggttcccgcatcgatgaagaacgcagcgaaatgcgaaaagtaatgtgaattgcagaattccgtgaatcatcgaatctttgaacgcacattgcgccctttggtattccgaagggcatgcctgtccgagcgtcattgcacccctcaagcactgcttggtattgggcgccgcccctgtggcgggcctggaatccagtggcggtccag…		sl18363_Rinodina_sp.jpg
Leavitt 18-379z	sl18379z	Physciaceae	PhaeophysDINA	dina2	MZ243931	ccgagagactgggtgctaaccgcgcccaactcttcacccgtgtatactaaaacaacgttgctttggcgggccagggactcgtccctgggttgggtctcccccaccctgtgcccgccgaagtcccacacaaaccctgttatcagtgtcgtccgagtcaaacatacaataattaaaactttcaacaacggatgtcttggcacatacaacgatgaagaacgcagcgaaatgcgaaaagtaatgtgaattgcagaattccgtgaatcatcgaatctttgaacgcacattgcgccctttggtattccgaagggcatgcctgttcgagcgtcattgcacctctcaagcatcgcttggtattgggcctcgcccccgtggcgggcctggaattcagtggcggtccag…		no photo
Leavitt 18-385rino	sl18385rino	Physciaceae	PhaeophysDINA	dina3	MZ243932	ccgagagcctggggtctaaccggccccaactcttcacccgtgtttacaatcataaacgttgctttggcgggccagagactcgtctctggtgggctcgcccatccagtgcccgccaaaggcccaaccaaaccctgttatcagtgttgtccgagtatatatacaataactaaaactttcaacaacggatctcttggttcccgcatcgatgaagaacgcagcgaaatgcgaaaagtaatgtgaattgcagaattccgtgaatcatcgaatctttgaacgcacattgcgccctttggtattccgaagggcatgcctgttcgagcgtcattgcacccctcaagcacagcttggtattgggcgtcgcccccgtggcgtgcctggaactcagtggcggtccagcga…		sl18385rino_Rinodina_X.jpg
Leavitt 18-401	sl18401	Physciaceae	PhaeophysDINA	dina3	MZ243933	ccgagagcctggggtctaaccggccccaactcttcacccgtgtttacaatcataaacgttgctttggcgggccagagactcgtctctggtgggctcgcccatccagtgcccgccaaaggcccaaccaaaccctgttatcagtgttgtccgagtatatatacaataactaaaactttcaacaacggatctcttggttcccgcatcgatgaagaacgcagcgaaatgcgaaaagtaatgtgaattgcagaattccgtgaatcatcgaatctttgaacgcacattgcgccctttggtattccgaagggcatgcctgttcgagcgtcattgcacccctcaagcacagcttggtattgggcgtcgcccccgtggcgtgcctggaactcagtggcggtccagcga…		photographed
Leavitt 18-312	sl18312	Physciaceae	PhaeophysDINA	guzzinii	MZ243934	ccgagagaatggggcttaaccggccccacctcttcacccgtgttgaccaaaacaaacgttgctttggcgggccagggccctgtccctaggtgggctcatccccatttagcgcccgccagaggcccaaccaaactctgtcatcagtgttgtccgagcaaccgaaaatagttaaaactttcaacaacggatctcttggttcccgcatcgatgaagaacgcagcgaaatgcgaaaagtaatgtgaattgcagaattccgtgaatcatcgaatctttgaacgcacattgcgccctttggtattccgaagggcatgcctgttcgagcgtcattgcaccttcaagctactgcttggtattgggtttcgcccccgtggcgggcctggaattccgtggcggtccagt…		sl18312_Rinodina_sp.jpg
Leavitt 18-382b	sl18382b	Physciaceae	PhaeophysDINA	roscidaAFF1	MZ243935	ccgagagaatggggcctaaccggccccacctcttcacccgtgtttaccgaaacaaatgttgctttggcgggccagggccttgtccctgggtgggctcatccccattccgcgcccgccagaggctctattaaaacctgttattagtgatgtccgagtaaaaaaagaataaactaaaactttcaacaacggatctcttggttcccgcatcgatgaagaacgcagcgaaatgcgaaaagtaatgtgaattgcagaattccgtgaatcatcgaatctttgaacgcacattgcgccctttggtattccgaagggcatgcctgttcgagcgtcattgcaccctcaagctactgcttggtattgggcctcgcccccgtggcgggcctggaactccgtggcggtcca…		sl18382_Rinodina_sp.jpg
Leavitt 18-529a	sl18529a	Physciaceae	PhaeophysDINA	roscidaAFF2	MZ243936	ccgagagaatggggcctaaccggccccggctcttcacccgtgttcacgaaaaactgttgctttggcgggccggggacggaatgccccgggtggcagtatgcccagccagcgcccgccgaaggcccgatcaaaccctgtcatcagtgaagtccgagtaaaccgataatcaataaaactttcaacaacggatctcttggttcccgcatcgatgaagaacgcagcgaaatgcgaaaagtaatgtgaattgcagaattccgtgaatcatcgaatctttgaacgcacattgcgccctttggtattccgaagggcatgcctgttcgagcgtcattgcacccctcaagcactgcttggtattgggcttcgccccccgcggcgggcctggaattcagtggcggtcca…		sl18529_Rinodina_sp.jpg
Leavitt 18-529rino	sl18529rino	Physciaceae	PhaeophysDINA	roscidaAFF2	MZ243937	ccgagagaatggggcctaaccggccccggctcttcacccgtgttcacgaaaaactgttgctttggcgggccggggacggaatgccccgggtggcagtatgcccagccagcgcccgccgaaggcccgatcaaaccctgtcatcagtgaagtccgagtaaaccgataatcaataaaactttcaacaacggatctcttggttcccgcatcgatgaagaacgcagcgaaatgcgaaaagtaatgtgaattgcagaattccgtgaatcatcgaatctttgaacgcacattgcgccctttggtattccgaagggcatgcctgttcgagcgtcattgcacccctcaagcactgcttggtattgggcttcgccccccgcggcgggcctggaattcagtggcggtcca…		sl18529_Rinodina_sp.jpg
Leavitt 18-529z	sl18529z	Physciaceae	PhaeophysDINA	roscidaAFF2	MZ243938	ccgagagaatggggcctaaccggccccggctcttcacccgtgttcacgaaaaactgttgctttggcgggccggggacggaatgccccgggtggcagtatgcccagccagcgcccgccgaaggcccgatcaaaccctgtcatcagtgaagtccgagtaaaccgataatcaataaaactttcaacaacggatctcttggttcccgcatcgatgaagaacgcagcgaaatgcgaaaagtaatgtgaattgcagaattccgtgaatcatcgaatctttgaacgcacattgcgccctttggtattccgaagggcatgcctgttcgagcgtcattgcacccctcaagcactgcttggtattgggcttcgccccccgcggcgggcctggaattcagtggcggtcca…		sl18529_Rinodina_sp.jpg
Leavitt 18-396a	sl18396a	Physciaceae	Phaeorrhiza	nimbosa	MZ243939	ccgagagacggggccgaaccggccccacctcttcacccgtgtataccgaaatcatgttgctttggcgggccagccggaagccctccgggggaggtcgacccctcctcgcgcccgccaaaggctcacaaaccctgttatccgtgtcgtccgagtaccaccaatcgttaaaactttcaacaacggatctcttggttccggcgtcgatgaagaacgcagcgaaatgcgaaaagtaatgtgaattgcagaattccgtgaatcatcgaatctttgaacgcacattgcgccctttggtactccgaagggcatgcctgtccgagcgtcattgcacccctcaagctctgcttggtattgggcttcgcccccgcggcgtgcccggattccagtggcggtccagcgaga…		sl18396_Phaeorrhiza_X.jpg
Leavitt 18-396b	sl18396b	Physciaceae	Phaeorrhiza	nimbosa	MZ243940	ccgagagacggggccgaaccggccccacctcttcacccgtgtataccgaaatcatgttgctttggcgggccagccggaagccctccgggggaggtcgacccctcctcgcgcccgccaaaggctcacaaaccctgttatccgtgtcgtccgagtaccaccaatcgttaaaactttcaacaacggatctcttggttccggcgtcgatgaagaacgcagcgaaatgcgaaaagtaatgtgaattgcagaattccgtgaatcatcgaatctttgaacgcacattgcgccctttggtactccgaagggcatgcctgtccgagcgtcattgcacccctcaagctctgcttggtattgggcttcgcccccgcggcgtgcccggattccagtggcggtccagcgaga…		sl18396_Phaeorrhiza_X.jpg
Leavitt 18-425b	sl18425b	Physciaceae	Phaeorrhiza	nimbosa	MZ243941	ccgagagacggggccgaaccggccccacctcttcacccgtgtataccgaaatcatgttgctttggcgggccagccggaagccctccgggggaggccgacccctcctcgcgcccgccgaaggcccacaaaccctgttatctgtgtcgtccgagtaccaccaatcgttaaaactttcaacaacggatctcttggttccggcgtcgatgaagaacgcagcgaaatgcgaaaagtaatgtgaattgcagaattccgtgaatcatcgaatctttgaacgcacattgcgcccttcggtactccgaagggcatgcctgtccgagcgtcattgcacccctcaagctttgcttggtattgggtttcgcccccgcggcgtgcccggattccagtggcggtccagcgaga…		photographed
Leavitt 18-381	sl18381	Physciaceae	Phaeorrhiza	sareptana	MZ243942	ccgagaaacggggcctaaccggccccgaatcttcacccgtgcataccaaaatcatgttgctttggcgggccagccggaggatctccgggggaggccgacccctcctcgcgcccgccaacggccccgcaaaccctgttatcagtgtcgtccgagtcctaccaatcgttaaaactttcaacaacggatctcttggttccggcgtcgatgaagaacgcagcgaaatgcgaaaagtaatgtgaattgcagaattccgtgaatcatcgaatctttgaacgcacattgcgcccttcggtaccccggagggcatgcctgtccgagcgtcattgcacccctcaagcactgcttggtattgggcttcgcccccgcggcgggcccggattccagtggcggtccagcgag…		sl18381_Phaeorrhiza_sareptana.jpg
Leavitt 18-384	sl18384	Physciaceae	Phaeorrhiza	sareptana	MZ243943	ccgagaaacggggcctaaccggccccgaatcttcacccgtgcataccaaaatcatgttgctttggcgggccagccggaggatctccgggggaggccgacccctcctcgcgcccgccaacggccccgcaaaccctgttatcagtgtcgtccgagtcctaccaatcgttaaaactttcaacaacggatctcttggttccggcgtcgatgaagaacgcagcgaaatgcgaaaagtaatgtgaattgcagaattccgtgaatcatcgaatctttgaacgcacattgcgcccttcggtaccccggagggcatgcctgtccgagcgtcattgcacccctcaagcactgcttggtattgggcttcgcccccgcggcgggcccggattccagtggcggtccagcgag…		sl18384_Phaeorrhiza_sareptana.jpg
Leavitt 18-389	sl18389	Physciaceae	Phaeorrhiza	sareptana	MZ243944	ccgagaaacggggcctaaccggccccgaatcttcacccgtgcataccaaaatcatgttgctttggcgggccagccggaggatctccgggggaggccgacccctcctcgcgcccgccaacggccccgcaaaccctgttatcagtgtcgtccgagtcctaccaatcgttaaaactttcaacaacggatctcttggttccggcgtcgatgaagaacgcagcgaaatgcgaaaagtaatgtgaattgcagaattccgtgaatcatcgaatctttgaacgcacattgcgcccttcggtaccccggagggcatgcctgtccgagcgtcattgcacccctcaagcactgcttggtattgggcttcgcccccgcggcgggcccggattccagtggcggtccagcgag…		sl18389_Phaeorrhiza_sareptana.jpg
Leavitt 18-400a	sl18400a	Physciaceae	Phaeorrhiza	sareptana	MZ243945	ccgagaaacggggcctaaccggccccgaatcttcacccgtgcataccaaaatcatgttgctttggcgggccagccggaggatctccgggggaggccgacccctcctcgcgcccgccaacggccccgcaaaccctgttatcagtgtcgtccgagtcctaccaatcgttaaaactttcaacaacggatctcttggttccggcgtcgatgaagaacgcagcgaaatgcgaaaagtaatgtgaattgcagaattccgtgaatcatcgaatctttgaacgcacattgcgcccttcggtaccccggagggcatgcctgtccgagcgtcattgcacccctcaagcactgcttggtattgggcttcgcccccgcggcgggcccggattccagtggcggtccagcgag…		sl18400_Phaeorrhiza_sareptana.jpg
Leavitt 18-527a	sl18527a	Physciaceae	Phaeorrhiza	sareptana	MZ243946	ccgagaaacggggcccagccggccccgaatcttcacccgtgtataccaaaatcatgttgctttggcgggccagccggaggatctccgggggtggccgacccctcctcgcgcccgccaacggccccgcaaaccctgttatccgtgtcgtccgagtcctaccaatcgttaaaactttcaacaacggatctcttggttccggcgtcgatgaagaacgcagcgaaatgcgaaaagtaatgtgaattgcagaattccgtgaatcatcgaatctttgaacgcacattgcgcccttcggtaccccgaagggcatgcctgtccgagcgtcattgcacccctcaagcactgcttggtattgggcttcgcccccgcggcgggcccggattccagtggcggtccagcgag…		sl18527_Phaeorrhiza_sareptana.jpg
Leavitt 18-542	sl18542	Physciaceae	Phaeorrhiza	sareptana	MZ243947	ccgagaaacggggcctaaccggccccgaatcttcacccgtgcataccaaaatcatgttgctttggcgggccagccggaggatctccgggggaggccgacccctcctcgcgcccgccaacggccccgcaaaccctgttatcagtgtcgtccgagtcctaccaatcgttaaaactttcaacaacggatctcttggttccggcgtcgatgaagaacgcagcgaaatgcgaaaagtaatgtgaattgcagaattccgtgaatcatcgaatctttgaacgcacattgcgcccttcggtaccccggagggcatgcctgtccgagcgtcattgcacccctcaagcactgcttggtattgggcttcgcccccgcggcgggcccggattccagtggcggtccagcgag…		sl18542_Phaeorrhiza_sareptana.jpg
Leavitt 18-485	sl18485	Physciaceae	Physcia	albineoides	MZ243948	tcgagagacggggtctaaccggcctcaactcttcatccgtgtctacataccaatgttgctttggcgagcctcgggcacgttccggggagttcacgctcctttgcccgccaaaggcccatataaaacctgttatccgtgtcgtccgagtaaccatataataattaaaactttcaacaacggatctcttggttctggcatcgatgaagaacgcagcgaaatgcgataagtaatgtgaattgcagaattccgtgaatcatcgaatctttgaacgcacattgcgccctttggtattccgaagggcatgcctgttcgagcgtcattgcaaccctcaagcactgcttggtattgggcctcgtccccgtgacgtgcccgcaatttcgtggcggtccagcgagactt…		sl18485_Physcia_X.jpg
Leavitt 18-518	sl18518	Physciaceae	Physcia	albineoides	MZ243949	tcgagagacggggtctaaccggcctcaactcttcatccgtgtctacataccaatgttgctttggcgagcctcgggcacgttccggggagttcacgctcctttgcccgccaaaggcccatataaaacctgttatccgtgtcgtccgagtaaccatataataattaaaactttcaacaacggatctcttggttctggcatcgatgaagaacgcagcgaaatgcgataagtaatgtgaattgcagaattccgtgaatcatcgaatctttgaacgcacattgcgccctttggtattccgaagggcatgcctgttcgagcgtcattgcaaccctcaagcactgcttggtattgggcctcgtccccgtgacgtgcccgcaatttcgtggcggtccagcgagactt…		sl18518_Physcia_X.jpg
Leavitt 18-410a	sl18410a	Physciaceae	Physcia	caesia	MZ243950	ccgagagacggggtctaaccggccccacctcttcatccgtgtctaccaaccaatgttgctttggcgagcctcgggcttgttccggggagtttacgctccttcgcccgccaaaggcccatacaaaacctgtcattagtgtcgtccgagtaaatatttaatagttaaaactttcaacaacggatctcttggttctggcatcgatgaagaacgcagcgaaatgcgataagtaatgtgaattgcagaattccgtgaatcatcgaatctttgaacgcacattgcgccctttggtattccgaagggcatgcctgttcgagcgtcattacaaccctcaagcattgcttggtattgggtctcgtccccgtgacgtgcccgtaatttggtggcggtccagtgagactt…		photographed
Leavitt 18-242a	sl18242a	Physciaceae	Physcia	dubiaAFF1	MZ243951	ccgagagacggggtctaaccggccccaattcttcatccgtgtctacataccaatgttgctttggcgagcctcgggcttgttcgggggagttcacgctccttcgcccgccaaaggcccatacaaaacctgttatcagtgtcgtccgagcaaacatataataattaaaactttcaacaacggatctcttggttctggcatcgatgaagaacgcagcgaaatgcgataagtaatgtgaattgcagaattccgtgaatcatcgaatctttgaacgcacattgcgccctttggtattccgaagggcatgcctgttcgagcgtcattgcaaccctcaagcactgcttggtattgggtctcgtccccgcgacgtgcccgcaatttcgtggcggtccagtgagactt…		sl18242phys_Physcia_sp.jpg
Leavitt 18-273c	sl18273c	Physciaceae	Physcia	dubiaAFF1	MZ243952	ccgagagacggggtctaaccggccccaattcttcatccgtgtctacataccaatgttgctttggcgagcctcgggcttgttccggggagttcacgctccttcgcccgccaaaggcccatacaaaacctgttatcagtgtcgtccgagcaaacatataataattaaaactttcaacaacggatctcttggttctggcatcgatgaagaacgcagcgaaatgcgataagtaatgtgaattgcagaattccgtgaatcatcgaatctttgaacgcacattgcgccctttggtattccgaagggcatgcctgttcgagcgtcattgcaaccctcaagcactgcttggtattgggtctcgtccccgcgacgtgcccgcaatttcgtggcggtccagtgagactt…		sl18273_Physcia_X.jpg
Leavitt 18-506	sl18506	Physciaceae	Physcia	dubiaAFF1	MZ243953	ccgagagacggggtctaaccggccccaactcttcatccgtgtctacataccaatgttgctttggcgagcctcgggcttgttccggggagttcacgctccttcgcccgccaaaggcccatacaaaacctgttatcagtgtcgtccgagtacacatataataattaaaactttcaacaacggatctcttggttctggcatcgatgaagaacgcagcgaaatgcgataagtaatgtgaattgcagaattccgtgaatcatcgaatctttgaacgcacattgcgccctttggtattccgaagggcatgcctgttcgagcgtcattgcaaccctcaagcactgcttggtattgggtctcgtccccgcgacgtgcccgcaatttcgtggcggtccagtgagactt…		sl18506_Physcia_X.jpg
Leavitt 18-554	sl18554	Physciaceae	Physcia	dubiaAFF1	MZ243954	ccgagagacggggtctaaccggccccaactcttcatccgtgtctacataccaatgttgctttggcgagcctcgggcttgttccggggagttcacgctccttcgcccgccaaaggcccatacaaaacctgttatcagtgtcgtccgagcaaacatataataattaaaactttcaacaacggatctcttggttctggcatcgatgaagaacgcagcgaaatgcgataagtaatgtgaattgcagaattccgtgaatcatcgaatctttgaacgcacattgcgccctttggtattccgaagggcatgcctgttcgagcgtcattgcaaccctcaagcacggcttggtattgggtctcgtccccgcgacgtgcccgcaatttcgtggcggtccagtgagactt…		missing
Leavitt 18-663	sl18663	Physciaceae	Physcia	dubiaAFF1	MZ243955	ccgagagacggggtctaaccggccccaactcttcatccgtgtctacataccaatgttgctttggcgagcctcgggcttgttccggggagttcacgctccttcgcccgccaaaggcccatacaaaacctgttatcagtgtcgtccgagcaaacatataataattaaaactttcaacaacggatctcttggttctggcatcgatgaagaacgcagcgaaatgcgataagtaatgtgaattgcagaattccgtgaatcatcgaatctttgaacgcacattgcgccctttggtattccgaagggcatgcctgttcgagcgtcattgcaaccctcaagcacggcttggtattgggtctcgtccccgcgacgtgcccgcaatttcgtggcggtccagtgagactt…		missing
Leavitt 18-349c	sl18349c	Physciaceae	Physcia	dubiaAFF2	MZ243956	ccgagagacggggtctaaccggccccaactcttcatccgtgtctacataccaatgttgctttggcgagcctcgggcttgttccggggagttcacgctccttcgcccgccaaaggcccatacaaaacctgttatcagcgtcgtccgagtaaacatataacaattaaaactttcaacaacggatctcttggttctggcatcgatgaagaacgcagcgaaatgcgataagtaatgtgaattgcagaattccgtgaatcatcgaatctttgaacgcacattgcgccctttggtattccgaagggcatgcctgttcgagcgtcattgcaaccctcaagcactgcttggtattgggtctcgtccccgcgacgtgcccgcaatttcgtggcggtccagtgagactt…		sl18349_Physcia_X_CHECK.jpg
Leavitt 18-364a	sl18364a	Physciaceae	Physcia	dubiaAFF2	MZ243957	ccgagagacggggtctaaccggccccaactcttcatccgtgtctacataccaatgttgctttggcgagcctcgggcttgttccggggagttcacgctccttcgcccgccaaaggcccatacaaaacctgttatcagcgtcgtccgagtaaacatataacaattaaaactttcaacaacggatctcttggttctggcatcgatgaagaacgcagcgaaatgcgataagtaatgtgaattgcagaattccgtgaatcatcgaatctttgaacgcacattgcgccctttggtattccgaagggcatgcctgttcgagcgtcattgcaaccctcaagcactgcttggtattgggtctcgtccccgcgacgtgcccgcaatttcgtggcggtccagtgagactt…		sl18364_Physcia_X.jpg
Leavitt 18-386a	sl18386a	Physciaceae	PhysciDINA	pyrina	MZ243958	ccgagagacaaggtctaaccggcctcaactcttcacccgtgtcaacttacctatcgttgctttggcgggccctgggctctgttcctggggggctctccgctccctagtgcccgccagaggccttctaaactctgttatcagtgttgtccgagcttaaaatcaaataaataaaactttcaacaacggatctcttggttctggcatcgatgaagaacgcagcgaaatgcgataagtaatgtgaattgcagaattccgtgaatcatcgaatctttgaacgcacattgcgccctttggtattccgaagggcatgcctgttcgagcgtcattgcaaccctcaagcattgcttggtattgggtgccgtccccgcgacggacccggaaatcggtggcggtccagtg…		sl18386_Rinodina_X.jpg
Leavitt 18-391a	sl18391a	Physciaceae	PhysciDINA	pyrina	MZ243959	ccgagagacaaggtctaaccggcctcaactcttcacccgtgtcaacttacctatcgttgctttggcgggccctgggctctgttcctggggggctctccgctccctagtgcccgccagaggccttctaaactctgttatcagtgttgtccgagcttaaaatcaaataaataaaactttcaacaacggatctcttggttctggcatcgatgaagaacgcagcgaaatgcgataagtaatgtgaattgcagaattccgtgaatcatcgaatctttgaacgcacattgcgccctttggtattccgaagggcatgcctgttcgagcgtcattgcaaccctcaagcattgcttggtattgggtcccgtccccgcgacggacccggaaatcggtggcggtccagtg…		sl18391a_Rinodina_pyrina.jpg
Leavitt 18-395b	sl18395b	Physciaceae	PhysciDINA	pyrina	MZ243960	ccgagagacaaggtctaaccggcctcaactcttcacccgtgtcaacttacctatcgttgctttggcgggccctgggctctgttcctggggggctctccgctccctagtgcccgccagaggccttctaaactctgttatcagtgttgtccgagcttaaaatcaaataaataaaactttcaacaacggatctcttggttctggcatcgatgaagaacgcagcgaaatgcgataagtaatgtgaattgcagaattccgtgaatcatcgaatctttgaacgcacattgcgccctttggtattccgaagggcatgcctgttcgagcgtcattgcaaccctcaagcattgcttggtattgggtcccgtccccgcgacggacccggaaatcggtggcggtccagtg…		sl18395_Rinodina_sp.jpg
Leavitt 18-400b	sl18400b	Physciaceae	PhysciDINA	pyrina	MZ243961	ccgagagacaaggtctaaccggcctcaactcttcacccgtgtcaacttacctatcgttgctttggcgggccctgggctctgttcctggggggctctccgctccctagtgcccgccagaggccttctaaactctgttatcagtgttgtccgagcttaaaatcaaataaataaaactttcaacaacggatctcttggttctggcatcgatgaagaacgcagcgaaatgcgataagtaatgtgaattgcagaattccgtgaatcatcgaatctttgaacgcacattgcgccctttggtattccgaagggcatgcctgttcgagcgtcattgcaaccctcaagcattgcttggtattgggtgccgtccccgcgacggacccggaaatcggtggcggtccagtg…		sl18400_Rinodina_sp.jpg
Leavitt 18-420rino	sl18420rino	Physciaceae	PhysciDINA	pyrina	MZ243962	ccgagagacaaggtctaaccggcctcaactcttcacccgtgtcaacttacctatcgttgctttggcgggccctgggctctgttcctggggggctctccgctccctagtgcccgccagaggccttctaaactctgttatcagtgttgtccgagcttaaaatcaaataaataaaactttcaacaacggatctcttggttctggcatcgatgaagaacgcagcgaaatgcgataagtaatgtgaattgcagaattccgtgaatcatcgaatctttgaacgcacattgcgccctttggtattccgaagggcatgcctgttcgagcgtcattgcaaccctcaagcattgcttggtattgggtcccgtccccgcgacggacccggaaatcggtggcggtccagtg…		sl18420_Rinodina.jpg
Leavitt 18-422rino	sl18422rino	Physciaceae	PhysciDINA	pyrina	MZ243963	ccgagagacaaggtctaaccggcctcaactcttcacccgtgtcaacttacctatcgttgctttggcgggccctgggctctgttcctggggggctctccgctccctagtgcccgccagaggccttctaaactctgttatcagtgttgtccgagcttaaaatcaaataaataaaactttcaacaacggatctcttggttctggcatcgatgaagaacgcagcgaaatgcgataagtaatgtgaattgcagaattccgtgaatcatcgaatctttgaacgcacattgcgccctttggtattccgaagggcatgcctgttcgagcgtcattgcaaccctcaagcattgcttggtattgggtcccgtccccgcgacggacccggaaatcggtggcggtccagtg…		sl18422_mix.jpg
Leavitt 18-250	sl18250	Physciaceae	Physconia	muscigena	MZ243964	ccgagagacgggacctaaccggtcccaactcttcacccctgtctaccgaaatatgttgctttggcgggccaaccgggcttcctcggggaaggctgaccccttctcgtgcccgccaaaggcctcaataaaccctgtgatcagtgtcgtccgagtaaaatcaatcgttaaaactttcaacaacggatctcttggttccggcgtcgatgaagaacgcagcgaaatgcgaaaagtaatgtgaattgcagaattccgcgaatcatcgaatctttgaacgcacattgcgccctttggtattccgaagggcatgcctgttcgagcgtcattgcacccctcaagcactgcttggtattgggcctcgcccccgcggcgggcccggattccagtggcggtccagcgaga…		sl18250_Physconia_muscigena.jpg
Leavitt 18-382a	sl18382a	Physciaceae	Physconia	muscigena	MZ243965	ccgagagacgggacctaaccggtcccaactcttcacccctgtctaccgaaatatgttgctttggcgggccaaccgggcttccccggggaaggctgaccccttctcgtgcccgccaaaggcctcaataaaccctgtgatcagtgtcgtccgagtaaaaacaatcgttaaaactttcaacaacggatctcttggttccggcgtcgatgaagaacgcagcgaaatgcgaaaagtaatgtgaattgcagaattccgcgaatcatcgaatctttgaacgcacattgcgccctttggtattccgaagggcatgcctgttcgagcgtcattgcacccctcaagcactgcttggtattgggcctcgcccccgcggcgggcccggattccagtggcggtccagcgaga…		sl18382d_Physconia_musigena.jpg
Leavitt 18-385a	sl18385a	Physciaceae	Physconia	muscigena	MZ243966	ccgagagacgggacctaaccggtcccaactcttcacccctgtctaccaaaatatgttgctttggcgggccaaccgggcctcctcggggaaggccaaccccttctcgtgcccgccaaaggccttcaataaaccctgtgatcagtgtcgtccgagtaaaaacaatcgttaaaactttcaacaacggatctcttggttccggcgtcgatgaagaacgcagcgaaatgcgaaaagtaatgtgaattgcagaattccgcgaatcatcgaatctttgaacgcacattgcgccctttggtattccgaagggcatgcctgttcgagcgtcattgcacccctcaagcactgcttggtattgggcttcgcccctgcggcgggcccggattctagtggcggtccagcgag…		sl18385_Physconia_musigena.jpg
Leavitt 18-386b	sl18386b	Physciaceae	Physconia	muscigena	MZ243967	ccgagagacgggacctaaccggtcccaactcttcacccctgtctaccaaaatatgttgctttggcgggccaaccgggcctcctcggggaaggccaaccccttctcgtgcccgccaaagaccttcaataaaccctgtgatcagtgtcgtccgagtaaaaacaatcgttaaaactttcaacaacggatctcttggttccggcgtcgatgaagaacgcagcgaaatgcgaaaagtaatgtgaattgcagaattccgcgaatcatcgaatctttgaacgcacattgcgccctttggtattccgaagggcatgcctgttcgagcgtcattgcacccctcaagcactgcttggtattgggcttcgcctctgcggcgggcccggattctagtggcggtccagcgag…		photographed
Leavitt 18-387	sl18387	Physciaceae	Physconia	muscigena	MZ243968	ccgagagacgggacctaaccggtcccaactcttcacccctgtctaccgaaatatgttgctttggcgggccaaccgggcttccccggggaaggctgaccccttctcgtgcccgccaaaggcctcaataaaccctgtgatcagtgtcgtccgagtaaaaacaatcgttaaaactttcaacaacggatctcttggttccggcgtcgatgaagaacgcagcgaaatgcgaaaagtaatgtgaattgcagaattccgcgaatcatcgaatctttgaacgcacattgcgccctttggtattccgaagggcatgcctgttcgagcgtcattgcacccctcaagcactgcttggtattgggcctcgcccccgcggcgggcccggattccagtggcggtccagcgaga…		sl18386_Physconia_musigena.jpg
Leavitt 18-392	sl18392	Physciaceae	Physconia	muscigena	MZ243969	ccgagagacgggacctaaccggtcccaactcttcacccctgtctaccgaaatatgttgctttggcgggccaaccgggcttccccggggaaggctgaccccttctcgtgcccgccaaaggcctcaataaaccctgtgatcagtgtcgtccgagtaaaaacaatcgttaaaactttcaacaacggatctcttggttccggcgtcgatgaagaacgcagcgaaatgcgaaaagtaatgtgaattgcagaattccgcgaatcatcgaatctttgaacgcacattgcgccctttggtattccgaagggcatgcctgttcgagcgtcattgcacccctcaagcactgcttggtattgggcctcgcccccgcggcgggcccggattccagtggcggtccagcgaga…		sl18392_Physconia_muscigena.jpg
Leavitt 18-396d	sl18396d	Physciaceae	Physconia	muscigena	MZ243970	ccgagagacgggacctaaccggtcccaactcttcacccctgtctaccaaaatatgttgctttggcgggccaaccgggcctcctcggggaaggccaaccccttctcgtgcccgccaaaggccttcaataaaccctgtgatcagtgtcgtccgagtaaaaacaatcgttaaaactttcaacaacggatctcttggttccggcgtcgatgaagaacgcagcgaaatgcgaaaagtaatgtgaattgcagaattccgcgaatcatcgaatctttgaacgcacattgcgccctttggtattccgaagggcatgcctgttcgagcgtcattgcacccctcaagcactgcttggtattgggcttcgcccctgcggcgggcccggattctagtggcggtccagcgag…		no photo
Leavitt 18-397	sl18397	Physciaceae	Physconia	muscigena	MZ243971	ccgagagacgggacctaaccggtcccaactcttcacccctgtctaccgaaatatgttgctttggcgcgccaaccgggcttccccggggaaggctgaccccttctcgtgcccgccaaaggcctcaataaaccctgtgatcagtgtcgtccgagtaaaaacaatcgttaaaactttcaacaacggatctcttggttccggcgtcgatgaagaacgcagcgaaatgcgaaaagtaatgtgaattgcagaattccgcgaatcatcgaatctttgaacgcacattgcgccctttggtattccgaagggcatgcctgttcgagcgtcattgcacccctcaagcactgcttggtattgggcttcgcccctgcggcgggcccggattctagtggcggtccagcgaga…		sl18397_Physconia_musigena.jpg
Leavitt 18-417	sl18417	Physciaceae	Physconia	muscigena	MZ243972	ccgagagacgggacctaaccggtcccaactcttcacccctgtctaccaaaatatgttgctttggcgggccaaccgggcctcctcggggaaggccaactccttctcgtgcccgccaaaggccttcaataaaccctgtgatcagtgtcgtccgagtaaaaacaatcgttaaaactttcaacaacggatctcttggttccggcgtcgatgaagaacgcagcgaaatgcgaaaagtaatgtgaattgcagaattccgcgaatcatcgaatctttgaacgcacattgcgccctttggtattccgaagggcatgcctgttcgagcgtcattgcacccctcaagcactgcttggtattgggcttcgcccctgcggcgggcccggattctagtggcggtccagcgag…		sl18417_Physconia_musigena.jpg
Leavitt 18-421b	sl18421b	Physciaceae	Physconia	muscigena	MZ243973	ccgagagacgggacctaaccggtcccaactcttcacccatgtctaccgaaatatgttgctttggcgcgccaaccgggcttccccggggaaggctgaccccttctcgtgcccgccaaaggcctcaataaaccctgtgatcagtgtcgtccgagtaaaaataatcgttaaaactttcaacaacggatctcttggttccggcgtcgatgaagaacgcagcgaaatgcgaaaagtaatgtgaattgcagaattccgcgaatcatcgaatctttgaacgcacattgcgccctttggtattccgaagggcatgcctgttcgagcgtcattgcacccctcaagcactgcttggtattgggcctcgcccccgcggcgggcccggattccagtggcggtccagcgaga…		sl18421_Physconia_musigena.jpg
Leavitt 18-425a	sl18425a	Physciaceae	Physconia	muscigena	MZ243974	ccgagagacgggacctaaccggtcccaactcttcacccctgtctaccaaaatatgttgctttggcgggccaaccgggcctcctcggggaaggccaaccccttctcgtgcccgccaaaggccttcaataaaccctgtgatcagtgtcgtccgagtaaaaacaatcgttaaaactttcaacaacggatctcttggttccggcgtcgatgaagaacgcagcgaaatgcgaaaagtaatgtgaattgcagaattccgcgaatcatcgaatctttgaacgcacattgcgccctttggtattccgaagggcatgcctgttcgagcgtcattgcacccctcaagcactgcttggtattgggcttcgcccctgcggcgggcccggattctagtggcggtccagcgag…		sl18425a_Physconia_musigena.jpg
Leavitt 18-426c	sl18426c	Physciaceae	Physconia	muscigena	MZ243975	ccgagagacgggacctaaccggtcccaactcttcacccctgtctaccaaaatatgttgctttggcgggccaaccgggcctcctcggggaaggccagccccttctcgtgcccgccaaaggccttcaataaaccctgtgatcagtgtcgtccgagtaaaaacaatcgttaaaactttcaacaacggatctcttggttccggcgtcgatgaagaacgcagcgaaatgcgaaaagtaatgtgaattgcagaattccgcgaatcatcgaatctttgaacgcacattgcgccctttggtattccgaagggcatgcctgttcgagcgtcattgcacccctcaagcactgcttggtattgggcttcgcccctgcggcgggcccggattctagtggcggtccagcgag…		photographed
Leavitt 18-431	sl18431	Physciaceae	Physconia	muscigena	MZ243976	ccgagagacgggacctaaccggtcccaactcttcacccctgtctaccgaaatatgttgctttggcgggccaaccgggcttccccggggaaggctgaccccttctcgtgcccgccaaaggcctcaataaaccctgtgatcagtgtcgtccgagtaaaaacaatcgttaaaactttcaacaacggatctcttggttccggcgtcgatgaagaacgcagcgaaatgcgaaaagtaatgtgaattgcagaattccgcgaatcatcgaatctttgaacgcacattgcgccctttggtattccgaagggcatgcctgttcgagcgtcattgcacccctcaagcactgcttggtattgggcctcgcccccgcggcgggcccggattccagtggcggtccagcgaga…		sl18431_Physconia_muscigena.jpg
Leavitt 18-435	sl18435	Physciaceae	Physconia	muscigena	MZ243977	ccgagagacgggacctaaccggtcccaactcttcacccctgtctaccaaaatatgttgctttggcgggccaaccgggcctcctcggggaaggccagccccttctcgtgcccgccaaaggccttcaataaaccctgtgatcagtgtcgtccgagtaaaaacaatcgttaaaactttcaacaacggatctcttggttccggcgtcgatgaagaacgcagcgaaatgcgaaaagtaatgtgaattgcagaattccgcgaatcatcgaatctttgaacgcacattgcgccctttggtattccgaagggcatgcctgttcgagcgtcattgcacccctcaagcactgcttggtattgggcttcgcccctgcggcgggcccggattctagtggcggtccagcgag…		no photo
Leavitt 18-441b	sl18441b	Physciaceae	Physconia	muscigena	MZ243978	ccgagagacgggacctaaccggtcccaactcttcacccctgtctaccgaaatatgttgctttggcgggccaaccgggcttccccggggaaggctgaccccttctcgtgcccgccaaaggcctcaataaaccctgtgatcagtgtcgtccgagtaaaaacaatcgttaaaactttcaacaacggatctcttggttccggcgtcgatgaagaacgcagcgaaatgcgaaaagtaatgtgaattgcagaattccgcgaatcatcgaatctttgaacgcacattgcgccctttggtattccgaagggcatgcctgttcgagcgtcattgcacccctcaagcactgcttggtattgggcctcgcccccgcggcgggcccggattccagtggcggtccagcgaga…		sl18441_Physconia_musigena.jpg
Leavitt 18-531a	sl18531a	Physciaceae	Physconia	muscigena	MZ243979	ccgagagacgggccctaaccggtcccaactctttacccctgtctaccgaaatatgttgctttggcgggccaaccgggcttccccggggaaggctgaccccttctcgtgcccgccaaaggcctcaataaaccctgtgatcagtgtcgtccgagtaaaaacaatcgttaaaactttcaacaacggatctcttggttccggcgtcgatgaagaacgcagcgaaatgcgaaaagtaatgtgaattgcagaattccgcgaatcatcgaatctttgaacgcacattgcgccctttggtattccgaagggcatgcctgttcgagcgtcattgcacccctcaagcactgcttggtattgggcctcgcccccgcggcgggcccggattccagtggcggtccagcgaga…		sl18531a_Physconia_muscigena.jpg
Leavitt 18-532	sl18532	Physciaceae	Physconia	muscigena	MZ243980	ccgagagacgggacctaaccggtcccaactcttcacccctgtctaccgaaatatgttgctttggcgcgccaaccgggcttccccggggaaggctgaccccttctcgtgcccgccaaaggcctcaataaaccctgtgatcagtgtcgtccgagtaaaaacaatcgttaaaactttcaacaacggatctcttggttccggcgtcgatgaagaacgcagcgaaatgcgaaaagtaatgtgaattgcagaattccgcgaatcatcgaatctttgaacgcacattgcgccctttggtattccgaagggcatgcctgttcgagcgtcattgcacccctcaagcactgcttggtattgggcttcgcccctgcggcgggcccggattctagtggcggtccagcgaga…		missing
Leavitt 18-545	sl18545	Physciaceae	Physconia	muscigena	MZ243981	ccgagagacgggacctaaccggtcccaactcttcacccctgtctaccaaaatatgttgctttggcgggccaaccgggcctcctcggggaaggccaaccccttctcgtgcccgccaaaggccttcaataaaccctgtgatcagtgtcgtccgagtaaaaacaatcgttaaaactttcaacaacggatctcttggttccggcgtcgatgaagaacgcagcgaaatgcgaaaagtaatgtgaattgcagaattccgcgaatcatcgaatctttgaacgcacattgcgccctttggtattccgaagggcatgcctgttcgagcgtcattgcacccctcaagcactgcttggtattgggcttcgcccctgcggcgggcccggattctagtggcggtccagcgag…		missing
Leavitt 18-550	sl18550	Physciaceae	Physconia	muscigena	MZ243982	ccgagagacgggacctaaccggtcccaactcttcacccctgtctaccaaaatatgttgctttggcgggccaaccgggcctcctcggggaaggccaaccccttctcgtgcccgccaaaggccttcaataaaccctgtgatcagtgtcgtccgagtaaaaacaatcgttaaaactttcaacaacggatctcttggttccggcgtcgatgaagaacgcagcgaaatgcgaaaagtaatgtgaattgcagaattccgcgaatcatcgaatctttgaacgcacattgcgccctttggtattccgaagggcatgcctgttcgagcgtcattgcacccctcaagcactgcttggtattgggcttcgcccctgcggcgggcccggattctagtggcggtccagcgag…		missing
Leavitt 18-553	sl18553	Physciaceae	Rinodina	mniaraea	MZ243983	ccgagagacggggtcgaaccggccccaactcttcacccgtgcttaccaaccccacgttgctttggcgggccgccgaacgctttcgcggggggccccaaaccggcctcctcgtgcccgccgaaggccccatcaaaccctgttattagtgtcgtccgagcaaacaaacacaattgttaaaactttcaacaacggatctcttggttccggcatcgatgaagaacgcagcgaaatgcgaaaagtaatgtgaattgcagaattccgtgaatcatcgaatctttgaacgcacattgcgccctttggtattccgaagggcatgcctgttcgagcgtcattgcacccttcaagcactgcttggtattgggcgtcgcccccgtggcgcgcctgaatttcagtggcggt…		sl18553_Rinodina_mniaraea.jpg
Leavitt 18-559	sl18559	Physciaceae	Rinodina	mniaraea	MZ243984	ccgagagacggggtcgaaccggccccaactcttcacccgtgcttaccaaccccacgttgctttggcgggccgccgaacgctttcgcggggggccccaaaccggcctcctcgtgcccgccgaaggccccatcaaaccctgttattagtgtcgtccgagcaaacaaacacaattgttaaaactttcaacaacggatctcttggttccggcatcgatgaagaacgcagcgaaatgcgaaaagtaatgtgaattgcagaattccgtgaatcatcgaatctttgaacgcacattgcgccctttggtattccgaagggcatgcctgttcgagcgtcattgcacccttcaagcactgcttggtattgggcgtcgcccccgtggcgcgcctgaatttcagtggcggt…		sl18559_Rinodina_mniaraea.jpg
Leavitt 18-442	sl18442	Physciaceae	Rinodina	mniaraeaAFF1	MZ243985	ccgagagacggggtctaaccggccccaactcttcacccgtgtataccaaactcacgttgctttggcgggccgccgaacgctttcgcgggaggtcccagacaagccttctcgtgcccgccgaaggccccaataaactctgtcatcagtgtcgtccgagtcaaaacgcaatagttaaaactttcaacaacggatctcttggttccggcatcgatgaagaacgcagcgaaatgcgaaaagtaatgtgaattgcagaattccgtgaatcatcgaatctttgaacgcacattgcgccctttggtattccgaagggcatgcctgtccgagcgtcattgcacccctcaagcactgcttggtattgggcgtcgcccccgtggcgcgcctggatctcagtggcggtcc…		sl18442_rinodina.jpg
Leavitt 18-443a	sl18443a	Physciaceae	Rinodina	mniaraeaAFF1	MZ243986	ccgagagacggggtctaaccggccccaactcttcacccgtgtataccaaactcacgttgctttggcgggccgccgaacgctttcgcgggaggtcccagacaagccttctcgtgcccgccgaaggccccaataaactctgtcatcagtgtcgtccgagtcaaaacgcaatagttaaaactttcaacaacggatctcttggttccggcatcgatgaagaacgcagcgaaatgcgaaaagtaatgtgaattgcagaattccgtgaatcatcgaatctttgaacgcacattgcgccctttggtattccgaagggcatgcctgtccgagcgtcattgcacccctcaagcactgcttggtattgggcgtcgcccccgtggcgcgcctggatctcagtggcggtcc…		sl18443_rinodina.jpg
Leavitt 18-444b	sl18444b	Physciaceae	Rinodina	mniaraeaAFF1	MZ243987	ccgagagacggggtctaaccggccccaactcttcacccgtgtataccaaactcacgttgctttggcgggccgccgaacgctttcgcgggaggccccagacaagccttctcgtgcccgccgaaggccccaatagactctgtcatcagtgtcgtccgagtcaaaacgcaatagttaaaactttcaacaacggatctcttggttccggcatcgatgaagaacgcagcgaaatgcgaaaagtaatgtgaattgcagaattccgtgaatcatcgaatctttgaacgcacattgcgccctttggtattccgaagggcatgcctgtccgagcgtcattgcacccctcaagcactgcttggtattgggcgtcgcccccgtggcgcgcctggatctcagtggcggtcc…		sl18444_Rinodina.jpg
Leavitt 18-444rino1	sl18444rino1	Physciaceae	Rinodina	mniaraeaAFF1	MZ243988	ccgagagacggggtctaaccggccccaactcttcacccgtgtataccaaactcacgttgctttggcgggccgccgaacgctttcgcgggaggccccagacaagccttctcgtgcccgccgaaggccccaatagactctgtcatcagtgtcgtccgagtcaaaacgcaatagttaaaactttcaacaacggatctcttggttccggcatcgatgaagaacgcagcgaaatgcgaaaagtaatgtgaattgcagaattccgtgaatcatcgaatctttgaacgcacattgcgccctttggtattccgaagggcatgcctgtccgagcgtcattgcacccctcaagcactgcttggtattgggcgtcgcccccgtggcgcgcctggatctcagtggcggtcc…		sl18444_Rinodina.jpg
Leavitt 18-444a	sl18444a	Physciaceae	Rinodina	mniaraeaAFF2	MZ243989	ccgagagacggggtccaacccgccccaactcttcacccgtgtataccaaactcacgttgctttggcgggccgtcgaacgttctcgcgggaggccccaaacaagcctcctcgtgcccgccgaaggcctcaataaattctgttatcagtgtcgtccgagtcaacgcaatagttaaaactttcaacaacggatctcttggttccggcatcgatgaagaacgcagcgaaatgcgaaaagtaatgtgaattgcagaattccgtgaatcatcgaatttttgaacgcacattgcgccctttggcattccgaagggcatgcctgtccgagcgtcattgcacccctcaagcactgcttggtattgggcgtcgcccccgtggcgggcctggatttcagtggcggtccgg…		sl18444_Rinodina2_cladonia.jpg
Leavitt 18-444rino2	sl18444rino2	Physciaceae	Rinodina	mniaraeaAFF2	MZ243990	ccgagagacggggtccaacccgccccaactcttcacccgtgtataccaaactcacgttgctttggcgggccgtcgaacgttctcgcgggaggccccaaacaagcctcctcgtgcccgccgaaggcctcaataaattctgttatcagtgtcgtccgagtcaacgcaatagttaaaactttcaacaacggatctcttggttccggcatcgatgaagaacgcagcgaaatgcgaaaagtaatgtgaattgcagaattccgtgaatcatcgaatttttgaacgcacattgcgccctttggcattccgaagggcatgcctgtccgagcgtcattgcacccctcaagcactgcttggtattgggcgtcgcccccgtggcgggcctggatttcagtggcggtccgg…		sl18444_Rinodina2_cladonia.jpg
Leavitt 18-394	sl18394	Psoraceae	Psora	decipiensA	MZ243991	cagagagggggcctccggtccccggggggggggttacgcctccccccgcctctatacccgtgaagatttaccattctccgttgccttgacgggacccctgggttcatactcagcggccggtccgccggaagctcccgtcaaccggccctcccctaaaaactcgtttgctcaggttgtccgagtggtagatcaatcaagcaaaactttcaacaacggatctcttggttctggcatcgatgaagaacgcagcgaaatgcgataactaatgtgaattgcagaattcagtgaatcatcgaatctttgaacgcacattgcgcccctcggtaccccggggggcatgcctgttcgagcgtcattgcacccttcaagcgcagcttggttgtgggttttcgccccctt…		sl18394_Psora_decipiensA.jpg
Leavitt 18-526	sl18526	Psoraceae	Psora	decipiensA	MZ243992	cagagagggggcctccggtccccgggggggggttacgcctccccccgcctctatacccgtgaagatttaccattctccgttgccttgacgggttcatactcagcggccggtccgccggaagctcccgtcaaccggccctcccctaaaaactcgtttgctcaggttgtccgagtggtagatcaatcaagcaaaactttcaacaacggatctcttggttctggcatcgatgaagaacgcagcgaaatgcgataactaatgtgaattgcagaattcagtgaatcatcgaatctttgaacgcacattgcgcccctcggtaccccggggggcatgcctgttcgagcgtcattgcacccttcaagcgcagcttggttgtgggttttcgcccccttaaaaagggcg…		sl18526_Psora_decipiensA.jpg
Leavitt 18-574a	sl18574a	Psoraceae	Psora	decipiensA	MZ243993	cagagagggggcctccggtccccgggggggggttacgcctcgcccccgcctctatacccgtgaagatttaccattctccgttgccttgacgggttcatactcagcggccggtccgccggaagctcccgtcaaccggccctcccctaaaaactcgtttgctcaggttgtccgagtggtagatcaatcaagcaaaactttcaacaacggatctcttggttctggcatcgatgaagaacgcagcgaaatgcgataactaatgtgaattgcagaattcagtgaatcatcgaatctttgaacgcacattgcgcccctcggtaccccggggggcatgcctgttcgagcgtcattgcacccttcaagcgcagcttggttgtgggttttcgcccccttaaaaagggc…		sl18574_Psora_decipiensA.jpg; sl18574v1_Psora_decipiensA.jpg
Leavitt 18-574c	sl18574c	Psoraceae	Psora	decipiensA	MZ243994	cagagagggggcctccggtccccgggggggggttacgcctccccccgcctctatacccgtgaagatttaccattctccgttgccttgacgggacccctgggttcttactcagcggccggtccgccggaagctcccgtcaaccggccctcccctaaaaactcgtttgctcaggttgtccgagtggtagatcaatcaagcaaaactttcaacaacggatctcttggttctggcatcgatgaagaacgcagcgaaatgcgataactaatgtgaattgcagaattcagtgaatcatcgaatctttgaacgcacattgcgcccctcggtaccccggggggcatgcctgttcgagcgtcattgcacccttcaagcgcagcttggttgtgggttttcgccccctta…		sl18574_Psora_decipiensA.jpg; sl18574v1_Psora_decipiensA.jpg
Leavitt 18-615	sl18615	Psoraceae	Psora	decipiensA	MZ243995	cagagagggggcctccggtccccgggggggggttacgcctccccccgcctctatacccgtgaagatttaccattctccgttgccttgacgggttcatactcagcggccggtccgccggaagctcccgtcaaccggccctcccctaaaaactcgtttgctcaggttgtccgagtggtagatcaatcaagcaaaactttcaacaacggatctcttggttctggcatcgatgaagaacgcagcgaaatgcgataactaatgtgaattgcagaattcagtgaatcatcgaatctttgaacgcacattgcgcccctcggtaccccggggggcatgcctgttcgagcgtcattgcacccttcaagcgcagcttggttgtgggttttcgcccccttaaaaagggcg…		sl18615_Psora_decipiensA.jpg
Leavitt 18-500	sl18500	Psoraceae	Psora	himalayana	MZ243996	cagagaggggccctggagctccagggggctgcgtcccccgcctctacacccgtgaatatctactcttccgttgctttgacgggacttgggagaacatccctgccggtgtgccggaacgcgcccgtcaatcgcccctaaactcgtgttttccagagtcgtccgagtggtaatccaatcaaaataaaactttcaacaacggatctcttggttctggcatcgatgaagaacgcagcgaaatgcgataaataatgtgaattgcagaattcagtgaatcatcgaatctttgaacgcacattgcgcccctcggcaccccggggggcatgcctgtccgagcgtcattgcacacccctcaagcgtagcttggtcatgggtcttcgcccctaggcgtgccttaaaaat…		sl18500_Psora_sp_.jpg
Leavitt 18-500psora	sl18500psora	Psoraceae	Psora	himalayana	MZ243997	cagagaggggccctggagctccagggggctgcgtcccccgcctctacacccgtgaatatctactcttccgttgctttgacgggacttgggagaacatccctgccggtgtgccggaacgcgcccgtcaatcgcccctaaactcgtgttttccagagtcgtccgagtggtaatccaatcaaaataaaactttcaacaacggatctcttggttctggcatcgatgaagaacgcagcgaaatgcgataaataatgtgaattgcagaattcagtgaatcatcgaatctttgaacgcacattgcgcccctcggcaccccggggggcatgcctgtccgagcgtcattgcacacccctcaagcgtagcttggtcatgggtcttcgcccctaggcgtgccttaaaaat…		sl18500_Psora_sp_.jpg
Leavitt 18-502	sl18502	Psoraceae	Psora	himalayana	MZ243998	cagagaggggccctggagctccagggggctgcgtcccccgcctctacacccgtgaatatctactcttccgttgctttgacgggacttgggagaacatccctgccggtgtgccggaacgcgcccgtcaatcgcccctaaactcgtgttttccagagtcgtccgagtggtaatccaatcaaaataaaactttcaacaacggatctcttggttctggcatcgatgaagaacgcagcgaaatgcgataaataatgtgaattgcagaattcagtgaatcatcgaatctttgaacgcacattgcgcccctcggcaccccggggggcatgcctgtccgagcgtcattgcacacccctcaagcgtagcttggtcatgggtcttcgcccctaggcgtgccttaaaaat…		sl18502_Psora_himalayana.jpg
Leavitt 18-504z	sl18504z	Psoraceae	Psora	himalayana	MZ243999	cagagaggggccctggagctccagggggctgcgtcccccgcctctacacccgtgaatatctactcttccgttgctttgacgggacttgggagaacatccctgccggttcgccggaacgcgcccgtcaatcgcccctaaactcgtgttttccagagtcgtccgagtggtaatccaatcaaaataaaactttcaacaacggatctcttggttctggcatcgatgaagaacgcagcgaaatgcgataaataatgtgaattgcagaattcagtgaatcatcgaatctttgaacgcacattgcgcccctcggcaccccggggggcatgcctgtccgagcgtcattgcacacccctcaagcgtagcttggtcatgggtcttcgcccctaggcgtgccttaaaaat…		sl18504_Psora_pseudorussellii.jpg
Leavitt 18-505	sl18505	Psoraceae	Psora	himalayana	MZ244000	cagagaggggccctggagctccagggggctgcgtcccccgcctctacacccgtgaatatctactcttccgttgctttgacgggacttgggagaacatccctgccggtgtgccggaacgcgcccgtcaatcgcccctaaactcgtgttttccagagtcgtccgagtggtaatccaatcaaaataaaactttcaacaacggatctcttggttctggcatcgatgaagaacgcagcgaaatgcgataaataatgtgaattgcagaattcagtgaatcatcgaatctttgaacgcacattgcgcccctcggcaccccggggggcatgcctgtccgagcgtcattgcacacccctcaagcgtagcttggtcatgggtcttcgcccctaggcgtgccttaaaaat…		sl18505_Psora_pseudorussellii.jpg
Leavitt 18-505z	sl18505z	Psoraceae	Psora	himalayana	MZ244001	cagagaggggccctggagctccagggggctgcgtcccccgcctctacacccgtgaatatctactcttccgttgctttgacgggacttgggagaacatccctgccggtgtgccggaacgcgcccgtcaatcgcccctaaactcgtgttttccagagtcgtccgagtggtaatccaatcaaaataaaactttcaacaacggatctcttggttctggcatcgatgaagaacgcagcgaaatgcgataaataatgtgaattgcagaattcagtgaatcatcgaatctttgaacgcacattgcgcccctcggcaccccggggggcatgcctgtccgagcgtcattgcacacccctcaagcgtagcttggtcatgggtcttcgcccctaggcgtgccttaaaaat…		sl18505_Psora_pseudorussellii.jpg
Leavitt 18-506z	sl18506z	Psoraceae	Psora	himalayana	MZ244002	cagagaggggccctggagctccagggggctgcgtcccccgcctctacacccgtgaatatctactcttccgttgctttgacgggacttgggagaacatccctgccggttcgccggaacgcgcccgtcaatcgcccctaaactcgtgttttccagagtcgtccgagtggtaatccaatcaaaataaaactttcaacaacggatctcttggttctggcatcgatgaagaacgcagcgaaatgcgataaataatgtgaattgcagaattcagtgaatcatcgaatctttgaacgcacattgcgcccctcggcaccccggggggcatgcctgtccgagcgtcattgcacacccctcaagcgtagcttggtcatgggtcttcgcccctaggcgtgccttaaaaat…		sl18506_Psora_X.jpg
Leavitt 18-507	sl18507	Psoraceae	Psora	himalayana	MZ244003	cagagaggggccctggagctccagggggctgcgtcccccgcctctacacccgtgaatatctactcttccgttgctttgacgggacttgggagaacatccctgccggtgtgccggaacgcgcccgtcaatcgcccctaaactcgtgttttccagagtcgtccgagtggtaatccaatcaaaataaaactttcaacaacggatctcttggttctggcatcgatgaagaacgcagcgaaatgcgataaataatgtgaattgcagaattcagtgaatcatcgaatctttgaacgcacattgcgcccctcggcaccccggggggcatgcctgtccgagcgtcattgcacacccctcaagcgtagcttggtcatgggtcttcgcccctaggcgtgccttaaaaat…		sl18507_Psora_himalayana.jpg
Leavitt 18-613a	sl18613a	Psoraceae	Psora	himalayana	MZ244004	cagagaggggccctggagctccagggggctgcgtcccccgcctctacacccgtgaatatctactcttccgttgctttgacgggacttgggagaacatccctgccggtgtgccggaacgcgcccgtcaatcgcccctaaactcgtgttttccagagtcgtccgagtggtaatccaatcaaaataaaactttcaacaacggatctcttggttctggcatcgatgaagaacgcagcgaaatgcgataaataatgtgaattgcagaattcagtgaatcatcgaatctttgaacgcacattgcgcccctcggcaccccggggggcatgcctgtccgagcgtcattgcacacccctcaagcgtagcttggtcatgggtcttcgcccctaggcgtgccttaaaaat…		sl18613a_Psora_himalayana.jpg
Leavitt 18-388	sl18388	Psoraceae	Psora	tuckermanniiAFF	MZ244005	cagagaggggttcctggagccccaggggggctcgcccccccgtctctacatccgtgattatctacttttccgttgctttgacgggactttggggcaataaccccatgccggctcgccggaaagcgcccgtcaaccgccccccaaaaatccgtgttttccttcagacgtccgagtggttattaaaatgaaacaaaactttcaacaacggatctcttggttctggcatcgatgaagaacgcagcgaaatgcgataactaatgtgaattgcagaattcagtgaatcatcgaatctttgaacgcacattgcgcccctcggtaccccggggggcatgcctgttcgagcgtcattgcacccctcaagcggtagcttggtcttgggttttcgcccccggggcgtac…		sl18388_Psora_tuckermanii.jpg
Leavitt 18-393a	sl18393a	Psoraceae	Psora	tuckermanniiAFF	MZ244006	cagagaggggttcctggagccccaggggggctcgcccccccgtctctacatccgtgattatctacttttccgttgctttgacgggactttggggcaataaccccatgccggctcgccggaaagcgcccgtcaaccgccccccaaaaatccgtgttttccttcagacgtccgagtggttattaaaatgaaacaaaactttcaacaacggatctcttggttctggcatcgatgaagaacgcagcgaaatgcgataactaatgtgaattgcagaattcagtgaatcatcgaatctttgaacgcacattgcgcccctcggtaccccggggggcatgcctgttcgagcgtcattgcacccctcaagcggtagcttggtcttgggttttcgcccccggggcgtac…		sl18393_Psora_tuckermanii.jpg
Leavitt 18-398	sl18398	Psoraceae	Psora	tuckermanniiAFF	MZ244007	cagagaggggttcctggagccccaggggggctcgcccccccgtctctacatccgtgattatctacttttccgttgctttgacgggactttggggcaataaccccatgccggctcgccggaaagcgcccgtcaaccgccccccaaaaatccgtgttttccttcagacgtccgagtggttattaaaatgaaacaaaactttcaacaacggatctcttggttctggcatcgatgaagaacgcagcgaaatgcgataactaatgtgaattgcagaattcagtgaatcatcgaatctttgaacgcacattgcgcccctcggtaccccggggggcatgcctgttcgagcgtcattgcacccctcaagcggtagcttggtcttgggttttcgcccccggggcgtac…		sl18398_Psora_tuckermanii.jpg
Leavitt 18-416	sl18416	Psoraceae	Psora	tuckermanniiAFF	MZ244008	cagagaggggttcctggagtcccaggggggctcgcccccccgtctctacatccgtgattatctacttttccgttgctttgacgggactttggggcaataaccccatgccggctcgccggaaagcgcccgtcaaccgccccccaaaaatccgtgttttccttcagacgtccgagtggttattaaaatgaaacaaaactttcaacaacggatctcttggttctggcatcgatgaagaacgcagcgaaatgcgataactaatgtgaattgcagaattcagtgaatcatcgaatctttgaacgcacattgcgcccctcggtaccccggggggcatgcctgttcgagcgtcattgcacccctcaagcggtagcttggtcttgggttttcgcccccggggcgtac…		sl18416_Psora_tuckermanii.jpg
Leavitt 18-419	sl18419	Psoraceae	Psora	tuckermanniiAFF	MZ244009	cagagaggggttcctggagccccaggggggctcgcccccccgtctctacatccgtgattatctacttttccgttgctttgacgggactttggggcaataaccccatgccggctcgccggaaagcgcccgtcaaccgccccccaaaaatccgtgttttccttcagacgtccgagtggttattaaaatgaaacaaaactttcaacaacggatctcttggttctggcatcgatgaagaacgcagcgaaatgcgataactaatgtgaattgcagaattcagtgaatcatcgaatctttgaacgcacattgcgcccctcggtaccccggggggcatgcctgttcgagcgtcattgcacccctcaagcggtagcttggtcttgggttttcgcccccggggcgtac…		sl18419_Psora_tuckermanii.jpg
Leavitt 18-440c	sl18440c	Psoraceae	Psora	tuckermanniiAFF	MZ244010	cagagaggggttcctggagccccaggggggctcgcccccccgtctctacatccgtgattatctacttttccgttgctttgacgggactttggggcaataaccccatgccggctcgccggaaagcgcccgtcaaccgccccccaaaaatccgtgttttccttcagacgtccgagtggttattaaaatgaaacaaaactttcaacaacggatctcttggttctggcatcgatgaagaacgcagcgaaatgcgataactaatgtgaattgcagaattcagtgaatcatcgaatctttgaacgcacattgcgcccctcggtaccccggggggcatgcctgttcgagcgtcattgcacccctcaagcggtagcttggtcttgggttttcgcccccggggcgtac…		sl18440_Psora_tuckermanii.jpg
Leavitt 18-441a	sl18441a	Psoraceae	Psora	tuckermanniiAFF	MZ244011	cagagaggggttcctggagccccaggggggctcgcccccccgtctctacatccgtgattatctacttttccgttgctttgacgggactttggggcaataaccccatgccggctcgccggaaagcgcccgtcaaccgccccccaaaaatccgtgttttccttcagacgtccgagtggttattaaaatgaaacaaaactttcaacaacggatctcttggttctggcatcgatgaagaacgcagcgaaatgcgataactaatgtgaattgcagaattcagtgaatcatcgaatctttgaacgcacattgcgcccctcggtaccccggggggcatgcctgttcgagcgtcattgcacccctcaagcggtagcttggtcttgggttttcgcccccggggcgtac…		sl18441_Psora_tuckermanii.jpg
Leavitt 18-347	sl18347	psuedoaspicilia	psuedoaspicilia	sp	MZ244012	cttttacgggttaccagcgacYcggactctcaaggtccgggtcacagatcaaacgacagtggccgcctccccgtctKgtcattagaSgaagtaaaagtcgtaWcaaggtKtccgtaggtgacctgcggaaggatcattaccgagctagggtctaaccggcccgacctccaacccccgcgtatatcagactccgttgcttcggcgggccgtcggacacaagtccgccgcgggtaggtccgtgagagcccgtcagtggacctcgaaaacgcgtctcgatggtacggYctgagtggtaatttaatcgtctaaaactttcaacaacggatctcttggttccggcatcgatgaagaacgcagcgaaatgcgataagtaatgtgaattgcagaattcagtgaatc…		sl18347_Aspicilia_sp.jpg
Leavitt 18-347aspi	sl18347aspi	psuedoaspicilia	psuedoaspicilia	sp	MZ244013	ccgagctagggtctaaccggcccgacctccaacccccgtgtatatcagactccgttgcttcggcgggccgtcggacacaagtccgccgcgggtaggtccgtgagagcccgtcagtggacctcgaaaacgcgtctcgatggtacggtctgagtggtaatttaatcgtctaaaactttcaacaacggatctcttggttccggcatcgatgaagaacgcagcgaaatgcgataagtaatgtgaattgcagaattcagtgaatcatcgaatctttgaacgcacattgcgccccttggtattccggggggcatgcccgttcgagcgtcatttcaaaactcgagccttggcttggtgttgggtcacgccctctgggggcggatcttaaagacggtggcgacgttg…		sl18347_Aspicilia_sp.jpg
Leavitt 18-574ton	sl18574ton	Ramalinaceae	ToniniaCF	mesoideaAFF	MZ244014	acagagaggggcttcgcgccccagggggctccggcccccgactctcaaccccgtgcataccataccttgacgttgctttggcgggccttgaggtcaagcccatgccggttcgccggcgcgtgcccgccataagcccaccacaaccccggtttattagtgtcgtccgagcctgataacaatcaaacaaaactttcaacaacggatctcttggttctggcatcgatgaagaacgcagcgaaatgcgataagtaatgtgaattgcagaattcagtgaatcatcgaatctttgaacgcacattgcgcccctcggtattccggggggcatgcctgtccgagcgtcattacaatcctcaagcgtagcttggtattgggccctcgctccccccggggggtgtgcct…		sl18574_unknown_noseq.jpg: sl18574_ToniniaCF_sp.jpg
Leavitt 18-574d	sl18574d	Ramalinaceae	ToniniaCF	sp	MZ244015	cagagaggggcttcKcgccccagggggctccggcccccgactctcaaccccgtgcgtgccataccttgacgttgctttggcgggccttggggtcaagcccatgccggttcgccggcgcgtgcccgccacaaacccaccacaacccggtctatcgagtgtcgtccgagcctgataacaatcaaacaaaactttcaacaacggatctcttggttctggcatcgatgaagaacgcagcgaaatgcgataagtaatgtgaattgcagaattcagtgaatcatcgaatctttgaacgcacattgcgcccctcggtattccggggggcatgcctgtccgagcgtcattgcaaccctcaagcctagcttggtcttgggccctcgctccccccggggggtgtgcctg…		sl18574_unknown_noseq.jpg: sl18574_ToniniaCF_sp.jpg
Leavitt 18-247a	sl18247a	Rhizocarpaceae	Rhizocarpon	geographicumSL1	MZ244016	tcgagacaaggggctcccggccccgaacctcccacccgtgtttaccaaccttttgttgctttggtgggcctgcgtccgggttgaaagcccggccgctgctgcgtgcccgccagaagcctccctgaactcatttaccggttagagtctgagtgaccgaacaataatcaaaactttcaacaacggatctcttggttctggcatcgatgaagaacgcagcgaaatgcgataagtaatgtgaattgcagaattcagtgaatcatcgaatctttgaacgcacattgcgccctttggcactccaaggggcatgcctgttcgagcgtcattaaaccccctcaggccctttcaggcttggtcttgggccttttcacctcgtgggtgggccccaaagttattggcagc…		sl18247_Rhizocarpon_sp.jpg
Leavitt 18-249b	sl18249b	Rhizocarpaceae	Rhizocarpon	geographicumSL1	MZ244017	tcgagacaaggggctcccggccccgaacctcccacccgtgtttaccaaccttttgttgctttggtgggcctgcgtccgggttgaaagcccggccgctgctgcgtgcccgccagaagcctccctgaactcatttaccggttagagtctgagtgaccgaacaataatcaaaactttcaacaacggatctcttggttctggcatcgatgaagaacgcagcgaaatgcgataagtaatgtgaattgcagaattcagtgaatcatcgaatctttgaacgcacattgcgccctttggcactccaaggggcatgcctgttcgagcgtcattaaaccccctcaggccctttcaggcttggtcttgggccttttcacctcgtgggtgggccccaaagttattggcagc…		photographed
Leavitt 18-255b	sl18255b	Rhizocarpaceae	Rhizocarpon	geographicumSL1	MZ244018	tcgagacaaggggctcccggccccgaacctcccacccgtgtttaccaaccttttgttgctttggtgggcctgcgtccgggttgaaagcccggccgctgctgcgtgcccgccagaagcctccctgaactcatttaccggttagagtctgagcgaccgaacaataatcaaaactttcaacaacggatctcttggttctggcatcgatgaagaacgcagcgaaatgcgataagtaatgtgaattgcagaattcagtgaatcatcgaatctttgaacgcacattgcgccctttggcactccaaggggcatgcctgttcgagcgtcattaaaccccctcaggccctttcaggcttggtcttgggccttttcacctcgtgggtgggccccaaagttattggcagc…		sl18255_rhizocarpon.jpg
Leavitt 18-255rhi	sl18255rhi	Rhizocarpaceae	Rhizocarpon	geographicumSL1	MZ244019	tcgagacaaggggctcccggccccgaacctcccacccgtgtttaccaaccttttgttgctttggtgggcctgcgtccgggttgaaagcccggccgctgctgcgtgcccgccagaagcctccctgaactcatttaccggttagagtctgagtgaccgaacaataatcaaaactttcaacaacggatctcttggttctggcatcgatgaagaacgcagcgaaatgcgataagtaatgtgaattgcagaattcagtgaatcatcgaatctttgaacgcacattgcgccctttggcactccaaggggcatgcctgttcgagcgtcattaaaccccctcaggccctttcaggcttggtcttgggccttttcacctcgtgggtgggccccaaagttattggcagc…		sl18255_rhizocarpon.jpg
Leavitt 18-278b	sl18278b	Rhizocarpaceae	Rhizocarpon	geographicumSL1	MZ244020	tcgagacaaggggctcccggccccgaacctcccacccgtgtttaccaaccttttgttgctttggtgggcctgcgtccgggttgaaagcccggccgctgctgcgtgcccgccagaagcctccctgaactcatttaccggttagagtctgagtgaccgaacaataatcaaaactttcaacaacggatctcttggttctggcatcgatgaagaacgcagcgaaatgcgataagtaatgtgaattgcagaattcagtgaatcatcgaatctttgaacgcacattgcgccctttggcactccaaggggcatgcctgttcgagcgtcattaaaccccctcaggccctttcaggcttggtcttgggccttttcacctcgtgggtgggccccaaagttattggcagc…		sl18278_rhizocarpon_sp.jpg 9double check)
Leavitt 18-280d	sl18280d	Rhizocarpaceae	Rhizocarpon	geographicumSL1	MZ244021	tcgagacaaggggctcccggccccgaacctcccacccgtgtttaccaaccttttgttgctttggtgggcctgcgtccgggttgaaagcccggccgctgctgcgtgcccgccagaagcctccctgaactcatttaccggttagagtctgagtgaccgaacaataatcaaaactttcaacaacggatctcttggttctggcatcgatgaagaacgcagcgaaatgcgataagtaatgtgaattgcagaattcagtgaatcatcgaatctttgaacgcacattgcgccctttggcactccaaggggcatgcctgttcgagcgtcattaaaccccctcaggccctctcaggcttggtcttgggccttttcacctcgtgggtgggccccaaagttattggcagc…		sl18280_Rhizocarpon_geographicumAFF.jpg
Leavitt 18-305b	sl18305b	Rhizocarpaceae	Rhizocarpon	geographicumSL1	MZ244022	tcgagacaaggggctcccggccccgaacctcccacccgtgtttaccaaccttttgttgctttggtgggcctgcgtccgggttgaaagcccggccgctgctgcgtgcccgccagaagcctccctgaactcatttaccggttagagtctgagtgaccgaacaataatcaaaactttcaacaacggatctcttggttctggcatcgatgaagaacgcagcgaaatgcgataagtaatgtgaattgcagaattcagtgaatcatcgaatctttgaacgcacattgcgccctttggcactccaaggggcatgcctgttcgagcgtcattaaaccccctcaggccctctcaggcttggtcttgggccttttcaccgcgtgggtgggccccaaagttattggcagc…		sl18305_Rhizocarpon_geographicum.jpg
Leavitt 18-521geogr	sl18521geogr	Rhizocarpaceae	Rhizocarpon	geographicumSL1	MZ244023	tcgagacaaggggctcccggccccgaacctcccacccgtgtttaccaaccttttgttgctttggtgggcctgcgtccgggttgaaagcccggccgctgctgcgtgcccgccagaagcctccctgaactcatttaccggttagagtctgagtgaccgaacaataatcaaaactttcaacaacggatctcttggttctggcatcgatgaagaacgcagcgaaatgcgataagtaatgtgaattgcagaattcagtgaatcatcgaatctttgaacgcacattgcgccctttggcactccaaggggcatgcctgttcgagcgtcattaaaccccctcaggccctttcaggcttggtcttgggccttttcacctcgtgggtgggccccaaagttattggcagc…		sl18521_mix_rhizocarpon.jpg
Leavitt 18-567d	sl18567d	Rhizocarpaceae	Rhizocarpon	geographicumSL1	MZ244024	tcgagacaaggggctcccggccccgaacctcccacccgtgtttaccaaccttttgttgctttggtgggcctgcgtccgggttgaaagcccggccgctgctgcgtgcccgccagaagcctccctgaactcatttaccggttagagtctgagtgaccgaacaataatcaaaactttcaacaacggatctcttggttctggcatcgatgaagaacgcagcgaaatgcgataagtaatgtgaattgcagaattcagtgaatcatcgaatctttgaacgcacattgcgccctttggcactccaaggggcatgcctgttcgagcgtcattaaaccccctcaggccctctcaggcttggtcttgggccttttcaccgcgtgggtgggccccaaagttattggcagc…		sl18567d_Rhizocarpon_sp.jpg
Leavitt 18-587geo	sl18587geo	Rhizocarpaceae	Rhizocarpon	geographicumSL1	MZ244025	tcgagacaaggggctcccggccccgaacctcccacccgtgtttaccaaccttttgttgctttggtgggcctgcgtccgggttgaaagcccggccgctgctgcgtgcccgccagaagcctccctgaactcatttaccggttagagtctgagtgaccgaacaataatcaaaactttcaacaacggatctcttggttctggcatcgatgaagaacgcagcgaaatgcgataagtaatgtgaattgcagaattcagtgaatcatcgaatctttgaacgcacattgcgccctttggcactccaaggggcatgcctgttcgagcgtcattaaaccccctcaggccctttcaggcttggtcttgggccttttcacctcgtgggtgggccccaaagttattggcagc…		sl18587_Rhizocarpon_geographicum_noseq.jpg
Leavitt 18-671	sl18671	Rhizocarpaceae	Rhizocarpon	geographicumSL2	MZ244026	tcgagacaaggggttcccggccccgaacctcccacccgtgtttaccaaccttttgttgcttcggtgggcccgcgtccgggctttcagcccggacgccgccgcgtgcccgccggaagccccccccccaaactcatttaccggttagagtctgagtgaccaaacaaaaatcaaaactttcaacaacggatctcttggttctggcatcgatgaagaacgcagcgaaatgcgataagtaatgtgaattgcagaattcagtgaatcatcgaatctttgaacgcacattgcgccctttggcactccaaggggcatgcctgttcgagcgtcattaaacccctcaggccctttcaggcttggtcttgggctttttcaccccctgggtgggtcccaaagtcattggca…		sl18671_Rhizocarpon_sp1.jpg
Leavitt 18-671rhizo1	sl18671rhizo1	Rhizocarpaceae	Rhizocarpon	geographicumSL2	MZ244027	tcgagacaaggggttcccggccccgaacctcccacccgtgtttaccaaccttttgttgcttcggtgggcccgcgtccgggctttcagcccggacgccgccgcgtgcccgccggaagccccccccccaaactcatttaccggttagagtctgagtgaccaaacaaaaatcaaaactttcaacaacggatctcttggttctggcatcgatgaagaacgcagcgaaatgcgataagtaatgtgaattgcagaattcagtgaatcatcgaatctttgaacgcacattgcgccctttggcactccaaggggcatgcctgttcgagcgtcattaaacccctcaggccctttcaggcttggtcttgggctttttcaccccctgggtgggtcccaaagtcattggca…		sl18671_Rhizocarpon_sp1.jpg
Leavitt 18-533	sl18533	Rhizocarpaceae	Rhizocarpon	geographicumSL3	MZ244028	tcgagacaaggggctcccggccccgaacctccccacccgtgtttaccaaaccttttgttgctttggcgggcctgcgtccgggctgagagcccggacgccgccgcgtgcccgccggaagccccccccccgaactcatttaccggttagagtctgagtgaccaagcaataatcaaaactttcaacaacggatctcttggttctggcatcgatgaagaacgcagcgaaatgcgataagtaatgtgaattgcagaattcagtgaatcatcgaatctttgaacgcacattgcgccctttggcactccaaggggcatgcctgttcgagcgtcattaaacccctcaggccctttcaggcttggtcttgggtctcttcaccccctgggtgggccccaaagtcatcgg…		sl18533_Rhizocarpon_sp.jpg
Leavitt 18-533mega	sl18533mega	Rhizocarpaceae	Rhizocarpon	geographicumSL3	MZ244029	tcgagacaaggggctcccggccccgaacctccccacccgtgtttaccaaaccttttgttgctttggcgggcctgcgtccgggctgagagcccggacgccgccgcgtgcccgccggaagccccccccccgaactcatttaccggttagagtctgagtgaccaagcaataatcaaaactttcaacaacggatctcttggttctggcatcgatgaagaacgcagcgaaatgcgataagtaatgtgaattgcagaattcagtgaatcatcgaatctttgaacgcacattgcgccctttggcactccaaggggcatgcctgttcgagcgtcattaaacccctcaggccctttcaggcttggtcttgggtctcttcaccccctgggtgggccccaaagtcatcgg…		sl18533_Rhizocarpon_sp.jpg
Leavitt 18-566b	sl18566b	Rhizocarpaceae	Rhizocarpon	geographicumSL3	MZ244030	tcgagacaaggggctcccggccccgaacctcccacccgtgtttaccaaccttttgttgctttggcgggcctgcgtccgggctgagggcccggacgccgccgcgtgcccgccggaagcccccccccaactcatttaccggtaagagtctgagcgaccaagcaataatcaaaactttcaacaacggatctcttggttctggcatcgatgaagaacgcagcgaaatgcgataagtaatgtgaattgcagaattcagtgaatcatcgaatctttgaacgcacattgcgccctttggcactccaaggggcatgcctgttcgagcgtcattaaacccctcaggccctttcaggcttggtcttgggtctcttcaccccctgggtgggccccaaagtcatcggcagc…		sl18566_Rhizocarpon_geographicumAFF.jpg
Leavitt 18-583g	sl18583g	Rhizocarpaceae	Rhizocarpon	geographicumSL3	MZ244031	tcgagacaaggggctcccggccccgaacctcccacccgtgtttaccaaccttttgttgctttggcgggcctgcgtccgggctgagagcccggacgccgccgcgtgcccgccggaagccccccccgaactcatttaccggttagagtctgagtgacccagcaataatcaaaactttcaacaacggatctcttggttctggcatcgatgaagaacgcagcgaaatgcgataagtaatgtgaattgcagaattcagtgaatcatcgaatctttgaacgcacattgcgccctttggcactccaaggggcatgcctgttcgagcgtcattaaacccctcaggccctttcaggcttggtcttgggtctcttcaccccctgggtgggccccaaagtcatcggcagc…		sl18583_Rhizocarpon_sp2.jpg
Leavitt 18-583rhizo2	sl18583rhizo2	Rhizocarpaceae	Rhizocarpon	geographicumSL3	MZ244032	tcgagacaaggggctcccggccccgaacctcccacccgtgtttaccaaccttttgttgctttggcgggcctgcgtccgggctgagagcccggacgccgccgcgtgcccgccggaagccccccccgaactcatttaccggttagagtctgagtgacccagcaataatcaaaactttcaacaacggatctcttggttctggcatcgatgaagaacgcagcgaaatgcgataagtaatgtgaattgcagaattcagtgaatcatcgaatctttgaacgcacattgcgccctttggcactccaaggggcatgcctgttcgagcgtcattaaacccctcaggccctttcaggcttggtcttgggtctcttcaccccctgggtgggccccaaagtcatcggcagc…		sl18583_Rhizocarpon_sp2.jpg
Leavitt 18-459	sl18459	Rhizocarpaceae	Rhizocarpon	geographicumSL4	MZ244033	tcgagacaaggggctcccgggccccgaacctcccacccgtgtttaccgaccttttgttgctttggtgggcctgcgtccgggtggaaagcccggccgccgctgcgtgcccgccggaagcccccccgaactcatttaccggttcgagtctgagtgacccagcaataatcaaaactttcaacaacggatctcttggttctggcatcgatgaagaacgcagcgaaatgcgataagtaatgtgaattgcagaattcagtgaatcatcgaatctttgaacgcacattgcgccccttggcactccaaggggcatgcctgttcgagcgtcattaaacccctcaggccctttcaggcttggtcttgggtcttttcaccccctgggtgggccccaaagtcattggcagc…		sl18459_Rhizocarpon_sp.jpg
Leavitt 18-582rhizo1	sl18582rhizo1	Rhizocarpaceae	Rhizocarpon	geographicumSL4	MZ244034	tcgagacaaggggctcccgggccccgaacctcccacccgtgtttaccgaccttttgttgctttggtgggcctgcgtccgggtggaaagcccggccgccgctgcgtgcccgccggaagccccccccgaactcatttaccggttcgagtctgagtgaccaagcaataatcaaaactttcaacaacggatctcttggttctggcatcgatgaagaacgcagcgaaatgcgataagtaatgtgaattgcagaattcagtgaatcatcgaatctttgaacgcacattgcgccccttggcactccaaggggcatgcctgttcgagcgtcattaaacccctcaggccctttcaggcttggtcttgggtcttttcaccccctgggtgggccccaaagtcattggcag…		sl18582_Rhizocarpon_sp1.jpg
Leavitt 18-582rhizo2	sl18582rhizo2	Rhizocarpaceae	Rhizocarpon	geographicumSL4	MZ244035	tcgagacaaggggctcccgggccccgaacctcccacccgtgtttaccgaccttttgttgctttggtgggcctgcgtccgggtggaaagcccggccgccgctgcgtgcccgccggaagcccccccgaactcatttaccggttcgagtctgagtgaccaagcaataatcaaaactttcaacaacggatctcttggttctggcatcgatgaagaacgcagcgaaatgcgataagtaatgtgaattgcagaattcagtgaatcatcgaatctttgaacgcacattgcgccccttggcactccaaggggcatgcctgttcgagcgtcattaaacccctcaggccctttcaggcttggtcttgggtcttttcaccccctgggtgggccccaaagtcattggcagc…		sl18582_Rhizocarpon_sp2.jpg
Leavitt 18-583f	sl18583f	Rhizocarpaceae	Rhizocarpon	geographicumSL4	MZ244036	tcgagacaaggggctcccgggccccgaacctcccacccgtgtttaccgaccttttgttgctttggtgggcctgcgtccgggtggaaagcccggccgccgctgcgtgcccgccggaagcccccccgaactcatttaccggttcgagtctgagtgacccagcaataatcaaaactttcaacaacggatctcttggttctggcatcgatgaagaacgcagcgaaatgcgataagtaatgtgaattgcagaattcagtgaatcatcgaatctttgaacgcacattgcgccccttggcactccaaggggcatgcctgttcgagcgtcattaaacccctcaggccctttcaggcttggtcttgggtcttttcaccccctgggtgggccccaaagtcattggcagc…		sl18583_Rhizocarpon_sp1.jpg
Leavitt 18-583rhizo1	sl18583rhizo1	Rhizocarpaceae	Rhizocarpon	geographicumSL4	MZ244037	tcgagacaaggggctcccgggccccgaacctcccacccgtgtttaccgaccttttgttgctttggtgggcctgcgtccgggtggaaagcccggccgccgctgcgtgcccgccggaagcccccccgaactcatttaccggttcgagtctgagtgacccagcaataatcaaaactttcaacaacggatctcttggttctggcatcgatgaagaacgcagcgaaatgcgataagtaatgtgaattgcagaattcagtgaatcatcgaatctttgaacgcacattgcgccccttggcactccaaggggcatgcctgttcgagcgtcattaaacccctcaggccctttcaggcttggtcttgggtcttttcaccccctgggtgggccccaaagtcattggcagc…		sl18583_Rhizocarpon_sp1.jpg
Leavitt 18-589b	sl18589b	Rhizocarpaceae	Rhizocarpon	geographicumSL4	MZ244038	tcgagacaaggggctcccgggccccgaacctcccacccgtgtttaccgaccttttgttgctttggtgggcctgcgtccgggtggaaagcccggccgccgctgcgtgcccgccggaagcccccccgaactcatttaccggttcgagtctgagtgaccaagcaataatcaaaactttcaacaacggatctcttggttctggcatcgatgaagaacgcagcgaaatgcgataagtaatgtgaattgcagaattcagtgaatcatcgaatctttgaacgcacattgcgccccttggcactccaaggggcatgcctgttcgagcgtcattaaacccctcaggccctttcaggcttggtcttgggtcttttcaccccctgggtgggccccaaagtcattggcagc…		sl18589_Rhizocarpon_sp.jpg
Leavitt 18-630	sl18630	Rhizocarpaceae	Rhizocarpon	geographicumSL4	MZ244039	tcgagacaaggggctcccgggccccgaacctcccacccgtgtttaccgaccttttgttgctttggtgggcctgcgtccgggtggaaagcccggccgccgctgcgtgcccgccggaagcccccccgaactcatttaccggttcgagtccgagtgaccaagcaataatcaaaactttcaacaacggatctcttggttctggcatcgatgaagaacgcagcgaaatgcgataagtaatgtgaattgcagaattcagtgaatcatcgaatctttgaacgcacattgcgccccttggcactccaaggggcatgcctgttcgagcgtcattaaacccctcaggccctttcaggcttggtcttgggtcttttcaccccctgggtgggccccaaagtcattggcagc…		sl18630_Rhizocarpon_sp.jpg
Leavitt 18-645a	sl18645a	Rhizocarpaceae	Rhizocarpon	geographicumSL4	MZ244040	tcgagacaaggggctcccgggccccgaacctcccacccgtgtttaccgaccttttgttgctttggtgggcctgcgtccgggtggaaagcccggccgccgctgcgtgcccgccggaagcccccccgaactcatttaccggttcgagtccgagtgaccaagcaataatcaaaactttcaacaacggatctcttggttctggcatcgatgaagaacgcagcgaaatgcgataagtaatgtgaattgcagaattcagtgaatcatcgaatctttgaacgcacattgcgccccttggcactccaaggggcatgcctgttcgagcgtcattaaacccctcaggccctttcaggcttggtcttgggtcttttcaccccctgggtgggccccaaagtcattggcagc…		sl18645_Rhizocarpon_sp1.jpg
Leavitt 18-645geo	sl18645geo	Rhizocarpaceae	Rhizocarpon	geographicumSL4	MZ244041	tcgagacaaggggctcccgggccccgaacctcccacccgtgtttaccgaccttttgttgctttggtgggcctgcgtccgggtggaaagcccggccgccgctgcgtgcccgccggaagcccccccgaactcatttaccggttcgagtccgagtgaccaagcaataatcaaaactttcaacaacggatctcttggttctggcatcgatgaagaacgcagcgaaatgcgataagtaatgtgaattgcagaattcagtgaatcatcgaatctttgaacgcacattgcgccccttggcactccaaggggcatgcctgttcgagcgtcattaaacccctcaggccctttcaggcttggtcttgggtcttttcaccccctgggtgggccccaaagtcattggcagc…		sl18645_Rhizocarpon_sp1.jpg
Leavitt 18-652b	sl18652b	Rhizocarpaceae	Rhizocarpon	geographicumSL4	MZ244042	tcgagacaaggggctcccgggccccgaacctcccacccgtgtttaccgaccttttgttgctttggtgggcctgcgtccgggtggaaagcccggccgccgctgcgtgcccgccggaagcccccccgaactcatttaccggttcgagtctgagtgacccagcaataatcaaaactttcaacaacggatctcttggttctggcatcgatgaagaacgcagcgaaatgcgataagtaatgtgaattgcagaattcagtgaatcatcgaatctttgaacgcacattgcgccccttggcactccaaggggcatgcctgttcgagcgtcattaaacccctcaggccctttcaggcttggtcttgggtcttttcaccccctgggtgggccccaaagtcattggcagc…		sl18652_Rhizocarpon_sp.jpg
Leavitt 18-671rhizo2	sl18671rhizo2	Rhizocarpaceae	Rhizocarpon	geographicumSL4	MZ244043	tcgagacaaggggctcccgggccccgaacctcccacccgtgtttaccgaccttttgttgctttggtgggcctgcgtccgggtggaaagcccggccgccgctgcgtgcccgccggaagcccccccgaactcatttaccggttcgagtctgagtgaccaagcaataatcaaaactttcaacaacggatctcttggttctggcatcgatgaagaacgcagcgaaatgcgataagtaatgtgaattgcagaattcagtgaatcatcgaatctttgaacgcacattgcgccccttggcactccaaggggcatgcctgttcgagcgtcattaaacccctcaggccctttcaggcttggtcttgggtcttttcaccccctgggtgggccccaaagtcattggcagc…		sl18671_Rhizocarpon_sp2.jpg
Leavitt 18-522geogr	sl18522geogr	Rhizocarpaceae	Rhizocarpon	geographicumSL5	MZ244044	ccgagacaaggggctcccggccccgaacctcccacccgtgtttaccgaccttttgttgctttggtgggcttgcgtccgggttggaagcccggccgccgctgcgtgcccgccgaaagcccccccaaactcctttaccggttaacgtctgagtgaccaaacaacaatcaaaactttcaacaacggatctcttggttctggcatcgatgaagaacgcagcgaaatgcgataagtaatgtgaattgcagaattcagtgaaccatcgaatctttgaacgcacattgcgccctttggcactccaaggggcatgcctgttcgagcgtcattaaacccctcaggcccattcgggcttggtcttgggtcttttcacccccaggtgggccccaaagttattggcagcgc…		sl18522_Rhizocarpon_sp.jpg
Leavitt 18-278rhizoc	sl18278rhizoc	Rhizocarpaceae	Rhizocarpon	intermediellum	MZ244045	gcggccgggttgaatccccggccgccgctgcgtgcccgccgaaagctcacccaaactcgtttaccggtgatgtctgaggaatcaaacaaataatcaaaactttcaacaacggatctcttggttctggcatcgatgaagaacgcagcgaaatgcgataagtaatgtgaattgcagaattcagtgaatcatcaaatctttgaacgcacattgcgccccttggcactccaaggggcatgcctgttcgagcgtcattaaacccctcgagcctccacttgcttggtcttgggccttttcaccctgggtgggccccaaagtgattggcagcgcagtccgacttcgagcgtagtagttttcccgctctggaagcatcggcctggtcccgccagacaaccaccatct…		sl18278_rhizocarpon_sp.jpg (double check)
Leavitt 18-346c	sl18346c	Rhizocarpaceae	Rhizocarpon	intermediellum	MZ244046	ttgagatgggggctttcggccccgaacctcccacccgtgcttaccgaccttttgttgctttggcgggcttgcggccgggttgaatcccggccgccgctgcgtgcccgccgaaagctcacccaaactcgtttaccggtgatgtctgaggaatcaaacaaataatcaaaactttcaacaacggatctcttggttctggcatcgatgaagaacgcagcgaaatgcgataagtaatgtgaattgcagaattcagtgaatcatcaaatctttgaacgcacattgcgccccttggcactccaaggggcatgcctgttcgagcgtcattaaacccctcgagcctccactggcttggtcttgggccttttcacccctgggtgggccccaaagtgattggcagcgcag…		sl18346_Rhizocarpon_sp.jpg
Leavitt 18-348	sl18348	Rhizocarpaceae	Rhizocarpon	intermediellum	MZ244047	tcgagatgggggctttcggccccgaacctcccacccatgcttaccgaccttttgttgctttggcgggcttgcggccaggttgaatcccggccgccgctgcgtgcccgccgaaagctcacccaaactcgtttaccggtgacgtctgaggaatcaaacaaataatcaaaactttcaacaacggatctcttggttctggcatcgatgaagaacgcagcgaaatgcgataagtaatgtgaattgcagaattcagtgaatcatcaaatctttgaacgcacattgcgccccttggcactccaaggggcatgcctgttcgagcgtcgttaaacccctcgagcctctactggcttggtcttgggccttttcacccctgggtgggccccaaagcgattggcagcgcag…	no seq for comparison	sl18348_Rhizocarpon_sp.jpg
Leavitt 18-349d	sl18349d	Rhizocarpaceae	Rhizocarpon	intermediellum	MZ244048	tcgagatgggggctttcggccccgaacctcccacccatgcttaccgaccttttgttgctttggcgggcttgcggccaggttgaatcccggccgccgctgcgtgcccgccgaaagctcacccaaactcgtttaccggtgacgtctgaggaatcaaacaaataatcaaaactttcaacaacggatctcttggttctggcatcgatgaagaacgcagcgaaatgcgataagtaatgtgaattgcagaattcagtgaatcatcaaatctttgaacgcacattgcgccccttggcactccaaggggcatgcctgttcgagcgtcattaaacccctcgagcctctactggcttggtcttgggccttttcacccctgggtgggccccaaagcgattggcagcgcag…		sl18349_Rhizocarpon_geographicum.jpg
Leavitt 18-365a	sl18365a	Rhizocarpaceae	Rhizocarpon	intermediellum	MZ244049	tcgagatgggggctttcggccccgaacctcccacccgtgcttaccgaccttttgttgctttggtgggcttgcggccgggttgaatcccggccgccgctgcgtgcccgccgaaagctcacccaaactcgtttaccggtgatgtctgaggaatcaaacaaataatcaaaactttcaacaacggatctcttggttctggcatcgatgaagaacgcagcgaaatgcgataagtaatgtgaattgcagaattcagtgaatcatcaaatctttgaacgcacattgcgccccttggcactccaaggggcatgcctgttcgagcgtcatcaaacccctcgagcctccactggcttggtcttgggccttttcacccctgggtgggcctcaaagcgattggcagcgcag…		sl18365a_Rhizocarpon_geographicumAFF.jpg
Leavitt 18-403c	sl18403c	Rhizocarpaceae	Rhizocarpon	intermediellum	MZ244050	tcgagatgggggctttcggccccgaacctcccacccatgcttaccgaccttttgttgctttggcgggcttgcggccaggttgaatcccggccgccgctgcgtgcccgccgaaagctcacccaaactcgtttaccggtgacgtctgaggaatcaaacaaataatcaaaactttcaacaacggatctcttggttctggcatcgatgaagaacgcagcgaaatgcgataagtaatgtgaattgcagaattcagtgaatcatcaaatctttgaacgcacattgcgccccttggcactccaaggggcatgcctgttcgagcgtcattaaacccctcgagcctctactggcttggtcttgggccttttcacccctgggtgggccccaaagcgattggcagcgcag…		sl18403_Rhizocarpon_sp.jpg
Leavitt 18-404geogra	sl18404geogra	Rhizocarpaceae	Rhizocarpon	intermediellum	MZ244051	tcgagatgggggctttcggccccgaacctcccacccatgcttaccgaccttttgttgctttggcgggcttgcggccaggttgaatcccggccgccgctgcgtgcccgccgaaagctcacccaaactcgtttaccggtgacgtctgaggaatcaaacaaataatcaaaactttcaacaacggatctcttggttctggcatcgatgaagaacgcagcgaaatgcgataagtaatgtgaattgcagaattcagtgaatcatcaaatctttgaacgcacattgcgccccttggcactccaaggggcatgcctgttcgagcgtcattaaacccctcgagcctctactggcttggtcttgggccttttcacccctgggtgggccccaaagcgattggcagcgcag…		sl18404_Rhizocarpon_sp.jpg
Leavitt 18-285	sl18285	Sporastatiacea	Sporastatia	testudinea	MZ244052	cagagaaccgggtactgggcccccgggcccgcccgacctcccacccctgtgaacatacaccgttgcttcgacgggcccgcgcgggccctggccggcgagcgcccgtcagaggcccccccaaaccctcttcagccgtgacgtctgagtaccacacaatagttaaaactttcaacaacggatctcttggttctggcatcgatgaagaacgcagcaaaatgcgataagtaatgtgaaatgcagaattcagtgaatcatcgaatctttgaacgcacattgcgccctttggtattccgaggggcatgcctgtccgagcgtcattgcacctctcaagcccggcttggtgctgggccttcgcccccccggggcgtgcccgaaagttagcggcggcccggtccggct…		sl18285_Sporastatia_testudinea.jpg
Leavitt 18-290a	sl18290a	Sporastatiacea	Sporastatia	testudinea	MZ244053	cagagaaccgggtactgggcccccgggcccgcccgacctcccacccctgtgaacatacaccgttgcttcgacgggcccgcgcgggccctggccggcgagcgcccgtcagaggccccccccaaaccctcttcagccgtgatgtccgagtaccacgcaacagttaaaactttcaacaacggatctcttggttctggcatcgatgaagaacgcagcaaaatgcgataagtaatgtgaattgcagaattcagtgaatcatcgaatctttgaacgcacattgcgccctttggtattccgaggggcatgcctgtccgagcgtcattgcacctctcaagcctggcttggtgctgggccttcgccccccggggcgtgcccgaaagttagcggcggcccggtccggct…		sl18290_Sporastatia_testudinea.jpg
Leavitt 18-356a	sl18356a	Sporastatiacea	Sporastatia	testudinea	MZ244054	cagagaaccgggtactgggcccccgggcccgcccgacctcccacccctgtgaacatacaccgttgcttcgacgggcccgcgcgggccccggccggcgagcgcccgtcagaggccccccccaaaccctcttcagccgtgacgtccgagtaccacacaacagttaaaactttcaacaacggatctcttggttctggcatcgatgaagaacgcagcaaaatgcgataagtaatgtgaattgcagaattcagtgaaccatcgaatctttgaacgcacattgcgccctttggtattccgaggggcatgcctgtccgagcgtcattgcacctctcaagcccggcttggtgctgggccttcgccccccggggcgtgcccgaaagttagcggcggcccggtccggct…		no photo
Leavitt 18-357	sl18357	Sporastatiacea	Sporastatia	testudinea	MZ244055	cagagaaccgggtactgggcccccgggcccgcccgacctcccacccctgtgaacatacaccgttgcttcgacgggcccgcgcgggccccggccggcgagcgcccgtcagaggccccccccaaaccctcttcagccgtgacgtccgagtaccacacaacagttaaaactttcaacaacggatctcttggttctggcatcgatgaagaacgcagcaaaatgcgataagtaatgtgaattgcagaattcagtgaatcatcgaatctttgaacgcacattgcgccctttggtattccgaggggcatgcctgtccgagcgtcattgcacctctcaagcccggcttggtgctgggctttcgccccccggggcgtgcccgaaagttagcggcggcccggtccggct…		sl18357_Sporastatia_testudinea.jpg
Leavitt 18-569	sl18569	Sporastatiacea	Sporastatia	testudinea	MZ244056	cagagaaccgggtactgggcccccgggcccacccgacctcccacccctgtgaacatacaccgttgcttcgacgggcccgcgccggccccggccggcgagcgcccgtcagaggcccccccaaaccctcttcagccgtgacgtctgagtaccacacaacagttaaaaactttcaacaacggatctcttggttctggcatcgatgaagaacgcagcaaaatgcgataagtaatgtgaattgcagaattcagtgaatcatcgaatctttgaacgcacattgcgccctttggtattccgaggggcatgcctgtccgagcgtcattgcacctctcaagcctggcttggtgctgggccttcgccccccggggcgtgcccgaaagttagcggcggcccggtccggct…		sl18569_Sporastatia_testudinea.jpg
Leavitt 18-569a	sl18569a	Sporastatiacea	Sporastatia	testudinea	MZ244057	cagagaaccgggtactgggcccccgggcccacccgacctcccacccctgtgaacatacaccgttgcttcgacgggcccgcgccggccccggccggcgagcgcccgtcagaggcccccccaaaccctcttcagccgtgacgtctgagtaccacacaacagttaaaaactttcaacaacggatctcttggttctggcatcgatgaagaacgcagcaaaatgcgataagtaatgtgaattgcagaattcagtgaatcatcgaatctttgaacgcacattgcgccctttggtattccgaggggcatgcctgtccgagcgtcattgcacctctcaagcctggcttggtgctgggccttcgccccccggggcgtgcccgaaagttagcggcggcccggtccggct…		sl18569_Sporastatia_testudinea.jpg
Leavitt 18-658unk	sl18658unk	Sporastatiacea	Sporastatia	testudinea	MZ244058	cagagaaccgggtaccgggcccccgggcccgcccgacctcccacccctgtgaacatacaccgttgcttcgacgggcccgcgcgggccccggccggcgagcgcccgtcagaggccccccccaaaccctcttcagccgtgacgtccgagtaccacacaacagttaaaactttcaacaacggatctcttggttctggcatcgatgaagaacgcagcaaaatgcgataagtaatgtgaattgcagaattcagtgaatcatcgaatctttgaacgcacattgcgccctttggtattccgaggggcatgcctgtccgagcgtcattgcacctctcaagcctggcttggtgctgggccttcgccccccggggcgtgcccgaaagctagcggcggcccggtccggct…		sl18658_unknown_noseq.jpg
Leavitt 18-558	sl18558	Stereocaulaceae	Lepraria	caesioalba	MZ244059	acagagaggaaccagtttccttgggggctcggcccccgtctctttcaccccgcgcctacctaccattgttgctttggcgggccggaggctttatctctatttgtcggcagcgggtcttaaaagaccgctccggcggatcgtgcccgtcagaagcccactaaattctgtttatcagcgtcgtccgagtcaaaaacacaaatagttaaaaactttcaacaacggatctcttggttctggcatcgatgaagaacgcagcgaaatgcgataagtaatgtgaattgcagaattcagtgaatcatcgaatctttgaacgcacattgcgcccctcggaattccggggggcatgcctgttcgagcgtcattgcacccctcaagctccggcttggtattgggccttcg…		sl18558_Lepraria_caesioalba.jpg
Leavitt 18-560	sl18560	Stereocaulaceae	Lepraria	caesioalba	MZ244060	acagagaggaaccagtttccttgggggctcggcccccgtctctttcaccccgcgcctacctaccattgttgctttggcgggccggaggctttatctctatttgtcggcagcgggtcttaaaagaccgctccggcggatcgtgcccgtcagaagcccactaaattctgtttatcagcgtcgtccgagtcaaaaacacaaatagttaaaaactttcaacaacggatctcttggttctggcatcgatgaagaacgcagcgaaatgcgataagtaatgtgaattgcagaattcagtgaatcatcgaatctttgaacgcacattgcgcccctcggaattccggggggcatgcctgttcgagcgtcattgcacccctcaagctccggcttggtattgggccttcg…		sl18560_Lepraria_caesioalba.jpg
Leavitt 18-616a	sl18616a	Stereocaulaceae	Lepraria	finkii	MZ244061	ccagaaaggaaccagtttccttggggctcgcccccatctcttcaccccgtgtcaacttaccattgttgctttggcgggttgcgggcgtcccctccctccggcggcgccccccgccagaagccccgttaaatccgtttttcagcgtcgtccgagtgataaaccaatcgttaaaaactttcaacaacggatctcttggttctggcatcgatgaagaacgcagcgaaatgcgataagtaatgtgaattgcagaattcagtgaatcatcgaatctttgaacgcacattgcgcccttcggaattccggggggcatgcctgttcgagcgtcattgcacccctcaagctccggcttggtcctgggccttcgccaccccggcgtgcccgaaaatcagtggcggtccg…		sl18616a_Lepraria_finkii.jpg
Leavitt 18-624a	sl18624a	Stereocaulaceae	Lepraria	finkii	MZ244062	ccagaaaggaaccagtttccttggggctcgcccccatctcttcaccccgtgtcaacttaccatttgttgctttggcgggttgcgggcgtcccctccctccggcggcgccccccgccagaagccccgttaaatccgtttttcagcgtcgtccgagtgataaaccaatcgttaaaaactttcaacaacggatctcttggttctggcatcgatgaagaacgcagcgaaatgcgataagtaatgtgaattgcagaattcagtgaatcatcgaatctttgaacgcacattgcgcccttcggaattccggggggcatgcctgttcgagcgtcattgcacccctcaagctccggcttggtcctgggccttcgccaccccggcgtgcccgaaaatcagtggcggtcc…		sl18624a_Lepraria_finkii.jpg
Leavitt 18-561	sl18561	Stereocaulaceae	Lepraria	leprSP1	MZ244063	acagagaggaacaagtttccttggggccagccccccgtctcttcaccctatgcctacctacccttgttgctttggcgtgccgggggccatccccctatttgtcggcagcgggtcttaaaaggaacgctccggtggatcgtgctcgccagaagcccattcaattctgtttatcagtgatgtccgagtcaaaaacataaatagttaaaaaactttcaacaacggatctcttggttctggcatcgatgaagaacgcagcgaaatgcgataagtaatgtgaattgcagaattcagtgaatcatcgaatctttgaacgcacattgcgcccctcggaattccggggggcatacctgttcgagcgtcattacacccctcaagctccggcttggtattgggtcacgc…		sl18561_Lepraria_sp2.jpg
Leavitt 18-497	sl18497	Stereocaulaceae	Lepraria	neglectaAFF1	MZ244064	acagagaggaacaagtttccttggggccaggccccgtctcttcaccccgtgccaacctaccgtcgttgctttggcgtgccgggggccatcccctatttgtcggcagctggtctgaaaaagaacgctccggcagatcgtgctcgtcagaagcccattaaattccgttcatcagtgttgtccgagtccaaaaacataaatcgtaaaaaactttcaacaacggatctcttggttctggcatcgatgaagaacgcagcgaaatgcgataagtaatgtgaattgcagaattcagtgaatcatcgaatctttgaacgcacattgcgcccctcggaattccggggggcatacctgttcgagcgtcattgcacccctcaagctccggcttggtattgggtttcgccc…		sl18497_Lepraria_sp1.jpg
Leavitt 18-534	sl18534	Stereocaulaceae	Lepraria	neglectaAFF1	MZ244065	acagagaggaacaagtttccttggggcccaggccccgtctcttcaccctgtgccaacctaccgtcgttgctttggcgtgccgggggtcatcccctatttgtcggcagcgggtctgaaaaagaacgctccggcagatcgtgctcgtcagaagcccattaaattccgttcatcagtgttgtccgagtcaaaaaacataaatagtaaaaaactttcaacaacggatctcttggttctggcatcgatgaagaacgcagcgaaatgcgataagtaatgtgaattgcagaattcagtgaatcatcgaatctttgaacgcacattgcgcccctcggaattccggggggcatacctgttcgagcgtcattgcacccctcaagctccggcttggtattgggtttcgcc…		sl18534_Lepraria_sp.jpg
Leavitt 18-609	sl18609	Stereocaulaceae	Lepraria	neglectaAFF1	MZ244066	acagagaggaacaagtttccttggggccaggccccgtctcttcaccccgtgccaacctaccgtcgttgctttggcgtgccgggggccatcccctatttgtcggcagctggtctgaaaaagaacgctccggcagatcgtgctcgtcagaagcccattaaattccgttcatcagtgttgtccgagtccaaaaacataaatcgtaaaaaactttcaacaacggatctcttggttctggcatcgatgaagaacgcagcgaaatgcgataagtaatgtgaattgcagaattcagtgaatcatcgaatctttgaacgtacattgcgcccctcggaattccggggggcatacctgttcgagcgtcattgcacccctcaagctccggcttggtattgggtttcgccc…		sl18609_Leparia_sp.jpg
Leavitt 18-622lepr	sl18622lepr	Stereocaulaceae	Lepraria	neglectaAFF1	MZ244067	aacagagaggaacaagtttccttggggccaggccccgtctcttcaccccgtgccaacctaccgtcgttgctttggcgtgccgggggccatcccctatttgtcggcagctggtctgaaaaagaacgctccggcagatcgtgctcgtcagaagcccattaaattccgttcatcagtgttgtccgagtccaaaaacataaatcgtaaaaaactttcaacaacggatctcttggttctggcatcgatgaagaacgcagcgaaatgcgataagtaatgtgaattgcagaattcagtgaatcatcgaatctttgaacgtacattgcgcccctcggaattccggggggcatacctgttcgagcgtcattgcacccctcaagctccggcttggtattgggtttcgcc…		sl18622_Leparia_noseq.jpg
Leavitt 18-660	sl18660	Stereocaulaceae	Lepraria	neglectaAFF1	MZ244068	aacagagaggaacaagctttcttgggggccaggcccccgtctcttcaccctgtgccaacctaccgtcgttgctttggcgtgccgggggccatcccctatttgtcggcagctggtctggaaaagaacgctccggcagatcgtgctcgtcagaagcccattaaattccgttcatcagtgttgtccgagtcaaaaaacataaatagtaaaaaactttcaacaacggatctcttggttctggcatcgatgaagaacgcagcgaaatgcgataagtaatgtgaattgcagaattcagtgaatcatcgaatctttgaacgcacattgcgcccctcggaattccggggggcatacctgttcgagcgtcattgcacccctcaagctccggcttggtattgggtttcg…		sl18660_Lepraria_sp1_noseq.jpg
Leavitt 18-385b	sl18385b	Teloschistaceae	Athallia	holocarpaAFF	MZ244069	ccgagagagggatggcccacggctgctccctggggggcctcgccccccgcctcttcaaccctgtgtgtatcaacctctgttgcttcggcgagcgtcggggtgctccgcgccccggccccggtctcggccggtgagttctcgtccgaggcccaagcccattctgttcaagtgacgtccgagtccacgattaaatcaatcaaaactttcaacaacggatctcttggttctggcatcgatgaagaacgcagcgaaatgcgataagtaatgtgaattgcagaattcagtgaatcatcgaatctttgaacgcacattgcgccccttggtattccggggggcatgcctgttcgagcgtcattgcaaccctcaagctctgcttggtattgggcgcccgcagcctcc…		sl18385calo_caloplaca_X.jpg
Leavitt 18-385calo	sl18385calo	Teloschistaceae	Athallia	holocarpaAFF	MZ244070	ccgagagagggatggcccacggctgctccctggggggcctcgccccccgcctcttcaaccctgtgtgtatcaacctctgttgcttcggcgagcgtcggggtgctccgcgccccggccccggtctcggccggtgagttctcgtccgaggcccaagcccattctgttcaagtgacgtccgagtccacgattaaatcaatcaaaactttcaacaacggatctcttggttctggcatcgatgaagaacgcagcgaaatgcgataagtaatgtgaattgcagaattcagtgaatcatcgaatctttgaacgcacattgcgccccttggtattccggggggcatgcctgttcgagcgtcattgcaaccctcaagctctgcttggtattgggcgcccgcagcctcc…		sl18385calo_caloplaca_X.jpg
Leavitt 18-420	sl18420	Teloschistaceae	Athallia	holocarpaAFF	MZ244071	tcgagagagggacggcccacggctgctccctggggggccccgccctccgcctcttcaaccctgtgtgtatcaacctctgttgcttcggcgagcgtcggggtgcttcgcgccccggccccggtcccggccggtgagttctcgtcagaggcccaagcccattctgttcaagtgacgtccgagtccacgattaaatcaatcaaaactttcaacaacggatctcttggttctggcatcgatgaagaacgcagcgaaatgcgataagtaatgtgaattgcagaattcagtgaatcatcgaatctttgaacgcacattgcgccccttggtattccggggggcatgcctgttcgagcgtcattgcaaccctcaagctctgcttggtattgggcgcccgctgcctcc…		sl18420_Athallia_holocarpaAFF.jpg
Leavitt 18-426a	sl18426a	Teloschistaceae	Athallia	holocarpaAFF	MZ244072	ccgagagagggatggcccacggctgctccctggggggcctcgccccccgcctcttcaaccctgtgtgtatcaacctctgttgcttcggcgagcgtcggggtgctccgcgccccggccccggtctcggccggtgagttctcgtccgaggcccaagcccattctgttcaagtgacgtccgagtccacgattaaatcaatcaaaactttcaacaacggatctcttggttctggcatcgatgaagaacgcagcgaaatgcgataagtaatgtgaattgcagaattcagtgaatcatcgaatctttgaacgcacattgcgccccttggtattccggggggcatgcctgttcgagcgtcattgcaaccctcaagctctgcttggtattgggcgcccgcagcctcc…		photographed
Leavitt 18-469b	sl18469b	Teloschistaceae	Blastenia	furfuracea	MZ244073	atgagaggggggcttcgcgctccaggggttacgccccgcacctttccaccctttgttgtaccttccatgttgctttggcgggccccgggggataatcacctctggcgctggtcccctaattggggtttagcgagtgcccgtcgaaggcccattaaaaatctttttatcagtgaagtctgagtacaaaacaaatcaattaaaactttcaacaacggatctcttggttctggcatcgatgaagaacgcagcgaaatgcgataagtaatgtgaattgcagaattcagtgaatcatcgaatctttgaacgcacattgcgcccttgggaattcctaggggcatgcctgttcgagcgtcattaaatccctcaagctttgcttggtattaggtgctcgccctccga…		sl18469_Blastenia_furfuraceae.jpg
Leavitt 18-574calo	sl18574calo	Teloschistaceae	Bryoplaca	cinnamomea	MZ244074	ttgagaggggggcttcgcgccccgggggtttgccccgtaccttttccaccctttgtgtatcttccactgttgctttggcgggcctcggggctaaccccccggcgctggccccttcatcggggttcgcgggcgcccgccagtggcccgttcaaaatctgtttatcagtgccgtctgagtttgcgaataatcaattaaaactttcaacaacggatctcttggttctggcatcgatgaagaacgcagcgaaatgcgataagtaatgtgaattgcagaattcagtgaatcatcgaatctttgaacgcacattgcgccttttggtattccgaaaggcatgcctgttcgagcgtcattacacccctcaagcattgcttggtcttgggtgcccgcccccgaatctt…		sl18574_Caloplaca_mix.jpg
Leavitt 18-621	sl18621	Teloschistaceae	Bryoplaca	sinapisperma	MZ244075	ttgagaggggggctttcgcgctccaggggctctgccccgtacctttccaccctttgtgtatcttcccttttgctttggcgggccctggggcttagccccggcgggggtcccttgaacggggctcccgWgcgcccgccagagacccgtcMaaaatctgttttatcgatgccgtctgagcttatgaataatcaatcaaaactttcaacaacggatctcttggttctggcatcgatgaagaacgcagcgaaatgcgataagtaatgtgaattgcagaattcagtgaatcatcgaatctttgaacgcacattgcgccttttggtattccgaaaggcatgcctgttcgagcgtcattacatccctcaagccttgcttggtattgggtgcccgcccccccatctt…		sl18621_Bryoplaca_sinapisperma.jpg
Leavitt 18-278y	sl18278y	Teloschistaceae	Caloplaca	epithallina	MZ244076	tttttaagtgacgtctgagccacaagtaaataaactaaaactttcaacaacggatctcttggttctggcatcgatgaagaacgcagcgaaatgcgataagtaatgtgaattgcagaattcagtgaatcatcgaatctttgaacgcacattgcgccccttggtattccgaggggcatgcctgttcgagcgtcattgcacctctcaagctctgcttggtattgggctctcgtcccccgggtaataggggtcgtgcccgaaaaatagtggccgtcccggggagggatcctgtgtagtaataatcgcgtctccgaaaggacccggtgcgaaccgcaggttgatgttttcctggttgacccgccg		sl18278_Caloplaca_epithallina.jpg
Leavitt 18-243c	sl18243c	Teloschistaceae	Caloplaca	saxicola	MZ244077	ccgagagggacatgcgcctcgcggccatgtcccggggggttccgcccccatctcttcatcccttgcctatctacctctgttgcttcggcgagcgctcgggtgccattgcgcccgggccccggcttcggtcggtgcgctctcgccggaggccatattgcacctgtctgtagtgatgtctgagtgtaccgattaaaatcaaaactttcaacaacggatctcttggttctggcatcgatgaagaacgcagcgaaatgcgataagtaatgtgaattgcagaattcagtgaatcatcgaatctttgaacgcacattgcgccccctggtattccggggggcatgcctgttcgagcgtcattgcaaccctcaagctttgcttggtcttgggctttcgcgtccccgt…		no photo
Leavitt 18-353	sl18353	Teloschistaceae	Caloplaca	saxicola	MZ244078	ccgagagggacatgcgcctcgcggccatgtcccggggggttccgcccccatctcttcatcccttgcctatctacctctgttgcttcggcgagcgctcgggtgccattgcgcccgggccccggcttcggtcggtgcgctctcgccggaggccatattgaacctgtctgtagtgatgtctgagtgtaccgattaaaatcaaaactttcaacaacggatctcttggttctggcatcgatgaagaacgcagcgaaatgcgataagtaatgtgaattgcagaattcagtgaatcatcgaatctttgaacgcacattgcgccccctggtattccggggggcatgcctgttcgagcgtcattgcaaccctcaagctttgcttggtcttgggctttcgcgtccccgt…		sl18353_Caloplaca_saxicola.jpg
Leavitt 18-672	sl18672	Teloschistaceae	Caloplaca	saxicola	MZ244079	ccgagagggacatgcgcctcgcggccatgtcccggggggttccgcccccatctcttcaacccttgcctatctacctctgttgcttcggcgagcgctcgggtgccattgcgcccgggccccggcttcggtcggtgcgctctcgccggaggccatattgaacctgtctgtagtgatgtctgagtgtaccgattaaaatcaaaactttcaacaacggatctcttggttctggcatcgatgaagaacgcagcgaaatgcgataagtaatgtgaattgcagaattcagtgaatcatcgaatctttgaacgcacattgcgccccctggtattccggggggcatgcctgttcgagcgtcattgcaaccctcaagctttgcttggtcttgggctttcgcgtccccgt…		sl18672_Caloplaca_saxicola.jpg
Leavitt 18-419calo	sl18419calo	Teloschistaceae	Caloplaca	stillicidiorumAGG	MZ244080	ttgagaggggggcctcgcgccccaggggcttcgtgccccgcacctttccaccctttgtgtatcttccactgttgctttggcgggccccggggttcaccccttcggcgctggccccccgcgagggaggctcgcgagcgcccgccagaggcccattccaacctgttgtatcagtgtagtctgagtcgacgagtaatcaatcaaaactttcaacaacggatctcttggttctggcatcgatgaagaacgcagcgaaatgcgataagtaatgtgaattgcagaattcagtgaatcatcgaatctttgaacgcacattgcgccctttggtattccgaagggcatgcctgttcgagcgtcattacacccctcaagctctgcttggtattgggcgtccgccccccg…		sl18419_caloplaca.jpg
Leavitt 18-467	sl18467	Teloschistaceae	Caloplaca	stillicidiorumAGG	MZ244081	gagaggggggcctcgcgctccaggggcctcgtgccccgcacctttccaccctttgtctatcttccactgttgctttggcgggccccggggcttaccccccggcgctggcccccccgcgtggggaggctcgcgagtgcccgccagaggcccattccaacctgttgtatcggtgcagtctgagtttacgaataatcaatcaaaactttcaacaacggatctcttggttctggcatcgatgaagaacgcagcgaaatgcgataagtaatgtgaattgcagaattcagtgaatcatcgaatctttgaacgcacattgcgccctttggtattccgaagggcatgcctgttcgagcgtcattacacccctcaagctctgcttggtattggacgtccgccccccgc…		no photo
Leavitt 18-529b	sl18529b	Teloschistaceae	Caloplaca	stillicidiorumAGG	MZ244082	gagaggggggcctcgcgccccaggggcttcgcgccccgcacctttccacccgttgtgtatcttccactgttgctttggcgggccccagggctcaccccccggcgctggccccccgcgagggaggctcgcgagcgcccgccagaggcccattccaacctgttgtatcagtgtagtctgagttgacgagtaatcaatcaaaactttcaacaacggatctcttggttctggcatcgatgaagaacgcagcgaaatgcgataagtaatgtgaattgcagaattcagtgaatcatcgaatctttgaacgcacattgcgccctttggtattccgaagggcatgcctgttcgagcgtcattacacccctcaagctctgcttggtattgggcgtccgccccccgttc…		sl18529b_Caloplaca_stillicidiorum.jpg; sl18529_Caloplaca_stillicidiorum.jpg
Leavitt 18-614	sl18614	Teloschistaceae	Caloplaca	stillicidiorumAGG	MZ244083	gagaggggggcctcgcgctccaggggcctcgtgccccgcacctttccaccctttgtctatcttccactgttgctttggcgggccccggggcttcccccccggcgctggccccccgcgagggaggctcgcgagcgcccgccagaggcccattccaacctgttgtatcggtgtagtctgagtttacgaataatcaatcaaaactttcaacaacggatctcttggttctggcatcgatgaagaacgcagcgaaatgcgataagtaatgtgaattgcagaattcagtgaatcatcgaatctttgaacgcacattgcgccctttggtattccgaagggcatgcctgttcgagcgtcattacacccctcaagctctgcttggtattgggcgtccgccccccgctc…		sl18614_Caloplaca_stillicidiorum.jpg
Leavitt 18-513	sl18513	Teloschistaceae	Caloplaca	xanthostigmoideaAFF	MZ244084	ccgcgagagggacgtgcgcctacggccacggcccggggggacggccccgccccccagctcttcaaccctgtgtatacctacctctgttgcttcggcgagcgccgaggtgcctcgcggcgcctcggccccggccctcggtcggtgagctctcgccagaggcccaacttcattctgttcccagtgacgtccgagcacaccgattaaatcaatcaaaactttcaacaacggatctcttggttctggcatcgatgaagaacgcagcgaaatgcgataagtaatgtgaattgcagaattcagtgaatcatcgaatctttgaacgcacattgcgccccttggtattccggggggcatgcctgttcgagcgtcattgcaaccctcaagctttgcttggtattgggc…		sl18513_Gyalolechia_xanthostigmoideaAFF.jpg
Leavitt 18-645unk	sl18645unk	Teloschistaceae	Caloplaca	xanthostigmoideaAFF	MZ244085	ccgagagagggacgtgcgcccacggccacggcccggggggccccaccccccagctcttcaaccctgtgtataccaacccctgttgcttcggcgagcgtcgaggtgccccgcgcctcggccccggccacagccggtgagctctcgccagaggccccaacttcatcctgtttccagtgacgtccgagtacaccgatccaatcaatcaaaactttcaacaacggatctcttggttctggcatcgatgaagaacgcagcgaaatgcgataagtaatgtgaattgcagaattcagtgaatcatcgaatctttgaacgcacattgcgccccttggtattccggggggcatgcctgttcgagcgtcattgcaaccctcaagctttgcttggtattgggcgttcgct…		missing
Leavitt 18-440b	sl18440b	Teloschistaceae	Gyaloechia	bracteata	MZ244086	acaaaggggggctttgcgccccaggggctcacgccccgcaccttttcacccggtgtccatcttccactgttgctttggcgagtcccgggggtgatctcccggcgctggccccctaacggggtcccgcgaatactcgccggaggttcgtctaaaatctgttttatcagtgaagtctggttacatgaataattgaaacaaaactttcaacaacggatctcttggttctggcatcgatgaagaacgcagcgaaatgcgataagtaatgtgaattgcagaattcagtgaatcatcgaatctttgaacgcacattgcgcccctcggaaccccgaggggcatgcctgttcgagcgtcattaaaaccctcaagcttggcttggtattgggtgctcgcccccccggg…		sl18440_Gyalolechia_bracteata.jpg
Leavitt 18-421a	sl18421a	Teloschistaceae	Gyaloechia	epiphyta	MZ244087	acgagaggggggcttcgcgccccaggggctaataccccgcacctttccaccctgtgtatatcttccactgttgctttggcgggccccggggcttctcccggcgctggcctcctaacggggtcccgcgagtgcccgtcagaggcccattaaattctgtttatcagtgaagtccgagttcaaacaaataaattaaaactttcaacaacggatctcttggttctggcatcgatgaagaacgcagcgaaatgcgataagtaatgtgaattgcagaattcagtgaatcatcgaatctttgaacgcacattgcgcccttcggaattccgaagggcatgcctgttcgagcgtcattaaacccctcaagcttggcttggtattgggtgcccgccccccggttttagg…		no photo
Leavitt 18-421cand	sl18421cand	Teloschistaceae	Gyaloechia	epiphyta	MZ244088	acgagaggggggcttcgcgccccaggggctaataccccgcacctttccaccctgtgtatatcttccactgttgctttggcgggccccggggcttctcccggcgctggcctcctaacggggtcccgcgagtgcccgtcagaggcccattaaattctgtttatcagtgaagtccgagttcaaacaaataaattaaaactttcaacaacggatctcttggttctggcatcgatgaagaacgcagcgaaatgcgataagtaatgtgaattgcagaattcagtgaatcatcgaatctttgaacgcacattgcgcccttcggaattccgaagggcatgcctgttcgagcgtcattaaacccctcaagcttggcttggtattgggtgcccgccccccggttttagg…		sl18421_candelariella_sp_noseq.jpg
Leavitt 18-429a	sl18429a	Teloschistaceae	Gyaloechia	epiphyta	MZ244089	acgagaggggggcttcgcgccccaggggctaataccccgcacctttccaccctgtgtatatcttccactgttgctttggcgggccccggggcttctcccggcgctggcctcctaacggggtcccgcgagtgcccgtcagaggcccattaaattctgtttatcagtgaagtccgagttcaaacaaataaattaaaactttcaacaacggatctcttggttctggcatcgatgaagaacgcagcgaaatgcgataagtaatgtgaattgcagaattcagtgaatcatcgaatctttgaacgcacattgcgcccttcggaattccgaagggcatgcctgttcgagcgtcattaaacccctcaagcttggcttggtattgggtgcccgccccccggttttagg…		sl18429_Gayalechia_epiphyta.jpg
Leavitt 18-633	sl18633	Teloschistaceae	Pachypeltis	invadens	MZ244090	ctgagagagggacctcgcgtcccccgggggtttcggccctccacctcttccaccctgtgtataccaacctctgttgctttggcgagtgccggggcgtcagcttcggccctgaccgcggtcagtgagccctcgtcggaggccgatcataattctgttttcagtgaagtccgagcatacaaacaaatgaatcaaaactttcaacaacggatctcttggttctggcatcgatgaagaacgcagcgaaatgcgataagtaatgtgaattgcagaattcagtgaatcatcgaatctttgaacgcacattgcgccctttggtattccgaggggcatgcctgttcgagcgtcattgcaaccctcaagctttgcttggtattgggcgttcgcttcccctccgggggc…		sl18633_Pachypeltis_phoenicopta.jpg
Leavitt 18-246b	sl18246b	Teloschistaceae	Pachypeltis	phoenicopta	MZ244091	ctgagagagggacctcgcgtcccccggggggtttcggccctccacctcttcaaccctgtgtataccaacctttgttgctttggcgagtgccggggcgtcagcttcggccctgacctcggtcagtgagtcctcgtcagaggcccatcaaaattctatttacagtaaagtccgagtatacaaacaaataaatcaaaactttcaacaacggatctcttggttctggcatcgatgaagaacgcagcgaaatgcgataagtaatgtgaattgcagaattcagtgaatcatcgaatctttgaacgcacattgcgccccttggtattccgaggggcatgcctgttcgagcgtcattgcaaccctcaagctttgcttggtattgggcgttcgctcctcctcacgggg…		sl18246b_Pachypeltis_phoenicopta.jpg
Leavitt 18-280a	sl18280a	Teloschistaceae	Pachypeltis	phoenicopta	MZ244092	ctgagagagggacctcgcgtcccccggggggtttcggccctccacctcttcaaccctatgtataccaacctttgttgctttggcgagtgccggggcgtcagcttcggccctgacctcggtcagcgagccctcgtcagaggcccatcaaaattctattttagtgaagtccgagcatacaaacaaataaatcaaaactttcaacaacggatctcttggttctggcatcgatgaagaacgcagcgaaatgcgataagtaatgtgaattgcagaattcagtgaatcatcgaatctttgaacgcacattgcgccccttggtattccgaggggcatgcctgttcgagcgttattgcaaccctcaagctttgcttggtattgggcgttcgctcctcctcacggggg…		sl18280_Caloplaca_adnexa.jpg
Leavitt 18-305a	sl18305a	Teloschistaceae	Pachypeltis	phoenicopta	MZ244093	ctgagagagggacctcgcgtcccccggggggtttcggccctccacctcttcaaccctatgtataccaacctttgttgctttggcgagtgccggggcgtcagcttcggccctgacctcggtcagcgagccctcgtcagaggcccatcaaaattctattttagtgaagtccgagcatacaaacaaataaatcaaaactttcaacaacggatctcttggttctggcatcgatgaagaacgcagcgaaatgcgataagtaatgtgaattgcagaattcagtgaatcatcgaatctttgaacgcacattgcgccccttggtattccgaggggcatgcctgttcgagcgttattgcaaccctcaagctttgcttggtattgggcgttcgctcctcctcacggggg…		sl18305_Caloplaca_phoenoptica copy.jpg
Leavitt 18-346e	sl18346e	Teloschistaceae	Pachypeltis	phoenicopta	MZ244094	ctgagagagggacctcgcgtcccccggggggtttcggccctccacctcttcaaccctgtgtataccaacctttgttgctttggcgagtgccggggcgtcagcttcggccctgacctcggtcagtgagtcctcgtcagaggcccatcaaaattctatttacagtaaagtccgagtatacaaacaaataaatcaaaactttcaacaacggatctcttggttctggcatcgatgaagaacgcagcgaaatgcgataagtaatgtgaattgcagaattcagtgaatcatcgaatctttgaacgcacattgcgccccttggtattccgaggggcatgcctgttcgagcgtcattgcaaccctcaagctttgcttggtattgggcgttcgctcctcctcacgggg…		sl18346_Caloplaca_adnexa.jpg
Leavitt 18-405b	sl18405b	Teloschistaceae	Pachypeltis	phoenicopta	MZ244095	ctgagagagggacctcgcgtcccccggggggtttcggccctccacctcttcaaccctatgtatacccacctttgttgctttggcgagtgccggggcgtcagcttcggccctgacctcggtcagtgagtcctcgtcagaggcccatcaaaattctgtttacagtgaagtccgagtatacaaacaaataaatcaaaactttcaacaacggatctcttggttctggcatcgatgaagaacgcagcgaaatgcgataagtaatgtgaattgcagaattcagtgaatcatcgaatctttgaacgcacattgcgccccttggtattccgaggggcatgcctgttcgagcgtcattgcaaccctcaagctttgcttggtattgggcgttcgctcctcctcacgggg…		sl18405_Caloplaca_adnexa.jpg
Leavitt 18-405calo	sl18405calo	Teloschistaceae	Pachypeltis	phoenicopta	MZ244096	ctgagagagggacctcgcgtcccccggggggtttcggccctccacctcttcaaccctatgtatacccacctttgttgctttggcgagtgccggggcgtcagcttcggccctgacctcggtcagtgagtcctcgtcagaggcccatcaaaattctgtttacagtgaagtccgagtatacaaacaaataaatcaaaactttcaacaacggatctcttggttctggcatcgatgaagaacgcagcgaaatgcgataagtaatgtgaattgcagaattcagtgaatcatcgaatctttgaacgcacattgcgccccttggtattccgaggggcatgcctgttcgagcgtcattgcaaccctcaagctttgcttggtattgggcgttcgctcctcctcacgggg…		sl18405_Caloplaca_adnexa.jpg
Leavitt 18-391d	sl18391d	Teloschistaceae	Parvoplaca	tiroliensis	MZ244097	ccgagagagggacttcgcgtcccccggggattgctacggcaccccaactcttcaaccctgtgtctaccaacctttgttgctttggcgagtgccggggcgcaagcttcggccctgaccgaggtcagcgagccctcgccagaggcccatcccaattctgttttcagtgaagtccgagcatacaaacgaataaatcaaaactttcaacaacggatctcttggttctggcatcgatgaagaacgcagcgaaatgcgataagtaatgtgaattgcagaattcagtgaatcatcgaatctttgaacgcacattgcgccccttggtattccgaggggcatgcctgttcgagcgtcattgcaaccctcaagctttgcttggtattgggctttcgccttgcctccggg…		no photo
Leavitt 18-470	sl18470	Teloschistaceae	Parvoplaca	tiroliensis	MZ244098	ccgagagggggacttcgagtcccccggggattgctacggcaccccaactcttcaaccctgtgtctaccaacctttgttgctttggcgagtgccggggcgcaagcctcggccctgacctcggtcagcgagccctcgccagaggcccatcacaattctgttttcagtggagtccgagcatacaaacgaataaatcaaaactttcaacaacggatctcttggttctggcatcgatgaagaacgcagcgaaatgcgataagtaatgtgaattgcagaattcagtgaatcatcgaatctttgaacgcacattgcgccccttggtattccgaggggcatgcctgttcgagcgtcattgcaaccctcaagctttgcttggtattgggccctcgccttgcctccggg…		sl18470_Parvoplaca_tiroliensis.jpg
Leavitt 18-605b	sl18605b	Teloschistaceae	Parvoplaca	tiroliensis	MZ244099	ccgagagagggacttcgcgtcccccggggattgctacggcaccccaactcttcaaccctgtgtctaccaacctttgttgctttggcgagtgccggggcgtaagcttcggccctgaccgaggtcagcgagccctcgccagaggctcatcacaattctgttttcagtgaagtccgagcatacaaacgaataaatcaaaactttcaacaacggatctcttggttctggcatcgatgaagaacgcagcgaaatgcgataagtaatgtgaattgcagaattcagtgaatcatcgaatctttgaacgcacattgcgccccttggtattccgaggggcatgcctgttcgagcgtcattgcaaccctcaagctttgcttggtattgggccttcgccttgcctccggg…		sl18605_Parvoplaca_tiroliensis.jpg
Leavitt 18-605c	sl18605c	Teloschistaceae	Parvoplaca	tiroliensis	MZ244100	ccgagagagggacttcgcgtcccccggggattgctacggcaccccaactcttcaaccctgtgtctaccaacctttgttgctttggcgagtgccggggcgtaagcttcggccctgaccgaggtcagcgagccctcgccagaggctcatcacaattctgttttcagtgaagtccgagcatacaaacgaataaatcaaaactttcaacaacggatctcttggttctggcatcgatgaagaacgcagcgaaatgcgataagtaatgtgaattgcagaattcagtgaatcatcgaatctttgaacgcacattgcgccccttggtattccgaggggcatgcctgttcgagcgtcattgcaaccctcaagctttgcttggtattgggccttcgccttgcctccggg…		sl18605_Parvoplaca_tiroliensis.jpg
Leavitt 18-482	sl18482	Teloschistaceae	Pyrenodesmia	variabilis	MZ244101	ccgagaggggggctcacgcgtcccaggggttctgccccgtacctttccaccctttgtctattttccactgttgctttggcgggccccgggctttacctcccggcgctggccccctattagggtccgcgagcgcccgccgaaggcccatcaaaaacctgtgtatcagtgctgtctgagtatacgaaaatcaatcaaaactttcaacaacggatctcttggttctggcatcgatgaagaacgcagcgaaatgcgataagtaatgtgaattgcagaattcagtgaatcatcgaatctttgaacgcacattgcgccctctggtattccggggggcatgcctgttcgagcgtcatttacacctctcaagcactgcttggtattgggtgctcgccctcctcttcg…		sl18482_Pyrenodesmia_variabilis.jpg
Leavitt 18-482crust	sl18482crust	Teloschistaceae	Pyrenodesmia	variabilis	MZ244102	ccgagaggggggctcacgcgtcccaggggttctgccccgtacctttccaccctttgtctattttccactgttgctttggcgggccccgggctttacctcccggcgctggccccctattagggtccgcgagcgcccgccgaaggcccatcaaaaacctgtgtatcagtgctgtctgagtatacgaaaatcaatcaaaactttcaacaacggatctcttggttctggcatcgatgaagaacgcagcgaaatgcgataagtaatgtgaattgcagaattcagtgaatcatcgaatctttgaacgcacattgcgccctctggtattccggggggcatgcctgttcgagcgtcatttacacctctcaagcactgcttggtattgggtgctcgccctcctcttcg…		sl18482_crust.jpg
Leavitt 18-486	sl18486	Teloschistaceae	Pyrenodesmia	variabilis	MZ244103	ccgagaggggggctcacgcgtcccaggggttctgccccgtacctttccaccctttgtctattttccactgttgctttggcgggccccgggctttacctcccggcgctggccccctattagggtccgcgagcgcccgccgaaggcccatcaaaaacctgtgtatcagtgctgtctgagtatacgaaaatcaatcaaaactttcaacaacggatctcttggttctggcatcgatgaagaacgcagcgaaatgcgataagtaatgtgaattgcagaattcagtgaatcatcgaatctttgaacgcacattgcgccctctggtattccggggggcatgcctgttcgagcgtcatttacacctctcaagcactgcttggtattgggtgctcgccctcctcttcg…		sl18486_Pyrenodesmia_variabilis.jpg
Leavitt 18-504	sl18504	Teloschistaceae	Pyrenodesmia	variabilis	MZ244104	ccgagaggggggctcacgcgtcccaggggttctgccccgtacctttccaccctttgtctattttccactgttgctttggcgggccccgggcttcacctcccggcgctggccccctattagggtccgcgagcgcccgccgaaggctcatcaaaaacctgtgtatcagtgctgtctgagtatacgaaaatcaatcaaaactttcaacaacggatctcttggttctggcatcgatgaagaacgcagcgaaatgcgataagtaatgtgaattgcagaattcagtgaatcatcgaatctttgaacgcacattgcgccctctggtattccggggggcatgcctgttcgagcgtcattacacctctcaagcactgcttggtattgggtgctcgccctcctctccgg…		missing
Leavitt 18-457	sl18457	Teloschistaceae	Rufoplaca	arenaria	MZ244105	ctgagaggggggtttcgcgccccaggggctctggccccgcacctttccaccctttgttcaccgttcactcttgctttggcggaccccggggtccctccggcgccggccctttcgtagggttcgcgagtgtccgccagaggcccattaaaaatcgttttcacttgagtggtctgagttacaaatacaatcaaaactttcaacaacggatctcttggttctggcatcgatgaagaacgcagcgaaatgcgataagtaatgtgaattgcagaattcagtgaatcatcgaatctttgaacgcacattgcgccctttggtattccgaagggcatgcctgttcgagcgtcattaaacctctcaagctttgcttggtactgggtgttccgccccccgaaaagcttg…		sl18457_Rufoplaca_arenaria.jpg
Leavitt 18-463	sl18463	Teloschistaceae	Rufoplaca	arenaria	MZ244106	ctgagaggggggtttcgcgccccaggggctctggccccgcacctttccaccctttgttcaccgttcactcttgctttggcggaccccggggtccctccggcgccggccctttcgtagggttcgcgagtgtccgccagaggcccattaaaaatcgttttcacttgagtggtctgagttacacaaatacaatcaaaactttcaacaacggatctcttggttctggcatcgatgaagaacgcagcgaaatgcgataagtaatgtgaattgcagaattcagtgaatcatcgaatctttgaacgcacattgcgccctttggtattccgaagggcatgcctgttcgagcgtcattaaacctctcaagctttgcttggtactgggtgttccgccccccgaaaagct…		sl18463_Rufoplaca_arenaria.jpg
Leavitt 18-474b	sl18474b	Teloschistaceae	Rufoplaca	arenaria	MZ244107	ctgagaggggggtttcgcgccccaggggctctggccccgcacctttccaccctttgttcaccgttcactcttgctttggcggaccccggggtccctccggcgccggccctttcgtagggttcgcgagtgtccgccagaggcccattaaaaatcgttttcacttgagtggtctgagttacaaatacaatcaaaactttcaacaacggatctcttggttctggcatcgatgaagaacgcagcgaaatgcgataagtaatgtgaattgcagaattcagtgaatcatcgaatctttgaacgcacattgcgccctttggtattccgaagggcatgcctgttcgagcgtcattaaacctctcaagctttgcttggtactgggtgttccgccccccgaaaagcttg…		sl18474b_Rufoplaca_arenaria.jpg
Leavitt 18-654	sl18654	Teloschistaceae	Rufoplaca	arenaria	MZ244108	ctgagaggggggtttcgcgccccaggggctctggccccgcacctttccaccctttgttcaccgttcactcttgctttggcggaccccggggtccctccggcgccggccctttcgtagggttcgcgagtgtccgccagaggcccattaaaaatcgttttcacttgagtggtctgagttacacaaatacaatcaaaactttcaacaacggatctcttggttctggcatcgatgaagaacgcagcgaaatgcgataagtaatgtgaattgcagaattcagtgaatcatcgaatctttgaacgcacattgcgccctttggtattccgaagggcatgcctgttcgagcgtcattaaacctctcaagctttgcttggtactgggtgttccgccccccgaaaagct…		sl18654_Rufoplaca_arenaria.jpg
Leavitt 18-665a	sl18665a	Teloschistaceae	Rufoplaca	arenaria	MZ244109	ctgagaggggggtttcgcgccccaggggctctggccccgcacctttccaccctttgttcaccgttcactcttgctttggcggaccccggggtccctccggcgccggccctttcgtagggttcgcgagtgtccgccagaggcccattaaaaatcgttttcacttgagtggtctgagttacacaaatacaatcaaaactttcaacaacggatctcttggttctggcatcgatgaagaacgcagcgaaatgcgataagtaatgtgaattgcagaattcagtgaatcatcgaatctttgaacgcacattgcgccctttggtattccgaagggcatgcctgttcgagcgtcattaaacctctcaagctttgcttggtactgggtgttccgccccccgaaaagct…		sl18665_Rufoplaca_arenaria.jpg
Leavitt 18-264a	sl18264a	Teloschistaceae	Rusavskia	elegans	MZ244110	ctgcgcccctcacctcttcaaccctgtgtctaccaaccgctgttgcttcggcgagcgtcggggcgtccgcgccccggccccggcctcggccggtgagttctcgccagaggcctatctttattctgttttgcagtgacgtccgagaatacccatataatcaatcaaaactttcaacaacggatctcttggttctggcatcgatgaagaacgcagcgaaatgcgataagtaatgtgaattgcagaattcagtgaatcatcgaatctttgaacgcacattgcgccccttggtattccggggggcatgcctgttcgagcgtcattgcaaccctcaagctttgcttggtattgggcgctcgcctccctcggacgggggaggcgtgcccgcaaactagtggcggt…		sl18264_sp.jpg
Leavitt 18-271	sl18271	Teloschistaceae	Rusavskia	elegans	MZ244111	ctaagagagggatgtacgcttccagctgtgtcccggggggctgcgcccctcacctcttcaaccctgtgtctaccaaccgctgttgcttcggcgagcgtcggggcgtccgcgccccggccccggcctcggccggtgagttctcgccagaggcctatctttattctgttttgcagtgacgtccgagaatacccatataatcaatcaaaactttcaacaacggatctcttggttctggcatcgatgaagaacgcagcgaaatgcgataagtaatgtgaattgcagaattcagtgaatcatcgaatctttgaacgcacattgcgccccttggtattccggggggcatgcctgttcgagcgtcattgcaaccctcaagctttgcttggtattgggcgctcgcct…		sl18271_Rusavskia_elegans (1).jpg
Leavitt 18-295	sl18295	Teloschistaceae	Rusavskia	elegans	MZ244112	ctaagagagggatgtacgcttccagctgtgtcccggggggctgcgcccctcacctcttcaaccctgtgtctaccaaccgctgttgcttcggcgagcgtcggggcgtccgcgccccggccccggcctcggccggtgagttctcgccagaggcctatctttattctgttttgcagtgacgtccgagaatacccatataatcaatcaaaactttcaacaacggatctcttggttctggcatcgatgaagaacgcagcgaaatgcgataagtaatgtgaattgcagaattcagtgaatcatcgaatctttgaacgcacattgcgccccttggtattccggggggcatgcctgttcgagcgtcattgcaaccctcaagctttgcttggtattgggcgctcgcct…		sl18295_Rusavskia_elegans.jpg
Leavitt 18-356b	sl18356b	Teloschistaceae	Rusavskia	elegans	MZ244113	ctaagagagggatacacgcttccagccgagtcccggggggctgcgcccctcacctcttcaaccctgtgtctaccaaccgctgttgcttcggcgagcgtcggggcgtccgcgccccggccccggcctcggtcggtgagctctcgccagaggcccatctttattctgttttgcagtgacgtccgagaatacccatataatcaatcaaaactttcaacaacggatctcttggttctggcatcgatgaagaacgcagcgaaatgcgataagtaatgtgaattgcagaattcagtgaatcatcgaatctttgaacgcacattgcgccccttggtattccggggggcatgcctgttcgagcgtcattgcaaccctcaagctttgcttggtattgggcgctcgcct…		no photo
Leavitt 18-366	sl18366	Teloschistaceae	Rusavskia	elegans	MZ244114	ctaagagagggatgtacgcttccagctgtgtcccggggggctgcgcccctcacctcttcaaccctgtgtctaccaaccgctgttgcttcggcgagcgtcggggcgtccgcgccccggccccggcctcggccggtgagttctcgccagaggcctatctttattctgttttgcagtgacgtccgagaatacccatataatcaatcaaaactttcaacaacggatctcttggttctggcatcgatgaagaacgcagcgaaatgcgataagtaatgtgaattgcagaattcagtgaatcatcgaatctttgaacgcacattgcgccccttggtattccggggggcatgcctgttcgagcgtcattgcaaccctcaagctttgcttggtattgggcgctcgcct…		sl18366_Rusavskia_elegans_sp_noseq copy.jpg
Leavitt 18-378	sl18378	Teloschistaceae	Rusavskia	elegans	MZ244115	ccgagagagggatatacgcttccaggccgtatcccggggggctgcgccccccacctcttcaaccctgtgtataccaaccgctgttgcttcggcgagcgtcggggcgtccgcgccccggccccggcctcggtcagtgagctctcgccggaggcccatctttattctgttttgcagtgacgtccgagaaaaccaacacaatcaatcaaaactttcaacaacggatctcttggttctggcatcgatgaagaacgcagcgaaatgcgataagtaatgtgaattgcagaattcagtgaatcatcgaatctttgaacgcacattgcgccccttggtattccggggggcatacctgttcgagcgtcattgcaaccctcaagctttgcttggtattgggcgctcgcc…		sl18378_Rusavskia_elegans.jpg
Leavitt 18-395calo	sl18395calo	Teloschistaceae	Rusavskia	elegans	MZ244116	ctaagagagggatgtacgcttccagctgtgtcccggggggctgcgcccctcacctcttcaaccctgtgtctaccaaccgctgttgcttcggcgagcgtcggggcgtccgcgccccggccccggcctcggccggtgagttctcgccagaggcctatctttattctgttttgcggtgacgtccgagaatacccatgtaatcaatcaaaactttcaacaacggatctcttggttctggcatcgatgaagaacgcagcgaaatgcgataagtaatgtgaattgcagaattcagtgaatcatcgaatctttgaacgcacattgcgccccttggtattccggggggcatgcctgttcgagcgtcattgcaaccctcaagctttgcttggtattgggcgctcgcct…
Leavitt 18-403d	sl18403d	Teloschistaceae	Rusavskia	elegans	MZ244117	ctaagagagggatgtacgcttacagctgtgtcccggggggctgcgccccctacctcttcaaccctgtgtctaccaaccgctgttgcttcggcgagcgtcggggcgtccgcgccccggccccggcttcggtcggtgagctctcgccagaggcctatctttattctgttttgcagtgacgtccgagaatcccaagataatcaatcaaaactttcaacaacggatctcttggttctggcatcgatgaagaacgcagcgaaatgcgataagtaatgtgaattgcagaattcagtgaatcatcgaatctttgaacgcacattgcgccccttggtattccggggggcatgcctgttcgagcgtcattgcaaccctcaagctttgcttggtattgggcgctcgcct…		no photo
Leavitt 18-409a	sl18409a	Teloschistaceae	Rusavskia	elegans	MZ244118	ctaagagagggatgtacgcttccagctgtgtcccggggggctgcgcccctcacctcttcaaccctgtgtctaccaaccgctgttgcttcggcgagcgtcggggcgtccgcgccccggccccggcctcggccggtgagttctcgccagaggcctatctttattctgttttgcagtgacgtccgagaatacccatataatcaatcaaaactttcaacaacggatctcttggttctggcatcgatgaagaacgcagcgaaatgcgataagtaatgtgaattgcagaattcagtgaatcatcgaatctttgaacgcacattgcgccccttggtattccggggggcatgcctgttcgagcgtcattgcaaccctcaagctttgcttggtattgggcgctcgcct…		sl18409a_Rusavskia_elegans.jpg
Leavitt 18-427a	sl18427a	Teloschistaceae	Rusavskia	elegans	MZ244119	ccgagagagggatatacgcttccggccgtatcccggggggctgcgccccccacctcttcaaccctgtgcataccaaccgctgttgcttcggcgagcgtcggggcgtccgcgccccggccccggcctcggtcagtgagctctcgccggaggcccatctttattctgttttgcagtgacgtccgagaaaaccaacacaatcaatcaaaactttcaacaacggatctcttggttctggcatcgatgaagaacgcagcgaaatgcgataagtaatgtgaattgcagaattcagtgaatcatcgaatctttgaacgcacattgcgccccttggtattccggggggcatacctgttcgagcgtcattgcaaccctcaagctttgcttggtattgggcgctcgcct…		sl18427_Rusavskia_elegans_noseq.jpg
Leavitt 18-467xantho	sl18467xantho	Teloschistaceae	Rusavskia	elegans	MZ244120	ctaagagagggatgtacgcttccagctgtgtcccggggggctgcgcccctcacctcttcaaccctgtgtctaccaaccgctgttgcttcggcgagcgtcggggcgtccgcgccccggccccggcctcggccggtgagttctcgccagaggcctatctttattctgttttgcagtgacgtccgagaatacccatataatcaatcaaaactttcaacaacggatctcttggttctggcatcgatgaagaacgcagcgaaatgcgataagtaatgtgaattgcagaattcagtgaatcatcgaatctttgaacgcacattgcgccccttggtattccggggggcatgcctgttcgagcgtcattgcaaccctcaagctttgcttggtattgggcgctcgcct…		sl18467_Xanthoria.jpg
Leavitt 18-511rusa	sl18511rusa	Teloschistaceae	Rusavskia	elegans	MZ244121	ctaagagagggatgtacgcttccagctgtgtcccggggggctgcgcccctcacctcttcaaccctgtgtctaccaaccgctgttgcttcggcgagcgtcggggcgtccgcgccccggccccggcctcggccggtgagttctcgccagaggcctatctttattctgttttgcagtgacgtccgagaatacccatataatcaatcaaaactttcaacaacggatctcttggttctggcatcgatgaagaacgcagcgaaatgcgataagtaatgtgaattgcagaattcagtgaatcatcgaatctttgaacgcacattgcgccccttggtattccggggggcatgcctgttcgagcgtcattgcaaccctcaagctttgcttggtattgagcgctcgcct…		sl18511_Rusavskia_elegans.jpg
Leavitt 18-537a	sl18537a	Teloschistaceae	Rusavskia	elegans	MZ244122	ctaagagagggatgtacgcttccagctgtgtcccggggggctgcgcccctcacctcttcaaccctgtgtctaccaaccgctgttgcttcggcgagcgtcggggcgtccgcgccccggccccggcctcggccggtgagttctcgccagaggcctatctttattctgttttgcagtgacgtccgagaatacccatataatcaatcaaaactttcaacaacggatctcttggttctggcatcgatgaagaacgcagcgaaatgcgataagtaatgtgaattgcagaattcagtgaatcatcgaatctttgaacgcacattgcgccccttggtattccggggggcatgcctgttcgagcgtcattgcaaccctcaagctttgcttggtattgggcgctcgcct…		sl18537a_Rusavskia_elegans.jpg
Leavitt 18-670	sl18670	Teloschistaceae	Rusavskia	elegans	MZ244123	ctaagagagggatgtacgcttccagctgtgtcccggggggctgcgcccctcacctcttcaaccctgtgtctaccaaccgctgttgcttcggcgagcgtcggggcgtccgcgccccggccccggcctcggccggtgagttctcgccagaggcctatctttattctgttttgcagtgacgtccgagaatacccatataatcaatcaaaactttcaacaacggatctcttggttctggcatcgatgaagaacgcagcgaaatgcgataagtaatgtgaattgcagaattcagtgaatcatcgaatctttgaacgcacattgcgccccttggtattccggggggcatgcctgttcgagcgtcattgcaaccctcaagctttgcttggtattgggcgctcgcct…		sl18670_Rusavskia_elegans.jpg
Leavitt 19-200b	sl19200b	Teloschistaceae	Rusavskia	elegans	MZ244124	CTGCGGAGGATCATTACTAAGAGAGGGATGTACGCTTACAGCTGTGTCCCGGGGGGCTGCGCCCCTCACCTCTTCACCCTGTGTCTACCAACCGCTGTTGCTTCGGCGAGCGTCGGGGCGTCCGCGCCCCGGCCCCGGCCTCGGCCGGTGAGTTCTCGCCAGAGGCCTATCTTTATTCTGTTTTGCAGTGACGTCCGAGAATACCCACATAATCAATCAAAACTTTCAACAACGGATCTCTTGGTTCTGGCATCGATGAAGAACGCAGCGAAATGCGATAAGTAATGTGAATTGCAGAATTCAGTGAATCATCGAATCTTTGAACGCACATTGCGCCCCTTGGTATTCCGGGGGGCATGCCTGTTCGAGCGTCATTGCAACCCTCAAGCTTTGCTTGGT…		missing
Leavitt 18-249a	sl18249a	Teloschistaceae	Rusavskia	sorediata	MZ244125	ttcggcgagcgttggggcgtccgcgccccggccccggcctcggtcggtgagctctcgccggaggcccatctttattctgtttgcagtgacgtccgagaataccaacacaatcaatcaaaactttcaacaacggatctcttggttctggcatcgatgaagaacgcagcgaaatgcgataagtaatgtgaattgcagaattcagtgaatcatcgaatctttgaacgcacattgcgccccttggtattccggggggcatacctgttcgagcgtcattgcaaccctcaagccttgcttggtattgggcgctcgcttcccccggacgggggaggcgtgcccgcaaactagtggcggtccagggagacttcaagcgcagtagaatcattccgctttcgaggtgtc…		sl18249_Rusavskia_sorediata_ (1).jpg
Leavitt 18-370g	sl18370g	Teloschistaceae	Rusavskia	sorediata	MZ244126	ccgagagagggatatacgcttccggctgtatcccggggggctgcgccccccacctcttcaaccctgtgtataccaaccgctgttgcttcggcgagcgttggggcgtccgcgccccggccccggcctcggtcggtgagctctcgccggaggcccatctttattctgtttgcagtgacgtccgagaataccaacacaatcaatcaaaactttcaacaacggatctcttggttctggcatcgatgaagaacgcagcgaaatgcgataagtaatgtgaattgcagaattcagtgaatcatcgaatctttgaacgcacattgcgccccttggtattccggggggcatacctgttcgagcgtcattgcaaccctcaagccttgcttggtattgggcgctcgcttc…		no photo
Leavitt 18-410b	sl18410b	Teloschistaceae	Rusavskia	sorediata	MZ244127	ccgagagagggatatacgcttccggctgtatcccggggggctgcgccccccacctcttcagccctgtgtataccaaccgctgttgcttcggcgagcgttggggcgtccgcgccccggccccggcctcggtcggtgagctctcgccggaggcccatctttattctgtttgcagtgacgtccgagaataccaacacaatcaatcaaaactttcaacaacggatctcttggttctggcatcgatgaagaacgcagcgaaatgcgataagtaatgtgaattgcagaattcagtgaatcatcgaatctttgaacgcacattgcgccccttggtattccggggggcatacctgttcgagcgtcattgcaaccctcaagccttgcttggtattgggcgctcgcttc…		sl18410_Rusavskia_elegans.jpg
Leavitt 18-505rusa	sl18505rusa	Teloschistaceae	Rusavskia	sorediata	MZ244128	gcagtgacgtccgagaataccaacacaatcaatcaaaactttcaacaacggatctcttggttctggcatcgatgaagaacgcagcgaaatgcgataagtaatatgaattgcagaattcagtgaatcatagaatctttgaacgcacattgcgccccttggtattccggggggcatacctgttcgagcgtcattgcaaccctcaagctttgcttggtattgggcgctcgcttcccccggccgggggaggcgtgcccgcaaactagtggcggtccagggagacttcaagcgcagtagaatcattccgctttcgagggacaccctggggcccggccgtgaaacccccaactttcaatgattgacctcg		sl18505_RusavskiaCF_sp.jpg
Leavitt 18-538	sl18538	Teloschistaceae	Rusavskia	sorediata	MZ244129	ccacctcttcaaccctgtgtataccaaccgctgttgcttcggcgagcgttggggcgtccgcgccccggccccggcctcggtcggtgagctctcgccggaggcccatctttattctgtttgcagtgacgtccgagaataccaacacaatcaatcaaaactttcaacaacggatctcttggttctggcatcgatgaagaacgcagcgaaatgcgataagtaatgtgaattgcagaattcagtgaatcatcgaatctttgaacgcacattgcgccccttggtattccggggggcatacctgttcgagcgtcattgcaaccctcaagccttgcttggtattgggcgctcgcttcccccggacgggggaggcgtgcccgcaaactagtggcggtccagggagac…		sl18538_Rusavskia_elegans.jpg
Leavitt 18-593	sl18593	Teloschistaceae	Rusavskia	sorediata	MZ244130	ccgagagagggatatacgcttccggctgtatcccggggggctgcgccccccacctcttcaaccctgtgtataccaaccgctgttgcttcggcgagcgttggggcgtccgcgccccggccccggcctcggtcggtgagctctcgccggaggcccatctttattctgtttgcagtgacgtccgagaataccaacacaatcaatcaaaactttcaacaacggatctcttggttctggcatcgatgaagaacgcagcgaaatgcgataagtaatgtgaattgcagaattcagtgaatcatcgaatctttgaacgcacattgcgccccttggtattccggggggcatacctgttcgagcgtcattgcaaccctcaagccttgcttggtattgggcgctcgcttc…		sl18593_Rusavskia_sorediata.jpg
Leavitt 18-638b	sl18638b	Teloschistaceae	Rusavskia	sorediata	MZ244131	ccgagagagggatatacgcttccggctgtatcccggggggctgcgccccccacctcttcaaccctgtgtataccaaccgctgttgcttcggcgagcgttggggcgtccgcgccccggccccggcctcggtcggtgagctctcgccggaggcccatctttattctgtttgcagtgacgtccgagaataccaacacaatcaatcaaaactttcaacaacggatctcttggttctggcatcgatgaagaacgcagcgaaatgcgataagtaatgtgaattgcagaattcagtgaatcatcgaatctttgaacgcacattgcgccccttggtattccggggggcatacctgttcgagcgtcattgcaaccctcaagccttgcttggtattgggcgctcgcttc…		sl18638_Rusavskia_sorediata.jpg
Leavitt 18-269xantho	sl18269xantho	Teloschistaceae	Xanthomendoza	trachyphylla	MZ244132	ctgagagagggatcttgcgtcccccggggggtttcggccctccacctcttcaaccctgtgtgtaccactctttgttgctttggcgagtgccggggctcctgttccggccttgaccttggtcagcgagccctcgccagaggcccattaaaattctgtttccagggtcgtccgagtatacaaatcaaataaatcaaaactttcaacaacggatctcttggttctggcatcgatgaagaacgcagcgaaatgcgataagtaatgtgaattgcagaattcagtgaatcatcgaatctttgaacgcacattgcgccccttggtattccgaggggcatgcctgttcgagcgtcattacaaccctcaagctttgcttggtattgggcgttcgccgctccgcgagga…		sl18269_Xanthoria_sp.jpg
Leavitt 18-476	sl18476	Teloschistaceae	Xanthomendoza	trachyphylla	MZ244133	ctgagagagggatcttgcgtcccccggggggtttcggccctccacctcttcaaccctgtgtgtaccactctttgttgctttggcgagtgccggggctcctgttccggccttgaccttggtcagcgagccctcgccagaggcccattaaaattctgtttccagggtcgtccgagtatacaaatcaaataaatcaaaactttcaacaacggatctcttggttctggcatcgatgaagaacgcagcgaaatgcgataagtaatgtgaattgcagaattcagtgaatcatcgaatctttgaacgcacattgcgccccttggtattccgaggggcatgcctgttcgagcgtcattacaaccctcaagctttgcttggtattgggcgttcgccgctccgcgagga…		sl18476_Xanthomendoza_trachyphylla.jpg
Leavitt 19-204calo	sl19204calo	Teloschistaceae	Xanthomendoza	trachyphylla	MZ244134	ctgagagagggatcttgcgtcccccggggggtttcggccctccacctcttccaccctgtgtgtaccactctttgttgctttggcgagtgccggggctcctgttccggccctgaccttggtcagcgagcccttgccagaggcccatcaaaattctgtttccagggtcgtccgagtatacaaatcaaataaatcaaaactttcaacaacggatctcttggttctggcatcgatgaagaacgcagcgaaatgcgataagtaatgtgaattgcagaattcagtgaatcatcgaatctttgaacgcacattgcgccccttggtattccgaggggcatgcctgttcgagcgtcattacaaccctcaagctttgcttggtattgggcgttcgccgctccgcgagga…		sl19204_Caloplaca_sp.jpg
Leavitt 18-248b2	sl18248b2	Tephromelataceae	Calvitimela	armeniaca	MZ244135	tagagagggggtttacgggctcccgggggtttcgtccccccaactctttaccccatgtccatctacctttgttgctttggcgggccttgaggcttgcctcacgtcggctcggaggtatcgctaccccggccagcccgtgcccgtcagaggcacacttaattctgtttcatcagtgacgtccgagtacaagcagaatacttaaaaaactttcaacaacggatctcttggttccagcatcgatgaagaacgcagcgaaatgcgataagtaatgtgaattgcagaattcagtgaatcatcgaatctttgaacgcacattgcgcccttcggtattccggggggcatgcctgttcgagcgtcattgcactcctcaagcgcagcttggtattgggccttcgcctc…		photographed
Leavitt 18-248quest	sl18248quest	Tephromelataceae	Calvitimela	armeniaca	MZ244136	tagagagggggtttacgggctcccgggggtttcgccccccaactctttaccccatgtccatctacctttgttgctttggcgggccttgaggcttgcctcacgtcggctcggaggtatcgctaccccggccagcccgtgcccgtcagaggcacacttaattctgtttcatcagtgacgtccgagtacaagcagaacacttaaaaaactttcaacaacggatctcttggttccagcatcgatgaagaacgcagcgaaatgcgataagtaatgtgaattgcagaattcagtgaatcatcgaatctttgaacgcacattgcgcccttcggtattccggggggcatgcctgttcgagcgtcattgcactcctcaagcgcagcttggtattgggccttcgcctcc…		photographed
Leavitt 18-278a	sl18278a	Tephromelataceae	Calvitimela	armeniaca	MZ244137	tagagagggggtttacgggctcccgggggtttcgtccccccaactctttaccccatgtccatctacctttgttgctttggcgggccttgaggcttgcctcacgtcggctcggaggtatcgctaccccggccagcccgtgcccgtcagaggcacacttaattctgtttcatcagtgacgtccgagtacaagcagaatacttaaaaaactttcaacaacggatctcttggttccagcatcgatgaagaacgcagcgaaatgcgataagtaatgtgaattgcagaattcagtgaatcatcgaatctttgaacgcacattgcgcccttcggtattccggggggcatgcctgttcgagcgtcattgcactcctcaagcgcagcttggtattgggccttcgcctc…		sl18278_calivitemela.jpg
Leavitt 18-278green	sl18278green	Tephromelataceae	Calvitimela	armeniaca	MZ244138	tagagagggggtttacgggctcccgggggtttcgccccccaactctttaccccatgtccatctacctttgttgctttggcgggccttgaggcttgcctcacgtcggctcggaggtatcgctaccccggccagcccgtgcccgtcagaggcacacttaattctgtttcatcagtgacgtccgagtacaagcagaacacttaaaaaactttcaacaacggatctcttggttccagcatcgatgaagaacgcagcgaaatgcgataagtaatgtgaattgcagaattcagtgaatcatcgaatctttgaacgcacattgcgcccttcggtattccggggggcatgcctgttcgagcgtcattgcactcctcaagcgcagcttggtattgggccttcgcctcc…		sl18278_unknown.jpg
Leavitt 18-302d	sl18302d	Tephromelataceae	Calvitimela	armeniaca	MZ244139	tagagagggcgtttacgggctcccgggggtttcgccccccaactctttaccccatgtccatctacctttgttgctttggcgggccttgaggcttgcctcacgtcggctcggaggtatcgctaccccggccagcccgtgcccgtcagaggcacacttaattctgtttcatcagtgacgtccgagtacaagcagaatacttaaaaaactttcaacaacggatctcttggttccagcatcgatgaagaacgcagcgaaatgcgataagtaatgtgaattgcagaattcagtgaatcatcgaatctttgaacgcacattgcgcccttcggtattccggggggcatgcctgttcgagcgtcattgcactcctcaagcgcagcttggtattgggccttcgcctcc…		sl18302b_Calvitimela_armeniaca.jpg
Leavitt 18-302quest	sl18302quest	Tephromelataceae	Calvitimela	armeniaca	MZ244140	tagagagggcgtttacgggctcccgggggtttcgccccccaactctttaccccatgtccatctacctttgttgctttggcgggccttgaggcttgcctcacgtcggctcggaggtatcgctaccccggccagcccgtgcccgtcagaggcacacttaattctgtttcatcagtgacgtccgagtacaagcagaatacttaaaaaactttcaacaacggatctcttggttccagcatcgatgaagaacgcagcgaaatgcgataagtaatgtgaattgcagaattcagtgaatcatcgaatctttgaacgcacattgcgcccttcggtattccggggggcatgcctgttcgagcgtcattgcactcctcaagcgcagcttggtattgggccttcgcctcc…		sl18302b_Calvitimela_armeniaca.jpg
Leavitt 18-359	sl18359	Tephromelataceae	Calvitimela	armeniaca	MZ244141	tagagagggggtttacgggctcccgggggtttcgccccccaactctttaccccatgtccatctacctttgttgctttggcgggccttgaggcttgcctcacgtcggctcggaggtatcgctaccccggccagcccgtgcccgtcagaggcacacttaattctgtttcatcagtgacgtccgagtacaagcagaacacttaaaaaactttcaacaacggatctcttggttccagcatcgatgaagaacgcagcgaaatgcgataagtaatgtgaattgcagaattcagtgaatcatcgaatctttgaacgcacattgcgcccttcggtattccggggggcatgcctgttcgagcgtcattgcactcctcaagcgcagcttggtattgggccttcgcctcc…		sl18359_Calvitimela_armeniaca.jpg
Leavitt 18-372c	sl18372c	Tephromelataceae	Calvitimela	armeniaca	MZ244142	tagagagggggtttacgggctcccgggggtttcgccccccaactctttaccccatgtccatctacctttgttgctttggcgggccttgaggcttgcctcacgtcggctcggaggtatcgctaccccggccagcccgtgcccgtcagaggcacacttaattctgtttcatcagtgacgtccgagtacaagcagaacacttaaaaaactttcaacaacggatctcttggttccagcatcgatgaagaacgcagcgaaatgcgataagtaatgtgaattgcagaattcagtgaatcatcgaatctttgaacgcacattgcgcccttcggtattccggggggcatgcctgttcgagcgtcattgcactcctcaagcgcagcttggtattgggccttcgcctcc…		sl18372_Calvitimela_arm.jpg
Leavitt 18-403b	sl18403b	Tephromelataceae	Calvitimela	armeniaca	MZ244143	tagagagggggtttacgggctcccgggggtttcgccccccaactctttaccccatgtccatctacctttgttgctttggcgggccttgaggcttgcctcacgtcggctcggaggtatcgctaccccggccagcccgtgcccgtcagaggcacacttaattctgtttcatcagtgacgtccgagtacaagcagaacacttaaaaaactttcaacaacggatctcttggttccagcatcgatgaagaacgcagcgaaatgcgataagtaatgtgaattgcagaattcagtgaatcatcgaatctttgaacgcacattgcgcccttcggtattccggggggcatgcctgttcgagcgtcattgcactcctcaagcgcagcttggtattgggccttcgcctcc…		sl18403_Calvitimela_arm.jpg; sl18403_mix.jpg
Leavitt 18-404e	sl18404e	Tephromelataceae	Calvitimela	armeniaca	MZ244144	tagagagggggtttacgggctcccgggggtttcgccccccaactctttaccccatgtccatctacctttgttgctttggcgggccttgaggcttgcctcacgtcggctcggaggtatcgctaccccggccagcccgtgcccgtcagaggcacacttaattctgtttcatcagtgacgtccgagtacaagcagaacacttaaaaaactttcaacaacggatctcttggttccagcatcgatgaagaacgcagcgaaatgcgataagtaatgtgaattgcagaattcagtgaatcatcgaatctttgaacgcacattgcgcccttcggtattccggggggcatgcctgttcgagcgtcattgcactcctcaagcgcagcttggtattgggccttcgcctcc…		sl18404e_Calvitimela_armeniaca.jpg; sl18404_Calvitimela_arm.jpg
Leavitt 18-567a	sl18567a	Tephromelataceae	Calvitimela	armeniaca	MZ244145	tagagagggggtttacgggctcccgggggtttcgccccccaactctttaccccatgtccatctacctttgttgctttggcgggccttgaggcttgcctcacgtcggctcggaggtatcgctaccccggccagcccgtgcccgtcagaggcacacttaattctgtttcatcagtgacgtccgagtacaagcagaacacttaaaaaactttcaacaacggatctcttggttccagcatcgatgaagaacgcagcgaaatgcgataagtaatgtgaattgcagaattcagtgaatcatcgaatctttgaacgcacattgcgcccttcggtattccggggggcatgcctgttcgagcgtcattgcactcctcaagcgcagcttggtattgggccttcgcctcc…		sl18567a_Calvitimela_armeniaca.jpg
Leavitt 18-570	sl18570	Tephromelataceae	Calvitimela	armeniaca	MZ244146	tagagagggggtttacgggctcccgggggtttcgccccccaactctttaccccatgtccatctacctttgttgctttggcgggccttgaggcttgcctcacgtcggctcggaggtatcgctaccccggccagcccgtgcccgtcagaggcacacttaattctgtttcatcagtgacgtccgagtacaagcagaacacttaaaaaactttcaacaacggatctcttggttccagcatcgatgaagaacgcagcgaaatgcgataagtaatgtgaattgcagaattcagtgaatcatcgaatctttgaacgcacattgcgcccttcggtattccggggggcatgcctgttcgagcgtcattgcactcctcaagcgcagcttggtattgggccttcgcctcc…		sl18570_Calvitimela_armeniaca.jpg
Leavitt 19-205musc	sl19205musc	Thelotremataceae	Diploschistes	muscorum	MZ244147	CATTAGCGAGCTGGGGCCCCCCGGGGTCCCAACCTCCCGACCCCGTGCGTACCAAAAATCTGTTGCTTTGGCGGGTCCCCCCCGCCGAAGGTGCATCCAAACCCCTCTGAAATTCTGTCTGAACACGTACGAACGCAATTGCCAAAAACTTTCAACAACGGATCTCTTGGTTCTGGCATCGATGAAGAACGCAGCAAAATGCGATAAGTAATGTGAATTGCAGAATTCAGCGAATCATCGAATCTTTGAACGCACATTGCGCCCCCCGGCATTCCGGGGGGCATGTCTGTCCGAGCGTCGCGAAACCATCGTCGACCGGGGTCCTTTGGCCCCGGACGGAGTTGGGGGATGCGTTCCGACGAACGCCCCCGAAAATCAGCGGCGGTTCGGTCGAACCCC…		sl19205_Diploschistes_muscorum.jpg
Leavitt 18-359um	sl18359um	Umbilicariaceae	Umbilicaria	decussata	MZ244148	actgcggaggatcattactgagatagggtcctccgggcccgaacctccaaccctttgtgtaccttacctttgttgctttggcgggcccgctggggaaacccaccgccggcgttgagccggtgagcgcccgccggaggccctcaaaactccgtctgttagtgccgtctgagtaccatacaatagttaaaactttcaacaacggatctcttggttctggcatcgatgaagaacgcagcgaaatgcgataagtaatgtgaattgcagaattcagtgaatcatcgaatctttgaacgcacattgcgccccctggtattccggggggcatgcctgttcgagcgtcattacacctctcaagcgctgcttggtattgggccgtcgtcccccgggacgggcctgaaa…		no photo
Leavitt 18-590	sl18590	Umbilicariaceae	Umbilicaria	decussataAFF	MZ244149	ccgagatagggtcttccgggcccgaacctccaacccttgtgtaccttacctttgttgctttggcgggcccgctggggacacccaccgccggcgtcaagccggtgagcgcccgccggaggcccccaaagctccgtctgtcagtgccgtctgagtactatacaatagttaaaaaaactttcaacaacggatctcttggctctggcatcgatgaagaacgcagcgaaatgcgataagtaatgtgaattgcagaattcagtgaatcatcgaatctttgaacgcacattgcgccccctggtattccggggggcatgcctgttcgagcgtcattacacctctcaagcgctgcttggtattgggctgtcgtcccccgggacgggcctgaaagtgagtggcggtgcg…		sl18590_Umbilicaria_polaris.jpg
Leavitt 18-362a	sl18362a	Umbilicariaceae	Umbilicaria	sp	MZ244150	ctgagatagggtcctccgggcccgaacctccaaccctttgcgtaccttacctttgttgctttggcgggcccgctgggaaagccccaccgccggcgttgagccggtgagcgcccgccggaggccatcaaaactccgtctgtcagtgtcgtctgagtactatacaatagttaaaaaaaaccttcaacaacggatctcttggttctggcatcgatgaagaacgcagcgaaatgcgataagtaatgtgaattgcagaattcagtgaatcatcgaatctttgaacgcacattgcgccccctggtattccagggggcatgcctgttcgagcgtcattacacctctcaagccctgcttggtattgggctgtcgtcccccgggacgggcctgaaagtgagtggcggt…		sl18362_Umbilicaria_decussata.jpg
Leavitt 18-267b	sl18267b	Umbilicariaceae	Umbilicaria	virginis	MZ244151	ccgagatagggtcccccgggcccgaacctccaaccctttgcgtaccttacctttgttgcttggcgggcccgctggggagacccaccgccggcgttgagccggtgagcgcccgccggaggccctcaaaactccgtccgtcagtgccgtctgagtactatacaatagttaaaactttcaacaacggatctcttggttctggcatcgatgaagaacgcagcgaaatgcgataagtaatgtgaattgcagaattcagtgaatcatcgaatctttgaacgcacattgcgccccctggcattccggggggcatgcctgttcgagcgtcattacacctctcaagccctgcttggtattgggccgtcgtcccctgggacgggcctgaaagtgagtggcggtgcagcc…		sl18267b_Umbilicaria_virginis.jpg
Leavitt 18-290b	sl18290b	Umbilicariaceae	Umbilicaria	virginis	MZ244152	ccgagatagggtcctccgggcccgaacctccaaccctttgcgtaccttacctttgttgctttggcgggcccgctggggaaacccaccgccggcgttgagccggtgagcgcccgccggaggccctcaaaactccgtctgtcagtgccgtctgagtactatacaatagttaaaactttcagcaacggatctcttggttctggcatcgatgaagaacgcagcgaaatgcgataagtaatgtgaattgcagaattcagtgaatcatcgaatctttgaacgcacattgcgccccctggcattccagggggcatgcctgttcgagcgtcattacacctctcaagcactgcttggtattgggccgtcgtcccctgggacgggcctgaaagtgagtggcggtgcagc…		sl18290b_Umbilicaria_virginis.jpg
Leavitt 18-310	sl18310	Umbilicariaceae	Umbilicaria	virginis	MZ244153	ccgagatagggtcctccgggcccgaacctccaaccctttgcgtaccttacctttgttgctttggcgggcccgctggggaaacccaccgccggcgttgagccggtgagcgcccgccggaggccctcaaaactccgtctgtcagtgccgtctgagtactatacaatagttaaaactttcaacaacggatctcttggttctggcatcgatgaagaacgcagcgaaatgcgataagtaatgtgaattgcagaattcagtgaatcatcgaatctttgaacgcacattgcgccccctggcattccggggggcatgcctgttcgagcgtcattacacctctcaagccctgcttggtattgggccgtcgtcccctgggacgggcctgaaagtgagtggcggtgcagc…		sl18310_Umbilicaria_virginis.jpg
Leavitt 18-350b	sl18350b	Umbilicariaceae	Umbilicaria	virginis	MZ244154	ccgagatagggtcctctgggcctgaacctccaaccctttgcgtaccttacctttgttgctttggcgggcccgctggggaaacccaccgccggcgttgagccggtgagcgcccgccggaggccctcaaaactccatctgtcagtgccgtctgagtactatacaatagttaaaactttcaacaacggatctcttggttctggcatcgatgaagaacgcagcgaaatgcgataagtaatgtgaattgcagaattcagtgaatcatcgaatctttgaacgcacattgcgccccctggcattccggggggcatgcctgttcgagcgtcattacacctctcaagccctgcttggtattgggccgtcgtcccctgggacgggcctgaaagtgagtggcggtgcagc…		no photo
Leavitt 18-368a	sl18368a	Umbilicariaceae	Umbilicaria	virginis	MZ244155	ccgagatagggtcccccgggcccgaacctcccaccctttgcgtaccttacctttgttgctttggcgggcccgctggggagacccaccgccggcgttgagccggtgagcgcccgccggaggccctcaaaactccgtccgtcagtgtcgtctgagtactatacaatagttaaaactttcaacaacggatctcttggttctggcatcgatgaagaacgcagcgaaatgcgataagtaatgtgaattgcagaattcagtgaatcatcgaatctttgaacgcacattgcgccccctggcattccggggggcatgcctgttcgagcgtcattacacctctcaagccctgcttggtattgggccgtcgtcccctgggacgggcctgaaagtgagtggcggtgcagc…		sl18368_Umbilicaria_virginis.jpg
Leavitt 18-368b	sl18368b	Umbilicariaceae	Umbilicaria	virginis	MZ244156	ccgagatagggtcccccgggcccgaacctcccaccctttgcgtaccttacctttgttgctttggcgggccctgctggggagacccaccgccggcgttgagccggtgagcgcccgccggaggccctcaaaactccgtctgtcagtgtcgtctgagtactatacaatagttaaaaactttcaacaacggatctcttggttctggcatcgatgaagaacgcagcgaaatgcgataagtaatgtgaattgcagaattcagtgaatcatcgaatctttgaacgcacattgcgccccctggcattccggggggcatgcctgttcgagcgtcattacacctctcaagccctgcttggtattgggccgtcgtcccctgggacgggcctgaaagtgagtggcggtgca…		sl18368_Umbilicaria_virginis.jpg
Leavitt 18-376a	sl18376a	Umbilicariaceae	Umbilicaria	virginis	MZ244157	ccgagatagggtcctccgggcccgaacctccaaccctttgcgtacctacctttgttgctttggcgggcccgctggggaaacccaccgccggcgttcagccggtgagcgcccgccggaggccctcaaaactccgtctgtcagtgtcgtctgagtattatacaatagttaaaactttcaacaacggatctcttggttctggcatcgatgaagaacgcagcgaaatgcgataagtaatgtgaattgcagaattcagtgaatcatcgaatctttgaacgcacattgcgccccctggcattccggggggcatgcctgttcgagcgtcattacacctctcaagccctgcttggtattgggccgtcgtcccccgggacgggcctgaaagtgagtggcggtgcagcc…		sl18376_Umbilicaria_virginis.jpg
Leavitt 18-407c	sl18407c	Umbilicariaceae	Umbilicaria	virginis	MZ244158	ccgagatagggtcccccgggcccgaacctcccaccctttgcgtaccttacctttgttgctttggcgggcccgctggggagacccaccgccggcgttgagccggtgagcgcccgccggaggccctcaaaactccgtccgtcagtgtcgtctgagtactatacaatagttaaaactttcaacaacggatctcttggttctggcatcgatgaagaacgcagcgaaatgcgataagtaatgtgaattgcagaattcagtgaatcatcgaatctttgaacgcacattgcgccccctggcattccggggggcatgcctgttcgagcgtcattacacctctcaagccctgcttggtattgggccgtcgtcccctgggacgggcctgaaagtgagtggcggtgcagc…		sl18407_Umbilicaria_virginis.jpg
Leavitt 18-433	sl18433	Umbilicariaceae	Umbilicaria	virginis	MZ244159	ccgagatagggtcctccaggcccgaacctccaaccctttgcgtaccttacctttgttgctttggcgggcccgctgggaaacccaccgccggcgttgagccggtgagcgcccgccggaggccctcaaaactccgttgtcagtgccgtctgagtactatacaatagttaaaactttcaacaacggatctcttggttctggcatcgatgaagaacgcagcgaaatgcgataagtaatgtgaattgcagaattcagtgaatcatcgaatctttgaacgcacattgcgccccctggcattccggggggcatgcctgttcgagcgtcattacacctctcaagccctgcttggtattgggccgtcgtcccctgggacgggcctgaaagtgagtggcggtgcagcct…		sl18433_Umbilicaria_virginis.jpg
Leavitt 18-536	sl18536	Umbilicariaceae	Umbilicaria	virginis	MZ244160	ccgagatagggtcctccgggcccgaacctccaaccctttgcgtaccttacctttgttgctttggcgggcccgctggggaaacccaccgccggcgttgagccggtgagcgcccgccggaggccctcaaaactctgtctgtcagtgccgtctgagtactatacaatagttaaaactttcaacaacggatctcttggttctggcatcgatgaagaacgcagcgaaatgcgataagtaatgtgaattgcagaattcagtgaatcatcgaatctttgaacgcacattgcgccccctggcattccggggggcatgcctgttcgagcgtcattatacctctcaagccctgcttggtattgggccgtcgtcccctgggacgggcctgaaagtgagtggcggtgcagc…		sl18536_Umbilicaria_virginis.jpg
Leavitt 18-591	sl18591	Umbilicariaceae	Umbilicaria	virginis	MZ244161	ccgagatagggtcctccgggcccgaacctccaaccctttgcgtaccttacctttgttgctttggcgggcccgctggggcaacccaccgccggtgttgagccggtgagcgcccgccggaggccctcaaaactccgtctgtcagtgccgtctgagtactatacaatagttaaaactttcaacaacggatctcttggttctggcatcgatgaagaacgcagcgaaatgcgataagtaatgtgaattgcagaattcagtgaatcatcgaatctttgaacgcacattgcgccccctggcattccggggggcatgcctgttcgagcgtcattacacctctcaagcactgcttggtattgggccgtcgtcccctgggacgggcctgaaagtgagtggcggtgcagc…		sl18591_Umbilicaria_virginis.jpg
Leavitt 18-623	sl18623	Umbilicariaceae	Umbilicaria	virginis	MZ244162	ccgagatagggtcctccgggcccgaacctccaaccctttgcgtaccttacctttgttgctttggcggacccgctggggaaacccaccgccggcgttgagccggtgagcgcccgccggaggccctcaaaactccgtctgtcagtgccgtctgagtactatacaatagttaaaactttcaacaacggatctcttggttctggcatcgatgaagaacgcagcgaaatgcgataagtaatgtgaattgcagaattcagtgaatcatcgaatctttgaacgcacattgcgccccctggcattccggggggcatgcctgttcgagcgtcattacacctctcaagccctgcttggtattgggccgtcgtcccctgggacgggcctgaaagtgagtggcggtgcagc…		sl18623_Umbilicaria_virginis.jpg
Leavitt 18-635	sl18635	Umbilicariaceae	Umbilicaria	virginis	MZ244163	ccgagatagggtcctccgggcccgaacctccaaccctttgcgtaccttacctttgttgctttggcgggcccgctggggaaacccaccgccggcgttgagccggtgagcgcccgccggaggccctcaaaactccgtctgtcagtgccgtctgagtactatacaatagttaaaactttcaacaacggatctcttggttctggcatcgatgaagaacgcagcgaaatgcgataagtaatgtgaattgcagaattcagtgaatcatcgaatctttgaacgcacattgcgccccctggcattccggggggcatgcctgttcgagcgtcattacacctctcaagcactgcttggtattgggccgtcgtcccctgggacgggcctgaaagtgagtggcggtgcggc…		sl18635_Umbilicaria_virginis.jpg
Leavitt 18-676	sl18676	Umbilicariaceae	Umbilicaria	virginis	MZ244164	ccgagatagggtcctccgggcccgaacctccaaccctttgcgtaccttacctttgttgctttggcgggcccgctggggaaacccaccgccggcgttgagccggtgagcgcccgccggaggccctcaaacctccgtctgtcagtgccgtctgagtactatacaatagtcaaaactttcaacaacggatctcttggttctggcatcgatgaagaacgcagcgaaatgcgataagtaatgtgaattgcagaattcagtgaatcatcgaatctttgaacgcacattgcgccccctggcattccggggggcatgcctgttcgagcgtcattacacctctcaagcactgcttggtattgggccgtcgtcccctgggacgggcctgaaagtgagtggcggtgcagc…		sl18676_Umbilicaria_virginis.jpg
Leavitt 18-611b	sl18611b	Verrucariaceae	Agonimia	gelatinosaCF	MZ244165	tcgagttagggtcttctgggccccatctcccactcttgtctaccttaatacgttgtttgacaggcccgtccctgaccagaccgccggggaatctgttccccggcccgcgcccgtcaacgaccgcttttaaactcttgcaaccatgtctaaacaaaattaaattattaaaactttcaacaacggatctcttggttctggcatcgatgaagaacgcagcgaaatgcgataagtaatgcgaattgcagaattccgtgagtcatcgaatctttgaacgcacattgcgccctttggtattccgaagggcatgcctgttcgagcgtcattatcgaccctcaagcccggcttggcgttggatcccatcgtcggcgacggcggtggatccaaaagataatggcagag…		sl18611_Polyblastia_sp.jpg
Leavitt 18-616b	sl18616b	Verrucariaceae	Agonimia	gelatinosaCF	MZ244166	tcgagttagggtcttctgggccccatctcccactcttgtctaccttaatacgttgtttgacaggcccgtccctgaccagaccgccggggaatctgttccccggcccgcgcccgtcaacgaccgcttttaaactcttgcaaccatgtctaaacaaaattaaattattaaaactttcaacaacggatctcttggttctggcatcgatgaagaacgcagcgaaatgcgataagtaatgcgaattgcagaattccgtgagtcatcgaatctttgaacgcacattgcgccctttggtattccgaagggcatgcctgttcgagcgtcattatcgaccctcaagcccggcttggcgttggatcccatcgtcggcgacggcggtggatccaaaagataatggcagag…		sl18616_Polyblastia_sp.jpg
Leavitt 18-501	sl18501	Verrucariaceae	Catapyrenium	cinereum	MZ244167	ccgagctcggggtcctctgggccccctctccaacccagtgtctaccttgccatgttgcttttggcgggcccgtccagacatctggaccgccggggggtttccctccgggcatcccccgggcccgtgcccgccagcagtcactgcaaactcgtaccaacagtgatgtcccagtggcagaactaattagttaaaactttcaacaacggatctcttggttctggcatcgatgaagaacgcagcgaaatgcgataagtaatgcgaattgcagaattccgtgagtcatcgaatctttgaacgcacattgcgccctttggcactccgaagggcatgcctgtccgagcgtcatcttccaccgtcaagcttggcttgctgttgggtcccgtcaccggcgacggcggc…		sl18501_Catapyrenium_cinereum.jpg
Leavitt 18-577z	sl18577z	Verrucariaceae	Catapyrenium	cinereum	MZ244168	ccgagctcggggtcctctgggccccctctccaacccagtgtctaccttgccatgttgcttttggcgggcccgtccagacatctggaccgccgggggggtttcccttcgggcatccacccgggcccgtgcccgccagcagtcactgcaaactcgtaccaacagtgatgtcccagtggcagaactaattagttaaaactttcaacaacggatctcttggttctggcatcgatgaagaacgcagcgaaatgcgataagtaatgcgaattgcagaattccgtgagtcatcgaatctttgaacgcacattgcgccctttggcactccgaagggcatgcctgtccgagcgtcatcttccaccgtcaagcccggcttgctgttgggtcccgtcaccggcgacggcg…		sl18577_Catapyrenium_cinereum.jpg
Leavitt 18-632	sl18632	Verrucariaceae	Catapyrenium	cinereum	MZ244169	ccgagctcggggtcctctgggccccctctccaacccagtgtctaccttgccatgttgcttttggcgggcccgtccagacatctggaccgccggggggtttccctccgggcatcccccgggcccgtgcccgccagcagtcactgcaaactcgtaccaacagtgatgtcccagtggcagaactaattagttaaaactttcaacaacggatctcttggttctggcatcgatgaagaacgcagcgaaatgcgataagtaatgcgaattgcagaattccgtgagtcatcgaatctttgaacgcacattgcgccctttggcactccgaagggcatgcctgtccgagcgtcatcttccaccgtcaagcttggcttgctgttggggtcccgtcaccggcgacggcgg…		sl18632_Catapyrenium_cinereum.jpg
Leavitt 18-681main	sl18681main	Verrucariaceae	Catapyrenium	cinereum	MZ244170	ccgagctcggggtcctgtgggccccctctcccaccctgtgtctaccttgccatgttgctttggcgggcgcgttcggatctggaccgccgggggggggctccctcttgggggcatctcccgggcgcgcgcctgccagcagtcactgcaaactcgtaccaacagtgatgtccccagtggcagaactaattagttaaaactttcaacaacggatctcttggttctggcatcgatgaagaacgcagcgaaatgcgataagtaatgcgaattgcagaattccgtgagtcatcgaatctttgaacgcacattgcgccctttggcactccgaagggcatgcctgttcgagcgtcatcttccaccgtcaagcctggcttgctgttgggtcccgtcgccggtcacggc…		sl18681(1).jpg
Leavitt 18-414b	sl18414b	Verrucariaceae	Catapyrenium	daedaleum	MZ244171	ccgagctcggggtcctctgggccccctctccaaccctgtgtctaccttgccatgttgctttggcgggcccgtccggatctggaccgccggggggtctcttgcaccccctggcccgcgcccgccagcagtcactgcaaactcgtaccaacagtgatgtcccagtggcagaacaaatagttaaaaactttcaacaacggatctcttggttctggcatcgatgaagaacgcagcgaaatgcgataagtaatgcgaattgcagaattccgtgagtcatcgaatctttgaacgcacattgcgccctttggcactccgaagggcatgcctgttcgagcgtcattttcaaccgtcaagcccggcttgctgttgggtcccgtcgccggcgacggcggcggacccgaa…		sl18414_Catapyrenium_sp.jpg
Leavitt 18-662	sl18662	Verrucariaceae	Dermatocarpon	leptophyllodes	MZ244172	tcgagtgagggtcctctttgggccccttctccaacccttgcctattctaccatgttgctttggcgggcccgtccatccccggaccgtcgggggcgtgcccctgacccgtgcccgtcatgagcccccaccaaaatcctttgcacagtggtgtctaagtttgaggtaattgacaagcaaaactttcaacaacggatctcttggttctggcatcgatgaagaacgcagcgaaatgcgataagtaatgcgaattgcagaattccgtgagtcatcgaatctttgaacgcacattgcgccctttggtattccgaagggcatgcctgttcgagcgtcattatcaaccctcaagcccggcttgctcctgggtctcgccgtcggcggtggcggcggacccgaaagaca…		sl18662_Dermatocarpon_leptophyllodes.jpg
Leavitt 18-373derm	sl18373derm	Verrucariaceae	Dermatocarpon	polyphyllizumAFF	MZ244173	ccgagttcgggtcctctggggcccctctccaacccttgcctaccctaccacgttgctttggcgggcccgtcccccccgggccgttggggcttcacccctgacccgtgcccgtcaatggccccccatcaacccttgaacagagatgtctaagtcccaagcaattaaaataagcaaaactttcaacaacggatctcttggttctggcatcgatgaagaacgcagcgaaatgcgataagtaatgcgaattgcagaattccgtgagtcatcgaatctttgaacgcacattgcgccctccggtatgccggagggcatgcctgtccgagcgtcattttcaaccctcaagctcggcttgcggttgggtctcgccgtcggcttcggcggcggacccgaaagataatg…		sl18373_Dermatocarpon_sp_noseq.jpg
Leavitt 18-508	sl18508	Verrucariaceae	Dermatocarpon	polyphyllizumAFF	MZ244174	ccgagttcgggtcctccggggcccctctccaacccttgcctaccctaccacgttgctttggcgggcccgtcccccccggaccgttggggcttc		sl18508_Dermatocarpon_polyphyllizunAFF.jpg
Leavitt 18-562b	sl18562b	Verrucariaceae	Dermatocarpon	polyphyllizumAFF	MZ244175	ccgagttcgggtcctctggggcccctctccaacccttgcctaccctaccacgttgctttggcgggcccgtcccccccggaccgttggggcttcacccctgacccgtgcccgtcaatggccccccatcaacccttgaacagagatgtctaagtcccaagcaattaaaataagcaaaactttcaacaacggatctcttggttctggcatcgatgaagaacgcagcgaaatgcgataagtaatgcgaattgcagaattccgtgagtcatcgaatctttgaacgcacattgcgccctccggtatgccggagggcatgcctgtccgagcgtcattttcaaccctcaagctcggcttgcggttggggtctcgccgtcggcttcggcggcggacccgaaagataat…		sl18562b_Dermatocarpon_polyphyllizum.jpg
Leavitt 18-638derm	sl18638derm	Verrucariaceae	Dermatocarpon	polyphyllizumAFF	MZ244176	ccgagttcgggtcctctggggtccctctccaacccttgcctaccctaccacgttgctttggcgggcccgtcccccccggaccgttggggcttcacccctgacccgtgcccgtcaatggccccccatcaacccttgaaccagagatgtctaagtcccaagcaattaaagtaagcaaaactttcaacaacggatctcttggttctggcatcgatgaagaacgcagcgaaatgcgataagtaatgcgaattgcagaattccgtgagtcatcgaatctttgaacgcacattgcgccctccggtatgccggagggcatgcctgtccgagcgtcattttcaaccctcaagctcggcttgcggttgggtc		sl18638_Dermatocarpon_sp.jpg
Leavitt 18-556	sl18556	Verrucariaceae	Dermatocarpon	taminiumAFF1	MZ244177	ccgagtccgggtccttcggggcccctctccaacccttgcctaccctaccacgttgctttggcgggcccgtccccccccggaccgtcggggccgaccccctgacccgcgcccgtcaatggccccttcaaccctttacccagtggtgtctgagtcccaaatacagaataagcaaaactttcaacaacggatctcttggttctggcatcgatgaagaacgcagcgaaatgcgataagtaatgcgaattgcagaattccgtgagtcatcgaatctttgaacgcacattgcgccctccggtattccggagggcatgcctgtccgagcgtcattgtcacccctcaagcccggcttgcgcttgggtctcgccgtcggcggcggacccgaaagacaatggccgggcc…		sl18556_Dermatocarpon_sp1.jpg
Leavitt 18-562a	sl18562a	Verrucariaceae	Dermatocarpon	taminiumAFF1	MZ244178	ccgagtccgggtccttcggggcccctctccaacccttgcctaccctaccacgttgctttggcgggcccgtcccccccggaccgtcggggccgaccccctgacccgcgcccgtcaatggccccatcaaccctttacccagtggtgtctgagtcccagatacagaataagcaaaactttcaacaacggatctcttggttctggcatcgatgaagaacgcagcgaaatgcgataagtaatgcgaattgcagaattccgtgagtcatcgaatctttgaacgcacattgcgccctccggtattccggagggcatgcctgtccgagcgtcataatcacccctcaagcccggcttgcgcttgggtctcgccggcggcggcggacccgaaagacaatggccgggccc…		sl18562a_Dermatocarpon_sp1.jpg
Leavitt 18-664	sl18664	Verrucariaceae	Dermatocarpon	taminiumAFF1	MZ244179	ccgagtccgggtccttcggggcccctctccaacccttgcctaccctaccacgttgctttggcgggcccgtccccccccggaccgtcggggccgacccccctgacccgcgcccgtcaatggccccatcaaccctttacccagtggtgtctgagtcccaaatacagaataagcaaaactttcaacaacggatctcttggttctggcatcgatgaagaacgtagcgaaatgcgataagtaatgcgaattgcagaattccgtgagtcatcgaatctttgaacgcacattgcgccctccggtattccggagggcatgcctgtccgagcgtcattatcacccctcaagcccggcttgcgcttgggtctcgccgtcggcggcggacccgaaagacaatggccgggc…		sl18664_Dermatocarpon_sp1.jpg
Leavitt 18-445	sl18445	Verrucariaceae	Endocarpon	pusillumCF	MZ244180	tcgagtgagggtcctctgggccccatctccaacccgtgtctactctaccatgttgctttggcgggcccgtctgcaaccggaccgctggggactcacgcccctggcccgcgcccgtcaatagccccccaacttcttctgatagtgacagtctaaaagtaaacgagaataaccaaaactttcaacaacggatctcttggttctggcatcgatgaagaacgcagcgaaatgcgataagtaatgcgaattgcagaattccgtgagtcatcgaatctttgaacgcacattgcgccctctggtactccggagggcatgcctgttcgagcgtcattgtcaaccgtcaagctcggcttgctgttgggtccccgtcgttgctttagcggcggacccgaaagataatgg…		sl18445_mix2
Leavitt 18-478b	sl18478b	Verrucariaceae	Heteroplacidium	zamenhofianumAFF1	MZ244181	tcgagttagggtcctcgggccccatctccaactcttgtctatcttaccacatgttgctgtggtgggcccgtctttgaccgaaccgctgggggccatccctccggtccgggctcctcagcggcccccacaatcattcaatcttgtctaaatccccaaagaacaaaaaaactttcaacaacggatctcttggttctggcatcgatgaagaacgcagcgaaatgcgataagtaatgcgaattgcagaattccgtgagtcatcgaatctttgaacgcacattgcgccctttggtattccgaagggcatgcctgttcgagcgtcatttcaaccatcaagcgcggcttgctgttgggcaccaccgcgaaagtcggcgggccccaaagacaatggcagagcccgtg…		sl18478b_Heteroplacidium_.jpg
Leavitt 18-481	sl18481	Verrucariaceae	Heteroplacidium	zamenhofianumAFF1	MZ244182	tcgagttagggtcctcgggccccatctccaactcttgtctatcttaccacatgttgctgtggtgggcccgtctttgaccgaaccgctgggggccatccctccggtccgggctcctcagcggcccccacaatcattcaatcttgtctaaatccccaaagaacaaaaaaactttcaacaacggatctcttggttctggcatcgatgaagaacgcagcgaaatgcgataagtaatgcgaattgcagaattccgtgagtcatcgaatctttgaacgcacattgcgccctttggtattccgaagggcatgcctgttcgagcgtcatttcaaccatcaagcgcggcttgctgttgggcaccaccgcgaaagtcggcgggccccaaagacaatggcagagcccgtg…		sl18481_Heteroplacidium_zamenhofianumCF.jpg
Leavitt 18-287z	sl18287z	Verrucariaceae	Heteroplacidium	zamenhofianumAFF2	MZ244183	tcgagttagggtcttcgggccccatctccaactcttgtctatcttaccacatgttgctgtggtgggcccgtcgttgaccgaaccgctgggggtcatccctccggtccgggcccgtcagtggcccccacaatcattcaatcttgtccaaatgaacaaccaaaaaaaaactttcaacaacggatctcttggttctggcatcgatgaagaacgcagcgaaatgcgataagtaatgcgaattgcagaattccgtgagtcatcgaatctttgaacgcacattgcgccctttggtattccgaagggcatgcctgttcgagcgtcatttcaaccatcaagcgcggcttgctgttgggcaYcRccgcgaaagccggcgggcccgaaagacaatggcagagcccgtgg…		sl18287_Heteroplacidium_zamenhofianum.jpg
Leavitt 18-641c	sl18641c	Verrucariaceae	Heteroplacidium	zamenhofianumAFF2	MZ244184	tcgagttagggtcttcgggccccatctccaactcttgtctatcttaccacatgttgctgtggtgggcccgtcgttgaccgaaccgctgggggtcatccctccggtccgggcccgtcagtggcccccacaatcattcaatcttgtccaaatgaacaaccaaaaaaaaactttcaacaacggatctcttggttctggcatcgatgaagaacgcagcgaaatgcgataagtaatgcgaattgcagaattccgtgagtcatcgaatctttgaacgcacattgcgccctttggtattccgaagggcatgcctgttcgagcgtcatttcaaccatcaagcgcggcttgctgttgggcaccaccgcgaaagccggcgggcccgaaagacaatggcagagcccgtgg…		sl18641a_Heteroplacidium_zamenhofianum.jpg
Leavitt 18-577placi	sl18577placi	Verrucariaceae	Placidium	lachneum	MZ244185	acgagtttgggtcctcggggccccatctcccacccctgtctaccccaccacgctgcgtgagcgggaccgctcccgtggagccgccggcggtctcgatcgccggcccgcgcccgccagcagcgcccccatccattccaccgtgtctaccctaccgaaataatcagcaaaactttcaacaacggatctcttggttctggcatcgatgaagaacgcagcgaaatgcgataagtaatgcgaattgcagatctccgtgagtcatcgaatctttgaacgcacattgcgccctctggtattccggagggcatgcctgtccgagcgtcattgtccaccctcaagcccggcttgcggttgagcctcgcaccgtccccggacggtgggctcgaaagattctcggcgccc…		sl18577_Placidium_sp.jpg
Leavitt 18-610placi	sl18610placi	Verrucariaceae	Placidium	lachneum	MZ244186	acgagtttgggtcctcggggccccatctcccacccctgtctaccccaccacgctgcgtgagcgggaccgctccccgtggagccgccggcggtctcgatcgccggcccgcgcccgccagcagcgcccccatccattccaccgtgtctaccctaccgaaataatcagcaaaactttcaacaacggatctcttggttctggcatcgatgaagaacgcagcgaaatgcgataagtaatgcgaattgcagatctccgtgagtcatcgaatctttgaacgcacattgcgccctctggtattccggagggcatgcctgtccgagcgtcattgtccaccctcaagcccggcttgcggttgagcctcgcaccgtccccggacggtgggctcgaaagattctcggcgcc…		sl18610_PlacidiumCF_sp_noseq.jpg
Leavitt 18-619	sl18619	Verrucariaceae	Placidium	lachneum	MZ244187	acgaggttgggtcctcggggccccatctcccacccctgtctaccccaccacgctgcgtgagcgggaccgctccccgtggagccgccggcggtctcgatcgccggcccgcgcccgccagcagcgcccccatccattccaccgtgtctaccctaccgaaataatcagcaaaactttcaacaacggatctcttggttctggcatcgatgaagaacgcagcgaaatgcgataagtaatgcgaattgcagatctccgtgagtcatcgaatctttgaacgcacattgcgccctctggtattccggagggcatgcctgtccgagcgtcattgtccaccctcaagcccggcttgcggttgagcctcgcaccgtccccggacggtgggctcgaaagattctcggcgct…		sl18619_Placidium_lachneum.jpg
Leavitt 18-622placi	sl18622placi	Verrucariaceae	Placidium	lachneum	MZ244188	acgagtttgggtcctcggggccccatctcccacccctgtctaccccaccacgctgcgtgagcgggaccgctccccgtggagccgccggcggtctcgatcgccggcccgcgcccgccagcagcgcccccatccattccaccgtgtctaccctaccgaaataatcagcaaaactttcaacaacggatctcttggttctggcatcgatgaagaacgcagcgaaatgcgataagtaatgcgaattgcagatctccgtgagtcatcgaatctttgaacgcacattgcgccctctggtattccggagggcatgcctgtccgagcgtcattgtccaccctcaagcccggcttgcggttgagcctcgcaccgtccccggacggtgggctcgaaagattctcggcgcc…		sl18622_Placidium_noseq.jpg
Leavitt 18-418placi	sl18418placi	Verrucariaceae	Placidium	lacinulatum	MZ244189	tcgagtttggggtcccccgggcccccctctccaacccttgcctaccgtaccacttgctttggcgggcccgtccctctcaccggggccgtcggggacacccgttctccggcccgtgcccgccagcagccccgaacgaattcttcgaaccgtgacgtctgagcccgaatcagaaataaaaaaaactttcaacaacggatctctaggttctggcatcgatgaagaacgcagcgaaatgcgataagtaatgcgaattgcagaattccgtgagtcatcgaatctttgaacgcacattgcgccccccggcattccggagggcatgcctgtccgagcgtcatcgtcaaccctcaagcccggcttgcccttgggccctctcgtgccgcccccccgcgggtggctggc…		sl18418_Placidium_sp.jpg
Leavitt 18-584	sl18584	Verrucariaceae	Staurothele	clopimoides	MZ244190	ccgagttagggtcctccgggcccgacctccaacccttgcctaccttaccacgttgcttcggcgggcccgtccctaatcggaccgccggggatgtttgtccccggcccgcgcccgtcgagagccccccacaaaccctcttaaacagtgacgtctgagtcctagatgaaataagtataaaactttcaacaacggatctcttggttctggcatcgatgaagaacgcagcgaaatgcgataagtaatgcgaattgcagaattccgtgagtcatcgaatctttgaacgcacattgcgccctttggtattccgaagggcatgcctgttcgagcgtcattatcaaccctcaagcccggcttggccgttgggtcccgcaccgtggagaccacggtgggcccgaaaga…		sl18584_Staurothele_drummondii.jpg
Leavitt 18-585	sl18585	Verrucariaceae	Staurothele	clopimoides	MZ244191	ccgagttagggtcctctgggcccgatctccaacccttgcctaccttaccacgttgcttcggcgggcccgtccctaatcggaccgccggggatgttcgtccccggcccgtgcccgtcgagagccccccacaaaccctcttgaacagtgacgtctgagtcctagatgaaataagtataaaactttcaacaacggatctcttggttctggcatcgatgaagaacgcagcgaaatgcgataagtaatgcgaattgcagaattccgtgagtcatcgaatctttgaacgcacattgcgccctttggtattccgaagggcatgcctgttcgagcgtcattatcaaccctcaagcccggcttggccgttgggtcccgcaccgtggagaccacggtgggcccgaaaga…		sl18585_Staurothele_drummondiiaquatic.jpg
Leavitt 18-586	sl18586	Verrucariaceae	Staurothele	clopimoides	MZ244192	ccgagttagggtcctccgggcccgacctccaacccttgcctaccttaccacgttgcttcggcgggcccgtccctaatcggaccgccggggatgtttgtccccggcccgcgcccgtcgagagccccccacaaaccctcttaaacagtgacgtctgagtcctagatgaaataagtataaaactttcaacaacggatctcttggttctggcatcgatgaagaacgcagcgaaatgcgataagtaatgcgaattgcagaattccgtgagtcatcgaatctttgaacgcacattgcgccctttggtattccgaagggcatgcctgttcgagcgtcattatcaaccctcaagcccggcttggccgttgggtcccgcaccgtggagaccacggtgggcccgaaaga…		sl18586_Staurothele_drummondiiaquatic.jpg
Leavitt 18-596	sl18596	Verrucariaceae	Staurothele	clopimoides	MZ244193	ccgagttagggtcctctgggcccgacctccaacccttgcctaccttacacgttgcttcggcgggcccgtccctaatcggaccgccggggatgtttgtccccggcccgcgcccgtcgagagccccccacaaaccctcttaaacattgacgtctgagtcctagatgaaataagtataaaactttcaacaacggatctcttggttctggcatcgatgaagaacgcagcgaaatgcgataagtaatgcgaattgcagaattccgtgagtcatcgaatctttgaacgcacattgcgccctttggtattccgaagggcatgcctgttcgagcgtcattatcaaccctcaagcccggcttggccgttgggtcccgcaccgtggagaccacggtgggcccgaaagat…		sl18596_Staurothele_drummondiiaquatic.jpg
Leavitt 18-254staur	sl18254staur	Verrucariaceae	Staurothele	drummondiiAGG1	MZ244194	ccgagttagggtcccctgggcccgacctccaacccttgcctatcttaccacgttgcttcggcgggcccgaccctaatcggaccgtcggggatgttcgtccccggcccgcgcccgtcgagagccccccacaaattccttgacactgacgtctgagtcctagataaaatagtataaaactttcaacaacggatctcttggttctggcatcgatgaagaacgcagcgaaatgcgataagtaatgcgaattgcagaattccgtgagtcatcgaatctttgaacgcacattgcgccctttggtattctgaagggcatgcctgttcgagcgtcattatcaaccctcaagcccggcttggccgttgggtcccgcaccgtggagaccacggtgggcccgaaagataa…		sl18254_Staurothele_drummondii_noseq.jpg
Leavitt 18-373	sl18373	Verrucariaceae	Staurothele	drummondiiAGG1	MZ244195	ccgagttagggtcccctgggcccgacctccaacccttgcctatcttaccacgttgcttcggcgggcccgaccctaatcggaccgtcggggWtgttcgtccccggcccgcgcccgtcgagagccccccacaaattccttgacactgatgtctgagtcctagataaaatagtataaaactttcaacaacggatctcttggttctggcatcgatgaagaacgcagcgaaatgcgataagtaatgcgaattgcagaattccgtgagtcatcgaatctttgaacgcacattgcgccctttggtattccgaagggcatgcctgttcgagcgtcattatcaaccctcaagcccggcttggccgttgggtcccgcaccgtggagaccacggtgggcccgaaagataa…		sl18373_Staurothele_drummondii.jpg; sl18373_Staurothele_drummondii (1).jpg
Leavitt 18-405staur	sl18405staur	Verrucariaceae	Staurothele	drummondiiAGG1	MZ244196	ccgagttagggtcccctgggcccgacctccaacccttgcctatcctaccacgttgcttcggcgggcccgaccctaatcggaccgtcggggatgttcgtccccggcccgcgcccgtcgagagccccccacaaattccttgacacagtgacgtctgagtcctagatagaatagtataaaactttcaacaacggatctcttggttctggcatcgatgaagaacgcagcgaaatgcgataagtaatgcgaattgcagaattccgtgagtcatcgaatctttgaacgcacattgcgccctttggtattccgaagggcatgcctgttcgagcgtcattatcaaccctcaagcccggcttggccgttgggtcccgcaccgtggagaccacggtgggcccaaaagat…		sl18405_Staurothele_sp.jpg
Leavitt 18-411	sl18411	Verrucariaceae	Staurothele	drummondiiAGG1	MZ244197	ccgagttagggtcccctgggcccgacctccaacccttgcctatcttaccacgttgcttcggcgggcccgaccctaatcggaccgtcggggatgttcgtccccggcccgcgcccgtcgagagccccccacaaattccttgacactgacgtctgagtcctagataaaatagtataaaactttcaacaacggatctcttggttctggcatcgatgaagaacgcagcgaaatgcgataagtaatgcgaattgcagaattccgtgagtcatcgaatctttgaacgcacattgcgccctttggtattctgaagggcatgcctgttcgagcgtcattatcaaccctcaagcccggcttggccgttgggtcccgcaccgtggagaccacggtgggcccgaaagataa…		sl18411_staurothele.jpg
Leavitt 18-563	sl18563	Verrucariaceae	Staurothele	drummondiiAGG1	MZ244198	ccgagccagggtcccctgggcccgacctccaacccttgcctatcttaccacgttgcttcggcgggcccgaccctagtcggaccgccggggatgttcgtccccggcccgcgcccgtcgagagccccccacaaattctttcaaacagtgacgtctgagtcctagatagaatagtataaaactttcaacaacggatctcttggttctggcatcgatgaagaacgcagcgaaatgcgataagtaatgcgaattgcagaattccgtgagtcatcgaatctttgaacgcacattgcgccctttggtattccgaagggcatgcctgttcgagcgtcattatcaaccctcaagcccggcttggccgttgggtcccgcaccgtggagaccacggtgggcccgaaagat…		sl18563_Staurothele_drummondii.jpg
Leavitt 18-625	sl18625	Verrucariaceae	Staurothele	drummondiiAGG1	MZ244199	ccgagttagggtcccctgggcccgacctccaacccttgtctatcttaccacgttgcttcggcgggcccgatcctaatcggaccgtcggggatgttcgtccccggcccgcgcccgtcgagagccccccacaaattccttgacacagtgacgtctgagtcttagatacaatagtataaaactttcaacaacggatctcttggttctggcatcgatgaagaacgcagcgaaatgcgataagtaatgcgaattgcagaattccgtgagtcatcgaatctttgaacgcatattgcgccctttggcattccgaagggcatgcctgttcgagcgtcattatcaaccctcaagcccggcttggccgttgggtcccgcaccgtggagatcacggtgggcccgaaagat…		sl18625_Staurothele_drummondii.jpg
Leavitt 18-647staur	sl18647staur	Verrucariaceae	Staurothele	drummondiiAGG1	MZ244200	ccgagttagggtcccctgggcccgacctccaacccttgcttatcttaccacattgcttcggcgggcccgaccctaatcggaccgtcggggatgttcgtccccggcccgcgcccgccgagagccccccacaaattccttgacacagtgacgtctgagtcctagataaaatagtataaaactttcaacaacggatctcttggttctggcatcgatgaagaacgcagcgaaatgcgataagtaatgcgaattgcagaattccgtgagtcatcgaatctttgaacgcacattgcgccctttggtattccgaagggcatgcctgttcgagcgtcattatcaaccctcaagcccggcttggccgttgggtcccgcaccgtggagaccacggtgggcccgaaagat…		sl18647_Staurothele_drummondii.jpg
Leavitt 18-539b	sl18539b	Verrucariaceae	Staurothele	drummondiiAGG2	MZ244201	ccgagttagggtcctctgggcccgacctccaacccttgcctatcttaccacgttgcttcggcgggcccgtccctaatcggaccgccggggatgttcgtccccggcccgcgcccgccgagagccccccacaaattctttYaaacagtgacgtctgagtcctagataaaatagtataaaactttcaacaacggatctcttggttctggcatcgatgaagaacgcagcgaaatgcgataagtaatgcgaattgcagaattccgtgagtcatcgaatctttgaacgcacattgcgccctttggtattccgaagggcatgcctgttcgagcgtcattatcaaccctcaagcccggcttggccgttgggtcccgcaccgtggagaccacggtgggcccgaaagat…		sl18539_Staurothele_drummondi.jpg
Leavitt 18-262	sl18262	Verrucariaceae	Verrucaria	nigrescens	MZ244202	tcgagttagggtcctctgggccccatctccaacccttgtctattctaccattgttgctttggcgggcccgttcttaaccggaccgccggggatttacgtccttggcctgtgcccgtcagtagcccccataaattctcatcacggtgatgtctaagcgtaactataataattaaaactttcaacaacggatctcttggttctggcatcgatgaagaacgcagcgaaatgcgataagtaatgcgaattgcagaattccgtgagtcatcgaatctttgaacgcacattgcgccctctggtattccggagggcatgcctgttcgagcgtcattatcaaccctcaagcttggcttgctgttgggtcacaccgttgcagaaacggtggatccgaaagataatggc…		sl18262_Verrucaria_nigrescens.jpg

## Sheet: not_sequenced
Voucher	DNA	Family	Genus	species	Photo
Leavitt 18-354pleo	not sequenced	Acarosporaceae	Pleopsidium	flavum	sl18354_Pleopsidium_flavum.jpg; sl18354_Pleopsidium_sp.jpg
Leavitt 18-356y	not sequenced	Acarosporaceae	Pleopsidium	flavum	sl18356y_Pleopsidium_flavum.jpg	not listed
Leavitt 18-243rupi	not sequenced	Lecanoraceae	Lecanora	rupicolaAGG	sl18243rupi_Lecanora_rupicola.jpg
Leavitt 18-298rupi	not sequenced	Lecanoraceae	Lecanora	rupicolaAGG	sl18298_Lecanora_bicinita.jpg
Leavitt 18-587rupi	not sequenced	Lecanoraceae	Lecanora	rupicolaAGG	sl18587_Lecanora_rupicolaCF.jpg
Leavitt 18-469a	not sequenced	Lecanoraceae	Lecidella	elaeochroma	sl18469_Lecidea_elaeochroma.jpg	not listed
Leavitt 18-350e	not sequenced	Lecanoraceae	Lecidella	patavina
Leavitt 18-248atro	not sequenced	Lecanoraceae	Lecideoid	atrobrunneaAGG	sl18248_Lecidea_atrobrunneaAFF_noseq.jpg
Leavitt 18-249atro	not sequenced	Lecanoraceae	Lecideoid	atrobrunneaAGG	sl18249_Lecidea_atrobrunneaAFF_noseq.jpg
Leavitt 18-286	not sequenced	Lecanoraceae	Lecideoid	atrobrunneaAGG	sl18286_Lecidea_atrobrunneaAFF_noseq.jpg
Leavitt 18-347atro	not sequenced	Lecanoraceae	Lecideoid	atrobrunneaAGG	sl18347_Lecidea_atrobrunneaAFF.jpg
Leavitt 18-567leci	not sequenced	Lecanoraceae	Lecideoid	atrobrunneaAGG	sl18567_Lecidea_atrobrunnea.jpg
Leavitt 18-642	not sequenced	Lecanoraceae	Lecideoid	atrobrunneaAGG	sl18642_Lecidea_atrobrunneaAFF_.jpg
Leavitt 18-238proto	not sequenced	Lecanoraceae	Protoparmeliopsis	muralisAGG	sl18238_noseq.jpg
Leavitt 18-245proto	not sequenced	Lecanoraceae	Protoparmeliopsis	muralisAGG	sl18245_sp.jpg
Leavitt 18-246proto	not sequenced	Lecanoraceae	Protoparmeliopsis	muralisAGG	sl18246_protoparmeliopsis_sp_noseq.jpg
Leavitt 18-281	not sequenced	Lecanoraceae	Protoparmeliopsis	muralisAGG	sl18281_Protoparmeliopsis_muralis.jpg	NA
Leavitt 18-301mura	not sequenced	Lecanoraceae	Protoparmeliopsis	muralisAGG	sl18301_Protoparmeliopsis_muralisCF.jpg
Leavitt 18-303mura	not sequenced	Lecanoraceae	Protoparmeliopsis	muralisAGG	sl18303_Protoparmeliopsis_muralisSICK_noseq.jpg
Leavitt 18-306mura	not sequenced	Lecanoraceae	Protoparmeliopsis	muralisAGG	sl18306_Protoparmeliopsis_muralis_noseq.jpg
Leavitt 18-347proto	not sequenced	Lecanoraceae	Protoparmeliopsis	muralisAGG	sl18347_Protoparmeliopsis_sp_noseq.jpg
Leavitt 18-594proto	not sequenced	Lecanoraceae	Protoparmeliopsis	muralisAGG	sl18594_Protoparmeliopsis_sp_noseq.jpg
Leavitt 18-411melanoph	not sequenced	Lecanoraceae	Rhizoplaca	melanophthalma	sl18411_Rhizoplaca_melanophthalma_noseq.jpg
Leavitt 18-281a	not sequenced	Lecanoraceae	Rhizoplaca	novomexicanaAGG	sl18281_Rhizoplaca_novomexicana.jpg	NA
Leavitt 18-286mela	not sequenced	Lecanoraceae	Rhizoplaca	novomexicanaAGG	sl18286_Rhizoplaca_melanophthalma.jpg
Leavitt 18-296novo	not sequenced	Lecanoraceae	Rhizoplaca	novomexicanaAGG	sl18296_RhizoplacaCF_novomexicana.jpg
Leavitt 18-304bnovo	not sequenced	Lecanoraceae	Rhizoplaca	novomexicanaAGG	sl18304b_Rhizoplaca_novomexicanaCF_noseq.jpg
Leavitt 18-350a	not sequenced	Lecanoraceae	Rhizoplaca	novomexicanaAGG	no photo
Leavitt 18-356novo	not sequenced	Lecanoraceae	Rhizoplaca	novomexicanaAGG	sl18356_Rhizoplaca_novomexicana_noseq.jpg
Leavitt 18-377novo	not sequenced	Lecanoraceae	Rhizoplaca	novomexicanaAGG	sl18377_Rhizoplaca_novomexicana.jpg
Leavitt 18-404novomex	not sequenced	Lecanoraceae	Rhizoplaca	novomexicanaAGG	sl18404_Rhizoplaca_novomexicanaCF_noseq.jpg
Leavitt 18-407b	not sequenced	Lecanoraceae	Rhizoplaca	novomexicanaAGG	sl18407_Rhizoplaca_novomexicana.jpg
Leavitt 18-454novo	not sequenced	Lecanoraceae	Rhizoplaca	novomexicanaAGG	no photo
Leavitt 18-455novomex	not sequenced	Lecanoraceae	Rhizoplaca	novomexicanaAGG	sl18455_Rhizoplaca_novomexicana.jpg
Leavitt 18-520novo	not sequenced	Lecanoraceae	Rhizoplaca	novomexicanaAGG3	sl18520_Rhizoplaca_novomexicana.jpg
Leavitt 18-529_Megaspora_verrucosa_noseq.jpg	not sequenced	Megasporaceae	Megaspora	verrucosa	sl18529_Megaspora_verrucosa_noseq.jpg
Leavitt 18-239xantho	not sequenced	Parmeliaceae	Xanthoparmelia	wyomingica	sl18239_Xanthoparmelia_sp_noseq.jpg
Leavitt 18-258a	not sequenced	Parmeliaceae	Xanthoparmelia	wyomingica	sl18258_Xanthoparmelia_wyomingica.jpg	salazinic acid (diagnostic)
Leavitt 18-299a	not sequenced	Parmeliaceae	Xanthoparmelia	wyomingica	sl18299a_Xanthoparmelia_wyomingica.jpg	salazinic acid (diagnostic)
Leavitt 18-346wyom	not sequenced	Parmeliaceae	Xanthoparmelia	wyomingica	sl18346_Xanthoparmelia_sp_noseq.jpg
Leavitt 18-384xanth	not sequenced	Parmeliaceae	Xanthoparmelia	wyomingica	sl18384_Xanthoparmelia_wyomingica_noseq.jpg
Leavitt 18-391b	not sequenced	Parmeliaceae	Xanthoparmelia	wyomingica	sl18391_Xanthoparmelia_wyomingica.jpg	salazinic acid (diagnostic)
Leavitt 18-423_Xanthoparmelia_sp_noseq.jpg	not sequenced	Parmeliaceae	Xanthoparmelia	wyomingica	sl18423_Xanthoparmelia_sp_noseq.jpg
Leavitt 18-424xanthopar	not sequenced	Parmeliaceae	Xanthoparmelia	wyomingica	sl18424_Xanthoparmelia_sp_noseq.jpg
Leavitt 18-522_Xanthoparmelia_coloradoensis.jpg	not sequenced	Parmeliaceae	Xanthoparmelia	wyomingica	no photo
Leavitt 18-609xanthoparm	not sequenced	Parmeliaceae	Xanthoparmelia	wyomingica	sl18609_Xanthoparmelia_sp_noseq.jpg	salazinic acid (diagnostic)
Leavitt 18-413	not sequenced	Physciaceae/Caliciaceae	Phaeorrhiza	nimbosa	sl18413_Phaeorrhiza_nimbosa.jpg	not listed
Leavitt 18-401physconia	not sequenced	Physciaceae/Caliciaceae	Physconia	muscigenaAFF1	sl18401_Physconia_musigena.jpg
Leavitt 18-413physcon	not sequenced	Physciaceae/Caliciaceae	Physconia	muscigenaAFF1	sl18413_Physconia_muscigena_noseq.jpg
Leavitt 18-418physcon	not sequenced	Physciaceae/Caliciaceae	Physconia	muscigenaAFF1	sl18418_Physconia_musigena_noseq.jpg
Leavitt 18-396physconia	not sequenced	Physciaceae/Caliciaceae	Physconia	muscigenaAGG	sl18396_Physconia_musigena.jpg
Leavitt 18-427_Physconia_muscigena_no_seq.jpg	not sequenced	Physciaceae/Caliciaceae	Physconia	muscigenaAGG	sl18427_Physconia_muscigena_no_seq.jpg
Leavitt 18-619_Psora_decipiensA_noseq.jpg	not sequenced	Psoraceae	Psora	decipiensA	sl18619_Psora_decipiensA_noseq.jpg
Leavitt 18-278spor	not sequenced	Sporastatiacea	Sporastatia	testudinea	sl18278_Sporastatia_testudinea.jpg
Leavitt 18-302spor	not sequenced	Sporastatiacea	Sporastatia	testudinea	sl18302d_Sporastatia_testudinia.jpg
Leavitt 18-354	not sequenced	Sporastatiacea	Sporastatia	testudinea	sl18354_Sporastatia_testudinea.jpg
Leavitt 18-358c	not sequenced	Sporastatiacea	Sporastatia	testudinea	sl18358_Sporastatia_testudinea.jpg
Leavitt 18-372spor	not sequenced	Sporastatiacea	Sporastatia	testudinea	sl18372_Sporastatia_testudinea.jpg
Leavitt 18-404sporastatia	not sequenced	Sporastatiacea	Sporastatia	testudinea	sl18404_Sporastatia_testudinea.jpg
Leavitt 18-248epi	not sequenced	Teloschistaceae	Caloplaca	epithallina	sl18248_caloplaca_epithallina.jpg
Leavitt 18-379a	not sequenced	Teloschistaceae	Caloplaca	stillicidiorumAGG	sl18379_Caloplaca_still.jpg
Leavitt 18-382calo	not sequenced	Teloschistaceae	Caloplaca	stillicidiorumAGG	sl18382_caloplaca_still.jpg
Leavitt 18-395calo	not sequenced	Teloschistaceae	Caloplaca	stillicidiorumAGG	sl18395_Caloplaca_sp.jpg
Leavitt 18-397c	not sequenced	Teloschistaceae	Caloplaca	stillicidiorumAGG	no photo
Leavitt 18-370calo	not sequenced	Teloschistaceae	Pachypeltis	phoenicopta	sl18370_Caloplaca_adnexa.jpg
Leavitt 18-242rus	not sequenced	Teloschistaceae	Rusavskia	elegans	sl18242rus_Rusavskia_elegans.jpg
Leavitt 18-244z	not sequenced	Teloschistaceae	Rusavskia	elegans	sl18244_Rusavskia_elegans.jpg
Leavitt 18-264	not sequenced	Teloschistaceae	Rusavskia	elegans	sl18264_sp.jpg
Leavitt 18-270xantho	not sequenced	Teloschistaceae	Rusavskia	elegans	sl18270_rusa.jpg	NA
Leavitt 18-277	not sequenced	Teloschistaceae	Rusavskia	elegans	sl18277_Rusavskia_elegans.jpg	NA
Leavitt 18-291rusa	not sequenced	Teloschistaceae	Rusavskia	elegans	sl18291_Rusavskia_elegans.jpg
Leavitt 18-347rusa	not sequenced	Teloschistaceae	Rusavskia	elegans	sl18347_Rusavskia_elegans.jpg
Leavitt 18-361unk	not sequenced	Teloschistaceae	Rusavskia	elegans	sl18361_unknown_noseq.jpg
Leavitt 18-363rusa	not sequenced	Teloschistaceae	Rusavskia	elegans	sl18363_Rusavskia_elegans.jpg
Leavitt 18-367rusa	not sequenced	Teloschistaceae	Rusavskia	elegans	sl18367_Rusavskia_elegans.jpg
Leavitt 18-421rus	not sequenced	Teloschistaceae	Rusavskia	elegans	sl18421_Caloplaca_sp.jpg
Leavitt 18-478(2).jpg	not sequenced	Teloschistaceae	Rusavskia	elegans	no photo
Leavitt 18-651xanthoria	not sequenced	Teloschistaceae	Rusavskia	elegans	sl18651_XanthoriaSL_noseq.jpg
Leavitt 18-288quest	not sequenced	Tephromelataceae	Calvitimela	armeniaca	sl18288quest_sp (1).jpg
Leavitt 18-248virginis	not sequenced	Umbilicariaceae	Umbilicaria	virginis	sl18248_Umbilicaria_virginis_noseq.jpg
Leavitt 18-278virg	not sequenced	Umbilicariaceae	Umbilicaria	virginis	sl18278_Umbilicaria_virginis.jpg
Leavitt 18-282virg	not sequenced	Umbilicariaceae	Umbilicaria	virginis	sl18282_Umbilicaria_virginis_noseq.jpg
Leavitt 18-302a	not sequenced	Umbilicariaceae	Umbilicaria	virginis	sl18302_Umbilicaria_virginis_noseq.jpg
Leavitt 18-304c	not sequenced	Umbilicariaceae	Umbilicaria	virginis	sl18304c_Umbilicaria_virginis_noseq.jpg
Leavitt 18-346virg	not sequenced	Umbilicariaceae	Umbilicaria	virginis	sl18346_Umbilicaria_virginis_noseq.jpg
Leavitt 18-347a	not sequenced	Umbilicariaceae	Umbilicaria	virginis	sl18347_Umbilicaria_virginis_noseq.jpg
Leavitt 18-351virginis	not sequenced	Umbilicariaceae	Umbilicaria	virginis	sl18351_Umbilicaria_virginis_noseq.jpg
Leavitt 18-356virginis	not sequenced	Umbilicariaceae	Umbilicaria	virginis	sl18356_Umbilicaria_virginis_noseq.jpg
Leavitt 18-370virginis	not sequenced	Umbilicariaceae	Umbilicaria	virginis	sl18370_Umbilicaria_virginis_noseq.jpg
Leavitt 18-377virg	not sequenced	Umbilicariaceae	Umbilicaria	virginis	sl18377_Umbilicaria_virginis_no_seq.jpg
Leavitt 18-403umbil	not sequenced	Umbilicariaceae	Umbilicaria	virginis	sl18403_Umbilicaria_virginis_noseq.jpg
Leavitt 18-519umbil	not sequenced	Umbilicariaceae	Umbilicaria	virginis	sl18519_Umbilicaria_virginis.jpg
Leavitt 18-246staur	not sequenced	Verrucariaceae	Staurothele	drummondiiCF	sl18246_Staurothele_drummondiiAFF.jpg
Leavitt 18-276	not sequenced	Verrucariaceae	Staurothele	drummondiiCF	sl18276_Stuarothele_sp.jpg	NA
Leavitt 18-293	not sequenced	Verrucariaceae	Staurothele	drummondiiCF	sl18293_Staurothele_drummondii.jpg	NA
Leavitt 18-301staur	not sequenced	Verrucariaceae	Staurothele	drummondiiCF	sl18301_StaurotheleCF_sp.jpg
Leavitt 18-519staur	not sequenced	Verrucariaceae	Staurothele	drummondiiCF	sl18519_Staurothele_sp.jpg
Leavitt 18-594staur	not sequenced	Verrucariaceae	Staurothele	drummondiiCF	sl18594_Staurothele_drummondii_noseq.jpg
Leavitt 18-666	not sequenced	Verrucariaceae	Staurothele	drummondiiCF	sl18666_Staurothele_drummondii.jpg	not listed
Leavitt 18-674staur	not sequenced	Verrucariaceae	Staurothele	drummondiiCF	sl18674_Staurothele_drummondii_noseq.jpg
Leavitt 18-382mixed	not sequenced	mixed	mixed	mixed	sl18382_mixed.jpg
Leavitt 18-414_Mix_noseq.jpg	not sequenced	mixed	mixed	mixed	sl18414_Mix_noseq.jpg
Leavitt 18-391mixed	not sequenced	mixed	mixed	mixed	sl18391_mixed.jpg
Leavitt 18-395_mixed	not sequenced	mixed	mixed	mixed	sl18395_mixed.jpg
Leavitt 18-397_mixed	not sequenced	mixed	mixed	mixed	sl18397_mixed copy.jpg
Leavitt 18-445_mix1	not sequenced	mixed	mixed	mixed	sl18445_mix1.jpg

## Sheet: failed
Voucher	DNA	Family	Genus	species	Photo
Leavitt 18-309acaro	sl18309acaro	Acarosporaceae	Acarospora	socialis	sl18309_Acarospora_socialis_noseq.jpg
Leavitt 18-479	sl18479	Acarosporaceae	Polysporina	gyrocarpaCF	sl18479_Sarcogyne_sp_noseq.jpg	not listed
Leavitt 18-407f	sl18407f	Acarosporaceae	Polysporina	subfuscenscensCF	no photo
Leavitt 18-547	sl18547	Agyriaceae	Trapeliopsis	granulosaCF	sl18547_Trapeliopsis_granulosaCF_noseq.jpg	not listed
Leavitt 18-552	sl18552	Agyriaceae	Trapeliopsis	granulosaCF	sl18552_Trapeliopsis_granulosaCF.jpg	not listed
Leavitt 18-555	sl18555	Agyriaceae	Trapeliopsis	granulosaCF	sl18555_Trapeliopsis_granulosaCF_noseq.jpg
Leavitt 18-241cand	sl18241cand	Candelariaceae	Candelariella	sp	sl18241cand_noseq.jpg
Leavitt 18-242cand	sl18242cand	Candelariaceae	Candelariella	sp	sl18242cand_Candelariella_sp.jpg
Leavitt 18-245cand	sl18245cand	Candelariaceae	Candelariella	sp	sl18245_Candelariella_vitellina.jpg	NA
Leavitt 18-270cand	sl18270cand	Candelariaceae	Candelariella	sp	sl18270_Candelariella_sp_noseq.jpg	NA
Leavitt 18-289cand	sl18289cand	Candelariaceae	Candelariella	sp	sl18289_Candelariella_sp_noseq.jpg; sl18289_Candelariella_sp.jpg
Leavitt 18-294cand	sl18294cand	Candelariaceae	Candelariella	sp	sl18294_Candelariella_sp.jpg
Leavitt 18-301cand	sl18301cand	Candelariaceae	Candelariella	sp	sl18301_Candelariella_sp_noseq.jpg
Leavitt 18-366cand	sl18366cand	Candelariaceae	Candelariella	sp	sl18366_Candelariella_sp_noseq.jpg
Leavitt 18-385cand	sl18385cand	Candelariaceae	Candelariella	sp	sl18385cand_Candelariella_X.jpg
Leavitt 18-387cand	sl18387cand	Candelariaceae	Candelariella	sp	sl18387_Candelariella_sp_noseq.jpg
Leavitt 18-395cand	sl18395cand	Candelariaceae	Candelariella	sp	sl18395_Candelariella_sp_noseq.jpg
Leavitt 18-397b	sl18397b	Candelariaceae	Candelariella	sp	sl18397_Candelariella_aggregata.jpg; sl18397_Candelariella_sp_noseq.jpg
Leavitt 18-486cand	sl18486cand	Candelariaceae	Candelariella	sp	sl18486_Candelariella_sp.jpg
Leavitt 18-583cand	sl18583cand	Candelariaceae	Candelariella	sp	sl18583_Candelariella_sp.jpg
Leavitt 18-594	sl18594	Candelariaceae	Candelariella	sp	sl18594_Candelariella_vitellina.jpg	not listed
sl19208cand	sl19208cand	Candelariaceae	Candelariella	sp	sl19208_Candelariella_sp.jpg
Leavitt 18-434	sl18434	Cladoniaceae	Cladonia	sp	sl18434_Cladonia_sp_noseq.jpg	not listed
Leavitt 18-418_jelly.jpg	sl18418_jelly.jpg	Collemataceae	?	?	sl18418_jelly.jpg
Leavitt 18-605a	sl18605a	Collemataceae	Scytinium	subtile	sl18605_Scytinium_subtile.jpg
sl19203coll	sl19203coll	Collemataceae	CollemaCF	unknown	sl19203_Collema_sp.jpg
sl19201lept	sl19201lept	Collemataceae	LeptogiumCF	unknown	sl19201_CollemaCF_sp.jpg
Leavitt 18-278side	sl18278side	Lecanoraceae	Lecideoid	formosaCF	sl18278side_formosa.jpg
Leavitt 18-278z	sl18278z	Lecanoraceae	Lecideoid	formosaCF	sl18278side_formosa.jpg	not listed
Leavitt 18-407	sl18407	Lecanoraceae	Lecideoid	tessellataAGG	no photo
Leavitt 18-454tesselata	sl18454tesselata	Lecanoraceae	Lecideoid	tessellataAGG	sl18454_Lecidella_tesselata.jpg
Leavitt 18-298leci	sl18298leci	Lecanoraceae	Lecideoid	unknown	sl18298_Lecidea_sp.jpg
Leavitt 18-508a	sl18508a	Lecanoraceae	Myriolecis	thallophilaCF	sl18508_Lecanora_thallophilla.jpg
Leavitt 18-253	sl18253	Lecanoraceae	Myriolecis	unknown	sl18253_Myriolecis_sp_noseq.jpg	NA
Leavitt 18-289myri	sl18289myri	Lecanoraceae	Myriolecis	unknown	sl18289_Myriolescis_sp.jpg
Leavitt 18-467lecanora	sl18467lecanora	Lecanoraceae	Myriolecis	unknown	sl18467_Lecanora_sp.jpg
Leavitt 18-382myri	sl18382myrio	Lecanoraceae	Myriolecis	zosteraeCF	sl18382_Myriolecis_zosterae.jpg
Leavitt 18-338	sl18338	Lecideaceae	Mycobilimbia	berengerianaCF	sl18338_Mycobilimbia_berengeriana_noseq.jpg	not listed
Leavitt 18-350mega	sl18350mega	Megasporaceae	Aspicilia	"dimelaenoides"	sl18350d_unknown_noseq.jpg
Leavitt 18-268	sl18268	Megasporaceae	Aspicilia	americanaAFF	sl18268_Aspicilia_americanaAFF.jpg	NA
Leavitt 18-247b	sl18247b	Megasporaceae	Aspicilia	arizonicaAFF2	sl18247b_Aspicilia_sp_noseq.jpg	NA
Leavitt 18-406	sl18406	Megasporaceae	Aspicilia	bufoides	sl18406_Aspicilia_bufoides.jpg	not listed
Leavitt 18-242b	sl18242b	Megasporaceae	Aspicilia s. lat.	unknown	no photo	NA		includes small thalli of what appear to be Protoparmeliopsis sp., Rusavskia elegans, & Staurothele sp. (not investigated)
Leavitt 18-261b	sl18261b	Megasporaceae	Circinaria	aridaCF	sl18261_Circinaria_aridaCF_REDO.jpg	NA
Leavitt 18-484	sl18484	Megasporaceae	Circinaria	calcareaCF	sl18484_Circinaria_calcareaCF.jpg	not listed
Leavitt 18-276asp	sl18276asp	Megasporaceae	unknown	unknown	sl18276_unknown_noseq.jpg
Leavitt 18-355aspy	sl18355aspy	Megasporaceae	unknown	unknown	sl18355aspy_Aspicilia_X.jpg
Leavitt 18-522	sl18522	Megasporaceae	unknown	unknown	sl18522_Aspicilia_sp_noseq.jpg
Leavitt 18-533	sl18533	Megasporaceae	unknown	unknown	sl18533_Megasporaceae_sp.jpg
Leavitt 18-587	sl18587	Megasporaceae	unknown	unknown	sl18587_megasporacae_noseq.jpg
sl19194aspi	sl19194aspi	Megasporaceae	unknown	unknown	sl19194_aspicilia_sp.jpg
Leavitt 18-382physcioid	sl18382physcioid	Physciaceae/Caliciaceae	Phaeophyscia	unknown	sl18382_physcioid.jpg
Leavitt 18-252	sl18252	Physciaceae/Caliciaceae	Physcia	dubiaCF	sl18252_Physcia_X.jpg	NA
Leavitt 18-397d	sl18397d	Physciaceae/Caliciaceae	Rinodina	terrestrisCF	sl18397_Rinodina_sp.jpg
Leavitt 18-328rino	sl18328rino	Physciaceae/Caliciaceae	Rinodina	unknown	sl18328_Rinodina_sp_noseq.jpg
Leavitt 18-367rino	sl18367rino	Physciaceae/Caliciaceae	Rinodina	unknown	sl18367_Rinodina_sp.jpg
Leavitt 18-549rino	sl18549rino	Physciaceae/Caliciaceae	Rinodina	unknown	sl18549_Rinodina.jpg
Leavitt 18-636	sl18636	Stereocaulaceae	Leparia	neglectaAFF1	sl18636_Lepraria_sp1_noseq.jpg	alectorialic acid
Leavitt 18-611leprar	sl18611leprar	Stereocaulaceae	Lepraria	unknown	sl18611_Lepraria_sp_noseq.jpg
Leavitt 18-651_Leparira_sp_noseq.jpg	sl18651_Leparira_sp_noseq.jpg	Stereocaulaceae	Lepraria	unknown	sl18651_Leparira_sp_noseq.jpg
Leavitt 18-397e	sl18397e	Teloschistaceae	Athallia	saxigragarumCF	sl18397_Athallia_saxifragarum.jpg
Leavitt 18-531calo	sl18531calo	Teloschistaceae	Caloplaca	unknown	sl18531_Caloplaca_sp_noseq.jpg
Leavitt 18-354umbi	sl18354umbi	Umbilicariaceae	Umbilicaria	unknown	sl18354_Umbilicaria_sp_noseq.jpg
Leavitt 18-329	sl18329	unknown	unknown	unknown	sl18329_unknown_noseq.jpg
Leavitt 18-355bru	sl18355bru	unknown	unknown	unknown	sl18355bru.jpg
Leavitt 18-390	sl18390	unknown	unknown	unknown	sl18390_unknown_noseq.jpg	not listed
Leavitt 18-510_unknownGREEN.jpg	sl18510_unknownGREEN.jpg	unknown	unknown	unknown	sl18510_unknownGREEN.jpg
Leavitt 18-582_unknown_noseq.jpg	sl18582_unknown_noseq.jpg	unknown	unknown	unknown	sl18582_unknown_noseq.jpg
Leavitt 18-651_unknown1_noseq.jpg	sl18651_unknown1_noseq.jpg	unknown	unknown	unknown	sl18651_unknown1_noseq.jpg
Leavitt 18-334	sl18334	Verrucariaceae	Endocarpon	pusillumCF	sl18334_EndocarponCF_pusillum_noseq.jpg	not listed
Leavitt 18-257a	sl18257a	Verrucariaceae	Verrucaria	nigrescensCF	sl18257_staurothele_sp_noseq (1).jpg	NA

## Sheet: lichenicolous
Voucher	Family	Genus	Species	sequence	Notes
Leavitt 18-426f	incertae sedis	Lichenodiplis	lecanorae	NA	pycnidia < 50 µm; conidiogenous cells lageniform, 10-12 × 2.5-3 µm, hyaline; conidia 1-septate, gray, 6-7 × 2.5-3 µm, often truncate at narrower end
Leavitt 18-649.2	Verrucariaceae	Muellerella	erratica	NA	spores many, 1-septate, brown, ±6-8 × 3-3.5 µm
Leavitt 18-404e.2	Verrucariaceae	Muellerella	erratica	NA	spores ±32 per ascus, ±6 × 2.5 µm
Leavitt 18-403h	Physciaceae/Caliciaceae	Buellia	sp	NA	thallus absent; apothecia 0.3-0.6 mm; epihymenium brown K- N-; hymenium clear; hypothecium dark brown and plunging into a stipe half the width of the apothecium below; exciple dispersa-type; spores 8 per ascus, thin-walled at all stages, strongly verruculose as soon as pigment starts to develop, (13.2)14.4-[15.5]-16.6(17.9) × (6.6)7.2-[7.9]-8.6(9.7) µm Q=(1.6)1.8-[2.0]-2.2(2.5) N=30, <16.7×7.4 16…
Leavitt 18-426e	Physciaceae/Caliciaceae	Rinodina	imshaugii	NA	algae to 20 µm; apothecia clear, K-; epihymenium dark brown from strongly pigmented walls of paraphyses tips; spores weakly physcia-type to physconia-type, 15-16 × 7 µm
Leavitt 18-574d	Physciaceae/Caliciaceae	Rinodina	olivaceobrunnea	NA	spores physcia-type, 18-24 × 8-11 µm
Leavitt 18-626d	Polycoccaceae	Polycoccum	sp	NA	perithecia ±170 µm; hamathecium present, 2.5-3.5 µm wide, septate, constricted at septae, thin-walled; spores 8 per ascus, brownish, slightly unequal cells, slightly constricted, 16-18 × 6.5-7 µm, (13.2)14.8-[16.3]-17.8(19) × (5.9)6.7-[7.5]-8.3(9.1) µm N=15, <15.8×9.1 14.5×7.7 17.1×6.9 15.8×7.9 13.2×7.7 15.2×7.7 15.6×7.6 17.5×6.3 18.3×8.1 19×7.3 16.9×7.4 15.6×8 17.1×7.2 15.7×7.9 17.4×5.9>
Leavitt 18-426d	Teloschistaceae	Caloplaca	saxifragarum	NA	apothecium 0.2-0.5(0.7) mm, orange, mostly proper margin with thalline margin orange but excluded underneath, disk orange pruinose; hymenium 50 µm; subhymenium 25 µm; parathecium prosoplect. thin dense radiating hyphae; paraphyses weakly branched and weakly expanded at tips; spores ±10-12 × 6-7 µm septum 4-5 µm
Leavitt 18-651q	unknown	parasite	sp	NA	pycnidia ±80-200 µm, wall brown ±30 µm, filled with hyaline subglobose cells ±5 µm; conidia hyaline, brown, 1-septate, ellipsoid ±6-10 × 3-3.5 µm
Leavitt 18-626c	Verrucariaceae	Heteroplacidium	zamenhofianumAFF	NA	perithecia ±250 µm; spores 10-12 × 8 µm
Leavitt 18-436	black fungi	Knufia	sp	ccgagctagggttcgtccaacgagcccgacctcccaccctttgtctatcatacttgtcgttgcttcggcggaccggtcggccaactggtcttgaccgccggggttcgtccctggagagtgtccgccgatggcctaaccttaaactctttgtatcaaaccatgtcgtctgaatatacttgattacaatcaaaaaacaaaactttcaacaacggatctcttggttctggcatcgatgaagaacgcagcgaaatgcgataagtaatgcgaattgcagaattccgtgagtcatcgaatctttgaacgcacattgcgcccactggtattccggtgggcatgcctgttcgagcgtcattatcctccctcaaacctcgggtttggtgttggacccaagttgtttgt…	NA
Leavitt 18-436jelly	black fungi	Knufia	sp	tagggttcgtccaacgagcccgacctcccaccctttgtctatcatacttgtcgttgcttcggcggaccggtcggccaactggtcttgaccgccggggttcgtccctggagagtgtccgccgatggcctaaccttaaactctttgtatcaaaccatgtcgtctgaatatacttgattacaatcaaaaaacaaaactttcaacaacggatctcttggttctggcatcgatgaagaacgcagcgaaatgcgataagtaatgcgaattgcagaatccgtgagtcatcgaatctttgaacgcacattgcgcccactggtattccggtgggcatgcctgttcgagcgtcattatcctccctcaaacctcgggtttggtgttggacccaagttgtttgtgcgaaca…	NA
Leavitt 18-303a	lichenicolous	Elasticomyces	elasticus	ccgagtgagggcctccgggYccgacctccaaccccatgttaaccgaccctgttgcctcgggggcgacccggactcgtgccggggcccccgatggaccttcaaacactgcatctttgcgtccgagtcaatatttgaacaaatcaaaactttcaacaacggatctcttggttctggcatcgatgaagaacgcagcgaaatgcgataagtaatgtgaattgcagaattcagtgaatcatcgaatctttgaacgcacattgcgccctccggtattccggggggcatgcctgttcgagcgtcatttcaccactcaagcctggcttggtcttgggcgatcgcggtccgccgcgcgccccaatgtctccggctgagcgaccgtctcgaagcgttgtggtaacccaa…	NA
Leavitt 18-385black	lichenicolous	Tumularia	sp	tcgtgggcttgaaaccccattgagatagcaccctttgtttaggagcaccctcgtttcctcggcgggcttgcccgtcagtggacctcgaaaaaccctttgtagtggcagtaacttcagcgaaaaacaactattaaaactttcaacaacggatctcttggttctggcatcgatgaagaacgcagcgaaatgcgataagtagtgtgaattgcagaattcagtgaatcatcgaatctttgaacgcacattgcgcccttcggtattccgttgggcatgcctgttcgagcgtcatttaaaccctcaagctctgcttggtgttgggtgtttgttccgcctccgcgcgtggactcgcctcaaattcattggcagccggttagttggctttcgtgcgcagcagattgc…	NA
